# Supplementary material for: A druggable redox switch on SHP1 controls macrophage inflammation
Source: bioRxiv. 2026 Feb 26:2026.02.19.706790. Preprint. [Version 3] doi: 10.64898/2026.02.19.706790 (PMC12934592; doi:10.64898/2026.02.19.706790)
Supplement: Supplement 2 [file media-2.xlsx]

## Sheet: Table S1 description
Table S1. Redox modification state of immunological cysteines and annotation to protein structure and functional domains
Overview:	This spreadsheet summarizes the redox modification state of immunological cysteines conserved between mouse and human, and their annotation to validated protein structure and functional domain databases.
Tab Name	Description
% redox modification	TMT-based measurements of % redox modification of cysteines across 10 tissues and 2 ages in each mouse using cysteine-reactive phosphate tag (CPT), and their annotation to established protein structures and functional domains.
Column Name	Description
Cys_human	Gene symbol and cysteine number mapped in human.
Uniprot	Uniprot protein name as the protein identifier.
Gene	Official gene symbol as the protein identifier.
Protein_name	Protein description.
Uniprot_accession	Uniprot accession as the protein identifier.
Cys_human_match	Corresponding cysteine number and gene symbol in human. "NA" denotes not conserved or aligned between human and mouse.
Cys_mouse_match	Corresponding cysteine number and gene symbol in mouse. "NA" denotes not conserved or aligned between human and mouse.
Oximouse_Min	Minimum % redox modification of indicated cysteine across 10 tissues and 2 ages in 5 biological replicates each. "NA" denotes a missing value.
Oximouse_Min_name	Tissue with minimum % redox modification of indicated cysteine quantified.
Oximouse_min_rep1	Minimum % redox modification of indicated cysteine in mouse replicate 1. "NA" denotes a missing value.
Oximouse_min_rep2	Minimum % redox modification of indicated cysteine in mouse replicate 2. "NA" denotes a missing value.
Oximouse_min_rep3	Minimum % redox modification of indicated cysteine in mouse replicate 3. "NA" denotes a missing value.
Oximouse_min_rep4	Minimum % redox modification of indicated cysteine in mouse replicate 4. "NA" denotes a missing value.
Oximouse_min_rep5	Minimum % redox modification of indicated cysteine in mouse replicate 5. "NA" denotes a missing value.
Oximouse_Max	Maximum % redox modification of indicated cysteine across 10 tissues and 2 ages in 5 biological replicates each. "NA" denotes a missing value.
Oximouse_Max_name	Tissue with maximum % redox modification of indicated cysteine quantified.
Oximouse_max_rep1	Maximum % redox modification of indicated cysteine in mouse replicate 1. "NA" denotes a missing value.
Oximouse_max_rep2	Maximum % redox modification of indicated cysteine in mouse replicate 2. "NA" denotes a missing value.
Oximouse_max_rep3	Maximum % redox modification of indicated cysteine in mouse replicate 3. "NA" denotes a missing value.
Oximouse_max_rep4	Maximum % redox modification of indicated cysteine in mouse replicate 4. "NA" denotes a missing value.
Oximouse_max_rep5	Maximum % redox modification of indicated cysteine in mouse replicate 5. "NA" denotes a missing value.
Oximouse_Delta	Difference in % redox modification of indicated cysteine between maximum and minimum tissue replicate.
InnateDB	Mapping of proteins to InnateDB database immune proteins.
Pfam_Human	Annotation to human Pfam domain accession.
Pfam_name_Human	Annotation of human Pfam domain name.
Pfam_domain_Human	Protein residues corresponding to human Pfam domain region.
Pfam_Mouse	Annotation to mouse Pfam domain accession.
Pfam_name_Mouse	Annotation of mouse Pfam domain name.
Pfam_domain_Mouse	Protein residues corresponding to mouse Pfam domain region.
PDB_human	PDB human protein ID(s).
AlphaFold_human	AlphaFold human protein ID.
PDB_mouse	PDB mouse protein ID(s).
AlphaFold_mouse	AlphaFold mouse protein ID.
Phosphatase_DEPOD	Mapping of proteins to DEPOD phosphatases database.
KinaseMD	Mapping of proteins to KinaseMD kinases database.
Protein_class_Human.Protein.Atlas	Mapping of proteins to protein class in Human Protein Atlas.
TFLink	Mapping of proteins to TFLink transcription factors database.
Metabolic_enzyme	Mapping of proteins to Mammalian Metabolic Enzymes database.

## Sheet: % redox modification
Table S1. Redox modification state of immunological cysteines and annotation to protein structure and functional domains
Cys_human	Uniprot	Gene	Protein_name	Uniprot_accession	Cys_human_match	Cys_mouse_match	Oximouse_Min	Oximouse_Min_name	Oximouse_min_rep1	Oximouse_min_rep2	Oximouse_min_rep3	Oximouse_min_rep4	Oximouse_min_rep5	Oximouse_Max	Oximouse_Max_name	Oximouse_max_rep1	Oximouse_max_rep2	Oximouse_max_rep3	Oximouse_max_rep4	Oximouse_max_rep5	Oximouse_Delta	InnateDB	Pfam_Human	Pfam_name_Human	Pfam_domain_Human	Pfam_Mouse	Pfam_name_Mouse	Pfam_domain_Mouse	PDB_human	AlphaFold_human	PDB_mouse	AlphaFold_mouse	Phosphatase_DEPOD	KinaseMD	Protein_class_Human.Protein.Atlas	TFLink	Metabolic_enzyme
IRGM_HUMAN_75	IRGM	IRGM	Immunity-related GTPase family M protein (EC 3.6.5.-) (Immunity-related GTPase family M protein 1) (Interferon-inducible protein 1) (LPS-stimulated RAW 264.7 macrophage protein 47 homolog) (LRG-47)	A1A4Y4	NA	NA	NA	NA	NA	NA	NA	NA	NA	NA	NA	NA	NA	NA	NA	NA	NA	TRUE	PF05049	Interferon-inducible GTPase (IIGP)	5 - 180	NA	NA	NA	NA	A1A4Y4;	NA	NA	FALSE	FALSE	Disease related genes, Human disease related genes, Predicted intracellular proteins	FALSE	FALSE
IRGM_HUMAN_179	IRGM	IRGM	Immunity-related GTPase family M protein (EC 3.6.5.-) (Immunity-related GTPase family M protein 1) (Interferon-inducible protein 1) (LPS-stimulated RAW 264.7 macrophage protein 47 homolog) (LRG-47)	A1A4Y4	NA	NA	NA	NA	NA	NA	NA	NA	NA	NA	NA	NA	NA	NA	NA	NA	NA	TRUE	PF05049	Interferon-inducible GTPase (IIGP)	5 - 180	NA	NA	NA	NA	A1A4Y4;	NA	NA	FALSE	FALSE	Disease related genes, Human disease related genes, Predicted intracellular proteins	FALSE	FALSE
TBKB1_HUMAN_37	TBKB1	TBKBP1	TANK-binding kinase 1-binding protein 1 (TBK1-binding protein 1)	A7MCY6	TBKB1_HUMAN_37	TBKB1_MOUSE_37	NA	NA	NA	NA	NA	NA	NA	NA	NA	NA	NA	NA	NA	NA	NA	TRUE	NA	NA	NA	NA	NA	NA	NA	A7MCY6;	NA	A2A9T0;	FALSE	FALSE	Predicted intracellular proteins	FALSE	FALSE
TBKB1_HUMAN_138	TBKB1	TBKBP1	TANK-binding kinase 1-binding protein 1 (TBK1-binding protein 1)	A7MCY6	TBKB1_HUMAN_138	TBKB1_MOUSE_138	NA	NA	NA	NA	NA	NA	NA	NA	NA	NA	NA	NA	NA	NA	NA	TRUE	NA	NA	NA	NA	NA	NA	NA	A7MCY6;	NA	A2A9T0;	FALSE	FALSE	Predicted intracellular proteins	FALSE	FALSE
TBKB1_HUMAN_163	TBKB1	TBKBP1	TANK-binding kinase 1-binding protein 1 (TBK1-binding protein 1)	A7MCY6	TBKB1_HUMAN_163	TBKB1_MOUSE_163	NA	NA	NA	NA	NA	NA	NA	NA	NA	NA	NA	NA	NA	NA	NA	TRUE	NA	NA	NA	NA	NA	NA	NA	A7MCY6;	NA	A2A9T0;	FALSE	FALSE	Predicted intracellular proteins	FALSE	FALSE
TBKB1_HUMAN_193	TBKB1	TBKBP1	TANK-binding kinase 1-binding protein 1 (TBK1-binding protein 1)	A7MCY6	TBKB1_HUMAN_193	TBKB1_MOUSE_193	NA	NA	NA	NA	NA	NA	NA	NA	NA	NA	NA	NA	NA	NA	NA	TRUE	NA	NA	NA	NA	NA	NA	NA	A7MCY6;	NA	A2A9T0;	FALSE	FALSE	Predicted intracellular proteins	FALSE	FALSE
TBKB1_HUMAN_254	TBKB1	TBKBP1	TANK-binding kinase 1-binding protein 1 (TBK1-binding protein 1)	A7MCY6	TBKB1_HUMAN_254	TBKB1_MOUSE_255	8.95	brain.young_oxi_percent	3.82567	6.10407	9.81808	17.5594	7.44278	33.377	epi.old_oxi_percent	34.6038	29.92	38.0496	31.2146	33.097	24.427	TRUE	NA	NA	NA	NA	NA	NA	NA	A7MCY6;	NA	A2A9T0;	FALSE	FALSE	Predicted intracellular proteins	FALSE	FALSE
TBKB1_HUMAN_347	TBKB1	TBKBP1	TANK-binding kinase 1-binding protein 1 (TBK1-binding protein 1)	A7MCY6	TBKB1_HUMAN_347	TBKB1_MOUSE_348	NA	NA	NA	NA	NA	NA	NA	NA	NA	NA	NA	NA	NA	NA	NA	TRUE	NA	NA	NA	NA	NA	NA	NA	A7MCY6;	NA	A2A9T0;	FALSE	FALSE	Predicted intracellular proteins	FALSE	FALSE
TBKB1_HUMAN_360	TBKB1	TBKBP1	TANK-binding kinase 1-binding protein 1 (TBK1-binding protein 1)	A7MCY6	TBKB1_HUMAN_360	TBKB1_MOUSE_360	NA	NA	NA	NA	NA	NA	NA	NA	NA	NA	NA	NA	NA	NA	NA	TRUE	NA	NA	NA	NA	NA	NA	NA	A7MCY6;	NA	A2A9T0;	FALSE	FALSE	Predicted intracellular proteins	FALSE	FALSE
TBKB1_HUMAN_363	TBKB1	TBKBP1	TANK-binding kinase 1-binding protein 1 (TBK1-binding protein 1)	A7MCY6	TBKB1_HUMAN_363	TBKB1_MOUSE_363	NA	NA	NA	NA	NA	NA	NA	NA	NA	NA	NA	NA	NA	NA	NA	TRUE	NA	NA	NA	NA	NA	NA	NA	A7MCY6;	NA	A2A9T0;	FALSE	FALSE	Predicted intracellular proteins	FALSE	FALSE
TBKB1_HUMAN_377	TBKB1	TBKBP1	TANK-binding kinase 1-binding protein 1 (TBK1-binding protein 1)	A7MCY6	TBKB1_HUMAN_377	TBKB1_MOUSE_377	NA	NA	NA	NA	NA	NA	NA	NA	NA	NA	NA	NA	NA	NA	NA	TRUE	NA	NA	NA	NA	NA	NA	NA	A7MCY6;	NA	A2A9T0;	FALSE	FALSE	Predicted intracellular proteins	FALSE	FALSE
TBKB1_HUMAN_391	TBKB1	TBKBP1	TANK-binding kinase 1-binding protein 1 (TBK1-binding protein 1)	A7MCY6	TBKB1_HUMAN_391	TBKB1_MOUSE_391	NA	NA	NA	NA	NA	NA	NA	NA	NA	NA	NA	NA	NA	NA	NA	TRUE	NA	NA	NA	NA	NA	NA	NA	A7MCY6;	NA	A2A9T0;	FALSE	FALSE	Predicted intracellular proteins	FALSE	FALSE
TBKB1_HUMAN_406	TBKB1	TBKBP1	TANK-binding kinase 1-binding protein 1 (TBK1-binding protein 1)	A7MCY6	TBKB1_HUMAN_406	TBKB1_MOUSE_406	NA	NA	NA	NA	NA	NA	NA	NA	NA	NA	NA	NA	NA	NA	NA	TRUE	NA	NA	NA	NA	NA	NA	NA	A7MCY6;	NA	A2A9T0;	FALSE	FALSE	Predicted intracellular proteins	FALSE	FALSE
TBKB1_HUMAN_421	TBKB1	TBKBP1	TANK-binding kinase 1-binding protein 1 (TBK1-binding protein 1)	A7MCY6	TBKB1_HUMAN_421	TBKB1_MOUSE_421	NA	NA	NA	NA	NA	NA	NA	NA	NA	NA	NA	NA	NA	NA	NA	TRUE	NA	NA	NA	NA	NA	NA	NA	A7MCY6;	NA	A2A9T0;	FALSE	FALSE	Predicted intracellular proteins	FALSE	FALSE
TBKB1_HUMAN_542	TBKB1	TBKBP1	TANK-binding kinase 1-binding protein 1 (TBK1-binding protein 1)	A7MCY6	TBKB1_HUMAN_542	TBKB1_MOUSE_538	NA	NA	NA	NA	NA	NA	NA	NA	NA	NA	NA	NA	NA	NA	NA	TRUE	NA	NA	NA	NA	NA	NA	NA	A7MCY6;	NA	A2A9T0;	FALSE	FALSE	Predicted intracellular proteins	FALSE	FALSE
TBKB1_HUMAN_546	TBKB1	TBKBP1	TANK-binding kinase 1-binding protein 1 (TBK1-binding protein 1)	A7MCY6	TBKB1_HUMAN_546	TBKB1_MOUSE_542	NA	NA	NA	NA	NA	NA	NA	NA	NA	NA	NA	NA	NA	NA	NA	TRUE	NA	NA	NA	NA	NA	NA	NA	A7MCY6;	NA	A2A9T0;	FALSE	FALSE	Predicted intracellular proteins	FALSE	FALSE
TBKB1_HUMAN_586	TBKB1	TBKBP1	TANK-binding kinase 1-binding protein 1 (TBK1-binding protein 1)	A7MCY6	TBKB1_HUMAN_586	TBKB1_MOUSE_582	NA	NA	NA	NA	NA	NA	NA	NA	NA	NA	NA	NA	NA	NA	NA	TRUE	NA	NA	NA	NA	NA	NA	NA	A7MCY6;	NA	A2A9T0;	FALSE	FALSE	Predicted intracellular proteins	FALSE	FALSE
TBKB1_HUMAN_589	TBKB1	TBKBP1	TANK-binding kinase 1-binding protein 1 (TBK1-binding protein 1)	A7MCY6	TBKB1_HUMAN_589	TBKB1_MOUSE_585	NA	NA	NA	NA	NA	NA	NA	NA	NA	NA	NA	NA	NA	NA	NA	TRUE	NA	NA	NA	NA	NA	NA	NA	A7MCY6;	NA	A2A9T0;	FALSE	FALSE	Predicted intracellular proteins	FALSE	FALSE
DNS2A_HUMAN_11	DNS2A	DNASE2	Deoxyribonuclease-2-alpha (EC 3.1.22.1) (Acid DNase) (Deoxyribonuclease II alpha) (DNase II alpha) (Lysosomal DNase II) (R31240_2)	O00115	NA	NA	NA	NA	NA	NA	NA	NA	NA	NA	NA	NA	NA	NA	NA	NA	NA	TRUE	NA	NA	NA	NA	NA	NA	NA	O00115;	NA	NA	FALSE	FALSE	Enzymes, Predicted intracellular proteins	FALSE	TRUE
DNS2A_HUMAN_19	DNS2A	DNASE2	Deoxyribonuclease-2-alpha (EC 3.1.22.1) (Acid DNase) (Deoxyribonuclease II alpha) (DNase II alpha) (Lysosomal DNase II) (R31240_2)	O00115	DNS2A_HUMAN_19	DNS2A_MOUSE_22	NA	NA	NA	NA	NA	NA	NA	NA	NA	NA	NA	NA	NA	NA	NA	TRUE	PF03265	Deoxyribonuclease II	18 - 347	PF03265	Deoxyribonuclease II	21 - 349	NA	O00115;	NA	P56542;	FALSE	FALSE	Enzymes, Predicted intracellular proteins	FALSE	TRUE
DNS2A_HUMAN_151	DNS2A	DNASE2	Deoxyribonuclease-2-alpha (EC 3.1.22.1) (Acid DNase) (Deoxyribonuclease II alpha) (DNase II alpha) (Lysosomal DNase II) (R31240_2)	O00115	NA	NA	NA	NA	NA	NA	NA	NA	NA	NA	NA	NA	NA	NA	NA	NA	NA	TRUE	PF03265	Deoxyribonuclease II	18 - 347	NA	NA	NA	NA	O00115;	NA	NA	FALSE	FALSE	Enzymes, Predicted intracellular proteins	FALSE	TRUE
DNS2A_HUMAN_159	DNS2A	DNASE2	Deoxyribonuclease-2-alpha (EC 3.1.22.1) (Acid DNase) (Deoxyribonuclease II alpha) (DNase II alpha) (Lysosomal DNase II) (R31240_2)	O00115	DNS2A_HUMAN_159	DNS2A_MOUSE_161	NA	NA	NA	NA	NA	NA	NA	NA	NA	NA	NA	NA	NA	NA	NA	TRUE	PF03265	Deoxyribonuclease II	18 - 347	PF03265	Deoxyribonuclease II	21 - 349	NA	O00115;	NA	P56542;	FALSE	FALSE	Enzymes, Predicted intracellular proteins	FALSE	TRUE
DNS2A_HUMAN_267	DNS2A	DNASE2	Deoxyribonuclease-2-alpha (EC 3.1.22.1) (Acid DNase) (Deoxyribonuclease II alpha) (DNase II alpha) (Lysosomal DNase II) (R31240_2)	O00115	DNS2A_HUMAN_267	DNS2A_MOUSE_269	NA	NA	NA	NA	NA	NA	NA	NA	NA	NA	NA	NA	NA	NA	NA	TRUE	PF03265	Deoxyribonuclease II	18 - 347	PF03265	Deoxyribonuclease II	21 - 349	NA	O00115;	NA	P56542;	FALSE	FALSE	Enzymes, Predicted intracellular proteins	FALSE	TRUE
DNS2A_HUMAN_299	DNS2A	DNASE2	Deoxyribonuclease-2-alpha (EC 3.1.22.1) (Acid DNase) (Deoxyribonuclease II alpha) (DNase II alpha) (Lysosomal DNase II) (R31240_2)	O00115	DNS2A_HUMAN_299	DNS2A_MOUSE_301	NA	NA	NA	NA	NA	NA	NA	NA	NA	NA	NA	NA	NA	NA	NA	TRUE	PF03265	Deoxyribonuclease II	18 - 347	PF03265	Deoxyribonuclease II	21 - 349	NA	O00115;	NA	P56542;	FALSE	FALSE	Enzymes, Predicted intracellular proteins	FALSE	TRUE
DNS2A_HUMAN_308	DNS2A	DNASE2	Deoxyribonuclease-2-alpha (EC 3.1.22.1) (Acid DNase) (Deoxyribonuclease II alpha) (DNase II alpha) (Lysosomal DNase II) (R31240_2)	O00115	DNS2A_HUMAN_308	DNS2A_MOUSE_310	NA	NA	NA	NA	NA	NA	NA	NA	NA	NA	NA	NA	NA	NA	NA	TRUE	PF03265	Deoxyribonuclease II	18 - 347	PF03265	Deoxyribonuclease II	21 - 349	NA	O00115;	NA	P56542;	FALSE	FALSE	Enzymes, Predicted intracellular proteins	FALSE	TRUE
DNS2A_HUMAN_327	DNS2A	DNASE2	Deoxyribonuclease-2-alpha (EC 3.1.22.1) (Acid DNase) (Deoxyribonuclease II alpha) (DNase II alpha) (Lysosomal DNase II) (R31240_2)	O00115	DNS2A_HUMAN_327	DNS2A_MOUSE_329	5.88183	spleen.young_oxi_percent	9.22242	5.25306	5.09179	5.57791	4.26396	6.13999	spleen.old_oxi_percent	4.7154	5.62273	4.73375	4.33329	11.2948	0.25816	TRUE	PF03265	Deoxyribonuclease II	18 - 347	PF03265	Deoxyribonuclease II	21 - 349	NA	O00115;	NA	P56542;	FALSE	FALSE	Enzymes, Predicted intracellular proteins	FALSE	TRUE
DNS2A_HUMAN_347	DNS2A	DNASE2	Deoxyribonuclease-2-alpha (EC 3.1.22.1) (Acid DNase) (Deoxyribonuclease II alpha) (DNase II alpha) (Lysosomal DNase II) (R31240_2)	O00115	DNS2A_HUMAN_347	DNS2A_MOUSE_349	NA	NA	NA	NA	NA	NA	NA	NA	NA	NA	NA	NA	NA	NA	NA	TRUE	NA	NA	NA	NA	NA	NA	NA	O00115;	NA	P56542;	FALSE	FALSE	Enzymes, Predicted intracellular proteins	FALSE	TRUE
SNP23_HUMAN_79	SNP23	SNAP23	Synaptosomal-associated protein 23 (SNAP-23) (Vesicle-membrane fusion protein SNAP-23)	O00161	SNP23_HUMAN_79	SNP23_MOUSE_79	NA	NA	NA	NA	NA	NA	NA	NA	NA	NA	NA	NA	NA	NA	NA	TRUE	NA	NA	NA	NA	NA	NA	1NHL;3ZUS;	O00161;	NA	O09044;	FALSE	FALSE	Predicted intracellular proteins, Predicted membrane proteins, Transporters	FALSE	FALSE
SNP23_HUMAN_80	SNP23	SNAP23	Synaptosomal-associated protein 23 (SNAP-23) (Vesicle-membrane fusion protein SNAP-23)	O00161	SNP23_HUMAN_80	SNP23_MOUSE_80	NA	NA	NA	NA	NA	NA	NA	NA	NA	NA	NA	NA	NA	NA	NA	TRUE	NA	NA	NA	NA	NA	NA	1NHL;3ZUS;	O00161;	NA	O09044;	FALSE	FALSE	Predicted intracellular proteins, Predicted membrane proteins, Transporters	FALSE	FALSE
SNP23_HUMAN_83	SNP23	SNAP23	Synaptosomal-associated protein 23 (SNAP-23) (Vesicle-membrane fusion protein SNAP-23)	O00161	SNP23_HUMAN_83	SNP23_MOUSE_83	NA	NA	NA	NA	NA	NA	NA	NA	NA	NA	NA	NA	NA	NA	NA	TRUE	NA	NA	NA	NA	NA	NA	1NHL;3ZUS;	O00161;	NA	O09044;	FALSE	FALSE	Predicted intracellular proteins, Predicted membrane proteins, Transporters	FALSE	FALSE
SNP23_HUMAN_85	SNP23	SNAP23	Synaptosomal-associated protein 23 (SNAP-23) (Vesicle-membrane fusion protein SNAP-23)	O00161	SNP23_HUMAN_85	SNP23_MOUSE_85	NA	NA	NA	NA	NA	NA	NA	NA	NA	NA	NA	NA	NA	NA	NA	TRUE	NA	NA	NA	NA	NA	NA	1NHL;3ZUS;	O00161;	NA	O09044;	FALSE	FALSE	Predicted intracellular proteins, Predicted membrane proteins, Transporters	FALSE	FALSE
SNP23_HUMAN_87	SNP23	SNAP23	Synaptosomal-associated protein 23 (SNAP-23) (Vesicle-membrane fusion protein SNAP-23)	O00161	SNP23_HUMAN_87	SNP23_MOUSE_87	NA	NA	NA	NA	NA	NA	NA	NA	NA	NA	NA	NA	NA	NA	NA	TRUE	PF00835	SNAP-25 family	86 - 148	PF00835	SNAP-25 family	86 - 147	1NHL;3ZUS;	O00161;	NA	O09044;	FALSE	FALSE	Predicted intracellular proteins, Predicted membrane proteins, Transporters	FALSE	FALSE
SNP23_HUMAN_112	SNP23	SNAP23	Synaptosomal-associated protein 23 (SNAP-23) (Vesicle-membrane fusion protein SNAP-23)	O00161	NA	NA	NA	NA	NA	NA	NA	NA	NA	NA	NA	NA	NA	NA	NA	NA	NA	TRUE	PF00835	SNAP-25 family	86 - 148	NA	NA	NA	1NHL;3ZUS;	O00161;	NA	NA	FALSE	FALSE	Predicted intracellular proteins, Predicted membrane proteins, Transporters	FALSE	FALSE
AIP_HUMAN_78	AIP	AIP	AH receptor-interacting protein (AIP) (Aryl-hydrocarbon receptor-interacting protein) (HBV X-associated protein 2) (XAP-2) (Immunophilin homolog ARA9)	O00170	AIP_HUMAN_78	AIP_MOUSE_78	2.14424	brain.old_oxi_percent	2.03529	1.51841	1.29027	2.63177	3.24545	12.2789	epi.young_oxi_percent	15.1112	11.6034	6.33371	22.047	6.29915	10.1347	TRUE	PF00254	FKBP-type peptidyl-prolyl cis-trans isomerase	29 - 91	PF00254	FKBP-type peptidyl-prolyl cis-trans isomerase	29 - 91	2LKN;4AIF;4APO;7ZUB;	O00170;	8H77;	O08915;	FALSE	FALSE	Disease related genes, Human disease related genes, Plasma proteins, Predicted intracellular proteins	TRUE	FALSE
AIP_HUMAN_90	AIP	AIP	AH receptor-interacting protein (AIP) (Aryl-hydrocarbon receptor-interacting protein) (HBV X-associated protein 2) (XAP-2) (Immunophilin homolog ARA9)	O00170	AIP_HUMAN_90	AIP_MOUSE_90	0.597754	epi.old_oxi_percent	0	1.34403	0	0.694882	0.949862	16.3933	spleen.young_oxi_percent	9.46921	6.99179	10.0367	23.4285	32.0401	15.7955	TRUE	PF00254	FKBP-type peptidyl-prolyl cis-trans isomerase	29 - 91	PF00254	FKBP-type peptidyl-prolyl cis-trans isomerase	29 - 91	2LKN;4AIF;4APO;7ZUB;	O00170;	8H77;	O08915;	FALSE	FALSE	Disease related genes, Human disease related genes, Plasma proteins, Predicted intracellular proteins	TRUE	FALSE
AIP_HUMAN_121	AIP	AIP	AH receptor-interacting protein (AIP) (Aryl-hydrocarbon receptor-interacting protein) (HBV X-associated protein 2) (XAP-2) (Immunophilin homolog ARA9)	O00170	AIP_HUMAN_121	AIP_MOUSE_121	NA	NA	NA	NA	NA	NA	NA	NA	NA	NA	NA	NA	NA	NA	NA	TRUE	NA	NA	NA	NA	NA	NA	2LKN;4AIF;4APO;7ZUB;	O00170;	8H77;	O08915;	FALSE	FALSE	Disease related genes, Human disease related genes, Plasma proteins, Predicted intracellular proteins	TRUE	FALSE
AIP_HUMAN_122	AIP	AIP	AH receptor-interacting protein (AIP) (Aryl-hydrocarbon receptor-interacting protein) (HBV X-associated protein 2) (XAP-2) (Immunophilin homolog ARA9)	O00170	AIP_HUMAN_122	AIP_MOUSE_122	NA	NA	NA	NA	NA	NA	NA	NA	NA	NA	NA	NA	NA	NA	NA	TRUE	NA	NA	NA	NA	NA	NA	2LKN;4AIF;4APO;7ZUB;	O00170;	8H77;	O08915;	FALSE	FALSE	Disease related genes, Human disease related genes, Plasma proteins, Predicted intracellular proteins	TRUE	FALSE
AIP_HUMAN_208	AIP	AIP	AH receptor-interacting protein (AIP) (Aryl-hydrocarbon receptor-interacting protein) (HBV X-associated protein 2) (XAP-2) (Immunophilin homolog ARA9)	O00170	AIP_HUMAN_208	AIP_MOUSE_208	1.01349	bat.young_oxi_percent	2.46605	1.05667	0.866353	0.395123	0.28325	17.3327	lung.old_oxi_percent	17.4047	16.6808	16.79	19.5549	16.2331	16.3192	TRUE	NA	NA	NA	NA	NA	NA	2LKN;4AIF;4APO;7ZUB;	O00170;	8H77;	O08915;	FALSE	FALSE	Disease related genes, Human disease related genes, Plasma proteins, Predicted intracellular proteins	TRUE	FALSE
AIP_HUMAN_238	AIP	AIP	AH receptor-interacting protein (AIP) (Aryl-hydrocarbon receptor-interacting protein) (HBV X-associated protein 2) (XAP-2) (Immunophilin homolog ARA9)	O00170	AIP_HUMAN_238	AIP_MOUSE_238	NA	NA	NA	NA	NA	NA	NA	NA	NA	NA	NA	NA	NA	NA	NA	TRUE	NA	NA	NA	NA	NA	NA	2LKN;4AIF;4APO;7ZUB;	O00170;	8H77;	O08915;	FALSE	FALSE	Disease related genes, Human disease related genes, Plasma proteins, Predicted intracellular proteins	TRUE	FALSE
AIP_HUMAN_240	AIP	AIP	AH receptor-interacting protein (AIP) (Aryl-hydrocarbon receptor-interacting protein) (HBV X-associated protein 2) (XAP-2) (Immunophilin homolog ARA9)	O00170	AIP_HUMAN_240	AIP_MOUSE_240	NA	NA	NA	NA	NA	NA	NA	NA	NA	NA	NA	NA	NA	NA	NA	TRUE	NA	NA	NA	NA	NA	NA	2LKN;4AIF;4APO;7ZUB;	O00170;	8H77;	O08915;	FALSE	FALSE	Disease related genes, Human disease related genes, Plasma proteins, Predicted intracellular proteins	TRUE	FALSE
AIP_HUMAN_254	AIP	AIP	AH receptor-interacting protein (AIP) (Aryl-hydrocarbon receptor-interacting protein) (HBV X-associated protein 2) (XAP-2) (Immunophilin homolog ARA9)	O00170	AIP_HUMAN_254	AIP_MOUSE_254	NA	NA	NA	NA	NA	NA	NA	NA	NA	NA	NA	NA	NA	NA	NA	TRUE	NA	NA	NA	NA	NA	NA	2LKN;4AIF;4APO;7ZUB;	O00170;	8H77;	O08915;	FALSE	FALSE	Disease related genes, Human disease related genes, Plasma proteins, Predicted intracellular proteins	TRUE	FALSE
LEG9_HUMAN_74	LEG9	LGALS9	Galectin-9 (Gal-9) (Ecalectin) (Tumor antigen HOM-HD-21)	O00182	LEG9_HUMAN_74	LEG9_MOUSE_73	0.128676	lung.young_oxi_percent	0.000389104	0	0	0	0.64299	13.0096	spleen.young_oxi_percent	6.2857	4.88977	6.28658	19.8793	27.7069	12.881	TRUE	PF00337	Galactoside-binding lectin	16 - 147	PF00337	Galactoside-binding lectin	16 - 143	2EAK;2EAL;2YY1;2ZHK;2ZHL;2ZHM;2ZHN;3LSD;3LSE;3NV1;3NV2;3NV3;3NV4;3WLU;3WV6;	O00182;	2D6K;2D6L;2D6M;2D6N;2D6O;2D6P;	O08573;	FALSE	FALSE	Predicted intracellular proteins, Predicted secreted proteins	FALSE	FALSE
LEG9_HUMAN_102	LEG9	LGALS9	Galectin-9 (Gal-9) (Ecalectin) (Tumor antigen HOM-HD-21)	O00182	LEG9_HUMAN_102	LEG9_MOUSE_101	0.481374	bat.young_oxi_percent	1.25458	0.600565	0.551724	0	0	8.70182	spleen.young_oxi_percent	3.56905	0.912896	1.62498	17.8306	19.5716	8.22045	TRUE	PF00337	Galactoside-binding lectin	16 - 147	PF00337	Galactoside-binding lectin	16 - 143	2EAK;2EAL;2YY1;2ZHK;2ZHL;2ZHM;2ZHN;3LSD;3LSE;3NV1;3NV2;3NV3;3NV4;3WLU;3WV6;	O00182;	2D6K;2D6L;2D6M;2D6N;2D6O;2D6P;	O08573;	FALSE	FALSE	Predicted intracellular proteins, Predicted secreted proteins	FALSE	FALSE
LEG9_HUMAN_169	LEG9	LGALS9	Galectin-9 (Gal-9) (Ecalectin) (Tumor antigen HOM-HD-21)	O00182	NA	NA	NA	NA	NA	NA	NA	NA	NA	NA	NA	NA	NA	NA	NA	NA	NA	TRUE	NA	NA	NA	NA	NA	NA	2EAK;2EAL;2YY1;2ZHK;2ZHL;2ZHM;2ZHN;3LSD;3LSE;3NV1;3NV2;3NV3;3NV4;3WLU;3WV6;	O00182;	NA	NA	FALSE	FALSE	Predicted intracellular proteins, Predicted secreted proteins	FALSE	FALSE
LEG9_HUMAN_259	LEG9	LGALS9	Galectin-9 (Gal-9) (Ecalectin) (Tumor antigen HOM-HD-21)	O00182	NA	NA	NA	NA	NA	NA	NA	NA	NA	NA	NA	NA	NA	NA	NA	NA	NA	TRUE	PF00337	Galactoside-binding lectin	226 - 354	NA	NA	NA	2EAK;2EAL;2YY1;2ZHK;2ZHL;2ZHM;2ZHN;3LSD;3LSE;3NV1;3NV2;3NV3;3NV4;3WLU;3WV6;	O00182;	NA	NA	FALSE	FALSE	Predicted intracellular proteins, Predicted secreted proteins	FALSE	FALSE
LEG9_HUMAN_312	LEG9	LGALS9	Galectin-9 (Gal-9) (Ecalectin) (Tumor antigen HOM-HD-21)	O00182	LEG9_HUMAN_312	LEG9_MOUSE_310	NA	NA	NA	NA	NA	NA	NA	NA	NA	NA	NA	NA	NA	NA	NA	TRUE	PF00337	Galactoside-binding lectin	226 - 354	PF00337	Galactoside-binding lectin	224 - 352	2EAK;2EAL;2YY1;2ZHK;2ZHL;2ZHM;2ZHN;3LSD;3LSE;3NV1;3NV2;3NV3;3NV4;3WLU;3WV6;	O00182;	2D6K;2D6L;2D6M;2D6N;2D6O;2D6P;	O08573;	FALSE	FALSE	Predicted intracellular proteins, Predicted secreted proteins	FALSE	FALSE
LEG9_HUMAN_316	LEG9	LGALS9	Galectin-9 (Gal-9) (Ecalectin) (Tumor antigen HOM-HD-21)	O00182	LEG9_HUMAN_316	LEG9_MOUSE_314	NA	NA	NA	NA	NA	NA	NA	NA	NA	NA	NA	NA	NA	NA	NA	TRUE	PF00337	Galactoside-binding lectin	226 - 354	PF00337	Galactoside-binding lectin	224 - 352	2EAK;2EAL;2YY1;2ZHK;2ZHL;2ZHM;2ZHN;3LSD;3LSE;3NV1;3NV2;3NV3;3NV4;3WLU;3WV6;	O00182;	2D6K;2D6L;2D6M;2D6N;2D6O;2D6P;	O08573;	FALSE	FALSE	Predicted intracellular proteins, Predicted secreted proteins	FALSE	FALSE
MASP2_HUMAN_11	MASP2	MASP2	Mannan-binding lectin serine protease 2 (EC 3.4.21.104) (MBL-associated serine protease 2) (Mannose-binding protein-associated serine protease 2) (MASP-2) [Cleaved into: Mannan-binding lectin serine protease 2 A chain; Mannan-binding lectin serine protease 2 B chain]	O00187	NA	NA	NA	NA	NA	NA	NA	NA	NA	NA	NA	NA	NA	NA	NA	NA	NA	TRUE	NA	NA	NA	NA	NA	NA	1Q3X;1SZB;1ZJK;3TVJ;5JPM;	O00187;	NA	NA	FALSE	FALSE	Disease related genes, Enzymes, Human disease related genes, Plasma proteins, Potential drug targets, Predicted secreted proteins	FALSE	FALSE
MASP2_HUMAN_72	MASP2	MASP2	Mannan-binding lectin serine protease 2 (EC 3.4.21.104) (MBL-associated serine protease 2) (Mannose-binding protein-associated serine protease 2) (MASP-2) [Cleaved into: Mannan-binding lectin serine protease 2 A chain; Mannan-binding lectin serine protease 2 B chain]	O00187	MASP2_HUMAN_72	MASP2_MOUSE_72	NA	NA	NA	NA	NA	NA	NA	NA	NA	NA	NA	NA	NA	NA	NA	TRUE	PF00431	CUB domain	28 - 133	NA	NA	NA	1Q3X;1SZB;1ZJK;3TVJ;5JPM;	O00187;	NA	Q91WP0;	FALSE	FALSE	Disease related genes, Enzymes, Human disease related genes, Plasma proteins, Potential drug targets, Predicted secreted proteins	FALSE	FALSE
MASP2_HUMAN_90	MASP2	MASP2	Mannan-binding lectin serine protease 2 (EC 3.4.21.104) (MBL-associated serine protease 2) (Mannose-binding protein-associated serine protease 2) (MASP-2) [Cleaved into: Mannan-binding lectin serine protease 2 A chain; Mannan-binding lectin serine protease 2 B chain]	O00187	MASP2_HUMAN_90	MASP2_MOUSE_90	NA	NA	NA	NA	NA	NA	NA	NA	NA	NA	NA	NA	NA	NA	NA	TRUE	PF00431	CUB domain	28 - 133	NA	NA	NA	1Q3X;1SZB;1ZJK;3TVJ;5JPM;	O00187;	NA	Q91WP0;	FALSE	FALSE	Disease related genes, Enzymes, Human disease related genes, Plasma proteins, Potential drug targets, Predicted secreted proteins	FALSE	FALSE
MASP2_HUMAN_142	MASP2	MASP2	Mannan-binding lectin serine protease 2 (EC 3.4.21.104) (MBL-associated serine protease 2) (Mannose-binding protein-associated serine protease 2) (MASP-2) [Cleaved into: Mannan-binding lectin serine protease 2 A chain; Mannan-binding lectin serine protease 2 B chain]	O00187	MASP2_HUMAN_142	MASP2_MOUSE_142	NA	NA	NA	NA	NA	NA	NA	NA	NA	NA	NA	NA	NA	NA	NA	TRUE	PF07645	Calcium-binding EGF domain	138 - 180	NA	NA	NA	1Q3X;1SZB;1ZJK;3TVJ;5JPM;	O00187;	NA	Q91WP0;	FALSE	FALSE	Disease related genes, Enzymes, Human disease related genes, Plasma proteins, Potential drug targets, Predicted secreted proteins	FALSE	FALSE
MASP2_HUMAN_152	MASP2	MASP2	Mannan-binding lectin serine protease 2 (EC 3.4.21.104) (MBL-associated serine protease 2) (Mannose-binding protein-associated serine protease 2) (MASP-2) [Cleaved into: Mannan-binding lectin serine protease 2 A chain; Mannan-binding lectin serine protease 2 B chain]	O00187	MASP2_HUMAN_152	MASP2_MOUSE_152	NA	NA	NA	NA	NA	NA	NA	NA	NA	NA	NA	NA	NA	NA	NA	TRUE	PF07645	Calcium-binding EGF domain	138 - 180	NA	NA	NA	1Q3X;1SZB;1ZJK;3TVJ;5JPM;	O00187;	NA	Q91WP0;	FALSE	FALSE	Disease related genes, Enzymes, Human disease related genes, Plasma proteins, Potential drug targets, Predicted secreted proteins	FALSE	FALSE
MASP2_HUMAN_156	MASP2	MASP2	Mannan-binding lectin serine protease 2 (EC 3.4.21.104) (MBL-associated serine protease 2) (Mannose-binding protein-associated serine protease 2) (MASP-2) [Cleaved into: Mannan-binding lectin serine protease 2 A chain; Mannan-binding lectin serine protease 2 B chain]	O00187	MASP2_HUMAN_156	MASP2_MOUSE_156	NA	NA	NA	NA	NA	NA	NA	NA	NA	NA	NA	NA	NA	NA	NA	TRUE	PF07645	Calcium-binding EGF domain	138 - 180	NA	NA	NA	1Q3X;1SZB;1ZJK;3TVJ;5JPM;	O00187;	NA	Q91WP0;	FALSE	FALSE	Disease related genes, Enzymes, Human disease related genes, Plasma proteins, Potential drug targets, Predicted secreted proteins	FALSE	FALSE
MASP2_HUMAN_165	MASP2	MASP2	Mannan-binding lectin serine protease 2 (EC 3.4.21.104) (MBL-associated serine protease 2) (Mannose-binding protein-associated serine protease 2) (MASP-2) [Cleaved into: Mannan-binding lectin serine protease 2 A chain; Mannan-binding lectin serine protease 2 B chain]	O00187	MASP2_HUMAN_165	MASP2_MOUSE_165	NA	NA	NA	NA	NA	NA	NA	NA	NA	NA	NA	NA	NA	NA	NA	TRUE	PF07645	Calcium-binding EGF domain	138 - 180	NA	NA	NA	1Q3X;1SZB;1ZJK;3TVJ;5JPM;	O00187;	NA	Q91WP0;	FALSE	FALSE	Disease related genes, Enzymes, Human disease related genes, Plasma proteins, Potential drug targets, Predicted secreted proteins	FALSE	FALSE
MASP2_HUMAN_167	MASP2	MASP2	Mannan-binding lectin serine protease 2 (EC 3.4.21.104) (MBL-associated serine protease 2) (Mannose-binding protein-associated serine protease 2) (MASP-2) [Cleaved into: Mannan-binding lectin serine protease 2 A chain; Mannan-binding lectin serine protease 2 B chain]	O00187	MASP2_HUMAN_167	MASP2_MOUSE_167	NA	NA	NA	NA	NA	NA	NA	NA	NA	NA	NA	NA	NA	NA	NA	TRUE	PF07645	Calcium-binding EGF domain	138 - 180	NA	NA	NA	1Q3X;1SZB;1ZJK;3TVJ;5JPM;	O00187;	NA	Q91WP0;	FALSE	FALSE	Disease related genes, Enzymes, Human disease related genes, Plasma proteins, Potential drug targets, Predicted secreted proteins	FALSE	FALSE
MASP2_HUMAN_180	MASP2	MASP2	Mannan-binding lectin serine protease 2 (EC 3.4.21.104) (MBL-associated serine protease 2) (Mannose-binding protein-associated serine protease 2) (MASP-2) [Cleaved into: Mannan-binding lectin serine protease 2 A chain; Mannan-binding lectin serine protease 2 B chain]	O00187	MASP2_HUMAN_180	MASP2_MOUSE_180	NA	NA	NA	NA	NA	NA	NA	NA	NA	NA	NA	NA	NA	NA	NA	TRUE	NA	NA	NA	NA	NA	NA	1Q3X;1SZB;1ZJK;3TVJ;5JPM;	O00187;	NA	Q91WP0;	FALSE	FALSE	Disease related genes, Enzymes, Human disease related genes, Plasma proteins, Potential drug targets, Predicted secreted proteins	FALSE	FALSE
MASP2_HUMAN_184	MASP2	MASP2	Mannan-binding lectin serine protease 2 (EC 3.4.21.104) (MBL-associated serine protease 2) (Mannose-binding protein-associated serine protease 2) (MASP-2) [Cleaved into: Mannan-binding lectin serine protease 2 A chain; Mannan-binding lectin serine protease 2 B chain]	O00187	MASP2_HUMAN_184	MASP2_MOUSE_184	NA	NA	NA	NA	NA	NA	NA	NA	NA	NA	NA	NA	NA	NA	NA	TRUE	NA	NA	NA	NA	NA	NA	1Q3X;1SZB;1ZJK;3TVJ;5JPM;	O00187;	NA	Q91WP0;	FALSE	FALSE	Disease related genes, Enzymes, Human disease related genes, Plasma proteins, Potential drug targets, Predicted secreted proteins	FALSE	FALSE
MASP2_HUMAN_211	MASP2	MASP2	Mannan-binding lectin serine protease 2 (EC 3.4.21.104) (MBL-associated serine protease 2) (Mannose-binding protein-associated serine protease 2) (MASP-2) [Cleaved into: Mannan-binding lectin serine protease 2 A chain; Mannan-binding lectin serine protease 2 B chain]	O00187	MASP2_HUMAN_211	MASP2_MOUSE_211	NA	NA	NA	NA	NA	NA	NA	NA	NA	NA	NA	NA	NA	NA	NA	TRUE	PF00431	CUB domain	184 - 293	NA	NA	NA	1Q3X;1SZB;1ZJK;3TVJ;5JPM;	O00187;	NA	Q91WP0;	FALSE	FALSE	Disease related genes, Enzymes, Human disease related genes, Plasma proteins, Potential drug targets, Predicted secreted proteins	FALSE	FALSE
MASP2_HUMAN_241	MASP2	MASP2	Mannan-binding lectin serine protease 2 (EC 3.4.21.104) (MBL-associated serine protease 2) (Mannose-binding protein-associated serine protease 2) (MASP-2) [Cleaved into: Mannan-binding lectin serine protease 2 A chain; Mannan-binding lectin serine protease 2 B chain]	O00187	MASP2_HUMAN_241	MASP2_MOUSE_241	NA	NA	NA	NA	NA	NA	NA	NA	NA	NA	NA	NA	NA	NA	NA	TRUE	PF00431	CUB domain	184 - 293	NA	NA	NA	1Q3X;1SZB;1ZJK;3TVJ;5JPM;	O00187;	NA	Q91WP0;	FALSE	FALSE	Disease related genes, Enzymes, Human disease related genes, Plasma proteins, Potential drug targets, Predicted secreted proteins	FALSE	FALSE
MASP2_HUMAN_259	MASP2	MASP2	Mannan-binding lectin serine protease 2 (EC 3.4.21.104) (MBL-associated serine protease 2) (Mannose-binding protein-associated serine protease 2) (MASP-2) [Cleaved into: Mannan-binding lectin serine protease 2 A chain; Mannan-binding lectin serine protease 2 B chain]	O00187	MASP2_HUMAN_259	MASP2_MOUSE_259	NA	NA	NA	NA	NA	NA	NA	NA	NA	NA	NA	NA	NA	NA	NA	TRUE	PF00431	CUB domain	184 - 293	NA	NA	NA	1Q3X;1SZB;1ZJK;3TVJ;5JPM;	O00187;	NA	Q91WP0;	FALSE	FALSE	Disease related genes, Enzymes, Human disease related genes, Plasma proteins, Potential drug targets, Predicted secreted proteins	FALSE	FALSE
MASP2_HUMAN_300	MASP2	MASP2	Mannan-binding lectin serine protease 2 (EC 3.4.21.104) (MBL-associated serine protease 2) (Mannose-binding protein-associated serine protease 2) (MASP-2) [Cleaved into: Mannan-binding lectin serine protease 2 A chain; Mannan-binding lectin serine protease 2 B chain]	O00187	MASP2_HUMAN_300	MASP2_MOUSE_300	NA	NA	NA	NA	NA	NA	NA	NA	NA	NA	NA	NA	NA	NA	NA	TRUE	NA	NA	NA	NA	NA	NA	1Q3X;1SZB;1ZJK;3TVJ;5JPM;	O00187;	NA	Q91WP0;	FALSE	FALSE	Disease related genes, Enzymes, Human disease related genes, Plasma proteins, Potential drug targets, Predicted secreted proteins	FALSE	FALSE
MASP2_HUMAN_328	MASP2	MASP2	Mannan-binding lectin serine protease 2 (EC 3.4.21.104) (MBL-associated serine protease 2) (Mannose-binding protein-associated serine protease 2) (MASP-2) [Cleaved into: Mannan-binding lectin serine protease 2 A chain; Mannan-binding lectin serine protease 2 B chain]	O00187	MASP2_HUMAN_328	MASP2_MOUSE_328	NA	NA	NA	NA	NA	NA	NA	NA	NA	NA	NA	NA	NA	NA	NA	TRUE	PF00084	Sushi repeat (SCR repeat)	300 - 361	NA	NA	NA	1Q3X;1SZB;1ZJK;3TVJ;5JPM;	O00187;	NA	Q91WP0;	FALSE	FALSE	Disease related genes, Enzymes, Human disease related genes, Plasma proteins, Potential drug targets, Predicted secreted proteins	FALSE	FALSE
MASP2_HUMAN_348	MASP2	MASP2	Mannan-binding lectin serine protease 2 (EC 3.4.21.104) (MBL-associated serine protease 2) (Mannose-binding protein-associated serine protease 2) (MASP-2) [Cleaved into: Mannan-binding lectin serine protease 2 A chain; Mannan-binding lectin serine protease 2 B chain]	O00187	MASP2_HUMAN_348	MASP2_MOUSE_348	NA	NA	NA	NA	NA	NA	NA	NA	NA	NA	NA	NA	NA	NA	NA	TRUE	PF00084	Sushi repeat (SCR repeat)	300 - 361	NA	NA	NA	1Q3X;1SZB;1ZJK;3TVJ;5JPM;	O00187;	NA	Q91WP0;	FALSE	FALSE	Disease related genes, Enzymes, Human disease related genes, Plasma proteins, Potential drug targets, Predicted secreted proteins	FALSE	FALSE
MASP2_HUMAN_361	MASP2	MASP2	Mannan-binding lectin serine protease 2 (EC 3.4.21.104) (MBL-associated serine protease 2) (Mannose-binding protein-associated serine protease 2) (MASP-2) [Cleaved into: Mannan-binding lectin serine protease 2 A chain; Mannan-binding lectin serine protease 2 B chain]	O00187	MASP2_HUMAN_361	MASP2_MOUSE_361	NA	NA	NA	NA	NA	NA	NA	NA	NA	NA	NA	NA	NA	NA	NA	TRUE	NA	NA	NA	NA	NA	NA	1Q3X;1SZB;1ZJK;3TVJ;5JPM;	O00187;	NA	Q91WP0;	FALSE	FALSE	Disease related genes, Enzymes, Human disease related genes, Plasma proteins, Potential drug targets, Predicted secreted proteins	FALSE	FALSE
MASP2_HUMAN_366	MASP2	MASP2	Mannan-binding lectin serine protease 2 (EC 3.4.21.104) (MBL-associated serine protease 2) (Mannose-binding protein-associated serine protease 2) (MASP-2) [Cleaved into: Mannan-binding lectin serine protease 2 A chain; Mannan-binding lectin serine protease 2 B chain]	O00187	MASP2_HUMAN_366	MASP2_MOUSE_366	NA	NA	NA	NA	NA	NA	NA	NA	NA	NA	NA	NA	NA	NA	NA	TRUE	NA	NA	NA	NA	NA	NA	1Q3X;1SZB;1ZJK;3TVJ;5JPM;	O00187;	NA	Q91WP0;	FALSE	FALSE	Disease related genes, Enzymes, Human disease related genes, Plasma proteins, Potential drug targets, Predicted secreted proteins	FALSE	FALSE
MASP2_HUMAN_396	MASP2	MASP2	Mannan-binding lectin serine protease 2 (EC 3.4.21.104) (MBL-associated serine protease 2) (Mannose-binding protein-associated serine protease 2) (MASP-2) [Cleaved into: Mannan-binding lectin serine protease 2 A chain; Mannan-binding lectin serine protease 2 B chain]	O00187	MASP2_HUMAN_396	MASP2_MOUSE_396	NA	NA	NA	NA	NA	NA	NA	NA	NA	NA	NA	NA	NA	NA	NA	TRUE	PF00084	Sushi repeat (SCR repeat)	366 - 422	NA	NA	NA	1Q3X;1SZB;1ZJK;3TVJ;5JPM;	O00187;	NA	Q91WP0;	FALSE	FALSE	Disease related genes, Enzymes, Human disease related genes, Plasma proteins, Potential drug targets, Predicted secreted proteins	FALSE	FALSE
MASP2_HUMAN_412	MASP2	MASP2	Mannan-binding lectin serine protease 2 (EC 3.4.21.104) (MBL-associated serine protease 2) (Mannose-binding protein-associated serine protease 2) (MASP-2) [Cleaved into: Mannan-binding lectin serine protease 2 A chain; Mannan-binding lectin serine protease 2 B chain]	O00187	MASP2_HUMAN_412	MASP2_MOUSE_411	NA	NA	NA	NA	NA	NA	NA	NA	NA	NA	NA	NA	NA	NA	NA	TRUE	PF00084	Sushi repeat (SCR repeat)	366 - 422	NA	NA	NA	1Q3X;1SZB;1ZJK;3TVJ;5JPM;	O00187;	NA	Q91WP0;	FALSE	FALSE	Disease related genes, Enzymes, Human disease related genes, Plasma proteins, Potential drug targets, Predicted secreted proteins	FALSE	FALSE
MASP2_HUMAN_430	MASP2	MASP2	Mannan-binding lectin serine protease 2 (EC 3.4.21.104) (MBL-associated serine protease 2) (Mannose-binding protein-associated serine protease 2) (MASP-2) [Cleaved into: Mannan-binding lectin serine protease 2 A chain; Mannan-binding lectin serine protease 2 B chain]	O00187	MASP2_HUMAN_430	MASP2_MOUSE_429	NA	NA	NA	NA	NA	NA	NA	NA	NA	NA	NA	NA	NA	NA	NA	TRUE	NA	NA	NA	NA	NA	NA	1Q3X;1SZB;1ZJK;3TVJ;5JPM;	O00187;	NA	Q91WP0;	FALSE	FALSE	Disease related genes, Enzymes, Human disease related genes, Plasma proteins, Potential drug targets, Predicted secreted proteins	FALSE	FALSE
MASP2_HUMAN_434	MASP2	MASP2	Mannan-binding lectin serine protease 2 (EC 3.4.21.104) (MBL-associated serine protease 2) (Mannose-binding protein-associated serine protease 2) (MASP-2) [Cleaved into: Mannan-binding lectin serine protease 2 A chain; Mannan-binding lectin serine protease 2 B chain]	O00187	MASP2_HUMAN_434	MASP2_MOUSE_433	NA	NA	NA	NA	NA	NA	NA	NA	NA	NA	NA	NA	NA	NA	NA	TRUE	NA	NA	NA	NA	NA	NA	1Q3X;1SZB;1ZJK;3TVJ;5JPM;	O00187;	NA	Q91WP0;	FALSE	FALSE	Disease related genes, Enzymes, Human disease related genes, Plasma proteins, Potential drug targets, Predicted secreted proteins	FALSE	FALSE
MASP2_HUMAN_552	MASP2	MASP2	Mannan-binding lectin serine protease 2 (EC 3.4.21.104) (MBL-associated serine protease 2) (Mannose-binding protein-associated serine protease 2) (MASP-2) [Cleaved into: Mannan-binding lectin serine protease 2 A chain; Mannan-binding lectin serine protease 2 B chain]	O00187	MASP2_HUMAN_552	MASP2_MOUSE_552	NA	NA	NA	NA	NA	NA	NA	NA	NA	NA	NA	NA	NA	NA	NA	TRUE	PF00089	Trypsin	445 - 679	NA	NA	NA	1Q3X;1SZB;1ZJK;3TVJ;5JPM;	O00187;	NA	Q91WP0;	FALSE	FALSE	Disease related genes, Enzymes, Human disease related genes, Plasma proteins, Potential drug targets, Predicted secreted proteins	FALSE	FALSE
MASP2_HUMAN_598	MASP2	MASP2	Mannan-binding lectin serine protease 2 (EC 3.4.21.104) (MBL-associated serine protease 2) (Mannose-binding protein-associated serine protease 2) (MASP-2) [Cleaved into: Mannan-binding lectin serine protease 2 A chain; Mannan-binding lectin serine protease 2 B chain]	O00187	MASP2_HUMAN_598	MASP2_MOUSE_598	NA	NA	NA	NA	NA	NA	NA	NA	NA	NA	NA	NA	NA	NA	NA	TRUE	PF00089	Trypsin	445 - 679	NA	NA	NA	1Q3X;1SZB;1ZJK;3TVJ;5JPM;	O00187;	NA	Q91WP0;	FALSE	FALSE	Disease related genes, Enzymes, Human disease related genes, Plasma proteins, Potential drug targets, Predicted secreted proteins	FALSE	FALSE
MASP2_HUMAN_618	MASP2	MASP2	Mannan-binding lectin serine protease 2 (EC 3.4.21.104) (MBL-associated serine protease 2) (Mannose-binding protein-associated serine protease 2) (MASP-2) [Cleaved into: Mannan-binding lectin serine protease 2 A chain; Mannan-binding lectin serine protease 2 B chain]	O00187	MASP2_HUMAN_618	MASP2_MOUSE_617	NA	NA	NA	NA	NA	NA	NA	NA	NA	NA	NA	NA	NA	NA	NA	TRUE	PF00089	Trypsin	445 - 679	NA	NA	NA	1Q3X;1SZB;1ZJK;3TVJ;5JPM;	O00187;	NA	Q91WP0;	FALSE	FALSE	Disease related genes, Enzymes, Human disease related genes, Plasma proteins, Potential drug targets, Predicted secreted proteins	FALSE	FALSE
MASP2_HUMAN_629	MASP2	MASP2	Mannan-binding lectin serine protease 2 (EC 3.4.21.104) (MBL-associated serine protease 2) (Mannose-binding protein-associated serine protease 2) (MASP-2) [Cleaved into: Mannan-binding lectin serine protease 2 A chain; Mannan-binding lectin serine protease 2 B chain]	O00187	MASP2_HUMAN_629	MASP2_MOUSE_628	NA	NA	NA	NA	NA	NA	NA	NA	NA	NA	NA	NA	NA	NA	NA	TRUE	PF00089	Trypsin	445 - 679	NA	NA	NA	1Q3X;1SZB;1ZJK;3TVJ;5JPM;	O00187;	NA	Q91WP0;	FALSE	FALSE	Disease related genes, Enzymes, Human disease related genes, Plasma proteins, Potential drug targets, Predicted secreted proteins	FALSE	FALSE
MASP2_HUMAN_660	MASP2	MASP2	Mannan-binding lectin serine protease 2 (EC 3.4.21.104) (MBL-associated serine protease 2) (Mannose-binding protein-associated serine protease 2) (MASP-2) [Cleaved into: Mannan-binding lectin serine protease 2 A chain; Mannan-binding lectin serine protease 2 B chain]	O00187	MASP2_HUMAN_660	MASP2_MOUSE_659	NA	NA	NA	NA	NA	NA	NA	NA	NA	NA	NA	NA	NA	NA	NA	TRUE	PF00089	Trypsin	445 - 679	NA	NA	NA	1Q3X;1SZB;1ZJK;3TVJ;5JPM;	O00187;	NA	Q91WP0;	FALSE	FALSE	Disease related genes, Enzymes, Human disease related genes, Plasma proteins, Potential drug targets, Predicted secreted proteins	FALSE	FALSE
AP3B1_HUMAN_215	AP3B1	AP3B1	AP-3 complex subunit beta-1 (Adaptor protein complex AP-3 subunit beta-1) (Adaptor-related protein complex 3 subunit beta-1) (Beta-3A-adaptin) (Clathrin assembly protein complex 3 beta-1 large chain)	O00203	AP3B1_HUMAN_215	AP3B1_MOUSE_215	NA	NA	NA	NA	NA	NA	NA	NA	NA	NA	NA	NA	NA	NA	NA	TRUE	PF01602	Adaptin N terminal region	44 - 581	NA	NA	NA	NA	O00203;	NA	Q9Z1T1;	FALSE	FALSE	Disease related genes, Human disease related genes, Plasma proteins, Predicted intracellular proteins	FALSE	FALSE
AP3B1_HUMAN_230	AP3B1	AP3B1	AP-3 complex subunit beta-1 (Adaptor protein complex AP-3 subunit beta-1) (Adaptor-related protein complex 3 subunit beta-1) (Beta-3A-adaptin) (Clathrin assembly protein complex 3 beta-1 large chain)	O00203	AP3B1_HUMAN_230	AP3B1_MOUSE_230	NA	NA	NA	NA	NA	NA	NA	NA	NA	NA	NA	NA	NA	NA	NA	TRUE	PF01602	Adaptin N terminal region	44 - 581	NA	NA	NA	NA	O00203;	NA	Q9Z1T1;	FALSE	FALSE	Disease related genes, Human disease related genes, Plasma proteins, Predicted intracellular proteins	FALSE	FALSE
AP3B1_HUMAN_431	AP3B1	AP3B1	AP-3 complex subunit beta-1 (Adaptor protein complex AP-3 subunit beta-1) (Adaptor-related protein complex 3 subunit beta-1) (Beta-3A-adaptin) (Clathrin assembly protein complex 3 beta-1 large chain)	O00203	AP3B1_HUMAN_431	AP3B1_MOUSE_432	NA	NA	NA	NA	NA	NA	NA	NA	NA	NA	NA	NA	NA	NA	NA	TRUE	PF01602	Adaptin N terminal region	44 - 581	NA	NA	NA	NA	O00203;	NA	Q9Z1T1;	FALSE	FALSE	Disease related genes, Human disease related genes, Plasma proteins, Predicted intracellular proteins	FALSE	FALSE
AP3B1_HUMAN_442	AP3B1	AP3B1	AP-3 complex subunit beta-1 (Adaptor protein complex AP-3 subunit beta-1) (Adaptor-related protein complex 3 subunit beta-1) (Beta-3A-adaptin) (Clathrin assembly protein complex 3 beta-1 large chain)	O00203	AP3B1_HUMAN_442	AP3B1_MOUSE_443	NA	NA	NA	NA	NA	NA	NA	NA	NA	NA	NA	NA	NA	NA	NA	TRUE	PF01602	Adaptin N terminal region	44 - 581	NA	NA	NA	NA	O00203;	NA	Q9Z1T1;	FALSE	FALSE	Disease related genes, Human disease related genes, Plasma proteins, Predicted intracellular proteins	FALSE	FALSE
AP3B1_HUMAN_448	AP3B1	AP3B1	AP-3 complex subunit beta-1 (Adaptor protein complex AP-3 subunit beta-1) (Adaptor-related protein complex 3 subunit beta-1) (Beta-3A-adaptin) (Clathrin assembly protein complex 3 beta-1 large chain)	O00203	AP3B1_HUMAN_448	AP3B1_MOUSE_449	NA	NA	NA	NA	NA	NA	NA	NA	NA	NA	NA	NA	NA	NA	NA	TRUE	PF01602	Adaptin N terminal region	44 - 581	NA	NA	NA	NA	O00203;	NA	Q9Z1T1;	FALSE	FALSE	Disease related genes, Human disease related genes, Plasma proteins, Predicted intracellular proteins	FALSE	FALSE
AP3B1_HUMAN_507	AP3B1	AP3B1	AP-3 complex subunit beta-1 (Adaptor protein complex AP-3 subunit beta-1) (Adaptor-related protein complex 3 subunit beta-1) (Beta-3A-adaptin) (Clathrin assembly protein complex 3 beta-1 large chain)	O00203	AP3B1_HUMAN_507	AP3B1_MOUSE_508	0.00521457	epi.young_oxi_percent	9.51295667670895e-05	0	0.0259777	0	0	10.4789	heart.old_oxi_percent	11.1072	9.80703	11.4051	9.71822	10.3571	10.4737	TRUE	PF01602	Adaptin N terminal region	44 - 581	NA	NA	NA	NA	O00203;	NA	Q9Z1T1;	FALSE	FALSE	Disease related genes, Human disease related genes, Plasma proteins, Predicted intracellular proteins	FALSE	FALSE
AP3B1_HUMAN_893	AP3B1	AP3B1	AP-3 complex subunit beta-1 (Adaptor protein complex AP-3 subunit beta-1) (Adaptor-related protein complex 3 subunit beta-1) (Beta-3A-adaptin) (Clathrin assembly protein complex 3 beta-1 large chain)	O00203	AP3B1_HUMAN_893	AP3B1_MOUSE_904	14.808	subQ.young_oxi_percent	15.4243	16.6817	16.1692	13.8641	11.9009	14.808	subQ.young_oxi_percent	15.4243	16.6817	16.1692	13.8641	11.9009	0	TRUE	PF14796	Clathrin-adaptor complex-3 beta-1 subunit C-terminal	814 - 958	PF14796	Clathrin-adaptor complex-3 beta-1 subunit C-terminal	824 - 969	NA	O00203;	NA	Q9Z1T1;	FALSE	FALSE	Disease related genes, Human disease related genes, Plasma proteins, Predicted intracellular proteins	FALSE	FALSE
AP3B1_HUMAN_954	AP3B1	AP3B1	AP-3 complex subunit beta-1 (Adaptor protein complex AP-3 subunit beta-1) (Adaptor-related protein complex 3 subunit beta-1) (Beta-3A-adaptin) (Clathrin assembly protein complex 3 beta-1 large chain)	O00203	AP3B1_HUMAN_954	AP3B1_MOUSE_965	NA	NA	NA	NA	NA	NA	NA	NA	NA	NA	NA	NA	NA	NA	NA	TRUE	PF14796	Clathrin-adaptor complex-3 beta-1 subunit C-terminal	814 - 958	PF14796	Clathrin-adaptor complex-3 beta-1 subunit C-terminal	824 - 969	NA	O00203;	NA	Q9Z1T1;	FALSE	FALSE	Disease related genes, Human disease related genes, Plasma proteins, Predicted intracellular proteins	FALSE	FALSE
AP3B1_HUMAN_965	AP3B1	AP3B1	AP-3 complex subunit beta-1 (Adaptor protein complex AP-3 subunit beta-1) (Adaptor-related protein complex 3 subunit beta-1) (Beta-3A-adaptin) (Clathrin assembly protein complex 3 beta-1 large chain)	O00203	AP3B1_HUMAN_965	AP3B1_MOUSE_976	NA	NA	NA	NA	NA	NA	NA	NA	NA	NA	NA	NA	NA	NA	NA	TRUE	NA	NA	NA	NA	NA	NA	NA	O00203;	NA	Q9Z1T1;	FALSE	FALSE	Disease related genes, Human disease related genes, Plasma proteins, Predicted intracellular proteins	FALSE	FALSE
AP3B1_HUMAN_970	AP3B1	AP3B1	AP-3 complex subunit beta-1 (Adaptor protein complex AP-3 subunit beta-1) (Adaptor-related protein complex 3 subunit beta-1) (Beta-3A-adaptin) (Clathrin assembly protein complex 3 beta-1 large chain)	O00203	AP3B1_HUMAN_970	AP3B1_MOUSE_981	4.68325	liver.young_oxi_percent	4.9775	4.67209	4.75157	4.23747	4.77761	5.9121	liver.old_oxi_percent	4.21085	7.54978	6.21536	7.33561	4.24889	1.22885	TRUE	NA	NA	NA	NA	NA	NA	NA	O00203;	NA	Q9Z1T1;	FALSE	FALSE	Disease related genes, Human disease related genes, Plasma proteins, Predicted intracellular proteins	FALSE	FALSE
TLR4_HUMAN_20	TLR4	TLR4	Toll-like receptor 4 (hToll) (CD antigen CD284)	O00206	TLR4_HUMAN_20	TLR4_MOUSE_19	NA	NA	NA	NA	NA	NA	NA	NA	NA	NA	NA	NA	NA	NA	NA	TRUE	NA	NA	NA	NA	NA	NA	2Z62;2Z63;2Z65;2Z66;3FXI;3UL7;3UL8;3UL9;3ULA;4G8A;5NAM;5NAO;	O00206;	2Z64;3VQ1;3VQ2;5IJB;5IJC;5IJD;7MLM;	Q9QUK6;	FALSE	FALSE	CD markers, Enzymes, FDA approved drug targets, Human disease related genes, Predicted intracellular proteins, Predicted membrane proteins, Transporters	FALSE	FALSE
TLR4_HUMAN_29	TLR4	TLR4	Toll-like receptor 4 (hToll) (CD antigen CD284)	O00206	TLR4_HUMAN_29	TLR4_MOUSE_28	NA	NA	NA	NA	NA	NA	NA	NA	NA	NA	NA	NA	NA	NA	NA	TRUE	NA	NA	NA	NA	NA	NA	2Z62;2Z63;2Z65;2Z66;3FXI;3UL7;3UL8;3UL9;3ULA;4G8A;5NAM;5NAO;	O00206;	2Z64;3VQ1;3VQ2;5IJB;5IJC;5IJD;7MLM;	Q9QUK6;	FALSE	FALSE	CD markers, Enzymes, FDA approved drug targets, Human disease related genes, Predicted intracellular proteins, Predicted membrane proteins, Transporters	FALSE	FALSE
TLR4_HUMAN_40	TLR4	TLR4	Toll-like receptor 4 (hToll) (CD antigen CD284)	O00206	TLR4_HUMAN_40	TLR4_MOUSE_39	NA	NA	NA	NA	NA	NA	NA	NA	NA	NA	NA	NA	NA	NA	NA	TRUE	NA	NA	NA	NA	NA	NA	2Z62;2Z63;2Z65;2Z66;3FXI;3UL7;3UL8;3UL9;3ULA;4G8A;5NAM;5NAO;	O00206;	2Z64;3VQ1;3VQ2;5IJB;5IJC;5IJD;7MLM;	Q9QUK6;	FALSE	FALSE	CD markers, Enzymes, FDA approved drug targets, Human disease related genes, Predicted intracellular proteins, Predicted membrane proteins, Transporters	FALSE	FALSE
TLR4_HUMAN_88	TLR4	TLR4	Toll-like receptor 4 (hToll) (CD antigen CD284)	O00206	TLR4_HUMAN_88	TLR4_MOUSE_87	NA	NA	NA	NA	NA	NA	NA	NA	NA	NA	NA	NA	NA	NA	NA	TRUE	PF13855	Leucine rich repeat	57 - 114	PF13855	Leucine rich repeat	55 - 113	2Z62;2Z63;2Z65;2Z66;3FXI;3UL7;3UL8;3UL9;3ULA;4G8A;5NAM;5NAO;	O00206;	2Z64;3VQ1;3VQ2;5IJB;5IJC;5IJD;7MLM;	Q9QUK6;	FALSE	FALSE	CD markers, Enzymes, FDA approved drug targets, Human disease related genes, Predicted intracellular proteins, Predicted membrane proteins, Transporters	FALSE	FALSE
TLR4_HUMAN_192	TLR4	TLR4	Toll-like receptor 4 (hToll) (CD antigen CD284)	O00206	NA	NA	NA	NA	NA	NA	NA	NA	NA	NA	NA	NA	NA	NA	NA	NA	NA	TRUE	NA	NA	NA	NA	NA	NA	2Z62;2Z63;2Z65;2Z66;3FXI;3UL7;3UL8;3UL9;3ULA;4G8A;5NAM;5NAO;	O00206;	NA	NA	FALSE	FALSE	CD markers, Enzymes, FDA approved drug targets, Human disease related genes, Predicted intracellular proteins, Predicted membrane proteins, Transporters	FALSE	FALSE
TLR4_HUMAN_246	TLR4	TLR4	Toll-like receptor 4 (hToll) (CD antigen CD284)	O00206	TLR4_HUMAN_246	TLR4_MOUSE_245	NA	NA	NA	NA	NA	NA	NA	NA	NA	NA	NA	NA	NA	NA	NA	TRUE	NA	NA	NA	NA	NA	NA	2Z62;2Z63;2Z65;2Z66;3FXI;3UL7;3UL8;3UL9;3ULA;4G8A;5NAM;5NAO;	O00206;	2Z64;3VQ1;3VQ2;5IJB;5IJC;5IJD;7MLM;	Q9QUK6;	FALSE	FALSE	CD markers, Enzymes, FDA approved drug targets, Human disease related genes, Predicted intracellular proteins, Predicted membrane proteins, Transporters	FALSE	FALSE
TLR4_HUMAN_281	TLR4	TLR4	Toll-like receptor 4 (hToll) (CD antigen CD284)	O00206	TLR4_HUMAN_281	TLR4_MOUSE_280	NA	NA	NA	NA	NA	NA	NA	NA	NA	NA	NA	NA	NA	NA	NA	TRUE	NA	NA	NA	NA	NA	NA	2Z62;2Z63;2Z65;2Z66;3FXI;3UL7;3UL8;3UL9;3ULA;4G8A;5NAM;5NAO;	O00206;	2Z64;3VQ1;3VQ2;5IJB;5IJC;5IJD;7MLM;	Q9QUK6;	FALSE	FALSE	CD markers, Enzymes, FDA approved drug targets, Human disease related genes, Predicted intracellular proteins, Predicted membrane proteins, Transporters	FALSE	FALSE
TLR4_HUMAN_306	TLR4	TLR4	Toll-like receptor 4 (hToll) (CD antigen CD284)	O00206	TLR4_HUMAN_306	TLR4_MOUSE_304	NA	NA	NA	NA	NA	NA	NA	NA	NA	NA	NA	NA	NA	NA	NA	TRUE	NA	NA	NA	NA	NA	NA	2Z62;2Z63;2Z65;2Z66;3FXI;3UL7;3UL8;3UL9;3ULA;4G8A;5NAM;5NAO;	O00206;	2Z64;3VQ1;3VQ2;5IJB;5IJC;5IJD;7MLM;	Q9QUK6;	FALSE	FALSE	CD markers, Enzymes, FDA approved drug targets, Human disease related genes, Predicted intracellular proteins, Predicted membrane proteins, Transporters	FALSE	FALSE
TLR4_HUMAN_340	TLR4	TLR4	Toll-like receptor 4 (hToll) (CD antigen CD284)	O00206	TLR4_HUMAN_340	TLR4_MOUSE_338	NA	NA	NA	NA	NA	NA	NA	NA	NA	NA	NA	NA	NA	NA	NA	TRUE	NA	NA	NA	NA	NA	NA	2Z62;2Z63;2Z65;2Z66;3FXI;3UL7;3UL8;3UL9;3ULA;4G8A;5NAM;5NAO;	O00206;	2Z64;3VQ1;3VQ2;5IJB;5IJC;5IJD;7MLM;	Q9QUK6;	FALSE	FALSE	CD markers, Enzymes, FDA approved drug targets, Human disease related genes, Predicted intracellular proteins, Predicted membrane proteins, Transporters	FALSE	FALSE
TLR4_HUMAN_390	TLR4	TLR4	Toll-like receptor 4 (hToll) (CD antigen CD284)	O00206	TLR4_HUMAN_390	TLR4_MOUSE_388	NA	NA	NA	NA	NA	NA	NA	NA	NA	NA	NA	NA	NA	NA	NA	TRUE	NA	NA	NA	NA	NA	NA	2Z62;2Z63;2Z65;2Z66;3FXI;3UL7;3UL8;3UL9;3ULA;4G8A;5NAM;5NAO;	O00206;	2Z64;3VQ1;3VQ2;5IJB;5IJC;5IJD;7MLM;	Q9QUK6;	FALSE	FALSE	CD markers, Enzymes, FDA approved drug targets, Human disease related genes, Predicted intracellular proteins, Predicted membrane proteins, Transporters	FALSE	FALSE
TLR4_HUMAN_391	TLR4	TLR4	Toll-like receptor 4 (hToll) (CD antigen CD284)	O00206	TLR4_HUMAN_391	TLR4_MOUSE_389	NA	NA	NA	NA	NA	NA	NA	NA	NA	NA	NA	NA	NA	NA	NA	TRUE	NA	NA	NA	NA	NA	NA	2Z62;2Z63;2Z65;2Z66;3FXI;3UL7;3UL8;3UL9;3ULA;4G8A;5NAM;5NAO;	O00206;	2Z64;3VQ1;3VQ2;5IJB;5IJC;5IJD;7MLM;	Q9QUK6;	FALSE	FALSE	CD markers, Enzymes, FDA approved drug targets, Human disease related genes, Predicted intracellular proteins, Predicted membrane proteins, Transporters	FALSE	FALSE
TLR4_HUMAN_506	TLR4	TLR4	Toll-like receptor 4 (hToll) (CD antigen CD284)	O00206	TLR4_HUMAN_506	TLR4_MOUSE_504	NA	NA	NA	NA	NA	NA	NA	NA	NA	NA	NA	NA	NA	NA	NA	TRUE	PF13855	Leucine rich repeat	447 - 508	PF13855	Leucine rich repeat	489 - 530	2Z62;2Z63;2Z65;2Z66;3FXI;3UL7;3UL8;3UL9;3ULA;4G8A;5NAM;5NAO;	O00206;	2Z64;3VQ1;3VQ2;5IJB;5IJC;5IJD;7MLM;	Q9QUK6;	FALSE	FALSE	CD markers, Enzymes, FDA approved drug targets, Human disease related genes, Predicted intracellular proteins, Predicted membrane proteins, Transporters	FALSE	FALSE
TLR4_HUMAN_542	TLR4	TLR4	Toll-like receptor 4 (hToll) (CD antigen CD284)	O00206	NA	NA	NA	NA	NA	NA	NA	NA	NA	NA	NA	NA	NA	NA	NA	NA	NA	TRUE	NA	NA	NA	NA	NA	NA	2Z62;2Z63;2Z65;2Z66;3FXI;3UL7;3UL8;3UL9;3ULA;4G8A;5NAM;5NAO;	O00206;	NA	NA	FALSE	FALSE	CD markers, Enzymes, FDA approved drug targets, Human disease related genes, Predicted intracellular proteins, Predicted membrane proteins, Transporters	FALSE	FALSE
TLR4_HUMAN_583	TLR4	TLR4	Toll-like receptor 4 (hToll) (CD antigen CD284)	O00206	TLR4_HUMAN_583	TLR4_MOUSE_580	NA	NA	NA	NA	NA	NA	NA	NA	NA	NA	NA	NA	NA	NA	NA	TRUE	NA	NA	NA	NA	NA	NA	2Z62;2Z63;2Z65;2Z66;3FXI;3UL7;3UL8;3UL9;3ULA;4G8A;5NAM;5NAO;	O00206;	2Z64;3VQ1;3VQ2;5IJB;5IJC;5IJD;7MLM;	Q9QUK6;	FALSE	FALSE	CD markers, Enzymes, FDA approved drug targets, Human disease related genes, Predicted intracellular proteins, Predicted membrane proteins, Transporters	FALSE	FALSE
TLR4_HUMAN_585	TLR4	TLR4	Toll-like receptor 4 (hToll) (CD antigen CD284)	O00206	TLR4_HUMAN_585	TLR4_MOUSE_582	NA	NA	NA	NA	NA	NA	NA	NA	NA	NA	NA	NA	NA	NA	NA	TRUE	NA	NA	NA	NA	NA	NA	2Z62;2Z63;2Z65;2Z66;3FXI;3UL7;3UL8;3UL9;3ULA;4G8A;5NAM;5NAO;	O00206;	2Z64;3VQ1;3VQ2;5IJB;5IJC;5IJD;7MLM;	Q9QUK6;	FALSE	FALSE	CD markers, Enzymes, FDA approved drug targets, Human disease related genes, Predicted intracellular proteins, Predicted membrane proteins, Transporters	FALSE	FALSE
TLR4_HUMAN_609	TLR4	TLR4	Toll-like receptor 4 (hToll) (CD antigen CD284)	O00206	TLR4_HUMAN_609	TLR4_MOUSE_606	NA	NA	NA	NA	NA	NA	NA	NA	NA	NA	NA	NA	NA	NA	NA	TRUE	NA	NA	NA	NA	NA	NA	2Z62;2Z63;2Z65;2Z66;3FXI;3UL7;3UL8;3UL9;3ULA;4G8A;5NAM;5NAO;	O00206;	2Z64;3VQ1;3VQ2;5IJB;5IJC;5IJD;7MLM;	Q9QUK6;	FALSE	FALSE	CD markers, Enzymes, FDA approved drug targets, Human disease related genes, Predicted intracellular proteins, Predicted membrane proteins, Transporters	FALSE	FALSE
TLR4_HUMAN_627	TLR4	TLR4	Toll-like receptor 4 (hToll) (CD antigen CD284)	O00206	TLR4_HUMAN_627	TLR4_MOUSE_625	NA	NA	NA	NA	NA	NA	NA	NA	NA	NA	NA	NA	NA	NA	NA	TRUE	NA	NA	NA	NA	NA	NA	2Z62;2Z63;2Z65;2Z66;3FXI;3UL7;3UL8;3UL9;3ULA;4G8A;5NAM;5NAO;	O00206;	2Z64;3VQ1;3VQ2;5IJB;5IJC;5IJD;7MLM;	Q9QUK6;	FALSE	FALSE	CD markers, Enzymes, FDA approved drug targets, Human disease related genes, Predicted intracellular proteins, Predicted membrane proteins, Transporters	FALSE	FALSE
TLR4_HUMAN_664	TLR4	TLR4	Toll-like receptor 4 (hToll) (CD antigen CD284)	O00206	TLR4_HUMAN_664	TLR4_MOUSE_662	NA	NA	NA	NA	NA	NA	NA	NA	NA	NA	NA	NA	NA	NA	NA	TRUE	NA	NA	NA	NA	NA	NA	2Z62;2Z63;2Z65;2Z66;3FXI;3UL7;3UL8;3UL9;3ULA;4G8A;5NAM;5NAO;	O00206;	2Z64;3VQ1;3VQ2;5IJB;5IJC;5IJD;7MLM;	Q9QUK6;	FALSE	FALSE	CD markers, Enzymes, FDA approved drug targets, Human disease related genes, Predicted intracellular proteins, Predicted membrane proteins, Transporters	FALSE	FALSE
TLR4_HUMAN_706	TLR4	TLR4	Toll-like receptor 4 (hToll) (CD antigen CD284)	O00206	TLR4_HUMAN_706	TLR4_MOUSE_704	NA	NA	NA	NA	NA	NA	NA	NA	NA	NA	NA	NA	NA	NA	NA	TRUE	PF01582	TIR domain	676 - 839	NA	NA	NA	2Z62;2Z63;2Z65;2Z66;3FXI;3UL7;3UL8;3UL9;3ULA;4G8A;5NAM;5NAO;	O00206;	2Z64;3VQ1;3VQ2;5IJB;5IJC;5IJD;7MLM;	Q9QUK6;	FALSE	FALSE	CD markers, Enzymes, FDA approved drug targets, Human disease related genes, Predicted intracellular proteins, Predicted membrane proteins, Transporters	FALSE	FALSE
TLR4_HUMAN_747	TLR4	TLR4	Toll-like receptor 4 (hToll) (CD antigen CD284)	O00206	TLR4_HUMAN_747	TLR4_MOUSE_745	NA	NA	NA	NA	NA	NA	NA	NA	NA	NA	NA	NA	NA	NA	NA	TRUE	PF01582	TIR domain	676 - 839	NA	NA	NA	2Z62;2Z63;2Z65;2Z66;3FXI;3UL7;3UL8;3UL9;3ULA;4G8A;5NAM;5NAO;	O00206;	2Z64;3VQ1;3VQ2;5IJB;5IJC;5IJD;7MLM;	Q9QUK6;	FALSE	FALSE	CD markers, Enzymes, FDA approved drug targets, Human disease related genes, Predicted intracellular proteins, Predicted membrane proteins, Transporters	FALSE	FALSE
TLR4_HUMAN_831	TLR4	TLR4	Toll-like receptor 4 (hToll) (CD antigen CD284)	O00206	NA	NA	NA	NA	NA	NA	NA	NA	NA	NA	NA	NA	NA	NA	NA	NA	NA	TRUE	PF01582	TIR domain	676 - 839	NA	NA	NA	2Z62;2Z63;2Z65;2Z66;3FXI;3UL7;3UL8;3UL9;3ULA;4G8A;5NAM;5NAO;	O00206;	NA	NA	FALSE	FALSE	CD markers, Enzymes, FDA approved drug targets, Human disease related genes, Predicted intracellular proteins, Predicted membrane proteins, Transporters	FALSE	FALSE
LEG8_HUMAN_75	LEG8	LGALS8	Galectin-8 (Gal-8) (Po66 carbohydrate-binding protein) (Po66-CBP) (Prostate carcinoma tumor antigen 1) (PCTA-1)	O00214	LEG8_HUMAN_75	LEG8_MOUSE_74	NA	NA	NA	NA	NA	NA	NA	NA	NA	NA	NA	NA	NA	NA	NA	TRUE	PF00337	Galactoside-binding lectin	18 - 150	NA	NA	NA	2YRO;2YV8;2YXS;3AP4;3AP5;3AP6;3AP7;3AP9;3APB;3OJB;3VKL;3VKM;3VKN;3VKO;4BMB;4BME;4FQZ;4GXL;4HAN;5GZC;5GZD;5GZE;5GZF;5GZG;5T7I;5T7S;5T7T;5T7U;5VWG;6W4Z;6Z6Y;7AEN;7ALS;7P1M;8HL9;	O00214;	NA	Q9JL15;	FALSE	FALSE	Predicted intracellular proteins	FALSE	FALSE
LEG8_HUMAN_78	LEG8	LGALS8	Galectin-8 (Gal-8) (Po66 carbohydrate-binding protein) (Po66-CBP) (Prostate carcinoma tumor antigen 1) (PCTA-1)	O00214	LEG8_HUMAN_78	LEG8_MOUSE_77	NA	NA	NA	NA	NA	NA	NA	NA	NA	NA	NA	NA	NA	NA	NA	TRUE	PF00337	Galactoside-binding lectin	18 - 150	NA	NA	NA	2YRO;2YV8;2YXS;3AP4;3AP5;3AP6;3AP7;3AP9;3APB;3OJB;3VKL;3VKM;3VKN;3VKO;4BMB;4BME;4FQZ;4GXL;4HAN;5GZC;5GZD;5GZE;5GZF;5GZG;5T7I;5T7S;5T7T;5T7U;5VWG;6W4Z;6Z6Y;7AEN;7ALS;7P1M;8HL9;	O00214;	NA	Q9JL15;	FALSE	FALSE	Predicted intracellular proteins	FALSE	FALSE
LEG8_HUMAN_273	LEG8	LGALS8	Galectin-8 (Gal-8) (Po66 carbohydrate-binding protein) (Po66-CBP) (Prostate carcinoma tumor antigen 1) (PCTA-1)	O00214	LEG8_HUMAN_273	LEG8_MOUSE_272	NA	NA	NA	NA	NA	NA	NA	NA	NA	NA	NA	NA	NA	NA	NA	TRUE	PF00337	Galactoside-binding lectin	186 - 314	NA	NA	NA	2YRO;2YV8;2YXS;3AP4;3AP5;3AP6;3AP7;3AP9;3APB;3OJB;3VKL;3VKM;3VKN;3VKO;4BMB;4BME;4FQZ;4GXL;4HAN;5GZC;5GZD;5GZE;5GZF;5GZG;5T7I;5T7S;5T7T;5T7U;5VWG;6W4Z;6Z6Y;7AEN;7ALS;7P1M;8HL9;	O00214;	NA	Q9JL15;	FALSE	FALSE	Predicted intracellular proteins	FALSE	FALSE
IKBE_HUMAN_52	IKBE	NFKBIE	NF-kappa-B inhibitor epsilon (NF-kappa-BIE) (I-kappa-B-epsilon) (IkB-E) (IkB-epsilon) (IkappaBepsilon)	O00221	NA	NA	NA	NA	NA	NA	NA	NA	NA	NA	NA	NA	NA	NA	NA	NA	NA	TRUE	NA	NA	NA	NA	NA	NA	NA	O00221;	NA	NA	FALSE	FALSE	Cancer-related genes, Human disease related genes, Predicted intracellular proteins, Transcription factors	FALSE	FALSE
IKBE_HUMAN_109	IKBE	NFKBIE	NF-kappa-B inhibitor epsilon (NF-kappa-BIE) (I-kappa-B-epsilon) (IkB-E) (IkB-epsilon) (IkappaBepsilon)	O00221	NA	NA	NA	NA	NA	NA	NA	NA	NA	NA	NA	NA	NA	NA	NA	NA	NA	TRUE	NA	NA	NA	NA	NA	NA	NA	O00221;	NA	NA	FALSE	FALSE	Cancer-related genes, Human disease related genes, Predicted intracellular proteins, Transcription factors	FALSE	FALSE
IKBE_HUMAN_187	IKBE	NFKBIE	NF-kappa-B inhibitor epsilon (NF-kappa-BIE) (I-kappa-B-epsilon) (IkB-E) (IkB-epsilon) (IkappaBepsilon)	O00221	NA	NA	NA	NA	NA	NA	NA	NA	NA	NA	NA	NA	NA	NA	NA	NA	NA	TRUE	NA	NA	NA	NA	NA	NA	NA	O00221;	NA	NA	FALSE	FALSE	Cancer-related genes, Human disease related genes, Predicted intracellular proteins, Transcription factors	FALSE	FALSE
IKBE_HUMAN_277	IKBE	NFKBIE	NF-kappa-B inhibitor epsilon (NF-kappa-BIE) (I-kappa-B-epsilon) (IkB-E) (IkB-epsilon) (IkappaBepsilon)	O00221	IKBE_HUMAN_277	IKBE_MOUSE_141	NA	NA	NA	NA	NA	NA	NA	NA	NA	NA	NA	NA	NA	NA	NA	TRUE	NA	NA	NA	NA	NA	NA	NA	O00221;	NA	O54910;	FALSE	FALSE	Cancer-related genes, Human disease related genes, Predicted intracellular proteins, Transcription factors	FALSE	FALSE
IKBE_HUMAN_278	IKBE	NFKBIE	NF-kappa-B inhibitor epsilon (NF-kappa-BIE) (I-kappa-B-epsilon) (IkB-E) (IkB-epsilon) (IkappaBepsilon)	O00221	IKBE_HUMAN_278	IKBE_MOUSE_142	NA	NA	NA	NA	NA	NA	NA	NA	NA	NA	NA	NA	NA	NA	NA	TRUE	PF12796	Ankyrin repeats (3 copies)	277 - 348	NA	NA	NA	NA	O00221;	NA	O54910;	FALSE	FALSE	Cancer-related genes, Human disease related genes, Predicted intracellular proteins, Transcription factors	FALSE	FALSE
IKBE_HUMAN_335	IKBE	NFKBIE	NF-kappa-B inhibitor epsilon (NF-kappa-BIE) (I-kappa-B-epsilon) (IkB-E) (IkB-epsilon) (IkappaBepsilon)	O00221	IKBE_HUMAN_335	IKBE_MOUSE_199	9.42814	spleen.young_oxi_percent	1.52895	0.983501	1.29794	13.915	29.4153	9.42814	spleen.young_oxi_percent	1.52895	0.983501	1.29794	13.915	29.4153	0	TRUE	PF12796	Ankyrin repeats (3 copies)	277 - 348	NA	NA	NA	NA	O00221;	NA	O54910;	FALSE	FALSE	Cancer-related genes, Human disease related genes, Predicted intracellular proteins, Transcription factors	FALSE	FALSE
IKBE_HUMAN_342	IKBE	NFKBIE	NF-kappa-B inhibitor epsilon (NF-kappa-BIE) (I-kappa-B-epsilon) (IkB-E) (IkB-epsilon) (IkappaBepsilon)	O00221	IKBE_HUMAN_342	IKBE_MOUSE_206	NA	NA	NA	NA	NA	NA	NA	NA	NA	NA	NA	NA	NA	NA	NA	TRUE	PF12796	Ankyrin repeats (3 copies)	277 - 348	NA	NA	NA	NA	O00221;	NA	O54910;	FALSE	FALSE	Cancer-related genes, Human disease related genes, Predicted intracellular proteins, Transcription factors	FALSE	FALSE
IKBE_HUMAN_345	IKBE	NFKBIE	NF-kappa-B inhibitor epsilon (NF-kappa-BIE) (I-kappa-B-epsilon) (IkB-E) (IkB-epsilon) (IkappaBepsilon)	O00221	IKBE_HUMAN_345	IKBE_MOUSE_209	NA	NA	NA	NA	NA	NA	NA	NA	NA	NA	NA	NA	NA	NA	NA	TRUE	PF12796	Ankyrin repeats (3 copies)	277 - 348	NA	NA	NA	NA	O00221;	NA	O54910;	FALSE	FALSE	Cancer-related genes, Human disease related genes, Predicted intracellular proteins, Transcription factors	FALSE	FALSE
IKBE_HUMAN_373	IKBE	NFKBIE	NF-kappa-B inhibitor epsilon (NF-kappa-BIE) (I-kappa-B-epsilon) (IkB-E) (IkB-epsilon) (IkappaBepsilon)	O00221	IKBE_HUMAN_373	IKBE_MOUSE_237	NA	NA	NA	NA	NA	NA	NA	NA	NA	NA	NA	NA	NA	NA	NA	TRUE	NA	NA	NA	NA	NA	NA	NA	O00221;	NA	O54910;	FALSE	FALSE	Cancer-related genes, Human disease related genes, Predicted intracellular proteins, Transcription factors	FALSE	FALSE
IKBE_HUMAN_438	IKBE	NFKBIE	NF-kappa-B inhibitor epsilon (NF-kappa-BIE) (I-kappa-B-epsilon) (IkB-E) (IkB-epsilon) (IkappaBepsilon)	O00221	IKBE_HUMAN_438	IKBE_MOUSE_302	NA	NA	NA	NA	NA	NA	NA	NA	NA	NA	NA	NA	NA	NA	NA	TRUE	PF12796	Ankyrin repeats (3 copies)	374 - 463	NA	NA	NA	NA	O00221;	NA	O54910;	FALSE	FALSE	Cancer-related genes, Human disease related genes, Predicted intracellular proteins, Transcription factors	FALSE	FALSE
IKBE_HUMAN_457	IKBE	NFKBIE	NF-kappa-B inhibitor epsilon (NF-kappa-BIE) (I-kappa-B-epsilon) (IkB-E) (IkB-epsilon) (IkappaBepsilon)	O00221	IKBE_HUMAN_457	IKBE_MOUSE_321	NA	NA	NA	NA	NA	NA	NA	NA	NA	NA	NA	NA	NA	NA	NA	TRUE	PF12796	Ankyrin repeats (3 copies)	374 - 463	NA	NA	NA	NA	O00221;	NA	O54910;	FALSE	FALSE	Cancer-related genes, Human disease related genes, Predicted intracellular proteins, Transcription factors	FALSE	FALSE
IKBE_HUMAN_498	IKBE	NFKBIE	NF-kappa-B inhibitor epsilon (NF-kappa-BIE) (I-kappa-B-epsilon) (IkB-E) (IkB-epsilon) (IkappaBepsilon)	O00221	IKBE_HUMAN_498	IKBE_MOUSE_362	NA	NA	NA	NA	NA	NA	NA	NA	NA	NA	NA	NA	NA	NA	NA	TRUE	NA	NA	NA	NA	NA	NA	NA	O00221;	NA	O54910;	FALSE	FALSE	Cancer-related genes, Human disease related genes, Predicted intracellular proteins, Transcription factors	FALSE	FALSE
PAR3_HUMAN_19	PAR3	F2RL2	Proteinase-activated receptor 3 (PAR-3) (Coagulation factor II receptor-like 2) (Thrombin receptor-like 2)	O00254	PAR3_HUMAN_19	PAR3_MOUSE_19	NA	NA	NA	NA	NA	NA	NA	NA	NA	NA	NA	NA	NA	NA	NA	TRUE	NA	NA	NA	NA	NA	NA	NA	O00254;	2PUX;	O08675;	FALSE	FALSE	G-protein coupled receptors, Predicted membrane proteins	FALSE	FALSE
PAR3_HUMAN_70	PAR3	F2RL2	Proteinase-activated receptor 3 (PAR-3) (Coagulation factor II receptor-like 2) (Thrombin receptor-like 2)	O00254	PAR3_HUMAN_70	PAR3_MOUSE_69	NA	NA	NA	NA	NA	NA	NA	NA	NA	NA	NA	NA	NA	NA	NA	TRUE	NA	NA	NA	NA	NA	NA	NA	O00254;	2PUX;	O08675;	FALSE	FALSE	G-protein coupled receptors, Predicted membrane proteins	FALSE	FALSE
PAR3_HUMAN_127	PAR3	F2RL2	Proteinase-activated receptor 3 (PAR-3) (Coagulation factor II receptor-like 2) (Thrombin receptor-like 2)	O00254	NA	NA	NA	NA	NA	NA	NA	NA	NA	NA	NA	NA	NA	NA	NA	NA	NA	TRUE	PF00001	7 transmembrane receptor (rhodopsin family)	112 - 358	NA	NA	NA	NA	O00254;	NA	NA	FALSE	FALSE	G-protein coupled receptors, Predicted membrane proteins	FALSE	FALSE
PAR3_HUMAN_143	PAR3	F2RL2	Proteinase-activated receptor 3 (PAR-3) (Coagulation factor II receptor-like 2) (Thrombin receptor-like 2)	O00254	PAR3_HUMAN_143	PAR3_MOUSE_142	NA	NA	NA	NA	NA	NA	NA	NA	NA	NA	NA	NA	NA	NA	NA	TRUE	PF00001	7 transmembrane receptor (rhodopsin family)	112 - 358	NA	NA	NA	NA	O00254;	2PUX;	O08675;	FALSE	FALSE	G-protein coupled receptors, Predicted membrane proteins	FALSE	FALSE
PAR3_HUMAN_166	PAR3	F2RL2	Proteinase-activated receptor 3 (PAR-3) (Coagulation factor II receptor-like 2) (Thrombin receptor-like 2)	O00254	PAR3_HUMAN_166	PAR3_MOUSE_165	NA	NA	NA	NA	NA	NA	NA	NA	NA	NA	NA	NA	NA	NA	NA	TRUE	PF00001	7 transmembrane receptor (rhodopsin family)	112 - 358	NA	NA	NA	NA	O00254;	2PUX;	O08675;	FALSE	FALSE	G-protein coupled receptors, Predicted membrane proteins	FALSE	FALSE
PAR3_HUMAN_179	PAR3	F2RL2	Proteinase-activated receptor 3 (PAR-3) (Coagulation factor II receptor-like 2) (Thrombin receptor-like 2)	O00254	PAR3_HUMAN_179	PAR3_MOUSE_178	NA	NA	NA	NA	NA	NA	NA	NA	NA	NA	NA	NA	NA	NA	NA	TRUE	PF00001	7 transmembrane receptor (rhodopsin family)	112 - 358	NA	NA	NA	NA	O00254;	2PUX;	O08675;	FALSE	FALSE	G-protein coupled receptors, Predicted membrane proteins	FALSE	FALSE
PAR3_HUMAN_186	PAR3	F2RL2	Proteinase-activated receptor 3 (PAR-3) (Coagulation factor II receptor-like 2) (Thrombin receptor-like 2)	O00254	PAR3_HUMAN_186	PAR3_MOUSE_185	NA	NA	NA	NA	NA	NA	NA	NA	NA	NA	NA	NA	NA	NA	NA	TRUE	PF00001	7 transmembrane receptor (rhodopsin family)	112 - 358	NA	NA	NA	NA	O00254;	2PUX;	O08675;	FALSE	FALSE	G-protein coupled receptors, Predicted membrane proteins	FALSE	FALSE
PAR3_HUMAN_214	PAR3	F2RL2	Proteinase-activated receptor 3 (PAR-3) (Coagulation factor II receptor-like 2) (Thrombin receptor-like 2)	O00254	PAR3_HUMAN_214	PAR3_MOUSE_213	NA	NA	NA	NA	NA	NA	NA	NA	NA	NA	NA	NA	NA	NA	NA	TRUE	PF00001	7 transmembrane receptor (rhodopsin family)	112 - 358	NA	NA	NA	NA	O00254;	2PUX;	O08675;	FALSE	FALSE	G-protein coupled receptors, Predicted membrane proteins	FALSE	FALSE
PAR3_HUMAN_245	PAR3	F2RL2	Proteinase-activated receptor 3 (PAR-3) (Coagulation factor II receptor-like 2) (Thrombin receptor-like 2)	O00254	PAR3_HUMAN_245	PAR3_MOUSE_244	NA	NA	NA	NA	NA	NA	NA	NA	NA	NA	NA	NA	NA	NA	NA	TRUE	PF00001	7 transmembrane receptor (rhodopsin family)	112 - 358	NA	NA	NA	NA	O00254;	2PUX;	O08675;	FALSE	FALSE	G-protein coupled receptors, Predicted membrane proteins	FALSE	FALSE
PAR3_HUMAN_252	PAR3	F2RL2	Proteinase-activated receptor 3 (PAR-3) (Coagulation factor II receptor-like 2) (Thrombin receptor-like 2)	O00254	PAR3_HUMAN_252	PAR3_MOUSE_251	NA	NA	NA	NA	NA	NA	NA	NA	NA	NA	NA	NA	NA	NA	NA	TRUE	PF00001	7 transmembrane receptor (rhodopsin family)	112 - 358	NA	NA	NA	NA	O00254;	2PUX;	O08675;	FALSE	FALSE	G-protein coupled receptors, Predicted membrane proteins	FALSE	FALSE
PAR3_HUMAN_281	PAR3	F2RL2	Proteinase-activated receptor 3 (PAR-3) (Coagulation factor II receptor-like 2) (Thrombin receptor-like 2)	O00254	PAR3_HUMAN_281	PAR3_MOUSE_280	NA	NA	NA	NA	NA	NA	NA	NA	NA	NA	NA	NA	NA	NA	NA	TRUE	PF00001	7 transmembrane receptor (rhodopsin family)	112 - 358	NA	NA	NA	NA	O00254;	2PUX;	O08675;	FALSE	FALSE	G-protein coupled receptors, Predicted membrane proteins	FALSE	FALSE
PAR3_HUMAN_313	PAR3	F2RL2	Proteinase-activated receptor 3 (PAR-3) (Coagulation factor II receptor-like 2) (Thrombin receptor-like 2)	O00254	PAR3_HUMAN_313	PAR3_MOUSE_312	NA	NA	NA	NA	NA	NA	NA	NA	NA	NA	NA	NA	NA	NA	NA	TRUE	PF00001	7 transmembrane receptor (rhodopsin family)	112 - 358	NA	NA	NA	NA	O00254;	2PUX;	O08675;	FALSE	FALSE	G-protein coupled receptors, Predicted membrane proteins	FALSE	FALSE
PAR3_HUMAN_345	PAR3	F2RL2	Proteinase-activated receptor 3 (PAR-3) (Coagulation factor II receptor-like 2) (Thrombin receptor-like 2)	O00254	PAR3_HUMAN_345	PAR3_MOUSE_344	NA	NA	NA	NA	NA	NA	NA	NA	NA	NA	NA	NA	NA	NA	NA	TRUE	PF00001	7 transmembrane receptor (rhodopsin family)	112 - 358	NA	NA	NA	NA	O00254;	2PUX;	O08675;	FALSE	FALSE	G-protein coupled receptors, Predicted membrane proteins	FALSE	FALSE
PAR3_HUMAN_352	PAR3	F2RL2	Proteinase-activated receptor 3 (PAR-3) (Coagulation factor II receptor-like 2) (Thrombin receptor-like 2)	O00254	PAR3_HUMAN_352	PAR3_MOUSE_351	NA	NA	NA	NA	NA	NA	NA	NA	NA	NA	NA	NA	NA	NA	NA	TRUE	PF00001	7 transmembrane receptor (rhodopsin family)	112 - 358	NA	NA	NA	NA	O00254;	2PUX;	O08675;	FALSE	FALSE	G-protein coupled receptors, Predicted membrane proteins	FALSE	FALSE
PK3CD_HUMAN_7	PK3CD	PIK3CD	Phosphatidylinositol 4,5-bisphosphate 3-kinase catalytic subunit delta isoform (PI3-kinase subunit delta) (PI3K-delta) (PI3Kdelta) (PtdIns-3-kinase subunit delta) (EC 2.7.1.137) (EC 2.7.1.153) (Phosphatidylinositol 4,5-bisphosphate 3-kinase 110 kDa catalytic subunit delta) (PtdIns-3-kinase subunit p110-delta) (p110delta)	O00329	PK3CD_HUMAN_7	PK3CD_MOUSE_7	NA	NA	NA	NA	NA	NA	NA	NA	NA	NA	NA	NA	NA	NA	NA	TRUE	NA	NA	NA	NA	NA	NA	5DXU;5M6U;5T8F;5UBT;5VLR;6G6W;6OCO;6OCU;6PYR;6PYU;7JIS;7LM2;7LQ1;8BCY;	O00329;	2WXF;2WXG;2WXH;2WXI;2WXJ;2WXK;2WXL;2WXM;2WXN;2WXO;2WXP;2WXQ;2WXR;2X38;4AJW;4V0I;4XE0;5AE8;5AE9;5I4U;5I6U;5IS5;5L72;5NCY;5NCZ;5NGB;5O83;5T27;5T28;5T2B;5T2D;5T2G;5T2I;5T2L;5T2M;5T7F;5T8I;6DGT;6EYZ;6EZ6;6GY0;6HI9;6MUL;6MUM;	O35904;	FALSE	TRUE	Disease related genes, Enzymes, FDA approved drug targets, Human disease related genes, Metabolic proteins, Predicted intracellular proteins, RAS pathway related proteins	FALSE	FALSE
PK3CD_HUMAN_72	PK3CD	PIK3CD	Phosphatidylinositol 4,5-bisphosphate 3-kinase catalytic subunit delta isoform (PI3-kinase subunit delta) (PI3K-delta) (PI3Kdelta) (PtdIns-3-kinase subunit delta) (EC 2.7.1.137) (EC 2.7.1.153) (Phosphatidylinositol 4,5-bisphosphate 3-kinase 110 kDa catalytic subunit delta) (PtdIns-3-kinase subunit p110-delta) (p110delta)	O00329	PK3CD_HUMAN_72	PK3CD_MOUSE_72	NA	NA	NA	NA	NA	NA	NA	NA	NA	NA	NA	NA	NA	NA	NA	TRUE	PF02192	PI3-kinase family, p85-binding domain	33 - 107	PF02192	PI3-kinase family, p85-binding domain	33 - 107	5DXU;5M6U;5T8F;5UBT;5VLR;6G6W;6OCO;6OCU;6PYR;6PYU;7JIS;7LM2;7LQ1;8BCY;	O00329;	2WXF;2WXG;2WXH;2WXI;2WXJ;2WXK;2WXL;2WXM;2WXN;2WXO;2WXP;2WXQ;2WXR;2X38;4AJW;4V0I;4XE0;5AE8;5AE9;5I4U;5I6U;5IS5;5L72;5NCY;5NCZ;5NGB;5O83;5T27;5T28;5T2B;5T2D;5T2G;5T2I;5T2L;5T2M;5T7F;5T8I;6DGT;6EYZ;6EZ6;6GY0;6HI9;6MUL;6MUM;	O35904;	FALSE	TRUE	Disease related genes, Enzymes, FDA approved drug targets, Human disease related genes, Metabolic proteins, Predicted intracellular proteins, RAS pathway related proteins	FALSE	FALSE
PK3CD_HUMAN_90	PK3CD	PIK3CD	Phosphatidylinositol 4,5-bisphosphate 3-kinase catalytic subunit delta isoform (PI3-kinase subunit delta) (PI3K-delta) (PI3Kdelta) (PtdIns-3-kinase subunit delta) (EC 2.7.1.137) (EC 2.7.1.153) (Phosphatidylinositol 4,5-bisphosphate 3-kinase 110 kDa catalytic subunit delta) (PtdIns-3-kinase subunit p110-delta) (p110delta)	O00329	PK3CD_HUMAN_90	PK3CD_MOUSE_90	NA	NA	NA	NA	NA	NA	NA	NA	NA	NA	NA	NA	NA	NA	NA	TRUE	PF02192	PI3-kinase family, p85-binding domain	33 - 107	PF02192	PI3-kinase family, p85-binding domain	33 - 107	5DXU;5M6U;5T8F;5UBT;5VLR;6G6W;6OCO;6OCU;6PYR;6PYU;7JIS;7LM2;7LQ1;8BCY;	O00329;	2WXF;2WXG;2WXH;2WXI;2WXJ;2WXK;2WXL;2WXM;2WXN;2WXO;2WXP;2WXQ;2WXR;2X38;4AJW;4V0I;4XE0;5AE8;5AE9;5I4U;5I6U;5IS5;5L72;5NCY;5NCZ;5NGB;5O83;5T27;5T28;5T2B;5T2D;5T2G;5T2I;5T2L;5T2M;5T7F;5T8I;6DGT;6EYZ;6EZ6;6GY0;6HI9;6MUL;6MUM;	O35904;	FALSE	TRUE	Disease related genes, Enzymes, FDA approved drug targets, Human disease related genes, Metabolic proteins, Predicted intracellular proteins, RAS pathway related proteins	FALSE	FALSE
PK3CD_HUMAN_132	PK3CD	PIK3CD	Phosphatidylinositol 4,5-bisphosphate 3-kinase catalytic subunit delta isoform (PI3-kinase subunit delta) (PI3K-delta) (PI3Kdelta) (PtdIns-3-kinase subunit delta) (EC 2.7.1.137) (EC 2.7.1.153) (Phosphatidylinositol 4,5-bisphosphate 3-kinase 110 kDa catalytic subunit delta) (PtdIns-3-kinase subunit p110-delta) (p110delta)	O00329	NA	NA	NA	NA	NA	NA	NA	NA	NA	NA	NA	NA	NA	NA	NA	NA	NA	TRUE	NA	NA	NA	NA	NA	NA	5DXU;5M6U;5T8F;5UBT;5VLR;6G6W;6OCO;6OCU;6PYR;6PYU;7JIS;7LM2;7LQ1;8BCY;	O00329;	NA	NA	FALSE	TRUE	Disease related genes, Enzymes, FDA approved drug targets, Human disease related genes, Metabolic proteins, Predicted intracellular proteins, RAS pathway related proteins	FALSE	FALSE
PK3CD_HUMAN_144	PK3CD	PIK3CD	Phosphatidylinositol 4,5-bisphosphate 3-kinase catalytic subunit delta isoform (PI3-kinase subunit delta) (PI3K-delta) (PI3Kdelta) (PtdIns-3-kinase subunit delta) (EC 2.7.1.137) (EC 2.7.1.153) (Phosphatidylinositol 4,5-bisphosphate 3-kinase 110 kDa catalytic subunit delta) (PtdIns-3-kinase subunit p110-delta) (p110delta)	O00329	NA	NA	NA	NA	NA	NA	NA	NA	NA	NA	NA	NA	NA	NA	NA	NA	NA	TRUE	NA	NA	NA	NA	NA	NA	5DXU;5M6U;5T8F;5UBT;5VLR;6G6W;6OCO;6OCU;6PYR;6PYU;7JIS;7LM2;7LQ1;8BCY;	O00329;	NA	NA	FALSE	TRUE	Disease related genes, Enzymes, FDA approved drug targets, Human disease related genes, Metabolic proteins, Predicted intracellular proteins, RAS pathway related proteins	FALSE	FALSE
PK3CD_HUMAN_147	PK3CD	PIK3CD	Phosphatidylinositol 4,5-bisphosphate 3-kinase catalytic subunit delta isoform (PI3-kinase subunit delta) (PI3K-delta) (PI3Kdelta) (PtdIns-3-kinase subunit delta) (EC 2.7.1.137) (EC 2.7.1.153) (Phosphatidylinositol 4,5-bisphosphate 3-kinase 110 kDa catalytic subunit delta) (PtdIns-3-kinase subunit p110-delta) (p110delta)	O00329	PK3CD_HUMAN_147	PK3CD_MOUSE_147	NA	NA	NA	NA	NA	NA	NA	NA	NA	NA	NA	NA	NA	NA	NA	TRUE	NA	NA	NA	NA	NA	NA	5DXU;5M6U;5T8F;5UBT;5VLR;6G6W;6OCO;6OCU;6PYR;6PYU;7JIS;7LM2;7LQ1;8BCY;	O00329;	2WXF;2WXG;2WXH;2WXI;2WXJ;2WXK;2WXL;2WXM;2WXN;2WXO;2WXP;2WXQ;2WXR;2X38;4AJW;4V0I;4XE0;5AE8;5AE9;5I4U;5I6U;5IS5;5L72;5NCY;5NCZ;5NGB;5O83;5T27;5T28;5T2B;5T2D;5T2G;5T2I;5T2L;5T2M;5T7F;5T8I;6DGT;6EYZ;6EZ6;6GY0;6HI9;6MUL;6MUM;	O35904;	FALSE	TRUE	Disease related genes, Enzymes, FDA approved drug targets, Human disease related genes, Metabolic proteins, Predicted intracellular proteins, RAS pathway related proteins	FALSE	FALSE
PK3CD_HUMAN_219	PK3CD	PIK3CD	Phosphatidylinositol 4,5-bisphosphate 3-kinase catalytic subunit delta isoform (PI3-kinase subunit delta) (PI3K-delta) (PI3Kdelta) (PtdIns-3-kinase subunit delta) (EC 2.7.1.137) (EC 2.7.1.153) (Phosphatidylinositol 4,5-bisphosphate 3-kinase 110 kDa catalytic subunit delta) (PtdIns-3-kinase subunit p110-delta) (p110delta)	O00329	PK3CD_HUMAN_219	PK3CD_MOUSE_219	0.000135235	spleen.old_oxi_percent	0.000227997	0	0.000448177	0	0	5.94418	spleen.young_oxi_percent	0.000459434	0	0	0	29.7204	5.94404	TRUE	PF00794	PI3-kinase family, ras-binding domain	176 - 280	PF00794	PI3-kinase family, ras-binding domain	184 - 280	5DXU;5M6U;5T8F;5UBT;5VLR;6G6W;6OCO;6OCU;6PYR;6PYU;7JIS;7LM2;7LQ1;8BCY;	O00329;	2WXF;2WXG;2WXH;2WXI;2WXJ;2WXK;2WXL;2WXM;2WXN;2WXO;2WXP;2WXQ;2WXR;2X38;4AJW;4V0I;4XE0;5AE8;5AE9;5I4U;5I6U;5IS5;5L72;5NCY;5NCZ;5NGB;5O83;5T27;5T28;5T2B;5T2D;5T2G;5T2I;5T2L;5T2M;5T7F;5T8I;6DGT;6EYZ;6EZ6;6GY0;6HI9;6MUL;6MUM;	O35904;	FALSE	TRUE	Disease related genes, Enzymes, FDA approved drug targets, Human disease related genes, Metabolic proteins, Predicted intracellular proteins, RAS pathway related proteins	FALSE	FALSE
PK3CD_HUMAN_257	PK3CD	PIK3CD	Phosphatidylinositol 4,5-bisphosphate 3-kinase catalytic subunit delta isoform (PI3-kinase subunit delta) (PI3K-delta) (PI3Kdelta) (PtdIns-3-kinase subunit delta) (EC 2.7.1.137) (EC 2.7.1.153) (Phosphatidylinositol 4,5-bisphosphate 3-kinase 110 kDa catalytic subunit delta) (PtdIns-3-kinase subunit p110-delta) (p110delta)	O00329	PK3CD_HUMAN_257	PK3CD_MOUSE_257	NA	NA	NA	NA	NA	NA	NA	NA	NA	NA	NA	NA	NA	NA	NA	TRUE	PF00794	PI3-kinase family, ras-binding domain	176 - 280	PF00794	PI3-kinase family, ras-binding domain	184 - 280	5DXU;5M6U;5T8F;5UBT;5VLR;6G6W;6OCO;6OCU;6PYR;6PYU;7JIS;7LM2;7LQ1;8BCY;	O00329;	2WXF;2WXG;2WXH;2WXI;2WXJ;2WXK;2WXL;2WXM;2WXN;2WXO;2WXP;2WXQ;2WXR;2X38;4AJW;4V0I;4XE0;5AE8;5AE9;5I4U;5I6U;5IS5;5L72;5NCY;5NCZ;5NGB;5O83;5T27;5T28;5T2B;5T2D;5T2G;5T2I;5T2L;5T2M;5T7F;5T8I;6DGT;6EYZ;6EZ6;6GY0;6HI9;6MUL;6MUM;	O35904;	FALSE	TRUE	Disease related genes, Enzymes, FDA approved drug targets, Human disease related genes, Metabolic proteins, Predicted intracellular proteins, RAS pathway related proteins	FALSE	FALSE
PK3CD_HUMAN_263	PK3CD	PIK3CD	Phosphatidylinositol 4,5-bisphosphate 3-kinase catalytic subunit delta isoform (PI3-kinase subunit delta) (PI3K-delta) (PI3Kdelta) (PtdIns-3-kinase subunit delta) (EC 2.7.1.137) (EC 2.7.1.153) (Phosphatidylinositol 4,5-bisphosphate 3-kinase 110 kDa catalytic subunit delta) (PtdIns-3-kinase subunit p110-delta) (p110delta)	O00329	PK3CD_HUMAN_263	PK3CD_MOUSE_263	NA	NA	NA	NA	NA	NA	NA	NA	NA	NA	NA	NA	NA	NA	NA	TRUE	PF00794	PI3-kinase family, ras-binding domain	176 - 280	PF00794	PI3-kinase family, ras-binding domain	184 - 280	5DXU;5M6U;5T8F;5UBT;5VLR;6G6W;6OCO;6OCU;6PYR;6PYU;7JIS;7LM2;7LQ1;8BCY;	O00329;	2WXF;2WXG;2WXH;2WXI;2WXJ;2WXK;2WXL;2WXM;2WXN;2WXO;2WXP;2WXQ;2WXR;2X38;4AJW;4V0I;4XE0;5AE8;5AE9;5I4U;5I6U;5IS5;5L72;5NCY;5NCZ;5NGB;5O83;5T27;5T28;5T2B;5T2D;5T2G;5T2I;5T2L;5T2M;5T7F;5T8I;6DGT;6EYZ;6EZ6;6GY0;6HI9;6MUL;6MUM;	O35904;	FALSE	TRUE	Disease related genes, Enzymes, FDA approved drug targets, Human disease related genes, Metabolic proteins, Predicted intracellular proteins, RAS pathway related proteins	FALSE	FALSE
PK3CD_HUMAN_265	PK3CD	PIK3CD	Phosphatidylinositol 4,5-bisphosphate 3-kinase catalytic subunit delta isoform (PI3-kinase subunit delta) (PI3K-delta) (PI3Kdelta) (PtdIns-3-kinase subunit delta) (EC 2.7.1.137) (EC 2.7.1.153) (Phosphatidylinositol 4,5-bisphosphate 3-kinase 110 kDa catalytic subunit delta) (PtdIns-3-kinase subunit p110-delta) (p110delta)	O00329	PK3CD_HUMAN_265	PK3CD_MOUSE_265	NA	NA	NA	NA	NA	NA	NA	NA	NA	NA	NA	NA	NA	NA	NA	TRUE	PF00794	PI3-kinase family, ras-binding domain	176 - 280	PF00794	PI3-kinase family, ras-binding domain	184 - 280	5DXU;5M6U;5T8F;5UBT;5VLR;6G6W;6OCO;6OCU;6PYR;6PYU;7JIS;7LM2;7LQ1;8BCY;	O00329;	2WXF;2WXG;2WXH;2WXI;2WXJ;2WXK;2WXL;2WXM;2WXN;2WXO;2WXP;2WXQ;2WXR;2X38;4AJW;4V0I;4XE0;5AE8;5AE9;5I4U;5I6U;5IS5;5L72;5NCY;5NCZ;5NGB;5O83;5T27;5T28;5T2B;5T2D;5T2G;5T2I;5T2L;5T2M;5T7F;5T8I;6DGT;6EYZ;6EZ6;6GY0;6HI9;6MUL;6MUM;	O35904;	FALSE	TRUE	Disease related genes, Enzymes, FDA approved drug targets, Human disease related genes, Metabolic proteins, Predicted intracellular proteins, RAS pathway related proteins	FALSE	FALSE
PK3CD_HUMAN_355	PK3CD	PIK3CD	Phosphatidylinositol 4,5-bisphosphate 3-kinase catalytic subunit delta isoform (PI3-kinase subunit delta) (PI3K-delta) (PI3Kdelta) (PtdIns-3-kinase subunit delta) (EC 2.7.1.137) (EC 2.7.1.153) (Phosphatidylinositol 4,5-bisphosphate 3-kinase 110 kDa catalytic subunit delta) (PtdIns-3-kinase subunit p110-delta) (p110delta)	O00329	PK3CD_HUMAN_355	PK3CD_MOUSE_355	21.1878	spleen.young_oxi_percent	15.1029	11.3904	15.5597	33.3593	30.5265	21.1878	spleen.young_oxi_percent	15.1029	11.3904	15.5597	33.3593	30.5265	0	TRUE	PF00792	Phosphoinositide 3-kinase C2	339 - 449	PF00792	Phosphoinositide 3-kinase C2	339 - 449	5DXU;5M6U;5T8F;5UBT;5VLR;6G6W;6OCO;6OCU;6PYR;6PYU;7JIS;7LM2;7LQ1;8BCY;	O00329;	2WXF;2WXG;2WXH;2WXI;2WXJ;2WXK;2WXL;2WXM;2WXN;2WXO;2WXP;2WXQ;2WXR;2X38;4AJW;4V0I;4XE0;5AE8;5AE9;5I4U;5I6U;5IS5;5L72;5NCY;5NCZ;5NGB;5O83;5T27;5T28;5T2B;5T2D;5T2G;5T2I;5T2L;5T2M;5T7F;5T8I;6DGT;6EYZ;6EZ6;6GY0;6HI9;6MUL;6MUM;	O35904;	FALSE	TRUE	Disease related genes, Enzymes, FDA approved drug targets, Human disease related genes, Metabolic proteins, Predicted intracellular proteins, RAS pathway related proteins	FALSE	FALSE
PK3CD_HUMAN_366	PK3CD	PIK3CD	Phosphatidylinositol 4,5-bisphosphate 3-kinase catalytic subunit delta isoform (PI3-kinase subunit delta) (PI3K-delta) (PI3Kdelta) (PtdIns-3-kinase subunit delta) (EC 2.7.1.137) (EC 2.7.1.153) (Phosphatidylinositol 4,5-bisphosphate 3-kinase 110 kDa catalytic subunit delta) (PtdIns-3-kinase subunit p110-delta) (p110delta)	O00329	PK3CD_HUMAN_366	PK3CD_MOUSE_366	4.88748	spleen.young_oxi_percent	1.19279	0.763135	0.938751	3.48379	18.0589	8.43963	spleen.old_oxi_percent	22.2084	17.7349	0.664817	0.844185	0.745849	3.55215	TRUE	PF00792	Phosphoinositide 3-kinase C2	339 - 449	PF00792	Phosphoinositide 3-kinase C2	339 - 449	5DXU;5M6U;5T8F;5UBT;5VLR;6G6W;6OCO;6OCU;6PYR;6PYU;7JIS;7LM2;7LQ1;8BCY;	O00329;	2WXF;2WXG;2WXH;2WXI;2WXJ;2WXK;2WXL;2WXM;2WXN;2WXO;2WXP;2WXQ;2WXR;2X38;4AJW;4V0I;4XE0;5AE8;5AE9;5I4U;5I6U;5IS5;5L72;5NCY;5NCZ;5NGB;5O83;5T27;5T28;5T2B;5T2D;5T2G;5T2I;5T2L;5T2M;5T7F;5T8I;6DGT;6EYZ;6EZ6;6GY0;6HI9;6MUL;6MUM;	O35904;	FALSE	TRUE	Disease related genes, Enzymes, FDA approved drug targets, Human disease related genes, Metabolic proteins, Predicted intracellular proteins, RAS pathway related proteins	FALSE	FALSE
PK3CD_HUMAN_382	PK3CD	PIK3CD	Phosphatidylinositol 4,5-bisphosphate 3-kinase catalytic subunit delta isoform (PI3-kinase subunit delta) (PI3K-delta) (PI3Kdelta) (PtdIns-3-kinase subunit delta) (EC 2.7.1.137) (EC 2.7.1.153) (Phosphatidylinositol 4,5-bisphosphate 3-kinase 110 kDa catalytic subunit delta) (PtdIns-3-kinase subunit p110-delta) (p110delta)	O00329	PK3CD_HUMAN_382	PK3CD_MOUSE_382	NA	NA	NA	NA	NA	NA	NA	NA	NA	NA	NA	NA	NA	NA	NA	TRUE	PF00792	Phosphoinositide 3-kinase C2	339 - 449	PF00792	Phosphoinositide 3-kinase C2	339 - 449	5DXU;5M6U;5T8F;5UBT;5VLR;6G6W;6OCO;6OCU;6PYR;6PYU;7JIS;7LM2;7LQ1;8BCY;	O00329;	2WXF;2WXG;2WXH;2WXI;2WXJ;2WXK;2WXL;2WXM;2WXN;2WXO;2WXP;2WXQ;2WXR;2X38;4AJW;4V0I;4XE0;5AE8;5AE9;5I4U;5I6U;5IS5;5L72;5NCY;5NCZ;5NGB;5O83;5T27;5T28;5T2B;5T2D;5T2G;5T2I;5T2L;5T2M;5T7F;5T8I;6DGT;6EYZ;6EZ6;6GY0;6HI9;6MUL;6MUM;	O35904;	FALSE	TRUE	Disease related genes, Enzymes, FDA approved drug targets, Human disease related genes, Metabolic proteins, Predicted intracellular proteins, RAS pathway related proteins	FALSE	FALSE
PK3CD_HUMAN_391	PK3CD	PIK3CD	Phosphatidylinositol 4,5-bisphosphate 3-kinase catalytic subunit delta isoform (PI3-kinase subunit delta) (PI3K-delta) (PI3Kdelta) (PtdIns-3-kinase subunit delta) (EC 2.7.1.137) (EC 2.7.1.153) (Phosphatidylinositol 4,5-bisphosphate 3-kinase 110 kDa catalytic subunit delta) (PtdIns-3-kinase subunit p110-delta) (p110delta)	O00329	PK3CD_HUMAN_391	PK3CD_MOUSE_391	NA	NA	NA	NA	NA	NA	NA	NA	NA	NA	NA	NA	NA	NA	NA	TRUE	PF00792	Phosphoinositide 3-kinase C2	339 - 449	PF00792	Phosphoinositide 3-kinase C2	339 - 449	5DXU;5M6U;5T8F;5UBT;5VLR;6G6W;6OCO;6OCU;6PYR;6PYU;7JIS;7LM2;7LQ1;8BCY;	O00329;	2WXF;2WXG;2WXH;2WXI;2WXJ;2WXK;2WXL;2WXM;2WXN;2WXO;2WXP;2WXQ;2WXR;2X38;4AJW;4V0I;4XE0;5AE8;5AE9;5I4U;5I6U;5IS5;5L72;5NCY;5NCZ;5NGB;5O83;5T27;5T28;5T2B;5T2D;5T2G;5T2I;5T2L;5T2M;5T7F;5T8I;6DGT;6EYZ;6EZ6;6GY0;6HI9;6MUL;6MUM;	O35904;	FALSE	TRUE	Disease related genes, Enzymes, FDA approved drug targets, Human disease related genes, Metabolic proteins, Predicted intracellular proteins, RAS pathway related proteins	FALSE	FALSE
PK3CD_HUMAN_416	PK3CD	PIK3CD	Phosphatidylinositol 4,5-bisphosphate 3-kinase catalytic subunit delta isoform (PI3-kinase subunit delta) (PI3K-delta) (PI3Kdelta) (PtdIns-3-kinase subunit delta) (EC 2.7.1.137) (EC 2.7.1.153) (Phosphatidylinositol 4,5-bisphosphate 3-kinase 110 kDa catalytic subunit delta) (PtdIns-3-kinase subunit p110-delta) (p110delta)	O00329	PK3CD_HUMAN_416	PK3CD_MOUSE_416	NA	NA	NA	NA	NA	NA	NA	NA	NA	NA	NA	NA	NA	NA	NA	TRUE	PF00792	Phosphoinositide 3-kinase C2	339 - 449	PF00792	Phosphoinositide 3-kinase C2	339 - 449	5DXU;5M6U;5T8F;5UBT;5VLR;6G6W;6OCO;6OCU;6PYR;6PYU;7JIS;7LM2;7LQ1;8BCY;	O00329;	2WXF;2WXG;2WXH;2WXI;2WXJ;2WXK;2WXL;2WXM;2WXN;2WXO;2WXP;2WXQ;2WXR;2X38;4AJW;4V0I;4XE0;5AE8;5AE9;5I4U;5I6U;5IS5;5L72;5NCY;5NCZ;5NGB;5O83;5T27;5T28;5T2B;5T2D;5T2G;5T2I;5T2L;5T2M;5T7F;5T8I;6DGT;6EYZ;6EZ6;6GY0;6HI9;6MUL;6MUM;	O35904;	FALSE	TRUE	Disease related genes, Enzymes, FDA approved drug targets, Human disease related genes, Metabolic proteins, Predicted intracellular proteins, RAS pathway related proteins	FALSE	FALSE
PK3CD_HUMAN_438	PK3CD	PIK3CD	Phosphatidylinositol 4,5-bisphosphate 3-kinase catalytic subunit delta isoform (PI3-kinase subunit delta) (PI3K-delta) (PI3Kdelta) (PtdIns-3-kinase subunit delta) (EC 2.7.1.137) (EC 2.7.1.153) (Phosphatidylinositol 4,5-bisphosphate 3-kinase 110 kDa catalytic subunit delta) (PtdIns-3-kinase subunit p110-delta) (p110delta)	O00329	PK3CD_HUMAN_438	PK3CD_MOUSE_438	6.92895	spleen.young_oxi_percent	5.04727	5.26682	4.32838	8.78965	11.2127	16.6417	spleen.old_oxi_percent	34.9343	43.2669	1.5965	1.85606	1.55479	9.71275	TRUE	PF00792	Phosphoinositide 3-kinase C2	339 - 449	PF00792	Phosphoinositide 3-kinase C2	339 - 449	5DXU;5M6U;5T8F;5UBT;5VLR;6G6W;6OCO;6OCU;6PYR;6PYU;7JIS;7LM2;7LQ1;8BCY;	O00329;	2WXF;2WXG;2WXH;2WXI;2WXJ;2WXK;2WXL;2WXM;2WXN;2WXO;2WXP;2WXQ;2WXR;2X38;4AJW;4V0I;4XE0;5AE8;5AE9;5I4U;5I6U;5IS5;5L72;5NCY;5NCZ;5NGB;5O83;5T27;5T28;5T2B;5T2D;5T2G;5T2I;5T2L;5T2M;5T7F;5T8I;6DGT;6EYZ;6EZ6;6GY0;6HI9;6MUL;6MUM;	O35904;	FALSE	TRUE	Disease related genes, Enzymes, FDA approved drug targets, Human disease related genes, Metabolic proteins, Predicted intracellular proteins, RAS pathway related proteins	FALSE	FALSE
PK3CD_HUMAN_474	PK3CD	PIK3CD	Phosphatidylinositol 4,5-bisphosphate 3-kinase catalytic subunit delta isoform (PI3-kinase subunit delta) (PI3K-delta) (PI3Kdelta) (PtdIns-3-kinase subunit delta) (EC 2.7.1.137) (EC 2.7.1.153) (Phosphatidylinositol 4,5-bisphosphate 3-kinase 110 kDa catalytic subunit delta) (PtdIns-3-kinase subunit p110-delta) (p110delta)	O00329	NA	NA	NA	NA	NA	NA	NA	NA	NA	NA	NA	NA	NA	NA	NA	NA	NA	TRUE	NA	NA	NA	NA	NA	NA	5DXU;5M6U;5T8F;5UBT;5VLR;6G6W;6OCO;6OCU;6PYR;6PYU;7JIS;7LM2;7LQ1;8BCY;	O00329;	NA	NA	FALSE	TRUE	Disease related genes, Enzymes, FDA approved drug targets, Human disease related genes, Metabolic proteins, Predicted intracellular proteins, RAS pathway related proteins	FALSE	FALSE
PK3CD_HUMAN_500	PK3CD	PIK3CD	Phosphatidylinositol 4,5-bisphosphate 3-kinase catalytic subunit delta isoform (PI3-kinase subunit delta) (PI3K-delta) (PI3Kdelta) (PtdIns-3-kinase subunit delta) (EC 2.7.1.137) (EC 2.7.1.153) (Phosphatidylinositol 4,5-bisphosphate 3-kinase 110 kDa catalytic subunit delta) (PtdIns-3-kinase subunit p110-delta) (p110delta)	O00329	NA	NA	NA	NA	NA	NA	NA	NA	NA	NA	NA	NA	NA	NA	NA	NA	NA	TRUE	NA	NA	NA	NA	NA	NA	5DXU;5M6U;5T8F;5UBT;5VLR;6G6W;6OCO;6OCU;6PYR;6PYU;7JIS;7LM2;7LQ1;8BCY;	O00329;	NA	NA	FALSE	TRUE	Disease related genes, Enzymes, FDA approved drug targets, Human disease related genes, Metabolic proteins, Predicted intracellular proteins, RAS pathway related proteins	FALSE	FALSE
PK3CD_HUMAN_569	PK3CD	PIK3CD	Phosphatidylinositol 4,5-bisphosphate 3-kinase catalytic subunit delta isoform (PI3-kinase subunit delta) (PI3K-delta) (PI3Kdelta) (PtdIns-3-kinase subunit delta) (EC 2.7.1.137) (EC 2.7.1.153) (Phosphatidylinositol 4,5-bisphosphate 3-kinase 110 kDa catalytic subunit delta) (PtdIns-3-kinase subunit p110-delta) (p110delta)	O00329	PK3CD_HUMAN_569	PK3CD_MOUSE_568	NA	NA	NA	NA	NA	NA	NA	NA	NA	NA	NA	NA	NA	NA	NA	TRUE	PF00613	Phosphoinositide 3-kinase family, accessory domain (PIK domain)	503 - 683	PF00613	Phosphoinositide 3-kinase family, accessory domain (PIK domain)	506 - 681	5DXU;5M6U;5T8F;5UBT;5VLR;6G6W;6OCO;6OCU;6PYR;6PYU;7JIS;7LM2;7LQ1;8BCY;	O00329;	2WXF;2WXG;2WXH;2WXI;2WXJ;2WXK;2WXL;2WXM;2WXN;2WXO;2WXP;2WXQ;2WXR;2X38;4AJW;4V0I;4XE0;5AE8;5AE9;5I4U;5I6U;5IS5;5L72;5NCY;5NCZ;5NGB;5O83;5T27;5T28;5T2B;5T2D;5T2G;5T2I;5T2L;5T2M;5T7F;5T8I;6DGT;6EYZ;6EZ6;6GY0;6HI9;6MUL;6MUM;	O35904;	FALSE	TRUE	Disease related genes, Enzymes, FDA approved drug targets, Human disease related genes, Metabolic proteins, Predicted intracellular proteins, RAS pathway related proteins	FALSE	FALSE
PK3CD_HUMAN_590	PK3CD	PIK3CD	Phosphatidylinositol 4,5-bisphosphate 3-kinase catalytic subunit delta isoform (PI3-kinase subunit delta) (PI3K-delta) (PI3Kdelta) (PtdIns-3-kinase subunit delta) (EC 2.7.1.137) (EC 2.7.1.153) (Phosphatidylinositol 4,5-bisphosphate 3-kinase 110 kDa catalytic subunit delta) (PtdIns-3-kinase subunit p110-delta) (p110delta)	O00329	PK3CD_HUMAN_590	PK3CD_MOUSE_589	NA	NA	NA	NA	NA	NA	NA	NA	NA	NA	NA	NA	NA	NA	NA	TRUE	PF00613	Phosphoinositide 3-kinase family, accessory domain (PIK domain)	503 - 683	PF00613	Phosphoinositide 3-kinase family, accessory domain (PIK domain)	506 - 681	5DXU;5M6U;5T8F;5UBT;5VLR;6G6W;6OCO;6OCU;6PYR;6PYU;7JIS;7LM2;7LQ1;8BCY;	O00329;	2WXF;2WXG;2WXH;2WXI;2WXJ;2WXK;2WXL;2WXM;2WXN;2WXO;2WXP;2WXQ;2WXR;2X38;4AJW;4V0I;4XE0;5AE8;5AE9;5I4U;5I6U;5IS5;5L72;5NCY;5NCZ;5NGB;5O83;5T27;5T28;5T2B;5T2D;5T2G;5T2I;5T2L;5T2M;5T7F;5T8I;6DGT;6EYZ;6EZ6;6GY0;6HI9;6MUL;6MUM;	O35904;	FALSE	TRUE	Disease related genes, Enzymes, FDA approved drug targets, Human disease related genes, Metabolic proteins, Predicted intracellular proteins, RAS pathway related proteins	FALSE	FALSE
PK3CD_HUMAN_627	PK3CD	PIK3CD	Phosphatidylinositol 4,5-bisphosphate 3-kinase catalytic subunit delta isoform (PI3-kinase subunit delta) (PI3K-delta) (PI3Kdelta) (PtdIns-3-kinase subunit delta) (EC 2.7.1.137) (EC 2.7.1.153) (Phosphatidylinositol 4,5-bisphosphate 3-kinase 110 kDa catalytic subunit delta) (PtdIns-3-kinase subunit p110-delta) (p110delta)	O00329	PK3CD_HUMAN_627	PK3CD_MOUSE_626	2.48376	spleen.old_oxi_percent	2.90736	8.50336	0.393104	0.196849	0.418146	14.2559	subQ.young_oxi_percent	26.0447	5.58916	16.9853	10.0211	12.6395	11.7722	TRUE	PF00613	Phosphoinositide 3-kinase family, accessory domain (PIK domain)	503 - 683	PF00613	Phosphoinositide 3-kinase family, accessory domain (PIK domain)	506 - 681	5DXU;5M6U;5T8F;5UBT;5VLR;6G6W;6OCO;6OCU;6PYR;6PYU;7JIS;7LM2;7LQ1;8BCY;	O00329;	2WXF;2WXG;2WXH;2WXI;2WXJ;2WXK;2WXL;2WXM;2WXN;2WXO;2WXP;2WXQ;2WXR;2X38;4AJW;4V0I;4XE0;5AE8;5AE9;5I4U;5I6U;5IS5;5L72;5NCY;5NCZ;5NGB;5O83;5T27;5T28;5T2B;5T2D;5T2G;5T2I;5T2L;5T2M;5T7F;5T8I;6DGT;6EYZ;6EZ6;6GY0;6HI9;6MUL;6MUM;	O35904;	FALSE	TRUE	Disease related genes, Enzymes, FDA approved drug targets, Human disease related genes, Metabolic proteins, Predicted intracellular proteins, RAS pathway related proteins	FALSE	FALSE
PK3CD_HUMAN_672	PK3CD	PIK3CD	Phosphatidylinositol 4,5-bisphosphate 3-kinase catalytic subunit delta isoform (PI3-kinase subunit delta) (PI3K-delta) (PI3Kdelta) (PtdIns-3-kinase subunit delta) (EC 2.7.1.137) (EC 2.7.1.153) (Phosphatidylinositol 4,5-bisphosphate 3-kinase 110 kDa catalytic subunit delta) (PtdIns-3-kinase subunit p110-delta) (p110delta)	O00329	PK3CD_HUMAN_672	PK3CD_MOUSE_671	NA	NA	NA	NA	NA	NA	NA	NA	NA	NA	NA	NA	NA	NA	NA	TRUE	PF00613	Phosphoinositide 3-kinase family, accessory domain (PIK domain)	503 - 683	PF00613	Phosphoinositide 3-kinase family, accessory domain (PIK domain)	506 - 681	5DXU;5M6U;5T8F;5UBT;5VLR;6G6W;6OCO;6OCU;6PYR;6PYU;7JIS;7LM2;7LQ1;8BCY;	O00329;	2WXF;2WXG;2WXH;2WXI;2WXJ;2WXK;2WXL;2WXM;2WXN;2WXO;2WXP;2WXQ;2WXR;2X38;4AJW;4V0I;4XE0;5AE8;5AE9;5I4U;5I6U;5IS5;5L72;5NCY;5NCZ;5NGB;5O83;5T27;5T28;5T2B;5T2D;5T2G;5T2I;5T2L;5T2M;5T7F;5T8I;6DGT;6EYZ;6EZ6;6GY0;6HI9;6MUL;6MUM;	O35904;	FALSE	TRUE	Disease related genes, Enzymes, FDA approved drug targets, Human disease related genes, Metabolic proteins, Predicted intracellular proteins, RAS pathway related proteins	FALSE	FALSE
PK3CD_HUMAN_718	PK3CD	PIK3CD	Phosphatidylinositol 4,5-bisphosphate 3-kinase catalytic subunit delta isoform (PI3-kinase subunit delta) (PI3K-delta) (PI3Kdelta) (PtdIns-3-kinase subunit delta) (EC 2.7.1.137) (EC 2.7.1.153) (Phosphatidylinositol 4,5-bisphosphate 3-kinase 110 kDa catalytic subunit delta) (PtdIns-3-kinase subunit p110-delta) (p110delta)	O00329	PK3CD_HUMAN_718	PK3CD_MOUSE_717	NA	NA	NA	NA	NA	NA	NA	NA	NA	NA	NA	NA	NA	NA	NA	TRUE	NA	NA	NA	NA	NA	NA	5DXU;5M6U;5T8F;5UBT;5VLR;6G6W;6OCO;6OCU;6PYR;6PYU;7JIS;7LM2;7LQ1;8BCY;	O00329;	2WXF;2WXG;2WXH;2WXI;2WXJ;2WXK;2WXL;2WXM;2WXN;2WXO;2WXP;2WXQ;2WXR;2X38;4AJW;4V0I;4XE0;5AE8;5AE9;5I4U;5I6U;5IS5;5L72;5NCY;5NCZ;5NGB;5O83;5T27;5T28;5T2B;5T2D;5T2G;5T2I;5T2L;5T2M;5T7F;5T8I;6DGT;6EYZ;6EZ6;6GY0;6HI9;6MUL;6MUM;	O35904;	FALSE	TRUE	Disease related genes, Enzymes, FDA approved drug targets, Human disease related genes, Metabolic proteins, Predicted intracellular proteins, RAS pathway related proteins	FALSE	FALSE
PK3CD_HUMAN_745	PK3CD	PIK3CD	Phosphatidylinositol 4,5-bisphosphate 3-kinase catalytic subunit delta isoform (PI3-kinase subunit delta) (PI3K-delta) (PI3Kdelta) (PtdIns-3-kinase subunit delta) (EC 2.7.1.137) (EC 2.7.1.153) (Phosphatidylinositol 4,5-bisphosphate 3-kinase 110 kDa catalytic subunit delta) (PtdIns-3-kinase subunit p110-delta) (p110delta)	O00329	PK3CD_HUMAN_745	PK3CD_MOUSE_744	NA	NA	NA	NA	NA	NA	NA	NA	NA	NA	NA	NA	NA	NA	NA	TRUE	NA	NA	NA	NA	NA	NA	5DXU;5M6U;5T8F;5UBT;5VLR;6G6W;6OCO;6OCU;6PYR;6PYU;7JIS;7LM2;7LQ1;8BCY;	O00329;	2WXF;2WXG;2WXH;2WXI;2WXJ;2WXK;2WXL;2WXM;2WXN;2WXO;2WXP;2WXQ;2WXR;2X38;4AJW;4V0I;4XE0;5AE8;5AE9;5I4U;5I6U;5IS5;5L72;5NCY;5NCZ;5NGB;5O83;5T27;5T28;5T2B;5T2D;5T2G;5T2I;5T2L;5T2M;5T7F;5T8I;6DGT;6EYZ;6EZ6;6GY0;6HI9;6MUL;6MUM;	O35904;	FALSE	TRUE	Disease related genes, Enzymes, FDA approved drug targets, Human disease related genes, Metabolic proteins, Predicted intracellular proteins, RAS pathway related proteins	FALSE	FALSE
PK3CD_HUMAN_749	PK3CD	PIK3CD	Phosphatidylinositol 4,5-bisphosphate 3-kinase catalytic subunit delta isoform (PI3-kinase subunit delta) (PI3K-delta) (PI3Kdelta) (PtdIns-3-kinase subunit delta) (EC 2.7.1.137) (EC 2.7.1.153) (Phosphatidylinositol 4,5-bisphosphate 3-kinase 110 kDa catalytic subunit delta) (PtdIns-3-kinase subunit p110-delta) (p110delta)	O00329	PK3CD_HUMAN_749	PK3CD_MOUSE_748	NA	NA	NA	NA	NA	NA	NA	NA	NA	NA	NA	NA	NA	NA	NA	TRUE	NA	NA	NA	NA	NA	NA	5DXU;5M6U;5T8F;5UBT;5VLR;6G6W;6OCO;6OCU;6PYR;6PYU;7JIS;7LM2;7LQ1;8BCY;	O00329;	2WXF;2WXG;2WXH;2WXI;2WXJ;2WXK;2WXL;2WXM;2WXN;2WXO;2WXP;2WXQ;2WXR;2X38;4AJW;4V0I;4XE0;5AE8;5AE9;5I4U;5I6U;5IS5;5L72;5NCY;5NCZ;5NGB;5O83;5T27;5T28;5T2B;5T2D;5T2G;5T2I;5T2L;5T2M;5T7F;5T8I;6DGT;6EYZ;6EZ6;6GY0;6HI9;6MUL;6MUM;	O35904;	FALSE	TRUE	Disease related genes, Enzymes, FDA approved drug targets, Human disease related genes, Metabolic proteins, Predicted intracellular proteins, RAS pathway related proteins	FALSE	FALSE
PK3CD_HUMAN_815	PK3CD	PIK3CD	Phosphatidylinositol 4,5-bisphosphate 3-kinase catalytic subunit delta isoform (PI3-kinase subunit delta) (PI3K-delta) (PI3Kdelta) (PtdIns-3-kinase subunit delta) (EC 2.7.1.137) (EC 2.7.1.153) (Phosphatidylinositol 4,5-bisphosphate 3-kinase 110 kDa catalytic subunit delta) (PtdIns-3-kinase subunit p110-delta) (p110delta)	O00329	PK3CD_HUMAN_815	PK3CD_MOUSE_814	9.26209	spleen.old_oxi_percent	23.7684	17.5421	0.642799	1.70699	2.65006	15.2029	spleen.young_oxi_percent	3.17062	2.46914	3.23654	34.7782	32.3602	5.94085	TRUE	PF00454	Phosphatidylinositol 3- and 4-kinase	774 - 990	PF00454	Phosphatidylinositol 3- and 4-kinase	773 - 989	5DXU;5M6U;5T8F;5UBT;5VLR;6G6W;6OCO;6OCU;6PYR;6PYU;7JIS;7LM2;7LQ1;8BCY;	O00329;	2WXF;2WXG;2WXH;2WXI;2WXJ;2WXK;2WXL;2WXM;2WXN;2WXO;2WXP;2WXQ;2WXR;2X38;4AJW;4V0I;4XE0;5AE8;5AE9;5I4U;5I6U;5IS5;5L72;5NCY;5NCZ;5NGB;5O83;5T27;5T28;5T2B;5T2D;5T2G;5T2I;5T2L;5T2M;5T7F;5T8I;6DGT;6EYZ;6EZ6;6GY0;6HI9;6MUL;6MUM;	O35904;	FALSE	TRUE	Disease related genes, Enzymes, FDA approved drug targets, Human disease related genes, Metabolic proteins, Predicted intracellular proteins, RAS pathway related proteins	FALSE	FALSE
PK3CD_HUMAN_879	PK3CD	PIK3CD	Phosphatidylinositol 4,5-bisphosphate 3-kinase catalytic subunit delta isoform (PI3-kinase subunit delta) (PI3K-delta) (PI3Kdelta) (PtdIns-3-kinase subunit delta) (EC 2.7.1.137) (EC 2.7.1.153) (Phosphatidylinositol 4,5-bisphosphate 3-kinase 110 kDa catalytic subunit delta) (PtdIns-3-kinase subunit p110-delta) (p110delta)	O00329	PK3CD_HUMAN_879	PK3CD_MOUSE_878	NA	NA	NA	NA	NA	NA	NA	NA	NA	NA	NA	NA	NA	NA	NA	TRUE	PF00454	Phosphatidylinositol 3- and 4-kinase	774 - 990	PF00454	Phosphatidylinositol 3- and 4-kinase	773 - 989	5DXU;5M6U;5T8F;5UBT;5VLR;6G6W;6OCO;6OCU;6PYR;6PYU;7JIS;7LM2;7LQ1;8BCY;	O00329;	2WXF;2WXG;2WXH;2WXI;2WXJ;2WXK;2WXL;2WXM;2WXN;2WXO;2WXP;2WXQ;2WXR;2X38;4AJW;4V0I;4XE0;5AE8;5AE9;5I4U;5I6U;5IS5;5L72;5NCY;5NCZ;5NGB;5O83;5T27;5T28;5T2B;5T2D;5T2G;5T2I;5T2L;5T2M;5T7F;5T8I;6DGT;6EYZ;6EZ6;6GY0;6HI9;6MUL;6MUM;	O35904;	FALSE	TRUE	Disease related genes, Enzymes, FDA approved drug targets, Human disease related genes, Metabolic proteins, Predicted intracellular proteins, RAS pathway related proteins	FALSE	FALSE
PK3CD_HUMAN_883	PK3CD	PIK3CD	Phosphatidylinositol 4,5-bisphosphate 3-kinase catalytic subunit delta isoform (PI3-kinase subunit delta) (PI3K-delta) (PI3Kdelta) (PtdIns-3-kinase subunit delta) (EC 2.7.1.137) (EC 2.7.1.153) (Phosphatidylinositol 4,5-bisphosphate 3-kinase 110 kDa catalytic subunit delta) (PtdIns-3-kinase subunit p110-delta) (p110delta)	O00329	PK3CD_HUMAN_883	PK3CD_MOUSE_882	NA	NA	NA	NA	NA	NA	NA	NA	NA	NA	NA	NA	NA	NA	NA	TRUE	PF00454	Phosphatidylinositol 3- and 4-kinase	774 - 990	PF00454	Phosphatidylinositol 3- and 4-kinase	773 - 989	5DXU;5M6U;5T8F;5UBT;5VLR;6G6W;6OCO;6OCU;6PYR;6PYU;7JIS;7LM2;7LQ1;8BCY;	O00329;	2WXF;2WXG;2WXH;2WXI;2WXJ;2WXK;2WXL;2WXM;2WXN;2WXO;2WXP;2WXQ;2WXR;2X38;4AJW;4V0I;4XE0;5AE8;5AE9;5I4U;5I6U;5IS5;5L72;5NCY;5NCZ;5NGB;5O83;5T27;5T28;5T2B;5T2D;5T2G;5T2I;5T2L;5T2M;5T7F;5T8I;6DGT;6EYZ;6EZ6;6GY0;6HI9;6MUL;6MUM;	O35904;	FALSE	TRUE	Disease related genes, Enzymes, FDA approved drug targets, Human disease related genes, Metabolic proteins, Predicted intracellular proteins, RAS pathway related proteins	FALSE	FALSE
PK3CD_HUMAN_960	PK3CD	PIK3CD	Phosphatidylinositol 4,5-bisphosphate 3-kinase catalytic subunit delta isoform (PI3-kinase subunit delta) (PI3K-delta) (PI3Kdelta) (PtdIns-3-kinase subunit delta) (EC 2.7.1.137) (EC 2.7.1.153) (Phosphatidylinositol 4,5-bisphosphate 3-kinase 110 kDa catalytic subunit delta) (PtdIns-3-kinase subunit p110-delta) (p110delta)	O00329	PK3CD_HUMAN_960	PK3CD_MOUSE_959	NA	NA	NA	NA	NA	NA	NA	NA	NA	NA	NA	NA	NA	NA	NA	TRUE	PF00454	Phosphatidylinositol 3- and 4-kinase	774 - 990	PF00454	Phosphatidylinositol 3- and 4-kinase	773 - 989	5DXU;5M6U;5T8F;5UBT;5VLR;6G6W;6OCO;6OCU;6PYR;6PYU;7JIS;7LM2;7LQ1;8BCY;	O00329;	2WXF;2WXG;2WXH;2WXI;2WXJ;2WXK;2WXL;2WXM;2WXN;2WXO;2WXP;2WXQ;2WXR;2X38;4AJW;4V0I;4XE0;5AE8;5AE9;5I4U;5I6U;5IS5;5L72;5NCY;5NCZ;5NGB;5O83;5T27;5T28;5T2B;5T2D;5T2G;5T2I;5T2L;5T2M;5T7F;5T8I;6DGT;6EYZ;6EZ6;6GY0;6HI9;6MUL;6MUM;	O35904;	FALSE	TRUE	Disease related genes, Enzymes, FDA approved drug targets, Human disease related genes, Metabolic proteins, Predicted intracellular proteins, RAS pathway related proteins	FALSE	FALSE
PK3CD_HUMAN_991	PK3CD	PIK3CD	Phosphatidylinositol 4,5-bisphosphate 3-kinase catalytic subunit delta isoform (PI3-kinase subunit delta) (PI3K-delta) (PI3Kdelta) (PtdIns-3-kinase subunit delta) (EC 2.7.1.137) (EC 2.7.1.153) (Phosphatidylinositol 4,5-bisphosphate 3-kinase 110 kDa catalytic subunit delta) (PtdIns-3-kinase subunit p110-delta) (p110delta)	O00329	PK3CD_HUMAN_991	PK3CD_MOUSE_990	12.6036	spleen.young_oxi_percent	5.79598	6.59797	6.35907	16.1013	28.1639	17.5249	spleen.old_oxi_percent	38.8094	37.3004	2.61813	5.59848	3.29813	4.92128	TRUE	NA	NA	NA	NA	NA	NA	5DXU;5M6U;5T8F;5UBT;5VLR;6G6W;6OCO;6OCU;6PYR;6PYU;7JIS;7LM2;7LQ1;8BCY;	O00329;	2WXF;2WXG;2WXH;2WXI;2WXJ;2WXK;2WXL;2WXM;2WXN;2WXO;2WXP;2WXQ;2WXR;2X38;4AJW;4V0I;4XE0;5AE8;5AE9;5I4U;5I6U;5IS5;5L72;5NCY;5NCZ;5NGB;5O83;5T27;5T28;5T2B;5T2D;5T2G;5T2I;5T2L;5T2M;5T7F;5T8I;6DGT;6EYZ;6EZ6;6GY0;6HI9;6MUL;6MUM;	O35904;	FALSE	TRUE	Disease related genes, Enzymes, FDA approved drug targets, Human disease related genes, Metabolic proteins, Predicted intracellular proteins, RAS pathway related proteins	FALSE	FALSE
CCRL2_HUMAN_28	CCRL2	CCRL2	C-C chemokine receptor-like 2 (Chemokine receptor CCR11) (Chemokine receptor X) (Putative MCP-1 chemokine receptor)	O00421	NA	NA	NA	NA	NA	NA	NA	NA	NA	NA	NA	NA	NA	NA	NA	NA	NA	TRUE	NA	NA	NA	NA	NA	NA	NA	O00421;	NA	NA	FALSE	FALSE	G-protein coupled receptors, Predicted membrane proteins	FALSE	FALSE
CCRL2_HUMAN_45	CCRL2	CCRL2	C-C chemokine receptor-like 2 (Chemokine receptor CCR11) (Chemokine receptor X) (Putative MCP-1 chemokine receptor)	O00421	CCRL2_HUMAN_45	CCRL2_MOUSE_44	NA	NA	NA	NA	NA	NA	NA	NA	NA	NA	NA	NA	NA	NA	NA	TRUE	NA	NA	NA	NA	NA	NA	NA	O00421;	NA	O35457;	FALSE	FALSE	G-protein coupled receptors, Predicted membrane proteins	FALSE	FALSE
CCRL2_HUMAN_86	CCRL2	CCRL2	C-C chemokine receptor-like 2 (Chemokine receptor CCR11) (Chemokine receptor X) (Putative MCP-1 chemokine receptor)	O00421	CCRL2_HUMAN_86	CCRL2_MOUSE_85	NA	NA	NA	NA	NA	NA	NA	NA	NA	NA	NA	NA	NA	NA	NA	TRUE	PF00001	7 transmembrane receptor (rhodopsin family)	56 - 300	NA	NA	NA	NA	O00421;	NA	O35457;	FALSE	FALSE	G-protein coupled receptors, Predicted membrane proteins	FALSE	FALSE
CCRL2_HUMAN_103	CCRL2	CCRL2	C-C chemokine receptor-like 2 (Chemokine receptor CCR11) (Chemokine receptor X) (Putative MCP-1 chemokine receptor)	O00421	CCRL2_HUMAN_103	CCRL2_MOUSE_108	NA	NA	NA	NA	NA	NA	NA	NA	NA	NA	NA	NA	NA	NA	NA	TRUE	PF00001	7 transmembrane receptor (rhodopsin family)	56 - 300	NA	NA	NA	NA	O00421;	NA	O35457;	FALSE	FALSE	G-protein coupled receptors, Predicted membrane proteins	FALSE	FALSE
CCRL2_HUMAN_122	CCRL2	CCRL2	C-C chemokine receptor-like 2 (Chemokine receptor CCR11) (Chemokine receptor X) (Putative MCP-1 chemokine receptor)	O00421	NA	NA	NA	NA	NA	NA	NA	NA	NA	NA	NA	NA	NA	NA	NA	NA	NA	TRUE	PF00001	7 transmembrane receptor (rhodopsin family)	56 - 300	NA	NA	NA	NA	O00421;	NA	NA	FALSE	FALSE	G-protein coupled receptors, Predicted membrane proteins	FALSE	FALSE
CCRL2_HUMAN_147	CCRL2	CCRL2	C-C chemokine receptor-like 2 (Chemokine receptor CCR11) (Chemokine receptor X) (Putative MCP-1 chemokine receptor)	O00421	CCRL2_HUMAN_147	CCRL2_MOUSE_151	NA	NA	NA	NA	NA	NA	NA	NA	NA	NA	NA	NA	NA	NA	NA	TRUE	PF00001	7 transmembrane receptor (rhodopsin family)	56 - 300	NA	NA	NA	NA	O00421;	NA	O35457;	FALSE	FALSE	G-protein coupled receptors, Predicted membrane proteins	FALSE	FALSE
CCRL2_HUMAN_181	CCRL2	CCRL2	C-C chemokine receptor-like 2 (Chemokine receptor CCR11) (Chemokine receptor X) (Putative MCP-1 chemokine receptor)	O00421	CCRL2_HUMAN_181	CCRL2_MOUSE_185	NA	NA	NA	NA	NA	NA	NA	NA	NA	NA	NA	NA	NA	NA	NA	TRUE	PF00001	7 transmembrane receptor (rhodopsin family)	56 - 300	NA	NA	NA	NA	O00421;	NA	O35457;	FALSE	FALSE	G-protein coupled receptors, Predicted membrane proteins	FALSE	FALSE
CCRL2_HUMAN_272	CCRL2	CCRL2	C-C chemokine receptor-like 2 (Chemokine receptor CCR11) (Chemokine receptor X) (Putative MCP-1 chemokine receptor)	O00421	NA	NA	NA	NA	NA	NA	NA	NA	NA	NA	NA	NA	NA	NA	NA	NA	NA	TRUE	PF00001	7 transmembrane receptor (rhodopsin family)	56 - 300	NA	NA	NA	NA	O00421;	NA	NA	FALSE	FALSE	G-protein coupled receptors, Predicted membrane proteins	FALSE	FALSE
CCRL2_HUMAN_293	CCRL2	CCRL2	C-C chemokine receptor-like 2 (Chemokine receptor CCR11) (Chemokine receptor X) (Putative MCP-1 chemokine receptor)	O00421	CCRL2_HUMAN_293	CCRL2_MOUSE_297	NA	NA	NA	NA	NA	NA	NA	NA	NA	NA	NA	NA	NA	NA	NA	TRUE	PF00001	7 transmembrane receptor (rhodopsin family)	56 - 300	NA	NA	NA	NA	O00421;	NA	O35457;	FALSE	FALSE	G-protein coupled receptors, Predicted membrane proteins	FALSE	FALSE
CCRL2_HUMAN_294	CCRL2	CCRL2	C-C chemokine receptor-like 2 (Chemokine receptor CCR11) (Chemokine receptor X) (Putative MCP-1 chemokine receptor)	O00421	CCRL2_HUMAN_294	CCRL2_MOUSE_298	NA	NA	NA	NA	NA	NA	NA	NA	NA	NA	NA	NA	NA	NA	NA	TRUE	PF00001	7 transmembrane receptor (rhodopsin family)	56 - 300	NA	NA	NA	NA	O00421;	NA	O35457;	FALSE	FALSE	G-protein coupled receptors, Predicted membrane proteins	FALSE	FALSE
CCRL2_HUMAN_312	CCRL2	CCRL2	C-C chemokine receptor-like 2 (Chemokine receptor CCR11) (Chemokine receptor X) (Putative MCP-1 chemokine receptor)	O00421	NA	NA	NA	NA	NA	NA	NA	NA	NA	NA	NA	NA	NA	NA	NA	NA	NA	TRUE	NA	NA	NA	NA	NA	NA	NA	O00421;	NA	NA	FALSE	FALSE	G-protein coupled receptors, Predicted membrane proteins	FALSE	FALSE
CCRL2_HUMAN_314	CCRL2	CCRL2	C-C chemokine receptor-like 2 (Chemokine receptor CCR11) (Chemokine receptor X) (Putative MCP-1 chemokine receptor)	O00421	NA	NA	NA	NA	NA	NA	NA	NA	NA	NA	NA	NA	NA	NA	NA	NA	NA	TRUE	NA	NA	NA	NA	NA	NA	NA	O00421;	NA	NA	FALSE	FALSE	G-protein coupled receptors, Predicted membrane proteins	FALSE	FALSE
DNM1L_HUMAN_300	DNM1L	DNM1L	Dynamin-1-like protein (EC 3.6.5.5) (Dnm1p/Vps1p-like protein) (DVLP) (Dynamin family member proline-rich carboxyl-terminal domain less) (Dymple) (Dynamin-like protein) (Dynamin-like protein 4) (Dynamin-like protein IV) (HdynIV) (Dynamin-related protein 1)	O00429	DNM1L_HUMAN_300	DNM1L_MOUSE_306	0.0128069	bat.old_oxi_percent	0.000368846	0	0	0	0.0636657	10.3173	subQ.young_oxi_percent	7.16865	8.91744	10.9834	11.2581	13.2588	10.3045	TRUE	PF01031	Dynamin central region	225 - 509	NA	NA	NA	3W6N;3W6O;3W6P;4BEJ;4H1U;4H1V;5WP9;	O00429;	NA	Q8K1M6;	FALSE	FALSE	Disease related genes, Enzymes, Human disease related genes, Metabolic proteins, Plasma proteins, Potential drug targets, Predicted intracellular proteins, Transporters	FALSE	FALSE
DNM1L_HUMAN_345	DNM1L	DNM1L	Dynamin-1-like protein (EC 3.6.5.5) (Dnm1p/Vps1p-like protein) (DVLP) (Dynamin family member proline-rich carboxyl-terminal domain less) (Dymple) (Dynamin-like protein) (Dynamin-like protein 4) (Dynamin-like protein IV) (HdynIV) (Dynamin-related protein 1)	O00429	DNM1L_HUMAN_345	DNM1L_MOUSE_351	1.21282	brain.young_oxi_percent	1.64777	0.934356	1.95469	1.22694	0.300372	26.1196	subQ.old_oxi_percent	30.625	19.6371	26.0067	23.0282	31.3012	24.9068	TRUE	PF01031	Dynamin central region	225 - 509	NA	NA	NA	3W6N;3W6O;3W6P;4BEJ;4H1U;4H1V;5WP9;	O00429;	NA	Q8K1M6;	FALSE	FALSE	Disease related genes, Enzymes, Human disease related genes, Metabolic proteins, Plasma proteins, Potential drug targets, Predicted intracellular proteins, Transporters	FALSE	FALSE
DNM1L_HUMAN_361	DNM1L	DNM1L	Dynamin-1-like protein (EC 3.6.5.5) (Dnm1p/Vps1p-like protein) (DVLP) (Dynamin family member proline-rich carboxyl-terminal domain less) (Dymple) (Dynamin-like protein) (Dynamin-like protein 4) (Dynamin-like protein IV) (HdynIV) (Dynamin-related protein 1)	O00429	DNM1L_HUMAN_361	DNM1L_MOUSE_367	2.87906	heart.old_oxi_percent	2.43704	2.98318	2.70867	3.99476	2.27166	20.6481	brain.young_oxi_percent	17.703	16.1948	21.1404	26.2088	21.9935	17.769	TRUE	PF01031	Dynamin central region	225 - 509	NA	NA	NA	3W6N;3W6O;3W6P;4BEJ;4H1U;4H1V;5WP9;	O00429;	NA	Q8K1M6;	FALSE	FALSE	Disease related genes, Enzymes, Human disease related genes, Metabolic proteins, Plasma proteins, Potential drug targets, Predicted intracellular proteins, Transporters	FALSE	FALSE
DNM1L_HUMAN_367	DNM1L	DNM1L	Dynamin-1-like protein (EC 3.6.5.5) (Dnm1p/Vps1p-like protein) (DVLP) (Dynamin family member proline-rich carboxyl-terminal domain less) (Dymple) (Dynamin-like protein) (Dynamin-like protein 4) (Dynamin-like protein IV) (HdynIV) (Dynamin-related protein 1)	O00429	DNM1L_HUMAN_367	DNM1L_MOUSE_373	0.000448637	spleen.old_oxi_percent	0	0	0.00224318	0	0	14.5773	liver.old_oxi_percent	14.3294	15.8908	14.1758	15.0901	13.4002	14.5768	TRUE	PF01031	Dynamin central region	225 - 509	NA	NA	NA	3W6N;3W6O;3W6P;4BEJ;4H1U;4H1V;5WP9;	O00429;	NA	Q8K1M6;	FALSE	FALSE	Disease related genes, Enzymes, Human disease related genes, Metabolic proteins, Plasma proteins, Potential drug targets, Predicted intracellular proteins, Transporters	FALSE	FALSE
DNM1L_HUMAN_431	DNM1L	DNM1L	Dynamin-1-like protein (EC 3.6.5.5) (Dnm1p/Vps1p-like protein) (DVLP) (Dynamin family member proline-rich carboxyl-terminal domain less) (Dymple) (Dynamin-like protein) (Dynamin-like protein 4) (Dynamin-like protein IV) (HdynIV) (Dynamin-related protein 1)	O00429	DNM1L_HUMAN_431	DNM1L_MOUSE_437	1.77696	epi.old_oxi_percent	1.12243	2.11807	1.64121	2.08549	1.9176	32.5465	brain.old_oxi_percent	20.6193	21.641	20.1573	80.7879	19.5268	30.7695	TRUE	PF01031	Dynamin central region	225 - 509	NA	NA	NA	3W6N;3W6O;3W6P;4BEJ;4H1U;4H1V;5WP9;	O00429;	NA	Q8K1M6;	FALSE	FALSE	Disease related genes, Enzymes, Human disease related genes, Metabolic proteins, Plasma proteins, Potential drug targets, Predicted intracellular proteins, Transporters	FALSE	FALSE
DNM1L_HUMAN_446	DNM1L	DNM1L	Dynamin-1-like protein (EC 3.6.5.5) (Dnm1p/Vps1p-like protein) (DVLP) (Dynamin family member proline-rich carboxyl-terminal domain less) (Dymple) (Dynamin-like protein) (Dynamin-like protein 4) (Dynamin-like protein IV) (HdynIV) (Dynamin-related protein 1)	O00429	DNM1L_HUMAN_446	DNM1L_MOUSE_452	4.79482	heart.old_oxi_percent	4.7022	3.55985	5.96976	3.83669	5.9056	23.9252	kidney.young_oxi_percent	20.2655	22.7488	20.2169	15.933	40.4617	19.1304	TRUE	PF01031	Dynamin central region	225 - 509	NA	NA	NA	3W6N;3W6O;3W6P;4BEJ;4H1U;4H1V;5WP9;	O00429;	NA	Q8K1M6;	FALSE	FALSE	Disease related genes, Enzymes, Human disease related genes, Metabolic proteins, Plasma proteins, Potential drug targets, Predicted intracellular proteins, Transporters	FALSE	FALSE
DNM1L_HUMAN_470	DNM1L	DNM1L	Dynamin-1-like protein (EC 3.6.5.5) (Dnm1p/Vps1p-like protein) (DVLP) (Dynamin family member proline-rich carboxyl-terminal domain less) (Dymple) (Dynamin-like protein) (Dynamin-like protein 4) (Dynamin-like protein IV) (HdynIV) (Dynamin-related protein 1)	O00429	DNM1L_HUMAN_470	DNM1L_MOUSE_476	NA	NA	NA	NA	NA	NA	NA	NA	NA	NA	NA	NA	NA	NA	NA	TRUE	PF01031	Dynamin central region	225 - 509	NA	NA	NA	3W6N;3W6O;3W6P;4BEJ;4H1U;4H1V;5WP9;	O00429;	NA	Q8K1M6;	FALSE	FALSE	Disease related genes, Enzymes, Human disease related genes, Metabolic proteins, Plasma proteins, Potential drug targets, Predicted intracellular proteins, Transporters	FALSE	FALSE
DNM1L_HUMAN_505	DNM1L	DNM1L	Dynamin-1-like protein (EC 3.6.5.5) (Dnm1p/Vps1p-like protein) (DVLP) (Dynamin family member proline-rich carboxyl-terminal domain less) (Dymple) (Dynamin-like protein) (Dynamin-like protein 4) (Dynamin-like protein IV) (HdynIV) (Dynamin-related protein 1)	O00429	DNM1L_HUMAN_505	DNM1L_MOUSE_511	4.78695	brain.old_oxi_percent	5.47833	4.68382	4.14905	4.0777	5.54587	26.5657	epi.young_oxi_percent	23.0064	22.5351	34.3481	30.464	22.475	21.7788	TRUE	PF01031	Dynamin central region	225 - 509	NA	NA	NA	3W6N;3W6O;3W6P;4BEJ;4H1U;4H1V;5WP9;	O00429;	NA	Q8K1M6;	FALSE	FALSE	Disease related genes, Enzymes, Human disease related genes, Metabolic proteins, Plasma proteins, Potential drug targets, Predicted intracellular proteins, Transporters	FALSE	FALSE
DNM1L_HUMAN_644	DNM1L	DNM1L	Dynamin-1-like protein (EC 3.6.5.5) (Dnm1p/Vps1p-like protein) (DVLP) (Dynamin family member proline-rich carboxyl-terminal domain less) (Dymple) (Dynamin-like protein) (Dynamin-like protein 4) (Dynamin-like protein IV) (HdynIV) (Dynamin-related protein 1)	O00429	DNM1L_HUMAN_644	DNM1L_MOUSE_650	0.0917887	skm.old_oxi_percent	0.000395392	0	0	0	0.458548	36.3338	subQ.old_oxi_percent	33.6613	20.7539	39.0019	33.0762	55.1758	36.242	TRUE	PF02212	Dynamin GTPase effector domain	639 - 730	NA	NA	NA	3W6N;3W6O;3W6P;4BEJ;4H1U;4H1V;5WP9;	O00429;	NA	Q8K1M6;	FALSE	FALSE	Disease related genes, Enzymes, Human disease related genes, Metabolic proteins, Plasma proteins, Potential drug targets, Predicted intracellular proteins, Transporters	FALSE	FALSE
LST1_HUMAN_9	LST1	LST1	Leukocyte-specific transcript 1 protein (Protein B144)	O00453	NA	NA	NA	NA	NA	NA	NA	NA	NA	NA	NA	NA	NA	NA	NA	NA	NA	TRUE	NA	NA	NA	NA	NA	NA	NA	O00453;	NA	NA	FALSE	FALSE	Predicted intracellular proteins, Predicted membrane proteins	FALSE	FALSE
LST1_HUMAN_30	LST1	LST1	Leukocyte-specific transcript 1 protein (Protein B144)	O00453	LST1_HUMAN_30	LST1_MOUSE_38	NA	NA	NA	NA	NA	NA	NA	NA	NA	NA	NA	NA	NA	NA	NA	TRUE	PF05083	LST-1 protein	16 - 96	PF05083	LST-1 protein	24 - 94	NA	O00453;	NA	O08843;	FALSE	FALSE	Predicted intracellular proteins, Predicted membrane proteins	FALSE	FALSE
LST1_HUMAN_32	LST1	LST1	Leukocyte-specific transcript 1 protein (Protein B144)	O00453	LST1_HUMAN_32	LST1_MOUSE_40	NA	NA	NA	NA	NA	NA	NA	NA	NA	NA	NA	NA	NA	NA	NA	TRUE	PF05083	LST-1 protein	16 - 96	PF05083	LST-1 protein	24 - 94	NA	O00453;	NA	O08843;	FALSE	FALSE	Predicted intracellular proteins, Predicted membrane proteins	FALSE	FALSE
LST1_HUMAN_90	LST1	LST1	Leukocyte-specific transcript 1 protein (Protein B144)	O00453	LST1_HUMAN_90	LST1_MOUSE_88	18.3204	spleen.old_oxi_percent	17.8984	20.5963	11.2099	21.1181	20.7792	20.0688	spleen.young_oxi_percent	14.2643	9.90875	13.7679	30.4873	31.9157	1.7484	TRUE	PF05083	LST-1 protein	16 - 96	PF05083	LST-1 protein	24 - 94	NA	O00453;	NA	O08843;	FALSE	FALSE	Predicted intracellular proteins, Predicted membrane proteins	FALSE	FALSE
TRAF5_HUMAN_12	TRAF5	TRAF5	TNF receptor-associated factor 5 (RING finger protein 84)	O00463	TRAF5_HUMAN_12	TRAF5_MOUSE_12	NA	NA	NA	NA	NA	NA	NA	NA	NA	NA	NA	NA	NA	NA	NA	TRUE	NA	NA	NA	NA	NA	NA	7L3L;	O00463;	4GJH;	P70191;	FALSE	FALSE	Predicted intracellular proteins	FALSE	FALSE
TRAF5_HUMAN_45	TRAF5	TRAF5	TNF receptor-associated factor 5 (RING finger protein 84)	O00463	TRAF5_HUMAN_45	TRAF5_MOUSE_45	NA	NA	NA	NA	NA	NA	NA	NA	NA	NA	NA	NA	NA	NA	NA	TRUE	NA	NA	NA	NA	NA	NA	7L3L;	O00463;	4GJH;	P70191;	FALSE	FALSE	Predicted intracellular proteins	FALSE	FALSE
TRAF5_HUMAN_48	TRAF5	TRAF5	TNF receptor-associated factor 5 (RING finger protein 84)	O00463	TRAF5_HUMAN_48	TRAF5_MOUSE_48	NA	NA	NA	NA	NA	NA	NA	NA	NA	NA	NA	NA	NA	NA	NA	TRUE	PF21363	TNF receptor-associated factor 2/3/5, RING domain	45 - 72	NA	NA	NA	7L3L;	O00463;	4GJH;	P70191;	FALSE	FALSE	Predicted intracellular proteins	FALSE	FALSE
TRAF5_HUMAN_60	TRAF5	TRAF5	TNF receptor-associated factor 5 (RING finger protein 84)	O00463	TRAF5_HUMAN_60	TRAF5_MOUSE_60	NA	NA	NA	NA	NA	NA	NA	NA	NA	NA	NA	NA	NA	NA	NA	TRUE	PF21363	TNF receptor-associated factor 2/3/5, RING domain	45 - 72	NA	NA	NA	7L3L;	O00463;	4GJH;	P70191;	FALSE	FALSE	Predicted intracellular proteins	FALSE	FALSE
TRAF5_HUMAN_65	TRAF5	TRAF5	TNF receptor-associated factor 5 (RING finger protein 84)	O00463	TRAF5_HUMAN_65	TRAF5_MOUSE_65	NA	NA	NA	NA	NA	NA	NA	NA	NA	NA	NA	NA	NA	NA	NA	TRUE	PF21363	TNF receptor-associated factor 2/3/5, RING domain	45 - 72	NA	NA	NA	7L3L;	O00463;	4GJH;	P70191;	FALSE	FALSE	Predicted intracellular proteins	FALSE	FALSE
TRAF5_HUMAN_68	TRAF5	TRAF5	TNF receptor-associated factor 5 (RING finger protein 84)	O00463	TRAF5_HUMAN_68	TRAF5_MOUSE_68	NA	NA	NA	NA	NA	NA	NA	NA	NA	NA	NA	NA	NA	NA	NA	TRUE	PF21363	TNF receptor-associated factor 2/3/5, RING domain	45 - 72	NA	NA	NA	7L3L;	O00463;	4GJH;	P70191;	FALSE	FALSE	Predicted intracellular proteins	FALSE	FALSE
TRAF5_HUMAN_81	TRAF5	TRAF5	TNF receptor-associated factor 5 (RING finger protein 84)	O00463	TRAF5_HUMAN_81	TRAF5_MOUSE_81	5.99355	spleen.old_oxi_percent	6.04063	6.27302	4.19868	6.45235	7.00306	5.99355	spleen.old_oxi_percent	6.04063	6.27302	4.19868	6.45235	7.00306	0	TRUE	NA	NA	NA	NA	NA	NA	7L3L;	O00463;	4GJH;	P70191;	FALSE	FALSE	Predicted intracellular proteins	FALSE	FALSE
TRAF5_HUMAN_98	TRAF5	TRAF5	TNF receptor-associated factor 5 (RING finger protein 84)	O00463	TRAF5_HUMAN_98	TRAF5_MOUSE_98	NA	NA	NA	NA	NA	NA	NA	NA	NA	NA	NA	NA	NA	NA	NA	TRUE	NA	NA	NA	NA	NA	NA	7L3L;	O00463;	4GJH;	P70191;	FALSE	FALSE	Predicted intracellular proteins	FALSE	FALSE
TRAF5_HUMAN_99	TRAF5	TRAF5	TNF receptor-associated factor 5 (RING finger protein 84)	O00463	TRAF5_HUMAN_99	TRAF5_MOUSE_99	NA	NA	NA	NA	NA	NA	NA	NA	NA	NA	NA	NA	NA	NA	NA	TRUE	NA	NA	NA	NA	NA	NA	7L3L;	O00463;	4GJH;	P70191;	FALSE	FALSE	Predicted intracellular proteins	FALSE	FALSE
TRAF5_HUMAN_110	TRAF5	TRAF5	TNF receptor-associated factor 5 (RING finger protein 84)	O00463	TRAF5_HUMAN_110	TRAF5_MOUSE_110	NA	NA	NA	NA	NA	NA	NA	NA	NA	NA	NA	NA	NA	NA	NA	TRUE	NA	NA	NA	NA	NA	NA	7L3L;	O00463;	4GJH;	P70191;	FALSE	FALSE	Predicted intracellular proteins	FALSE	FALSE
TRAF5_HUMAN_116	TRAF5	TRAF5	TNF receptor-associated factor 5 (RING finger protein 84)	O00463	TRAF5_HUMAN_116	TRAF5_MOUSE_116	NA	NA	NA	NA	NA	NA	NA	NA	NA	NA	NA	NA	NA	NA	NA	TRUE	NA	NA	NA	NA	NA	NA	7L3L;	O00463;	4GJH;	P70191;	FALSE	FALSE	Predicted intracellular proteins	FALSE	FALSE
TRAF5_HUMAN_132	TRAF5	TRAF5	TNF receptor-associated factor 5 (RING finger protein 84)	O00463	TRAF5_HUMAN_132	TRAF5_MOUSE_132	NA	NA	NA	NA	NA	NA	NA	NA	NA	NA	NA	NA	NA	NA	NA	TRUE	NA	NA	NA	PF02176	TRAF-type zinc finger	128 - 183	7L3L;	O00463;	4GJH;	P70191;	FALSE	FALSE	Predicted intracellular proteins	FALSE	FALSE
TRAF5_HUMAN_139	TRAF5	TRAF5	TNF receptor-associated factor 5 (RING finger protein 84)	O00463	TRAF5_HUMAN_139	TRAF5_MOUSE_139	NA	NA	NA	NA	NA	NA	NA	NA	NA	NA	NA	NA	NA	NA	NA	TRUE	NA	NA	NA	PF02176	TRAF-type zinc finger	128 - 183	7L3L;	O00463;	4GJH;	P70191;	FALSE	FALSE	Predicted intracellular proteins	FALSE	FALSE
TRAF5_HUMAN_144	TRAF5	TRAF5	TNF receptor-associated factor 5 (RING finger protein 84)	O00463	TRAF5_HUMAN_144	TRAF5_MOUSE_144	NA	NA	NA	NA	NA	NA	NA	NA	NA	NA	NA	NA	NA	NA	NA	TRUE	NA	NA	NA	PF02176	TRAF-type zinc finger	128 - 183	7L3L;	O00463;	4GJH;	P70191;	FALSE	FALSE	Predicted intracellular proteins	FALSE	FALSE
TRAF5_HUMAN_161	TRAF5	TRAF5	TNF receptor-associated factor 5 (RING finger protein 84)	O00463	TRAF5_HUMAN_161	TRAF5_MOUSE_161	NA	NA	NA	NA	NA	NA	NA	NA	NA	NA	NA	NA	NA	NA	NA	TRUE	NA	NA	NA	PF02176	TRAF-type zinc finger	128 - 183	7L3L;	O00463;	4GJH;	P70191;	FALSE	FALSE	Predicted intracellular proteins	FALSE	FALSE
TRAF5_HUMAN_168	TRAF5	TRAF5	TNF receptor-associated factor 5 (RING finger protein 84)	O00463	TRAF5_HUMAN_168	TRAF5_MOUSE_168	NA	NA	NA	NA	NA	NA	NA	NA	NA	NA	NA	NA	NA	NA	NA	TRUE	NA	NA	NA	PF02176	TRAF-type zinc finger	128 - 183	7L3L;	O00463;	4GJH;	P70191;	FALSE	FALSE	Predicted intracellular proteins	FALSE	FALSE
TRAF5_HUMAN_171	TRAF5	TRAF5	TNF receptor-associated factor 5 (RING finger protein 84)	O00463	TRAF5_HUMAN_171	TRAF5_MOUSE_171	NA	NA	NA	NA	NA	NA	NA	NA	NA	NA	NA	NA	NA	NA	NA	TRUE	NA	NA	NA	PF02176	TRAF-type zinc finger	128 - 183	7L3L;	O00463;	4GJH;	P70191;	FALSE	FALSE	Predicted intracellular proteins	FALSE	FALSE
TRAF5_HUMAN_188	TRAF5	TRAF5	TNF receptor-associated factor 5 (RING finger protein 84)	O00463	TRAF5_HUMAN_188	TRAF5_MOUSE_188	NA	NA	NA	NA	NA	NA	NA	NA	NA	NA	NA	NA	NA	NA	NA	TRUE	PF02176	TRAF-type zinc finger	183 - 241	NA	NA	NA	7L3L;	O00463;	4GJH;	P70191;	FALSE	FALSE	Predicted intracellular proteins	FALSE	FALSE
TRAF5_HUMAN_195	TRAF5	TRAF5	TNF receptor-associated factor 5 (RING finger protein 84)	O00463	TRAF5_HUMAN_195	TRAF5_MOUSE_195	NA	NA	NA	NA	NA	NA	NA	NA	NA	NA	NA	NA	NA	NA	NA	TRUE	PF02176	TRAF-type zinc finger	183 - 241	NA	NA	NA	7L3L;	O00463;	4GJH;	P70191;	FALSE	FALSE	Predicted intracellular proteins	FALSE	FALSE
TRAF5_HUMAN_199	TRAF5	TRAF5	TNF receptor-associated factor 5 (RING finger protein 84)	O00463	TRAF5_HUMAN_199	TRAF5_MOUSE_199	NA	NA	NA	NA	NA	NA	NA	NA	NA	NA	NA	NA	NA	NA	NA	TRUE	PF02176	TRAF-type zinc finger	183 - 241	NA	NA	NA	7L3L;	O00463;	4GJH;	P70191;	FALSE	FALSE	Predicted intracellular proteins	FALSE	FALSE
TRAF5_HUMAN_215	TRAF5	TRAF5	TNF receptor-associated factor 5 (RING finger protein 84)	O00463	TRAF5_HUMAN_215	TRAF5_MOUSE_215	NA	NA	NA	NA	NA	NA	NA	NA	NA	NA	NA	NA	NA	NA	NA	TRUE	PF02176	TRAF-type zinc finger	183 - 241	NA	NA	NA	7L3L;	O00463;	4GJH;	P70191;	FALSE	FALSE	Predicted intracellular proteins	FALSE	FALSE
TRAF5_HUMAN_222	TRAF5	TRAF5	TNF receptor-associated factor 5 (RING finger protein 84)	O00463	TRAF5_HUMAN_222	TRAF5_MOUSE_222	NA	NA	NA	NA	NA	NA	NA	NA	NA	NA	NA	NA	NA	NA	NA	TRUE	PF02176	TRAF-type zinc finger	183 - 241	NA	NA	NA	7L3L;	O00463;	4GJH;	P70191;	FALSE	FALSE	Predicted intracellular proteins	FALSE	FALSE
TRAF5_HUMAN_229	TRAF5	TRAF5	TNF receptor-associated factor 5 (RING finger protein 84)	O00463	TRAF5_HUMAN_229	TRAF5_MOUSE_229	NA	NA	NA	NA	NA	NA	NA	NA	NA	NA	NA	NA	NA	NA	NA	TRUE	PF02176	TRAF-type zinc finger	183 - 241	NA	NA	NA	7L3L;	O00463;	4GJH;	P70191;	FALSE	FALSE	Predicted intracellular proteins	FALSE	FALSE
TRAF5_HUMAN_401	TRAF5	TRAF5	TNF receptor-associated factor 5 (RING finger protein 84)	O00463	TRAF5_HUMAN_401	TRAF5_MOUSE_401	NA	NA	NA	NA	NA	NA	NA	NA	NA	NA	NA	NA	NA	NA	NA	TRUE	NA	NA	NA	NA	NA	NA	7L3L;	O00463;	4GJH;	P70191;	FALSE	FALSE	Predicted intracellular proteins	FALSE	FALSE
TRAF5_HUMAN_438	TRAF5	TRAF5	TNF receptor-associated factor 5 (RING finger protein 84)	O00463	TRAF5_HUMAN_438	TRAF5_MOUSE_438	NA	NA	NA	NA	NA	NA	NA	NA	NA	NA	NA	NA	NA	NA	NA	TRUE	PF21355	TRAF/meprin, MATH domain	426 - 546	NA	NA	NA	7L3L;	O00463;	4GJH;	P70191;	FALSE	FALSE	Predicted intracellular proteins	FALSE	FALSE
TRAF5_HUMAN_443	TRAF5	TRAF5	TNF receptor-associated factor 5 (RING finger protein 84)	O00463	TRAF5_HUMAN_443	TRAF5_MOUSE_443	NA	NA	NA	NA	NA	NA	NA	NA	NA	NA	NA	NA	NA	NA	NA	TRUE	PF21355	TRAF/meprin, MATH domain	426 - 546	NA	NA	NA	7L3L;	O00463;	4GJH;	P70191;	FALSE	FALSE	Predicted intracellular proteins	FALSE	FALSE
TRAF5_HUMAN_521	TRAF5	TRAF5	TNF receptor-associated factor 5 (RING finger protein 84)	O00463	TRAF5_HUMAN_521	TRAF5_MOUSE_522	NA	NA	NA	NA	NA	NA	NA	NA	NA	NA	NA	NA	NA	NA	NA	TRUE	PF21355	TRAF/meprin, MATH domain	426 - 546	NA	NA	NA	7L3L;	O00463;	4GJH;	P70191;	FALSE	FALSE	Predicted intracellular proteins	FALSE	FALSE
BT3A3_HUMAN_27	BT3A3	BTN3A3	Butyrophilin subfamily 3 member A3	O00478	NA	NA	NA	NA	NA	NA	NA	NA	NA	NA	NA	NA	NA	NA	NA	NA	NA	TRUE	NA	NA	NA	NA	NA	NA	4F8T;5ZZ3;6J0G;6J0K;6J0L;	O00478;	NA	NA	FALSE	FALSE	Predicted intracellular proteins, Predicted membrane proteins	TRUE	FALSE
BT3A3_HUMAN_52	BT3A3	BTN3A3	Butyrophilin subfamily 3 member A3	O00478	NA	NA	NA	NA	NA	NA	NA	NA	NA	NA	NA	NA	NA	NA	NA	NA	NA	TRUE	PF07686	Immunoglobulin V-set domain	38 - 143	NA	NA	NA	4F8T;5ZZ3;6J0G;6J0K;6J0L;	O00478;	NA	NA	FALSE	FALSE	Predicted intracellular proteins, Predicted membrane proteins	TRUE	FALSE
BT3A3_HUMAN_126	BT3A3	BTN3A3	Butyrophilin subfamily 3 member A3	O00478	NA	NA	NA	NA	NA	NA	NA	NA	NA	NA	NA	NA	NA	NA	NA	NA	NA	TRUE	PF07686	Immunoglobulin V-set domain	38 - 143	NA	NA	NA	4F8T;5ZZ3;6J0G;6J0K;6J0L;	O00478;	NA	NA	FALSE	FALSE	Predicted intracellular proteins, Predicted membrane proteins	TRUE	FALSE
BT3A3_HUMAN_166	BT3A3	BTN3A3	Butyrophilin subfamily 3 member A3	O00478	NA	NA	NA	NA	NA	NA	NA	NA	NA	NA	NA	NA	NA	NA	NA	NA	NA	TRUE	NA	NA	NA	NA	NA	NA	4F8T;5ZZ3;6J0G;6J0K;6J0L;	O00478;	NA	NA	FALSE	FALSE	Predicted intracellular proteins, Predicted membrane proteins	TRUE	FALSE
BT3A3_HUMAN_220	BT3A3	BTN3A3	Butyrophilin subfamily 3 member A3	O00478	NA	NA	NA	NA	NA	NA	NA	NA	NA	NA	NA	NA	NA	NA	NA	NA	NA	TRUE	NA	NA	NA	NA	NA	NA	4F8T;5ZZ3;6J0G;6J0K;6J0L;	O00478;	NA	NA	FALSE	FALSE	Predicted intracellular proteins, Predicted membrane proteins	TRUE	FALSE
BT3A3_HUMAN_383	BT3A3	BTN3A3	Butyrophilin subfamily 3 member A3	O00478	NA	NA	NA	NA	NA	NA	NA	NA	NA	NA	NA	NA	NA	NA	NA	NA	NA	TRUE	PF13765	SPRY-associated domain	342 - 390	NA	NA	NA	4F8T;5ZZ3;6J0G;6J0K;6J0L;	O00478;	NA	NA	FALSE	FALSE	Predicted intracellular proteins, Predicted membrane proteins	TRUE	FALSE
BT3A3_HUMAN_387	BT3A3	BTN3A3	Butyrophilin subfamily 3 member A3	O00478	NA	NA	NA	NA	NA	NA	NA	NA	NA	NA	NA	NA	NA	NA	NA	NA	NA	TRUE	PF13765	SPRY-associated domain	342 - 390	NA	NA	NA	4F8T;5ZZ3;6J0G;6J0K;6J0L;	O00478;	NA	NA	FALSE	FALSE	Predicted intracellular proteins, Predicted membrane proteins	TRUE	FALSE
BT3A3_HUMAN_412	BT3A3	BTN3A3	Butyrophilin subfamily 3 member A3	O00478	NA	NA	NA	NA	NA	NA	NA	NA	NA	NA	NA	NA	NA	NA	NA	NA	NA	TRUE	PF00622	SPRY domain	394 - 499	NA	NA	NA	4F8T;5ZZ3;6J0G;6J0K;6J0L;	O00478;	NA	NA	FALSE	FALSE	Predicted intracellular proteins, Predicted membrane proteins	TRUE	FALSE
BT3A3_HUMAN_512	BT3A3	BTN3A3	Butyrophilin subfamily 3 member A3	O00478	NA	NA	NA	NA	NA	NA	NA	NA	NA	NA	NA	NA	NA	NA	NA	NA	NA	TRUE	NA	NA	NA	NA	NA	NA	4F8T;5ZZ3;6J0G;6J0K;6J0L;	O00478;	NA	NA	FALSE	FALSE	Predicted intracellular proteins, Predicted membrane proteins	TRUE	FALSE
BT3A1_HUMAN_17	BT3A1	BTN3A1	Butyrophilin subfamily 3 member A1 (CD antigen CD277)	O00481	NA	NA	NA	NA	NA	NA	NA	NA	NA	NA	NA	NA	NA	NA	NA	NA	NA	TRUE	NA	NA	NA	NA	NA	NA	4F80;4F9L;4F9P;4JKW;4K55;4N7I;4N7U;4V1P;5HM7;5LYG;5LYK;5ZXK;6ISM;6ITA;6J06;6XLQ;8DFX;8IXV;8IZE;8IZG;8JYC;8JYE;	O00481;	NA	NA	FALSE	FALSE	CD markers, Predicted intracellular proteins, Predicted membrane proteins	FALSE	FALSE
BT3A1_HUMAN_52	BT3A1	BTN3A1	Butyrophilin subfamily 3 member A1 (CD antigen CD277)	O00481	NA	NA	NA	NA	NA	NA	NA	NA	NA	NA	NA	NA	NA	NA	NA	NA	NA	TRUE	PF07686	Immunoglobulin V-set domain	38 - 143	NA	NA	NA	4F80;4F9L;4F9P;4JKW;4K55;4N7I;4N7U;4V1P;5HM7;5LYG;5LYK;5ZXK;6ISM;6ITA;6J06;6XLQ;8DFX;8IXV;8IZE;8IZG;8JYC;8JYE;	O00481;	NA	NA	FALSE	FALSE	CD markers, Predicted intracellular proteins, Predicted membrane proteins	FALSE	FALSE
BT3A1_HUMAN_126	BT3A1	BTN3A1	Butyrophilin subfamily 3 member A1 (CD antigen CD277)	O00481	NA	NA	NA	NA	NA	NA	NA	NA	NA	NA	NA	NA	NA	NA	NA	NA	NA	TRUE	PF07686	Immunoglobulin V-set domain	38 - 143	NA	NA	NA	4F80;4F9L;4F9P;4JKW;4K55;4N7I;4N7U;4V1P;5HM7;5LYG;5LYK;5ZXK;6ISM;6ITA;6J06;6XLQ;8DFX;8IXV;8IZE;8IZG;8JYC;8JYE;	O00481;	NA	NA	FALSE	FALSE	CD markers, Predicted intracellular proteins, Predicted membrane proteins	FALSE	FALSE
BT3A1_HUMAN_166	BT3A1	BTN3A1	Butyrophilin subfamily 3 member A1 (CD antigen CD277)	O00481	NA	NA	NA	NA	NA	NA	NA	NA	NA	NA	NA	NA	NA	NA	NA	NA	NA	TRUE	NA	NA	NA	NA	NA	NA	4F80;4F9L;4F9P;4JKW;4K55;4N7I;4N7U;4V1P;5HM7;5LYG;5LYK;5ZXK;6ISM;6ITA;6J06;6XLQ;8DFX;8IXV;8IZE;8IZG;8JYC;8JYE;	O00481;	NA	NA	FALSE	FALSE	CD markers, Predicted intracellular proteins, Predicted membrane proteins	FALSE	FALSE
BT3A1_HUMAN_220	BT3A1	BTN3A1	Butyrophilin subfamily 3 member A1 (CD antigen CD277)	O00481	NA	NA	NA	NA	NA	NA	NA	NA	NA	NA	NA	NA	NA	NA	NA	NA	NA	TRUE	NA	NA	NA	NA	NA	NA	4F80;4F9L;4F9P;4JKW;4K55;4N7I;4N7U;4V1P;5HM7;5LYG;5LYK;5ZXK;6ISM;6ITA;6J06;6XLQ;8DFX;8IXV;8IZE;8IZG;8JYC;8JYE;	O00481;	NA	NA	FALSE	FALSE	CD markers, Predicted intracellular proteins, Predicted membrane proteins	FALSE	FALSE
BT3A1_HUMAN_383	BT3A1	BTN3A1	Butyrophilin subfamily 3 member A1 (CD antigen CD277)	O00481	NA	NA	NA	NA	NA	NA	NA	NA	NA	NA	NA	NA	NA	NA	NA	NA	NA	TRUE	PF13765	SPRY-associated domain	342 - 390	NA	NA	NA	4F80;4F9L;4F9P;4JKW;4K55;4N7I;4N7U;4V1P;5HM7;5LYG;5LYK;5ZXK;6ISM;6ITA;6J06;6XLQ;8DFX;8IXV;8IZE;8IZG;8JYC;8JYE;	O00481;	NA	NA	FALSE	FALSE	CD markers, Predicted intracellular proteins, Predicted membrane proteins	FALSE	FALSE
BT3A1_HUMAN_387	BT3A1	BTN3A1	Butyrophilin subfamily 3 member A1 (CD antigen CD277)	O00481	NA	NA	NA	NA	NA	NA	NA	NA	NA	NA	NA	NA	NA	NA	NA	NA	NA	TRUE	PF13765	SPRY-associated domain	342 - 390	NA	NA	NA	4F80;4F9L;4F9P;4JKW;4K55;4N7I;4N7U;4V1P;5HM7;5LYG;5LYK;5ZXK;6ISM;6ITA;6J06;6XLQ;8DFX;8IXV;8IZE;8IZG;8JYC;8JYE;	O00481;	NA	NA	FALSE	FALSE	CD markers, Predicted intracellular proteins, Predicted membrane proteins	FALSE	FALSE
BT3A1_HUMAN_412	BT3A1	BTN3A1	Butyrophilin subfamily 3 member A1 (CD antigen CD277)	O00481	NA	NA	NA	NA	NA	NA	NA	NA	NA	NA	NA	NA	NA	NA	NA	NA	NA	TRUE	PF00622	SPRY domain	394 - 498	NA	NA	NA	4F80;4F9L;4F9P;4JKW;4K55;4N7I;4N7U;4V1P;5HM7;5LYG;5LYK;5ZXK;6ISM;6ITA;6J06;6XLQ;8DFX;8IXV;8IZE;8IZG;8JYC;8JYE;	O00481;	NA	NA	FALSE	FALSE	CD markers, Predicted intracellular proteins, Predicted membrane proteins	FALSE	FALSE
BT3A1_HUMAN_511	BT3A1	BTN3A1	Butyrophilin subfamily 3 member A1 (CD antigen CD277)	O00481	NA	NA	NA	NA	NA	NA	NA	NA	NA	NA	NA	NA	NA	NA	NA	NA	NA	TRUE	NA	NA	NA	NA	NA	NA	4F80;4F9L;4F9P;4JKW;4K55;4N7I;4N7U;4V1P;5HM7;5LYG;5LYK;5ZXK;6ISM;6ITA;6J06;6XLQ;8DFX;8IXV;8IZE;8IZG;8JYC;8JYE;	O00481;	NA	NA	FALSE	FALSE	CD markers, Predicted intracellular proteins, Predicted membrane proteins	FALSE	FALSE
DDX3X_HUMAN_128	DDX3X	DDX3X	ATP-dependent RNA helicase DDX3X (EC 3.6.4.13) (CAP-Rf) (DEAD box protein 3, X-chromosomal) (DEAD box, X isoform) (DBX) (Helicase-like protein 2) (HLP2)	O00571	DDX3X_HUMAN_128	DDX3X_MOUSE_128	NA	NA	NA	NA	NA	NA	NA	NA	NA	NA	NA	NA	NA	NA	NA	TRUE	NA	NA	NA	NA	NA	NA	2I4I;2JGN;3JRV;4O2C;4O2E;4O2F;4PX9;4PXA;5E7I;5E7J;5E7M;6CZ5;6O5F;7LIU;	O00571;	NA	Q62167;	FALSE	FALSE	Cancer-related genes, Disease related genes, Enzymes, Human disease related genes, Plasma proteins, Potential drug targets, Predicted intracellular proteins, Predicted membrane proteins, Transporters	FALSE	FALSE
DDX3X_HUMAN_175	DDX3X	DDX3X	ATP-dependent RNA helicase DDX3X (EC 3.6.4.13) (CAP-Rf) (DEAD box protein 3, X-chromosomal) (DEAD box, X isoform) (DBX) (Helicase-like protein 2) (HLP2)	O00571	DDX3X_HUMAN_175	DDX3X_MOUSE_175	NA	NA	NA	NA	NA	NA	NA	NA	NA	NA	NA	NA	NA	NA	NA	TRUE	NA	NA	NA	NA	NA	NA	2I4I;2JGN;3JRV;4O2C;4O2E;4O2F;4PX9;4PXA;5E7I;5E7J;5E7M;6CZ5;6O5F;7LIU;	O00571;	NA	Q62167;	FALSE	FALSE	Cancer-related genes, Disease related genes, Enzymes, Human disease related genes, Plasma proteins, Potential drug targets, Predicted intracellular proteins, Predicted membrane proteins, Transporters	FALSE	FALSE
DDX3X_HUMAN_223	DDX3X	DDX3X	ATP-dependent RNA helicase DDX3X (EC 3.6.4.13) (CAP-Rf) (DEAD box protein 3, X-chromosomal) (DEAD box, X isoform) (DBX) (Helicase-like protein 2) (HLP2)	O00571	DDX3X_HUMAN_223	DDX3X_MOUSE_223	NA	NA	NA	NA	NA	NA	NA	NA	NA	NA	NA	NA	NA	NA	NA	TRUE	PF00270	DEAD/DEAH box helicase	204 - 391	NA	NA	NA	2I4I;2JGN;3JRV;4O2C;4O2E;4O2F;4PX9;4PXA;5E7I;5E7J;5E7M;6CZ5;6O5F;7LIU;	O00571;	NA	Q62167;	FALSE	FALSE	Cancer-related genes, Disease related genes, Enzymes, Human disease related genes, Plasma proteins, Potential drug targets, Predicted intracellular proteins, Predicted membrane proteins, Transporters	FALSE	FALSE
DDX3X_HUMAN_298	DDX3X	DDX3X	ATP-dependent RNA helicase DDX3X (EC 3.6.4.13) (CAP-Rf) (DEAD box protein 3, X-chromosomal) (DEAD box, X isoform) (DBX) (Helicase-like protein 2) (HLP2)	O00571	DDX3X_HUMAN_298	DDX3X_MOUSE_298	0.338217	skm.old_oxi_percent	1.69109	0	0	0	0	33.2915	lung.young_oxi_percent	31.2203	38.7177	31.2423	31.8492	33.4281	32.9533	TRUE	PF00270	DEAD/DEAH box helicase	204 - 391	NA	NA	NA	2I4I;2JGN;3JRV;4O2C;4O2E;4O2F;4PX9;4PXA;5E7I;5E7J;5E7M;6CZ5;6O5F;7LIU;	O00571;	NA	Q62167;	FALSE	FALSE	Cancer-related genes, Disease related genes, Enzymes, Human disease related genes, Plasma proteins, Potential drug targets, Predicted intracellular proteins, Predicted membrane proteins, Transporters	FALSE	FALSE
DDX3X_HUMAN_317	DDX3X	DDX3X	ATP-dependent RNA helicase DDX3X (EC 3.6.4.13) (CAP-Rf) (DEAD box protein 3, X-chromosomal) (DEAD box, X isoform) (DBX) (Helicase-like protein 2) (HLP2)	O00571	DDX3X_HUMAN_317	DDX3X_MOUSE_317	NA	NA	NA	NA	NA	NA	NA	NA	NA	NA	NA	NA	NA	NA	NA	TRUE	PF00270	DEAD/DEAH box helicase	204 - 391	NA	NA	NA	2I4I;2JGN;3JRV;4O2C;4O2E;4O2F;4PX9;4PXA;5E7I;5E7J;5E7M;6CZ5;6O5F;7LIU;	O00571;	NA	Q62167;	FALSE	FALSE	Cancer-related genes, Disease related genes, Enzymes, Human disease related genes, Plasma proteins, Potential drug targets, Predicted intracellular proteins, Predicted membrane proteins, Transporters	FALSE	FALSE
DDX3X_HUMAN_341	DDX3X	DDX3X	ATP-dependent RNA helicase DDX3X (EC 3.6.4.13) (CAP-Rf) (DEAD box protein 3, X-chromosomal) (DEAD box, X isoform) (DBX) (Helicase-like protein 2) (HLP2)	O00571	DDX3X_HUMAN_341	DDX3X_MOUSE_341	NA	NA	NA	NA	NA	NA	NA	NA	NA	NA	NA	NA	NA	NA	NA	TRUE	PF00270	DEAD/DEAH box helicase	204 - 391	NA	NA	NA	2I4I;2JGN;3JRV;4O2C;4O2E;4O2F;4PX9;4PXA;5E7I;5E7J;5E7M;6CZ5;6O5F;7LIU;	O00571;	NA	Q62167;	FALSE	FALSE	Cancer-related genes, Disease related genes, Enzymes, Human disease related genes, Plasma proteins, Potential drug targets, Predicted intracellular proteins, Predicted membrane proteins, Transporters	FALSE	FALSE
DDX3X_HUMAN_468	DDX3X	DDX3X	ATP-dependent RNA helicase DDX3X (EC 3.6.4.13) (CAP-Rf) (DEAD box protein 3, X-chromosomal) (DEAD box, X isoform) (DBX) (Helicase-like protein 2) (HLP2)	O00571	DDX3X_HUMAN_468	DDX3X_MOUSE_468	NA	NA	NA	NA	NA	NA	NA	NA	NA	NA	NA	NA	NA	NA	NA	TRUE	PF00271	Helicase conserved C-terminal domain	427 - 536	NA	NA	NA	2I4I;2JGN;3JRV;4O2C;4O2E;4O2F;4PX9;4PXA;5E7I;5E7J;5E7M;6CZ5;6O5F;7LIU;	O00571;	NA	Q62167;	FALSE	FALSE	Cancer-related genes, Disease related genes, Enzymes, Human disease related genes, Plasma proteins, Potential drug targets, Predicted intracellular proteins, Predicted membrane proteins, Transporters	FALSE	FALSE
CXCR6_HUMAN_36	CXCR6	CXCR6	C-X-C chemokine receptor type 6 (CXC-R6) (CXCR-6) (CDw186) (G-protein coupled receptor STRL33) (G-protein coupled receptor bonzo) (CD antigen CD186)	O00574	CXCR6_HUMAN_36	CXCR6_MOUSE_45	NA	NA	NA	NA	NA	NA	NA	NA	NA	NA	NA	NA	NA	NA	NA	TRUE	NA	NA	NA	NA	NA	NA	NA	O00574;	NA	Q9EQ16;	FALSE	FALSE	CD markers, G-protein coupled receptors, Predicted membrane proteins	FALSE	FALSE
CXCR6_HUMAN_44	CXCR6	CXCR6	C-X-C chemokine receptor type 6 (CXC-R6) (CXCR-6) (CDw186) (G-protein coupled receptor STRL33) (G-protein coupled receptor bonzo) (CD antigen CD186)	O00574	NA	NA	NA	NA	NA	NA	NA	NA	NA	NA	NA	NA	NA	NA	NA	NA	NA	TRUE	NA	NA	NA	NA	NA	NA	NA	O00574;	NA	NA	FALSE	FALSE	CD markers, G-protein coupled receptors, Predicted membrane proteins	FALSE	FALSE
CXCR6_HUMAN_82	CXCR6	CXCR6	C-X-C chemokine receptor type 6 (CXC-R6) (CXCR-6) (CDw186) (G-protein coupled receptor STRL33) (G-protein coupled receptor bonzo) (CD antigen CD186)	O00574	CXCR6_HUMAN_82	CXCR6_MOUSE_91	NA	NA	NA	NA	NA	NA	NA	NA	NA	NA	NA	NA	NA	NA	NA	TRUE	PF00001	7 transmembrane receptor (rhodopsin family)	48 - 288	NA	NA	NA	NA	O00574;	NA	Q9EQ16;	FALSE	FALSE	CD markers, G-protein coupled receptors, Predicted membrane proteins	FALSE	FALSE
CXCR6_HUMAN_102	CXCR6	CXCR6	C-X-C chemokine receptor type 6 (CXC-R6) (CXCR-6) (CDw186) (G-protein coupled receptor STRL33) (G-protein coupled receptor bonzo) (CD antigen CD186)	O00574	CXCR6_HUMAN_102	CXCR6_MOUSE_111	NA	NA	NA	NA	NA	NA	NA	NA	NA	NA	NA	NA	NA	NA	NA	TRUE	PF00001	7 transmembrane receptor (rhodopsin family)	48 - 288	NA	NA	NA	NA	O00574;	NA	Q9EQ16;	FALSE	FALSE	CD markers, G-protein coupled receptors, Predicted membrane proteins	FALSE	FALSE
CXCR6_HUMAN_122	CXCR6	CXCR6	C-X-C chemokine receptor type 6 (CXC-R6) (CXCR-6) (CDw186) (G-protein coupled receptor STRL33) (G-protein coupled receptor bonzo) (CD antigen CD186)	O00574	CXCR6_HUMAN_122	CXCR6_MOUSE_131	NA	NA	NA	NA	NA	NA	NA	NA	NA	NA	NA	NA	NA	NA	NA	TRUE	PF00001	7 transmembrane receptor (rhodopsin family)	48 - 288	NA	NA	NA	NA	O00574;	NA	Q9EQ16;	FALSE	FALSE	CD markers, G-protein coupled receptors, Predicted membrane proteins	FALSE	FALSE
CXCR6_HUMAN_180	CXCR6	CXCR6	C-X-C chemokine receptor type 6 (CXC-R6) (CXCR-6) (CDw186) (G-protein coupled receptor STRL33) (G-protein coupled receptor bonzo) (CD antigen CD186)	O00574	CXCR6_HUMAN_180	CXCR6_MOUSE_189	NA	NA	NA	NA	NA	NA	NA	NA	NA	NA	NA	NA	NA	NA	NA	TRUE	PF00001	7 transmembrane receptor (rhodopsin family)	48 - 288	NA	NA	NA	NA	O00574;	NA	Q9EQ16;	FALSE	FALSE	CD markers, G-protein coupled receptors, Predicted membrane proteins	FALSE	FALSE
CXCR6_HUMAN_210	CXCR6	CXCR6	C-X-C chemokine receptor type 6 (CXC-R6) (CXCR-6) (CDw186) (G-protein coupled receptor STRL33) (G-protein coupled receptor bonzo) (CD antigen CD186)	O00574	CXCR6_HUMAN_210	CXCR6_MOUSE_219	NA	NA	NA	NA	NA	NA	NA	NA	NA	NA	NA	NA	NA	NA	NA	TRUE	PF00001	7 transmembrane receptor (rhodopsin family)	48 - 288	NA	NA	NA	NA	O00574;	NA	Q9EQ16;	FALSE	FALSE	CD markers, G-protein coupled receptors, Predicted membrane proteins	FALSE	FALSE
CXCR6_HUMAN_282	CXCR6	CXCR6	C-X-C chemokine receptor type 6 (CXC-R6) (CXCR-6) (CDw186) (G-protein coupled receptor STRL33) (G-protein coupled receptor bonzo) (CD antigen CD186)	O00574	CXCR6_HUMAN_282	CXCR6_MOUSE_291	NA	NA	NA	NA	NA	NA	NA	NA	NA	NA	NA	NA	NA	NA	NA	TRUE	PF00001	7 transmembrane receptor (rhodopsin family)	48 - 288	NA	NA	NA	NA	O00574;	NA	Q9EQ16;	FALSE	FALSE	CD markers, G-protein coupled receptors, Predicted membrane proteins	FALSE	FALSE
CXCR6_HUMAN_308	CXCR6	CXCR6	C-X-C chemokine receptor type 6 (CXC-R6) (CXCR-6) (CDw186) (G-protein coupled receptor STRL33) (G-protein coupled receptor bonzo) (CD antigen CD186)	O00574	CXCR6_HUMAN_308	CXCR6_MOUSE_317	NA	NA	NA	NA	NA	NA	NA	NA	NA	NA	NA	NA	NA	NA	NA	TRUE	NA	NA	NA	NA	NA	NA	NA	O00574;	NA	Q9EQ16;	FALSE	FALSE	CD markers, G-protein coupled receptors, Predicted membrane proteins	FALSE	FALSE
ACKR2_HUMAN_36	ACKR2	ACKR2	Atypical chemokine receptor 2 (C-C chemokine receptor D6) (Chemokine receptor CCR-10) (Chemokine receptor CCR-9) (Chemokine-binding protein 2) (Chemokine-binding protein D6)	O00590	ACKR2_HUMAN_36	ACKR2_MOUSE_35	NA	NA	NA	NA	NA	NA	NA	NA	NA	NA	NA	NA	NA	NA	NA	TRUE	NA	NA	NA	NA	NA	NA	NA	O00590;	NA	O08707;	FALSE	FALSE	G-protein coupled receptors, Predicted membrane proteins	FALSE	FALSE
ACKR2_HUMAN_117	ACKR2	ACKR2	Atypical chemokine receptor 2 (C-C chemokine receptor D6) (Chemokine receptor CCR-10) (Chemokine receptor CCR-9) (Chemokine-binding protein 2) (Chemokine-binding protein D6)	O00590	ACKR2_HUMAN_117	ACKR2_MOUSE_116	NA	NA	NA	NA	NA	NA	NA	NA	NA	NA	NA	NA	NA	NA	NA	TRUE	PF00001	7 transmembrane receptor (rhodopsin family)	63 - 312	NA	NA	NA	NA	O00590;	NA	O08707;	FALSE	FALSE	G-protein coupled receptors, Predicted membrane proteins	FALSE	FALSE
ACKR2_HUMAN_137	ACKR2	ACKR2	Atypical chemokine receptor 2 (C-C chemokine receptor D6) (Chemokine receptor CCR-10) (Chemokine receptor CCR-9) (Chemokine-binding protein 2) (Chemokine-binding protein D6)	O00590	ACKR2_HUMAN_137	ACKR2_MOUSE_136	NA	NA	NA	NA	NA	NA	NA	NA	NA	NA	NA	NA	NA	NA	NA	TRUE	PF00001	7 transmembrane receptor (rhodopsin family)	63 - 312	NA	NA	NA	NA	O00590;	NA	O08707;	FALSE	FALSE	G-protein coupled receptors, Predicted membrane proteins	FALSE	FALSE
ACKR2_HUMAN_195	ACKR2	ACKR2	Atypical chemokine receptor 2 (C-C chemokine receptor D6) (Chemokine receptor CCR-10) (Chemokine receptor CCR-9) (Chemokine-binding protein 2) (Chemokine-binding protein D6)	O00590	ACKR2_HUMAN_195	ACKR2_MOUSE_194	NA	NA	NA	NA	NA	NA	NA	NA	NA	NA	NA	NA	NA	NA	NA	TRUE	PF00001	7 transmembrane receptor (rhodopsin family)	63 - 312	NA	NA	NA	NA	O00590;	NA	O08707;	FALSE	FALSE	G-protein coupled receptors, Predicted membrane proteins	FALSE	FALSE
ACKR2_HUMAN_235	ACKR2	ACKR2	Atypical chemokine receptor 2 (C-C chemokine receptor D6) (Chemokine receptor CCR-10) (Chemokine receptor CCR-9) (Chemokine-binding protein 2) (Chemokine-binding protein D6)	O00590	ACKR2_HUMAN_235	ACKR2_MOUSE_234	NA	NA	NA	NA	NA	NA	NA	NA	NA	NA	NA	NA	NA	NA	NA	TRUE	PF00001	7 transmembrane receptor (rhodopsin family)	63 - 312	NA	NA	NA	NA	O00590;	NA	O08707;	FALSE	FALSE	G-protein coupled receptors, Predicted membrane proteins	FALSE	FALSE
ACKR2_HUMAN_284	ACKR2	ACKR2	Atypical chemokine receptor 2 (C-C chemokine receptor D6) (Chemokine receptor CCR-10) (Chemokine receptor CCR-9) (Chemokine-binding protein 2) (Chemokine-binding protein D6)	O00590	ACKR2_HUMAN_284	ACKR2_MOUSE_283	NA	NA	NA	NA	NA	NA	NA	NA	NA	NA	NA	NA	NA	NA	NA	TRUE	PF00001	7 transmembrane receptor (rhodopsin family)	63 - 312	NA	NA	NA	NA	O00590;	NA	O08707;	FALSE	FALSE	G-protein coupled receptors, Predicted membrane proteins	FALSE	FALSE
ACKR2_HUMAN_305	ACKR2	ACKR2	Atypical chemokine receptor 2 (C-C chemokine receptor D6) (Chemokine receptor CCR-10) (Chemokine receptor CCR-9) (Chemokine-binding protein 2) (Chemokine-binding protein D6)	O00590	ACKR2_HUMAN_305	ACKR2_MOUSE_304	NA	NA	NA	NA	NA	NA	NA	NA	NA	NA	NA	NA	NA	NA	NA	TRUE	PF00001	7 transmembrane receptor (rhodopsin family)	63 - 312	NA	NA	NA	NA	O00590;	NA	O08707;	FALSE	FALSE	G-protein coupled receptors, Predicted membrane proteins	FALSE	FALSE
ACKR2_HUMAN_306	ACKR2	ACKR2	Atypical chemokine receptor 2 (C-C chemokine receptor D6) (Chemokine receptor CCR-10) (Chemokine receptor CCR-9) (Chemokine-binding protein 2) (Chemokine-binding protein D6)	O00590	ACKR2_HUMAN_306	ACKR2_MOUSE_305	NA	NA	NA	NA	NA	NA	NA	NA	NA	NA	NA	NA	NA	NA	NA	TRUE	PF00001	7 transmembrane receptor (rhodopsin family)	63 - 312	NA	NA	NA	NA	O00590;	NA	O08707;	FALSE	FALSE	G-protein coupled receptors, Predicted membrane proteins	FALSE	FALSE
ACKR2_HUMAN_347	ACKR2	ACKR2	Atypical chemokine receptor 2 (C-C chemokine receptor D6) (Chemokine receptor CCR-10) (Chemokine receptor CCR-9) (Chemokine-binding protein 2) (Chemokine-binding protein D6)	O00590	NA	NA	NA	NA	NA	NA	NA	NA	NA	NA	NA	NA	NA	NA	NA	NA	NA	TRUE	NA	NA	NA	NA	NA	NA	NA	O00590;	NA	NA	FALSE	FALSE	G-protein coupled receptors, Predicted membrane proteins	FALSE	FALSE
FCN1_HUMAN_33	FCN1	FCN1	Ficolin-1 (Collagen/fibrinogen domain-containing protein 1) (Ficolin-A) (Ficolin-alpha) (M-ficolin)	O00602	FCN1_HUMAN_33	FCN1_MOUSE_28	NA	NA	NA	NA	NA	NA	NA	NA	NA	NA	NA	NA	NA	NA	NA	TRUE	NA	NA	NA	NA	NA	NA	2D39;2JHH;2JHI;2JHK;2JHL;2JHM;2WNP;	O00602;	NA	O70165;	FALSE	FALSE	Plasma proteins, Predicted membrane proteins, Predicted secreted proteins	FALSE	FALSE
FCN1_HUMAN_53	FCN1	FCN1	Ficolin-1 (Collagen/fibrinogen domain-containing protein 1) (Ficolin-A) (Ficolin-alpha) (M-ficolin)	O00602	FCN1_HUMAN_53	FCN1_MOUSE_48	NA	NA	NA	NA	NA	NA	NA	NA	NA	NA	NA	NA	NA	NA	NA	TRUE	PF01391	Collagen triple helix repeat (20 copies)	52 - 107	NA	NA	NA	2D39;2JHH;2JHI;2JHK;2JHL;2JHM;2WNP;	O00602;	NA	O70165;	FALSE	FALSE	Plasma proteins, Predicted membrane proteins, Predicted secreted proteins	FALSE	FALSE
FCN1_HUMAN_111	FCN1	FCN1	Ficolin-1 (Collagen/fibrinogen domain-containing protein 1) (Ficolin-A) (Ficolin-alpha) (M-ficolin)	O00602	FCN1_HUMAN_111	FCN1_MOUSE_119	NA	NA	NA	NA	NA	NA	NA	NA	NA	NA	NA	NA	NA	NA	NA	TRUE	NA	NA	NA	NA	NA	NA	2D39;2JHH;2JHI;2JHK;2JHL;2JHM;2WNP;	O00602;	NA	O70165;	FALSE	FALSE	Plasma proteins, Predicted membrane proteins, Predicted secreted proteins	FALSE	FALSE
FCN1_HUMAN_118	FCN1	FCN1	Ficolin-1 (Collagen/fibrinogen domain-containing protein 1) (Ficolin-A) (Ficolin-alpha) (M-ficolin)	O00602	FCN1_HUMAN_118	FCN1_MOUSE_126	NA	NA	NA	NA	NA	NA	NA	NA	NA	NA	NA	NA	NA	NA	NA	TRUE	PF00147	Fibrinogen beta and gamma chains, C-terminal globular domain	115 - 325	NA	NA	NA	2D39;2JHH;2JHI;2JHK;2JHL;2JHM;2WNP;	O00602;	NA	O70165;	FALSE	FALSE	Plasma proteins, Predicted membrane proteins, Predicted secreted proteins	FALSE	FALSE
FCN1_HUMAN_139	FCN1	FCN1	Ficolin-1 (Collagen/fibrinogen domain-containing protein 1) (Ficolin-A) (Ficolin-alpha) (M-ficolin)	O00602	FCN1_HUMAN_139	FCN1_MOUSE_147	NA	NA	NA	NA	NA	NA	NA	NA	NA	NA	NA	NA	NA	NA	NA	TRUE	PF00147	Fibrinogen beta and gamma chains, C-terminal globular domain	115 - 325	NA	NA	NA	2D39;2JHH;2JHI;2JHK;2JHL;2JHM;2WNP;	O00602;	NA	O70165;	FALSE	FALSE	Plasma proteins, Predicted membrane proteins, Predicted secreted proteins	FALSE	FALSE
FCN1_HUMAN_146	FCN1	FCN1	Ficolin-1 (Collagen/fibrinogen domain-containing protein 1) (Ficolin-A) (Ficolin-alpha) (M-ficolin)	O00602	FCN1_HUMAN_146	FCN1_MOUSE_154	NA	NA	NA	NA	NA	NA	NA	NA	NA	NA	NA	NA	NA	NA	NA	TRUE	PF00147	Fibrinogen beta and gamma chains, C-terminal globular domain	115 - 325	NA	NA	NA	2D39;2JHH;2JHI;2JHK;2JHL;2JHM;2WNP;	O00602;	NA	O70165;	FALSE	FALSE	Plasma proteins, Predicted membrane proteins, Predicted secreted proteins	FALSE	FALSE
FCN1_HUMAN_270	FCN1	FCN1	Ficolin-1 (Collagen/fibrinogen domain-containing protein 1) (Ficolin-A) (Ficolin-alpha) (M-ficolin)	O00602	FCN1_HUMAN_270	FCN1_MOUSE_278	NA	NA	NA	NA	NA	NA	NA	NA	NA	NA	NA	NA	NA	NA	NA	TRUE	PF00147	Fibrinogen beta and gamma chains, C-terminal globular domain	115 - 325	NA	NA	NA	2D39;2JHH;2JHI;2JHK;2JHL;2JHM;2WNP;	O00602;	NA	O70165;	FALSE	FALSE	Plasma proteins, Predicted membrane proteins, Predicted secreted proteins	FALSE	FALSE
FCN1_HUMAN_283	FCN1	FCN1	Ficolin-1 (Collagen/fibrinogen domain-containing protein 1) (Ficolin-A) (Ficolin-alpha) (M-ficolin)	O00602	FCN1_HUMAN_283	FCN1_MOUSE_291	NA	NA	NA	NA	NA	NA	NA	NA	NA	NA	NA	NA	NA	NA	NA	TRUE	PF00147	Fibrinogen beta and gamma chains, C-terminal globular domain	115 - 325	NA	NA	NA	2D39;2JHH;2JHI;2JHK;2JHL;2JHM;2WNP;	O00602;	NA	O70165;	FALSE	FALSE	Plasma proteins, Predicted membrane proteins, Predicted secreted proteins	FALSE	FALSE
TRI38_HUMAN_16	TRI38	TRIM38	E3 ubiquitin-protein ligase TRIM38 (EC 2.3.2.27) (RING finger protein 15) (Tripartite motif-containing protein 38) (Zinc finger protein RoRet)	O00635	TRI38_HUMAN_16	TRI38_MOUSE_16	NA	NA	NA	NA	NA	NA	NA	NA	NA	NA	NA	NA	NA	NA	NA	TRUE	NA	NA	NA	NA	NA	NA	NA	O00635;	NA	Q5SZ99;	FALSE	FALSE	Enzymes, Predicted intracellular proteins	FALSE	FALSE
TRI38_HUMAN_19	TRI38	TRIM38	E3 ubiquitin-protein ligase TRIM38 (EC 2.3.2.27) (RING finger protein 15) (Tripartite motif-containing protein 38) (Zinc finger protein RoRet)	O00635	TRI38_HUMAN_19	TRI38_MOUSE_19	NA	NA	NA	NA	NA	NA	NA	NA	NA	NA	NA	NA	NA	NA	NA	TRUE	PF15227	zinc finger of C3HC4-type, RING	16 - 62	NA	NA	NA	NA	O00635;	NA	Q5SZ99;	FALSE	FALSE	Enzymes, Predicted intracellular proteins	FALSE	FALSE
TRI38_HUMAN_31	TRI38	TRIM38	E3 ubiquitin-protein ligase TRIM38 (EC 2.3.2.27) (RING finger protein 15) (Tripartite motif-containing protein 38) (Zinc finger protein RoRet)	O00635	TRI38_HUMAN_31	TRI38_MOUSE_31	NA	NA	NA	NA	NA	NA	NA	NA	NA	NA	NA	NA	NA	NA	NA	TRUE	PF15227	zinc finger of C3HC4-type, RING	16 - 62	NA	NA	NA	NA	O00635;	NA	Q5SZ99;	FALSE	FALSE	Enzymes, Predicted intracellular proteins	FALSE	FALSE
TRI38_HUMAN_36	TRI38	TRIM38	E3 ubiquitin-protein ligase TRIM38 (EC 2.3.2.27) (RING finger protein 15) (Tripartite motif-containing protein 38) (Zinc finger protein RoRet)	O00635	TRI38_HUMAN_36	TRI38_MOUSE_36	NA	NA	NA	NA	NA	NA	NA	NA	NA	NA	NA	NA	NA	NA	NA	TRUE	PF15227	zinc finger of C3HC4-type, RING	16 - 62	NA	NA	NA	NA	O00635;	NA	Q5SZ99;	FALSE	FALSE	Enzymes, Predicted intracellular proteins	FALSE	FALSE
TRI38_HUMAN_39	TRI38	TRIM38	E3 ubiquitin-protein ligase TRIM38 (EC 2.3.2.27) (RING finger protein 15) (Tripartite motif-containing protein 38) (Zinc finger protein RoRet)	O00635	TRI38_HUMAN_39	TRI38_MOUSE_39	NA	NA	NA	NA	NA	NA	NA	NA	NA	NA	NA	NA	NA	NA	NA	TRUE	PF15227	zinc finger of C3HC4-type, RING	16 - 62	NA	NA	NA	NA	O00635;	NA	Q5SZ99;	FALSE	FALSE	Enzymes, Predicted intracellular proteins	FALSE	FALSE
TRI38_HUMAN_58	TRI38	TRIM38	E3 ubiquitin-protein ligase TRIM38 (EC 2.3.2.27) (RING finger protein 15) (Tripartite motif-containing protein 38) (Zinc finger protein RoRet)	O00635	NA	NA	NA	NA	NA	NA	NA	NA	NA	NA	NA	NA	NA	NA	NA	NA	NA	TRUE	PF15227	zinc finger of C3HC4-type, RING	16 - 62	NA	NA	NA	NA	O00635;	NA	NA	FALSE	FALSE	Enzymes, Predicted intracellular proteins	FALSE	FALSE
TRI38_HUMAN_59	TRI38	TRIM38	E3 ubiquitin-protein ligase TRIM38 (EC 2.3.2.27) (RING finger protein 15) (Tripartite motif-containing protein 38) (Zinc finger protein RoRet)	O00635	TRI38_HUMAN_59	TRI38_MOUSE_58	NA	NA	NA	NA	NA	NA	NA	NA	NA	NA	NA	NA	NA	NA	NA	TRUE	PF15227	zinc finger of C3HC4-type, RING	16 - 62	NA	NA	NA	NA	O00635;	NA	Q5SZ99;	FALSE	FALSE	Enzymes, Predicted intracellular proteins	FALSE	FALSE
TRI38_HUMAN_62	TRI38	TRIM38	E3 ubiquitin-protein ligase TRIM38 (EC 2.3.2.27) (RING finger protein 15) (Tripartite motif-containing protein 38) (Zinc finger protein RoRet)	O00635	TRI38_HUMAN_62	TRI38_MOUSE_61	NA	NA	NA	NA	NA	NA	NA	NA	NA	NA	NA	NA	NA	NA	NA	TRUE	NA	NA	NA	NA	NA	NA	NA	O00635;	NA	Q5SZ99;	FALSE	FALSE	Enzymes, Predicted intracellular proteins	FALSE	FALSE
TRI38_HUMAN_93	TRI38	TRIM38	E3 ubiquitin-protein ligase TRIM38 (EC 2.3.2.27) (RING finger protein 15) (Tripartite motif-containing protein 38) (Zinc finger protein RoRet)	O00635	TRI38_HUMAN_93	TRI38_MOUSE_95	NA	NA	NA	NA	NA	NA	NA	NA	NA	NA	NA	NA	NA	NA	NA	TRUE	PF00643	B-box zinc finger	89 - 127	NA	NA	NA	NA	O00635;	NA	Q5SZ99;	FALSE	FALSE	Enzymes, Predicted intracellular proteins	FALSE	FALSE
TRI38_HUMAN_104	TRI38	TRIM38	E3 ubiquitin-protein ligase TRIM38 (EC 2.3.2.27) (RING finger protein 15) (Tripartite motif-containing protein 38) (Zinc finger protein RoRet)	O00635	TRI38_HUMAN_104	TRI38_MOUSE_106	NA	NA	NA	NA	NA	NA	NA	NA	NA	NA	NA	NA	NA	NA	NA	TRUE	PF00643	B-box zinc finger	89 - 127	NA	NA	NA	NA	O00635;	NA	Q5SZ99;	FALSE	FALSE	Enzymes, Predicted intracellular proteins	FALSE	FALSE
TRI38_HUMAN_112	TRI38	TRIM38	E3 ubiquitin-protein ligase TRIM38 (EC 2.3.2.27) (RING finger protein 15) (Tripartite motif-containing protein 38) (Zinc finger protein RoRet)	O00635	TRI38_HUMAN_112	TRI38_MOUSE_114	NA	NA	NA	NA	NA	NA	NA	NA	NA	NA	NA	NA	NA	NA	NA	TRUE	PF00643	B-box zinc finger	89 - 127	NA	NA	NA	NA	O00635;	NA	Q5SZ99;	FALSE	FALSE	Enzymes, Predicted intracellular proteins	FALSE	FALSE
TRI38_HUMAN_115	TRI38	TRIM38	E3 ubiquitin-protein ligase TRIM38 (EC 2.3.2.27) (RING finger protein 15) (Tripartite motif-containing protein 38) (Zinc finger protein RoRet)	O00635	TRI38_HUMAN_115	TRI38_MOUSE_117	NA	NA	NA	NA	NA	NA	NA	NA	NA	NA	NA	NA	NA	NA	NA	TRUE	PF00643	B-box zinc finger	89 - 127	NA	NA	NA	NA	O00635;	NA	Q5SZ99;	FALSE	FALSE	Enzymes, Predicted intracellular proteins	FALSE	FALSE
TRI38_HUMAN_133	TRI38	TRIM38	E3 ubiquitin-protein ligase TRIM38 (EC 2.3.2.27) (RING finger protein 15) (Tripartite motif-containing protein 38) (Zinc finger protein RoRet)	O00635	NA	NA	NA	NA	NA	NA	NA	NA	NA	NA	NA	NA	NA	NA	NA	NA	NA	TRUE	NA	NA	NA	NA	NA	NA	NA	O00635;	NA	NA	FALSE	FALSE	Enzymes, Predicted intracellular proteins	FALSE	FALSE
TRI38_HUMAN_154	TRI38	TRIM38	E3 ubiquitin-protein ligase TRIM38 (EC 2.3.2.27) (RING finger protein 15) (Tripartite motif-containing protein 38) (Zinc finger protein RoRet)	O00635	NA	NA	NA	NA	NA	NA	NA	NA	NA	NA	NA	NA	NA	NA	NA	NA	NA	TRUE	NA	NA	NA	NA	NA	NA	NA	O00635;	NA	NA	FALSE	FALSE	Enzymes, Predicted intracellular proteins	FALSE	FALSE
TRI38_HUMAN_188	TRI38	TRIM38	E3 ubiquitin-protein ligase TRIM38 (EC 2.3.2.27) (RING finger protein 15) (Tripartite motif-containing protein 38) (Zinc finger protein RoRet)	O00635	NA	NA	NA	NA	NA	NA	NA	NA	NA	NA	NA	NA	NA	NA	NA	NA	NA	TRUE	NA	NA	NA	NA	NA	NA	NA	O00635;	NA	NA	FALSE	FALSE	Enzymes, Predicted intracellular proteins	FALSE	FALSE
TRI38_HUMAN_237	TRI38	TRIM38	E3 ubiquitin-protein ligase TRIM38 (EC 2.3.2.27) (RING finger protein 15) (Tripartite motif-containing protein 38) (Zinc finger protein RoRet)	O00635	TRI38_HUMAN_237	TRI38_MOUSE_239	NA	NA	NA	NA	NA	NA	NA	NA	NA	NA	NA	NA	NA	NA	NA	TRUE	NA	NA	NA	NA	NA	NA	NA	O00635;	NA	Q5SZ99;	FALSE	FALSE	Enzymes, Predicted intracellular proteins	FALSE	FALSE
TRI38_HUMAN_274	TRI38	TRIM38	E3 ubiquitin-protein ligase TRIM38 (EC 2.3.2.27) (RING finger protein 15) (Tripartite motif-containing protein 38) (Zinc finger protein RoRet)	O00635	TRI38_HUMAN_274	TRI38_MOUSE_276	NA	NA	NA	NA	NA	NA	NA	NA	NA	NA	NA	NA	NA	NA	NA	TRUE	NA	NA	NA	NA	NA	NA	NA	O00635;	NA	Q5SZ99;	FALSE	FALSE	Enzymes, Predicted intracellular proteins	FALSE	FALSE
TRI38_HUMAN_335	TRI38	TRIM38	E3 ubiquitin-protein ligase TRIM38 (EC 2.3.2.27) (RING finger protein 15) (Tripartite motif-containing protein 38) (Zinc finger protein RoRet)	O00635	TRI38_HUMAN_335	TRI38_MOUSE_339	NA	NA	NA	NA	NA	NA	NA	NA	NA	NA	NA	NA	NA	NA	NA	TRUE	PF13765	SPRY-associated domain	294 - 342	NA	NA	NA	NA	O00635;	NA	Q5SZ99;	FALSE	FALSE	Enzymes, Predicted intracellular proteins	FALSE	FALSE
TRI38_HUMAN_339	TRI38	TRIM38	E3 ubiquitin-protein ligase TRIM38 (EC 2.3.2.27) (RING finger protein 15) (Tripartite motif-containing protein 38) (Zinc finger protein RoRet)	O00635	TRI38_HUMAN_339	TRI38_MOUSE_343	NA	NA	NA	NA	NA	NA	NA	NA	NA	NA	NA	NA	NA	NA	NA	TRUE	PF13765	SPRY-associated domain	294 - 342	NA	NA	NA	NA	O00635;	NA	Q5SZ99;	FALSE	FALSE	Enzymes, Predicted intracellular proteins	FALSE	FALSE
TRI38_HUMAN_364	TRI38	TRIM38	E3 ubiquitin-protein ligase TRIM38 (EC 2.3.2.27) (RING finger protein 15) (Tripartite motif-containing protein 38) (Zinc finger protein RoRet)	O00635	TRI38_HUMAN_364	TRI38_MOUSE_368	NA	NA	NA	NA	NA	NA	NA	NA	NA	NA	NA	NA	NA	NA	NA	TRUE	PF00622	SPRY domain	346 - 454	NA	NA	NA	NA	O00635;	NA	Q5SZ99;	FALSE	FALSE	Enzymes, Predicted intracellular proteins	FALSE	FALSE
TRI38_HUMAN_388	TRI38	TRIM38	E3 ubiquitin-protein ligase TRIM38 (EC 2.3.2.27) (RING finger protein 15) (Tripartite motif-containing protein 38) (Zinc finger protein RoRet)	O00635	NA	NA	NA	NA	NA	NA	NA	NA	NA	NA	NA	NA	NA	NA	NA	NA	NA	TRUE	PF00622	SPRY domain	346 - 454	NA	NA	NA	NA	O00635;	NA	NA	FALSE	FALSE	Enzymes, Predicted intracellular proteins	FALSE	FALSE
TRI38_HUMAN_432	TRI38	TRIM38	E3 ubiquitin-protein ligase TRIM38 (EC 2.3.2.27) (RING finger protein 15) (Tripartite motif-containing protein 38) (Zinc finger protein RoRet)	O00635	NA	NA	NA	NA	NA	NA	NA	NA	NA	NA	NA	NA	NA	NA	NA	NA	NA	TRUE	PF00622	SPRY domain	346 - 454	NA	NA	NA	NA	O00635;	NA	NA	FALSE	FALSE	Enzymes, Predicted intracellular proteins	FALSE	FALSE
SOCS2_HUMAN_5	SOCS2	SOCS2	Suppressor of cytokine signaling 2 (SOCS-2) (Cytokine-inducible SH2 protein 2) (CIS-2) (STAT-induced STAT inhibitor 2) (SSI-2)	O14508	SOCS2_HUMAN_5	SOCS2_MOUSE_5	NA	NA	NA	NA	NA	NA	NA	NA	NA	NA	NA	NA	NA	NA	NA	TRUE	NA	NA	NA	NA	NA	NA	2C9W;4JGH;5BO4;6I4X;6I5J;6I5N;7M6T;7ZLM;7ZLN;7ZLO;7ZLP;7ZLR;7ZLS;	O14508;	NA	O35717;	FALSE	FALSE	Predicted intracellular proteins	FALSE	FALSE
SOCS2_HUMAN_111	SOCS2	SOCS2	Suppressor of cytokine signaling 2 (SOCS-2) (Cytokine-inducible SH2 protein 2) (CIS-2) (STAT-induced STAT inhibitor 2) (SSI-2)	O14508	SOCS2_HUMAN_111	SOCS2_MOUSE_111	NA	NA	NA	NA	NA	NA	NA	NA	NA	NA	NA	NA	NA	NA	NA	TRUE	PF00017	SH2 domain	48 - 129	NA	NA	NA	2C9W;4JGH;5BO4;6I4X;6I5J;6I5N;7M6T;7ZLM;7ZLN;7ZLO;7ZLP;7ZLR;7ZLS;	O14508;	NA	O35717;	FALSE	FALSE	Predicted intracellular proteins	FALSE	FALSE
SOCS2_HUMAN_133	SOCS2	SOCS2	Suppressor of cytokine signaling 2 (SOCS-2) (Cytokine-inducible SH2 protein 2) (CIS-2) (STAT-induced STAT inhibitor 2) (SSI-2)	O14508	SOCS2_HUMAN_133	SOCS2_MOUSE_133	NA	NA	NA	NA	NA	NA	NA	NA	NA	NA	NA	NA	NA	NA	NA	TRUE	NA	NA	NA	NA	NA	NA	2C9W;4JGH;5BO4;6I4X;6I5J;6I5N;7M6T;7ZLM;7ZLN;7ZLO;7ZLP;7ZLR;7ZLS;	O14508;	NA	O35717;	FALSE	FALSE	Predicted intracellular proteins	FALSE	FALSE
SOCS2_HUMAN_167	SOCS2	SOCS2	Suppressor of cytokine signaling 2 (SOCS-2) (Cytokine-inducible SH2 protein 2) (CIS-2) (STAT-induced STAT inhibitor 2) (SSI-2)	O14508	SOCS2_HUMAN_167	SOCS2_MOUSE_167	NA	NA	NA	NA	NA	NA	NA	NA	NA	NA	NA	NA	NA	NA	NA	TRUE	PF07525	SOCS box	161 - 191	NA	NA	NA	2C9W;4JGH;5BO4;6I4X;6I5J;6I5N;7M6T;7ZLM;7ZLN;7ZLO;7ZLP;7ZLR;7ZLS;	O14508;	NA	O35717;	FALSE	FALSE	Predicted intracellular proteins	FALSE	FALSE
SOCS2_HUMAN_174	SOCS2	SOCS2	Suppressor of cytokine signaling 2 (SOCS-2) (Cytokine-inducible SH2 protein 2) (CIS-2) (STAT-induced STAT inhibitor 2) (SSI-2)	O14508	SOCS2_HUMAN_174	SOCS2_MOUSE_174	NA	NA	NA	NA	NA	NA	NA	NA	NA	NA	NA	NA	NA	NA	NA	TRUE	PF07525	SOCS box	161 - 191	NA	NA	NA	2C9W;4JGH;5BO4;6I4X;6I5J;6I5N;7M6T;7ZLM;7ZLN;7ZLO;7ZLP;7ZLR;7ZLS;	O14508;	NA	O35717;	FALSE	FALSE	Predicted intracellular proteins	FALSE	FALSE
SOCS7_HUMAN_28	SOCS7	SOCS7	Suppressor of cytokine signaling 7 (SOCS-7) (Nck, Ash and phospholipase C gamma-binding protein) (Nck-associated protein 4) (NAP-4)	O14512	SOCS7_HUMAN_28	SOCS7_MOUSE_28	NA	NA	NA	NA	NA	NA	NA	NA	NA	NA	NA	NA	NA	NA	NA	TRUE	NA	NA	NA	NA	NA	NA	NA	O14512;	NA	Q8VHQ2;	FALSE	FALSE	Predicted intracellular proteins	FALSE	FALSE
SOCS7_HUMAN_33	SOCS7	SOCS7	Suppressor of cytokine signaling 7 (SOCS-7) (Nck, Ash and phospholipase C gamma-binding protein) (Nck-associated protein 4) (NAP-4)	O14512	SOCS7_HUMAN_33	SOCS7_MOUSE_33	NA	NA	NA	NA	NA	NA	NA	NA	NA	NA	NA	NA	NA	NA	NA	TRUE	NA	NA	NA	NA	NA	NA	NA	O14512;	NA	Q8VHQ2;	FALSE	FALSE	Predicted intracellular proteins	FALSE	FALSE
SOCS7_HUMAN_80	SOCS7	SOCS7	Suppressor of cytokine signaling 7 (SOCS-7) (Nck, Ash and phospholipase C gamma-binding protein) (Nck-associated protein 4) (NAP-4)	O14512	SOCS7_HUMAN_80	SOCS7_MOUSE_80	NA	NA	NA	NA	NA	NA	NA	NA	NA	NA	NA	NA	NA	NA	NA	TRUE	NA	NA	NA	NA	NA	NA	NA	O14512;	NA	Q8VHQ2;	FALSE	FALSE	Predicted intracellular proteins	FALSE	FALSE
SOCS7_HUMAN_81	SOCS7	SOCS7	Suppressor of cytokine signaling 7 (SOCS-7) (Nck, Ash and phospholipase C gamma-binding protein) (Nck-associated protein 4) (NAP-4)	O14512	SOCS7_HUMAN_81	SOCS7_MOUSE_81	NA	NA	NA	NA	NA	NA	NA	NA	NA	NA	NA	NA	NA	NA	NA	TRUE	NA	NA	NA	NA	NA	NA	NA	O14512;	NA	Q8VHQ2;	FALSE	FALSE	Predicted intracellular proteins	FALSE	FALSE
SOCS7_HUMAN_83	SOCS7	SOCS7	Suppressor of cytokine signaling 7 (SOCS-7) (Nck, Ash and phospholipase C gamma-binding protein) (Nck-associated protein 4) (NAP-4)	O14512	SOCS7_HUMAN_83	SOCS7_MOUSE_83	NA	NA	NA	NA	NA	NA	NA	NA	NA	NA	NA	NA	NA	NA	NA	TRUE	NA	NA	NA	NA	NA	NA	NA	O14512;	NA	Q8VHQ2;	FALSE	FALSE	Predicted intracellular proteins	FALSE	FALSE
SOCS7_HUMAN_85	SOCS7	SOCS7	Suppressor of cytokine signaling 7 (SOCS-7) (Nck, Ash and phospholipase C gamma-binding protein) (Nck-associated protein 4) (NAP-4)	O14512	SOCS7_HUMAN_85	SOCS7_MOUSE_85	NA	NA	NA	NA	NA	NA	NA	NA	NA	NA	NA	NA	NA	NA	NA	TRUE	NA	NA	NA	NA	NA	NA	NA	O14512;	NA	Q8VHQ2;	FALSE	FALSE	Predicted intracellular proteins	FALSE	FALSE
SOCS7_HUMAN_132	SOCS7	SOCS7	Suppressor of cytokine signaling 7 (SOCS-7) (Nck, Ash and phospholipase C gamma-binding protein) (Nck-associated protein 4) (NAP-4)	O14512	SOCS7_HUMAN_132	SOCS7_MOUSE_132	NA	NA	NA	NA	NA	NA	NA	NA	NA	NA	NA	NA	NA	NA	NA	TRUE	NA	NA	NA	NA	NA	NA	NA	O14512;	NA	Q8VHQ2;	FALSE	FALSE	Predicted intracellular proteins	FALSE	FALSE
SOCS7_HUMAN_223	SOCS7	SOCS7	Suppressor of cytokine signaling 7 (SOCS-7) (Nck, Ash and phospholipase C gamma-binding protein) (Nck-associated protein 4) (NAP-4)	O14512	SOCS7_HUMAN_223	SOCS7_MOUSE_221	NA	NA	NA	NA	NA	NA	NA	NA	NA	NA	NA	NA	NA	NA	NA	TRUE	NA	NA	NA	NA	NA	NA	NA	O14512;	NA	Q8VHQ2;	FALSE	FALSE	Predicted intracellular proteins	FALSE	FALSE
SOCS7_HUMAN_378	SOCS7	SOCS7	Suppressor of cytokine signaling 7 (SOCS-7) (Nck, Ash and phospholipase C gamma-binding protein) (Nck-associated protein 4) (NAP-4)	O14512	SOCS7_HUMAN_378	SOCS7_MOUSE_376	NA	NA	NA	NA	NA	NA	NA	NA	NA	NA	NA	NA	NA	NA	NA	TRUE	NA	NA	NA	NA	NA	NA	NA	O14512;	NA	Q8VHQ2;	FALSE	FALSE	Predicted intracellular proteins	FALSE	FALSE
SOCS7_HUMAN_398	SOCS7	SOCS7	Suppressor of cytokine signaling 7 (SOCS-7) (Nck, Ash and phospholipase C gamma-binding protein) (Nck-associated protein 4) (NAP-4)	O14512	SOCS7_HUMAN_398	SOCS7_MOUSE_396	NA	NA	NA	NA	NA	NA	NA	NA	NA	NA	NA	NA	NA	NA	NA	TRUE	NA	NA	NA	NA	NA	NA	NA	O14512;	NA	Q8VHQ2;	FALSE	FALSE	Predicted intracellular proteins	FALSE	FALSE
SOCS7_HUMAN_460	SOCS7	SOCS7	Suppressor of cytokine signaling 7 (SOCS-7) (Nck, Ash and phospholipase C gamma-binding protein) (Nck-associated protein 4) (NAP-4)	O14512	SOCS7_HUMAN_460	SOCS7_MOUSE_458	NA	NA	NA	NA	NA	NA	NA	NA	NA	NA	NA	NA	NA	NA	NA	TRUE	NA	NA	NA	NA	NA	NA	NA	O14512;	NA	Q8VHQ2;	FALSE	FALSE	Predicted intracellular proteins	FALSE	FALSE
SOCS7_HUMAN_468	SOCS7	SOCS7	Suppressor of cytokine signaling 7 (SOCS-7) (Nck, Ash and phospholipase C gamma-binding protein) (Nck-associated protein 4) (NAP-4)	O14512	SOCS7_HUMAN_468	SOCS7_MOUSE_466	NA	NA	NA	NA	NA	NA	NA	NA	NA	NA	NA	NA	NA	NA	NA	TRUE	NA	NA	NA	NA	NA	NA	NA	O14512;	NA	Q8VHQ2;	FALSE	FALSE	Predicted intracellular proteins	FALSE	FALSE
SOCS7_HUMAN_522	SOCS7	SOCS7	Suppressor of cytokine signaling 7 (SOCS-7) (Nck, Ash and phospholipase C gamma-binding protein) (Nck-associated protein 4) (NAP-4)	O14512	SOCS7_HUMAN_522	SOCS7_MOUSE_520	NA	NA	NA	NA	NA	NA	NA	NA	NA	NA	NA	NA	NA	NA	NA	TRUE	PF07525	SOCS box	514 - 548	NA	NA	NA	NA	O14512;	NA	Q8VHQ2;	FALSE	FALSE	Predicted intracellular proteins	FALSE	FALSE
SOCS3_HUMAN_97	SOCS3	SOCS3	Suppressor of cytokine signaling 3 (SOCS-3) (Cytokine-inducible SH2 protein 3) (CIS-3) (STAT-induced STAT inhibitor 3) (SSI-3)	O14543	SOCS3_HUMAN_97	SOCS3_MOUSE_97	NA	NA	NA	NA	NA	NA	NA	NA	NA	NA	NA	NA	NA	NA	NA	TRUE	PF00017	SH2 domain	46 - 127	PF00017	SH2 domain	46 - 127	NA	O14543;	2BBU;2HMH;2JZ3;4GL9;	O35718;	FALSE	FALSE	Disease related genes, Predicted intracellular proteins	FALSE	FALSE
SOCS3_HUMAN_119	SOCS3	SOCS3	Suppressor of cytokine signaling 3 (SOCS-3) (Cytokine-inducible SH2 protein 3) (CIS-3) (STAT-induced STAT inhibitor 3) (SSI-3)	O14543	SOCS3_HUMAN_119	SOCS3_MOUSE_119	NA	NA	NA	NA	NA	NA	NA	NA	NA	NA	NA	NA	NA	NA	NA	TRUE	PF00017	SH2 domain	46 - 127	PF00017	SH2 domain	46 - 127	NA	O14543;	2BBU;2HMH;2JZ3;4GL9;	O35718;	FALSE	FALSE	Disease related genes, Predicted intracellular proteins	FALSE	FALSE
SOCS3_HUMAN_193	SOCS3	SOCS3	Suppressor of cytokine signaling 3 (SOCS-3) (Cytokine-inducible SH2 protein 3) (CIS-3) (STAT-induced STAT inhibitor 3) (SSI-3)	O14543	SOCS3_HUMAN_193	SOCS3_MOUSE_193	NA	NA	NA	NA	NA	NA	NA	NA	NA	NA	NA	NA	NA	NA	NA	TRUE	NA	NA	NA	NA	NA	NA	NA	O14543;	2BBU;2HMH;2JZ3;4GL9;	O35718;	FALSE	FALSE	Disease related genes, Predicted intracellular proteins	FALSE	FALSE
SOCS6_HUMAN_46	SOCS6	SOCS6	Suppressor of cytokine signaling 6 (SOCS-6) (Cytokine-inducible SH2 protein 4) (CIS-4) (Suppressor of cytokine signaling 4) (SOCS-4)	O14544	SOCS6_HUMAN_46	SOCS6_MOUSE_46	NA	NA	NA	NA	NA	NA	NA	NA	NA	NA	NA	NA	NA	NA	NA	TRUE	NA	NA	NA	NA	NA	NA	2VIF;	O14544;	NA	Q9JLY0;	FALSE	FALSE	Predicted intracellular proteins	FALSE	FALSE
SOCS6_HUMAN_54	SOCS6	SOCS6	Suppressor of cytokine signaling 6 (SOCS-6) (Cytokine-inducible SH2 protein 4) (CIS-4) (Suppressor of cytokine signaling 4) (SOCS-4)	O14544	SOCS6_HUMAN_54	SOCS6_MOUSE_54	NA	NA	NA	NA	NA	NA	NA	NA	NA	NA	NA	NA	NA	NA	NA	TRUE	NA	NA	NA	NA	NA	NA	2VIF;	O14544;	NA	Q9JLY0;	FALSE	FALSE	Predicted intracellular proteins	FALSE	FALSE
SOCS6_HUMAN_148	SOCS6	SOCS6	Suppressor of cytokine signaling 6 (SOCS-6) (Cytokine-inducible SH2 protein 4) (CIS-4) (Suppressor of cytokine signaling 4) (SOCS-4)	O14544	SOCS6_HUMAN_148	SOCS6_MOUSE_144	NA	NA	NA	NA	NA	NA	NA	NA	NA	NA	NA	NA	NA	NA	NA	TRUE	NA	NA	NA	NA	NA	NA	2VIF;	O14544;	NA	Q9JLY0;	FALSE	FALSE	Predicted intracellular proteins	FALSE	FALSE
SOCS6_HUMAN_184	SOCS6	SOCS6	Suppressor of cytokine signaling 6 (SOCS-6) (Cytokine-inducible SH2 protein 4) (CIS-4) (Suppressor of cytokine signaling 4) (SOCS-4)	O14544	NA	NA	NA	NA	NA	NA	NA	NA	NA	NA	NA	NA	NA	NA	NA	NA	NA	TRUE	NA	NA	NA	NA	NA	NA	2VIF;	O14544;	NA	NA	FALSE	FALSE	Predicted intracellular proteins	FALSE	FALSE
SOCS6_HUMAN_241	SOCS6	SOCS6	Suppressor of cytokine signaling 6 (SOCS-6) (Cytokine-inducible SH2 protein 4) (CIS-4) (Suppressor of cytokine signaling 4) (SOCS-4)	O14544	SOCS6_HUMAN_241	SOCS6_MOUSE_239	NA	NA	NA	NA	NA	NA	NA	NA	NA	NA	NA	NA	NA	NA	NA	TRUE	NA	NA	NA	NA	NA	NA	2VIF;	O14544;	NA	Q9JLY0;	FALSE	FALSE	Predicted intracellular proteins	FALSE	FALSE
SOCS6_HUMAN_342	SOCS6	SOCS6	Suppressor of cytokine signaling 6 (SOCS-6) (Cytokine-inducible SH2 protein 4) (CIS-4) (Suppressor of cytokine signaling 4) (SOCS-4)	O14544	SOCS6_HUMAN_342	SOCS6_MOUSE_340	NA	NA	NA	NA	NA	NA	NA	NA	NA	NA	NA	NA	NA	NA	NA	TRUE	NA	NA	NA	NA	NA	NA	2VIF;	O14544;	NA	Q9JLY0;	FALSE	FALSE	Predicted intracellular proteins	FALSE	FALSE
SOCS6_HUMAN_471	SOCS6	SOCS6	Suppressor of cytokine signaling 6 (SOCS-6) (Cytokine-inducible SH2 protein 4) (CIS-4) (Suppressor of cytokine signaling 4) (SOCS-4)	O14544	SOCS6_HUMAN_471	SOCS6_MOUSE_469	NA	NA	NA	NA	NA	NA	NA	NA	NA	NA	NA	NA	NA	NA	NA	TRUE	NA	NA	NA	NA	NA	NA	2VIF;	O14544;	NA	Q9JLY0;	FALSE	FALSE	Predicted intracellular proteins	FALSE	FALSE
SOCS6_HUMAN_504	SOCS6	SOCS6	Suppressor of cytokine signaling 6 (SOCS-6) (Cytokine-inducible SH2 protein 4) (CIS-4) (Suppressor of cytokine signaling 4) (SOCS-4)	O14544	SOCS6_HUMAN_504	SOCS6_MOUSE_502	NA	NA	NA	NA	NA	NA	NA	NA	NA	NA	NA	NA	NA	NA	NA	TRUE	PF07525	SOCS box	496 - 531	NA	NA	NA	2VIF;	O14544;	NA	Q9JLY0;	FALSE	FALSE	Predicted intracellular proteins	FALSE	FALSE
CXL11_HUMAN_15	CXL11	CXCL11	C-X-C motif chemokine 11 (Beta-R1) (H174) (Interferon gamma-inducible protein 9) (IP-9) (Interferon-inducible T-cell alpha chemoattractant) (I-TAC) (Small-inducible cytokine B11)	O14625	NA	NA	NA	NA	NA	NA	NA	NA	NA	NA	NA	NA	NA	NA	NA	NA	NA	TRUE	NA	NA	NA	NA	NA	NA	1RJT;	O14625;	NA	NA	FALSE	FALSE	Human disease related genes, Predicted secreted proteins	FALSE	FALSE
CXL11_HUMAN_30	CXL11	CXCL11	C-X-C motif chemokine 11 (Beta-R1) (H174) (Interferon gamma-inducible protein 9) (IP-9) (Interferon-inducible T-cell alpha chemoattractant) (I-TAC) (Small-inducible cytokine B11)	O14625	CXL11_HUMAN_30	CXL11_MOUSE_30	NA	NA	NA	NA	NA	NA	NA	NA	NA	NA	NA	NA	NA	NA	NA	TRUE	PF00048	Small cytokines (intecrine/chemokine), interleukin-8 like	29 - 88	NA	NA	NA	1RJT;	O14625;	NA	Q9JHH5;	FALSE	FALSE	Human disease related genes, Predicted secreted proteins	FALSE	FALSE
CXL11_HUMAN_32	CXL11	CXCL11	C-X-C motif chemokine 11 (Beta-R1) (H174) (Interferon gamma-inducible protein 9) (IP-9) (Interferon-inducible T-cell alpha chemoattractant) (I-TAC) (Small-inducible cytokine B11)	O14625	CXL11_HUMAN_32	CXL11_MOUSE_32	NA	NA	NA	NA	NA	NA	NA	NA	NA	NA	NA	NA	NA	NA	NA	TRUE	PF00048	Small cytokines (intecrine/chemokine), interleukin-8 like	29 - 88	NA	NA	NA	1RJT;	O14625;	NA	Q9JHH5;	FALSE	FALSE	Human disease related genes, Predicted secreted proteins	FALSE	FALSE
CXL11_HUMAN_57	CXL11	CXCL11	C-X-C motif chemokine 11 (Beta-R1) (H174) (Interferon gamma-inducible protein 9) (IP-9) (Interferon-inducible T-cell alpha chemoattractant) (I-TAC) (Small-inducible cytokine B11)	O14625	CXL11_HUMAN_57	CXL11_MOUSE_57	NA	NA	NA	NA	NA	NA	NA	NA	NA	NA	NA	NA	NA	NA	NA	TRUE	PF00048	Small cytokines (intecrine/chemokine), interleukin-8 like	29 - 88	NA	NA	NA	1RJT;	O14625;	NA	Q9JHH5;	FALSE	FALSE	Human disease related genes, Predicted secreted proteins	FALSE	FALSE
CXL11_HUMAN_74	CXL11	CXCL11	C-X-C motif chemokine 11 (Beta-R1) (H174) (Interferon gamma-inducible protein 9) (IP-9) (Interferon-inducible T-cell alpha chemoattractant) (I-TAC) (Small-inducible cytokine B11)	O14625	CXL11_HUMAN_74	CXL11_MOUSE_74	NA	NA	NA	NA	NA	NA	NA	NA	NA	NA	NA	NA	NA	NA	NA	TRUE	PF00048	Small cytokines (intecrine/chemokine), interleukin-8 like	29 - 88	NA	NA	NA	1RJT;	O14625;	NA	Q9JHH5;	FALSE	FALSE	Human disease related genes, Predicted secreted proteins	FALSE	FALSE
ADA10_HUMAN_173	ADA10	ADAM10	Disintegrin and metalloproteinase domain-containing protein 10 (ADAM 10) (EC 3.4.24.81) (CDw156) (Kuzbanian protein homolog) (Mammalian disintegrin-metalloprotease) (CD antigen CD156c)	O14672	ADA10_HUMAN_173	ADA10_MOUSE_173	96.0749	lung.young_oxi_percent	88.4326	95.1276	100	100	96.8142	96.0749	lung.young_oxi_percent	88.4326	95.1276	100	100	96.8142	0	TRUE	NA	NA	NA	NA	NA	NA	6BDZ;6BE6;8ESV;	O14672;	NA	O35598;	FALSE	FALSE	Cancer-related genes, CD markers, Disease related genes, Enzymes, Plasma proteins, Potential drug targets, Predicted intracellular proteins, Predicted membrane proteins, Transporters	FALSE	FALSE
ADA10_HUMAN_222	ADA10	ADAM10	Disintegrin and metalloproteinase domain-containing protein 10 (ADAM 10) (EC 3.4.24.81) (CDw156) (Kuzbanian protein homolog) (Mammalian disintegrin-metalloprotease) (CD antigen CD156c)	O14672	ADA10_HUMAN_222	ADA10_MOUSE_223	47.0284	lung.young_oxi_percent	46.0727	42.0243	49.4072	46.3641	51.2739	47.0284	lung.young_oxi_percent	46.0727	42.0243	49.4072	46.3641	51.2739	0	TRUE	NA	NA	NA	NA	NA	NA	6BDZ;6BE6;8ESV;	O14672;	NA	O35598;	FALSE	FALSE	Cancer-related genes, CD markers, Disease related genes, Enzymes, Plasma proteins, Potential drug targets, Predicted intracellular proteins, Predicted membrane proteins, Transporters	FALSE	FALSE
ADA10_HUMAN_313	ADA10	ADAM10	Disintegrin and metalloproteinase domain-containing protein 10 (ADAM 10) (EC 3.4.24.81) (CDw156) (Kuzbanian protein homolog) (Mammalian disintegrin-metalloprotease) (CD antigen CD156c)	O14672	ADA10_HUMAN_313	ADA10_MOUSE_314	NA	NA	NA	NA	NA	NA	NA	NA	NA	NA	NA	NA	NA	NA	NA	TRUE	PF13574	Metallo-peptidase family M12B Reprolysin-like	243 - 445	PF13574	Metallo-peptidase family M12B Reprolysin-like	244 - 446	6BDZ;6BE6;8ESV;	O14672;	NA	O35598;	FALSE	FALSE	Cancer-related genes, CD markers, Disease related genes, Enzymes, Plasma proteins, Potential drug targets, Predicted intracellular proteins, Predicted membrane proteins, Transporters	FALSE	FALSE
ADA10_HUMAN_344	ADA10	ADAM10	Disintegrin and metalloproteinase domain-containing protein 10 (ADAM 10) (EC 3.4.24.81) (CDw156) (Kuzbanian protein homolog) (Mammalian disintegrin-metalloprotease) (CD antigen CD156c)	O14672	ADA10_HUMAN_344	ADA10_MOUSE_345	NA	NA	NA	NA	NA	NA	NA	NA	NA	NA	NA	NA	NA	NA	NA	TRUE	PF13574	Metallo-peptidase family M12B Reprolysin-like	243 - 445	PF13574	Metallo-peptidase family M12B Reprolysin-like	244 - 446	6BDZ;6BE6;8ESV;	O14672;	NA	O35598;	FALSE	FALSE	Cancer-related genes, CD markers, Disease related genes, Enzymes, Plasma proteins, Potential drug targets, Predicted intracellular proteins, Predicted membrane proteins, Transporters	FALSE	FALSE
ADA10_HUMAN_399	ADA10	ADAM10	Disintegrin and metalloproteinase domain-containing protein 10 (ADAM 10) (EC 3.4.24.81) (CDw156) (Kuzbanian protein homolog) (Mammalian disintegrin-metalloprotease) (CD antigen CD156c)	O14672	ADA10_HUMAN_399	ADA10_MOUSE_400	NA	NA	NA	NA	NA	NA	NA	NA	NA	NA	NA	NA	NA	NA	NA	TRUE	PF13574	Metallo-peptidase family M12B Reprolysin-like	243 - 445	PF13574	Metallo-peptidase family M12B Reprolysin-like	244 - 446	6BDZ;6BE6;8ESV;	O14672;	NA	O35598;	FALSE	FALSE	Cancer-related genes, CD markers, Disease related genes, Enzymes, Plasma proteins, Potential drug targets, Predicted intracellular proteins, Predicted membrane proteins, Transporters	FALSE	FALSE
ADA10_HUMAN_435	ADA10	ADAM10	Disintegrin and metalloproteinase domain-containing protein 10 (ADAM 10) (EC 3.4.24.81) (CDw156) (Kuzbanian protein homolog) (Mammalian disintegrin-metalloprotease) (CD antigen CD156c)	O14672	ADA10_HUMAN_435	ADA10_MOUSE_436	NA	NA	NA	NA	NA	NA	NA	NA	NA	NA	NA	NA	NA	NA	NA	TRUE	PF13574	Metallo-peptidase family M12B Reprolysin-like	243 - 445	PF13574	Metallo-peptidase family M12B Reprolysin-like	244 - 446	6BDZ;6BE6;8ESV;	O14672;	NA	O35598;	FALSE	FALSE	Cancer-related genes, CD markers, Disease related genes, Enzymes, Plasma proteins, Potential drug targets, Predicted intracellular proteins, Predicted membrane proteins, Transporters	FALSE	FALSE
ADA10_HUMAN_451	ADA10	ADAM10	Disintegrin and metalloproteinase domain-containing protein 10 (ADAM 10) (EC 3.4.24.81) (CDw156) (Kuzbanian protein homolog) (Mammalian disintegrin-metalloprotease) (CD antigen CD156c)	O14672	ADA10_HUMAN_451	ADA10_MOUSE_452	NA	NA	NA	NA	NA	NA	NA	NA	NA	NA	NA	NA	NA	NA	NA	TRUE	NA	NA	NA	NA	NA	NA	6BDZ;6BE6;8ESV;	O14672;	NA	O35598;	FALSE	FALSE	Cancer-related genes, CD markers, Disease related genes, Enzymes, Plasma proteins, Potential drug targets, Predicted intracellular proteins, Predicted membrane proteins, Transporters	FALSE	FALSE
ADA10_HUMAN_460	ADA10	ADAM10	Disintegrin and metalloproteinase domain-containing protein 10 (ADAM 10) (EC 3.4.24.81) (CDw156) (Kuzbanian protein homolog) (Mammalian disintegrin-metalloprotease) (CD antigen CD156c)	O14672	ADA10_HUMAN_460	ADA10_MOUSE_461	NA	NA	NA	NA	NA	NA	NA	NA	NA	NA	NA	NA	NA	NA	NA	TRUE	NA	NA	NA	NA	NA	NA	6BDZ;6BE6;8ESV;	O14672;	NA	O35598;	FALSE	FALSE	Cancer-related genes, CD markers, Disease related genes, Enzymes, Plasma proteins, Potential drug targets, Predicted intracellular proteins, Predicted membrane proteins, Transporters	FALSE	FALSE
ADA10_HUMAN_471	ADA10	ADAM10	Disintegrin and metalloproteinase domain-containing protein 10 (ADAM 10) (EC 3.4.24.81) (CDw156) (Kuzbanian protein homolog) (Mammalian disintegrin-metalloprotease) (CD antigen CD156c)	O14672	ADA10_HUMAN_471	ADA10_MOUSE_472	NA	NA	NA	NA	NA	NA	NA	NA	NA	NA	NA	NA	NA	NA	NA	TRUE	PF00200	Disintegrin	466 - 545	NA	NA	NA	6BDZ;6BE6;8ESV;	O14672;	NA	O35598;	FALSE	FALSE	Cancer-related genes, CD markers, Disease related genes, Enzymes, Plasma proteins, Potential drug targets, Predicted intracellular proteins, Predicted membrane proteins, Transporters	FALSE	FALSE
ADA10_HUMAN_473	ADA10	ADAM10	Disintegrin and metalloproteinase domain-containing protein 10 (ADAM 10) (EC 3.4.24.81) (CDw156) (Kuzbanian protein homolog) (Mammalian disintegrin-metalloprotease) (CD antigen CD156c)	O14672	ADA10_HUMAN_473	ADA10_MOUSE_474	NA	NA	NA	NA	NA	NA	NA	NA	NA	NA	NA	NA	NA	NA	NA	TRUE	PF00200	Disintegrin	466 - 545	NA	NA	NA	6BDZ;6BE6;8ESV;	O14672;	NA	O35598;	FALSE	FALSE	Cancer-related genes, CD markers, Disease related genes, Enzymes, Plasma proteins, Potential drug targets, Predicted intracellular proteins, Predicted membrane proteins, Transporters	FALSE	FALSE
ADA10_HUMAN_479	ADA10	ADAM10	Disintegrin and metalloproteinase domain-containing protein 10 (ADAM 10) (EC 3.4.24.81) (CDw156) (Kuzbanian protein homolog) (Mammalian disintegrin-metalloprotease) (CD antigen CD156c)	O14672	ADA10_HUMAN_479	ADA10_MOUSE_480	NA	NA	NA	NA	NA	NA	NA	NA	NA	NA	NA	NA	NA	NA	NA	TRUE	PF00200	Disintegrin	466 - 545	NA	NA	NA	6BDZ;6BE6;8ESV;	O14672;	NA	O35598;	FALSE	FALSE	Cancer-related genes, CD markers, Disease related genes, Enzymes, Plasma proteins, Potential drug targets, Predicted intracellular proteins, Predicted membrane proteins, Transporters	FALSE	FALSE
ADA10_HUMAN_483	ADA10	ADAM10	Disintegrin and metalloproteinase domain-containing protein 10 (ADAM 10) (EC 3.4.24.81) (CDw156) (Kuzbanian protein homolog) (Mammalian disintegrin-metalloprotease) (CD antigen CD156c)	O14672	ADA10_HUMAN_483	ADA10_MOUSE_484	NA	NA	NA	NA	NA	NA	NA	NA	NA	NA	NA	NA	NA	NA	NA	TRUE	PF00200	Disintegrin	466 - 545	NA	NA	NA	6BDZ;6BE6;8ESV;	O14672;	NA	O35598;	FALSE	FALSE	Cancer-related genes, CD markers, Disease related genes, Enzymes, Plasma proteins, Potential drug targets, Predicted intracellular proteins, Predicted membrane proteins, Transporters	FALSE	FALSE
ADA10_HUMAN_484	ADA10	ADAM10	Disintegrin and metalloproteinase domain-containing protein 10 (ADAM 10) (EC 3.4.24.81) (CDw156) (Kuzbanian protein homolog) (Mammalian disintegrin-metalloprotease) (CD antigen CD156c)	O14672	ADA10_HUMAN_484	ADA10_MOUSE_485	NA	NA	NA	NA	NA	NA	NA	NA	NA	NA	NA	NA	NA	NA	NA	TRUE	PF00200	Disintegrin	466 - 545	NA	NA	NA	6BDZ;6BE6;8ESV;	O14672;	NA	O35598;	FALSE	FALSE	Cancer-related genes, CD markers, Disease related genes, Enzymes, Plasma proteins, Potential drug targets, Predicted intracellular proteins, Predicted membrane proteins, Transporters	FALSE	FALSE
ADA10_HUMAN_495	ADA10	ADAM10	Disintegrin and metalloproteinase domain-containing protein 10 (ADAM 10) (EC 3.4.24.81) (CDw156) (Kuzbanian protein homolog) (Mammalian disintegrin-metalloprotease) (CD antigen CD156c)	O14672	ADA10_HUMAN_495	ADA10_MOUSE_496	NA	NA	NA	NA	NA	NA	NA	NA	NA	NA	NA	NA	NA	NA	NA	TRUE	PF00200	Disintegrin	466 - 545	NA	NA	NA	6BDZ;6BE6;8ESV;	O14672;	NA	O35598;	FALSE	FALSE	Cancer-related genes, CD markers, Disease related genes, Enzymes, Plasma proteins, Potential drug targets, Predicted intracellular proteins, Predicted membrane proteins, Transporters	FALSE	FALSE
ADA10_HUMAN_503	ADA10	ADAM10	Disintegrin and metalloproteinase domain-containing protein 10 (ADAM 10) (EC 3.4.24.81) (CDw156) (Kuzbanian protein homolog) (Mammalian disintegrin-metalloprotease) (CD antigen CD156c)	O14672	ADA10_HUMAN_503	ADA10_MOUSE_504	NA	NA	NA	NA	NA	NA	NA	NA	NA	NA	NA	NA	NA	NA	NA	TRUE	PF00200	Disintegrin	466 - 545	NA	NA	NA	6BDZ;6BE6;8ESV;	O14672;	NA	O35598;	FALSE	FALSE	Cancer-related genes, CD markers, Disease related genes, Enzymes, Plasma proteins, Potential drug targets, Predicted intracellular proteins, Predicted membrane proteins, Transporters	FALSE	FALSE
ADA10_HUMAN_510	ADA10	ADAM10	Disintegrin and metalloproteinase domain-containing protein 10 (ADAM 10) (EC 3.4.24.81) (CDw156) (Kuzbanian protein homolog) (Mammalian disintegrin-metalloprotease) (CD antigen CD156c)	O14672	ADA10_HUMAN_510	ADA10_MOUSE_511	NA	NA	NA	NA	NA	NA	NA	NA	NA	NA	NA	NA	NA	NA	NA	TRUE	PF00200	Disintegrin	466 - 545	NA	NA	NA	6BDZ;6BE6;8ESV;	O14672;	NA	O35598;	FALSE	FALSE	Cancer-related genes, CD markers, Disease related genes, Enzymes, Plasma proteins, Potential drug targets, Predicted intracellular proteins, Predicted membrane proteins, Transporters	FALSE	FALSE
ADA10_HUMAN_511	ADA10	ADAM10	Disintegrin and metalloproteinase domain-containing protein 10 (ADAM 10) (EC 3.4.24.81) (CDw156) (Kuzbanian protein homolog) (Mammalian disintegrin-metalloprotease) (CD antigen CD156c)	O14672	ADA10_HUMAN_511	ADA10_MOUSE_512	NA	NA	NA	NA	NA	NA	NA	NA	NA	NA	NA	NA	NA	NA	NA	TRUE	PF00200	Disintegrin	466 - 545	NA	NA	NA	6BDZ;6BE6;8ESV;	O14672;	NA	O35598;	FALSE	FALSE	Cancer-related genes, CD markers, Disease related genes, Enzymes, Plasma proteins, Potential drug targets, Predicted intracellular proteins, Predicted membrane proteins, Transporters	FALSE	FALSE
ADA10_HUMAN_515	ADA10	ADAM10	Disintegrin and metalloproteinase domain-containing protein 10 (ADAM 10) (EC 3.4.24.81) (CDw156) (Kuzbanian protein homolog) (Mammalian disintegrin-metalloprotease) (CD antigen CD156c)	O14672	ADA10_HUMAN_515	ADA10_MOUSE_516	NA	NA	NA	NA	NA	NA	NA	NA	NA	NA	NA	NA	NA	NA	NA	TRUE	PF00200	Disintegrin	466 - 545	NA	NA	NA	6BDZ;6BE6;8ESV;	O14672;	NA	O35598;	FALSE	FALSE	Cancer-related genes, CD markers, Disease related genes, Enzymes, Plasma proteins, Potential drug targets, Predicted intracellular proteins, Predicted membrane proteins, Transporters	FALSE	FALSE
ADA10_HUMAN_524	ADA10	ADAM10	Disintegrin and metalloproteinase domain-containing protein 10 (ADAM 10) (EC 3.4.24.81) (CDw156) (Kuzbanian protein homolog) (Mammalian disintegrin-metalloprotease) (CD antigen CD156c)	O14672	ADA10_HUMAN_524	ADA10_MOUSE_525	NA	NA	NA	NA	NA	NA	NA	NA	NA	NA	NA	NA	NA	NA	NA	TRUE	PF00200	Disintegrin	466 - 545	NA	NA	NA	6BDZ;6BE6;8ESV;	O14672;	NA	O35598;	FALSE	FALSE	Cancer-related genes, CD markers, Disease related genes, Enzymes, Plasma proteins, Potential drug targets, Predicted intracellular proteins, Predicted membrane proteins, Transporters	FALSE	FALSE
ADA10_HUMAN_530	ADA10	ADAM10	Disintegrin and metalloproteinase domain-containing protein 10 (ADAM 10) (EC 3.4.24.81) (CDw156) (Kuzbanian protein homolog) (Mammalian disintegrin-metalloprotease) (CD antigen CD156c)	O14672	ADA10_HUMAN_530	ADA10_MOUSE_531	NA	NA	NA	NA	NA	NA	NA	NA	NA	NA	NA	NA	NA	NA	NA	TRUE	PF00200	Disintegrin	466 - 545	NA	NA	NA	6BDZ;6BE6;8ESV;	O14672;	NA	O35598;	FALSE	FALSE	Cancer-related genes, CD markers, Disease related genes, Enzymes, Plasma proteins, Potential drug targets, Predicted intracellular proteins, Predicted membrane proteins, Transporters	FALSE	FALSE
ADA10_HUMAN_536	ADA10	ADAM10	Disintegrin and metalloproteinase domain-containing protein 10 (ADAM 10) (EC 3.4.24.81) (CDw156) (Kuzbanian protein homolog) (Mammalian disintegrin-metalloprotease) (CD antigen CD156c)	O14672	ADA10_HUMAN_536	ADA10_MOUSE_537	NA	NA	NA	NA	NA	NA	NA	NA	NA	NA	NA	NA	NA	NA	NA	TRUE	PF00200	Disintegrin	466 - 545	NA	NA	NA	6BDZ;6BE6;8ESV;	O14672;	NA	O35598;	FALSE	FALSE	Cancer-related genes, CD markers, Disease related genes, Enzymes, Plasma proteins, Potential drug targets, Predicted intracellular proteins, Predicted membrane proteins, Transporters	FALSE	FALSE
ADA10_HUMAN_543	ADA10	ADAM10	Disintegrin and metalloproteinase domain-containing protein 10 (ADAM 10) (EC 3.4.24.81) (CDw156) (Kuzbanian protein homolog) (Mammalian disintegrin-metalloprotease) (CD antigen CD156c)	O14672	ADA10_HUMAN_543	ADA10_MOUSE_544	NA	NA	NA	NA	NA	NA	NA	NA	NA	NA	NA	NA	NA	NA	NA	TRUE	PF00200	Disintegrin	466 - 545	NA	NA	NA	6BDZ;6BE6;8ESV;	O14672;	NA	O35598;	FALSE	FALSE	Cancer-related genes, CD markers, Disease related genes, Enzymes, Plasma proteins, Potential drug targets, Predicted intracellular proteins, Predicted membrane proteins, Transporters	FALSE	FALSE
ADA10_HUMAN_555	ADA10	ADAM10	Disintegrin and metalloproteinase domain-containing protein 10 (ADAM 10) (EC 3.4.24.81) (CDw156) (Kuzbanian protein homolog) (Mammalian disintegrin-metalloprotease) (CD antigen CD156c)	O14672	ADA10_HUMAN_555	ADA10_MOUSE_556	NA	NA	NA	NA	NA	NA	NA	NA	NA	NA	NA	NA	NA	NA	NA	TRUE	NA	NA	NA	NA	NA	NA	6BDZ;6BE6;8ESV;	O14672;	NA	O35598;	FALSE	FALSE	Cancer-related genes, CD markers, Disease related genes, Enzymes, Plasma proteins, Potential drug targets, Predicted intracellular proteins, Predicted membrane proteins, Transporters	FALSE	FALSE
ADA10_HUMAN_562	ADA10	ADAM10	Disintegrin and metalloproteinase domain-containing protein 10 (ADAM 10) (EC 3.4.24.81) (CDw156) (Kuzbanian protein homolog) (Mammalian disintegrin-metalloprotease) (CD antigen CD156c)	O14672	ADA10_HUMAN_562	ADA10_MOUSE_563	NA	NA	NA	NA	NA	NA	NA	NA	NA	NA	NA	NA	NA	NA	NA	TRUE	NA	NA	NA	NA	NA	NA	6BDZ;6BE6;8ESV;	O14672;	NA	O35598;	FALSE	FALSE	Cancer-related genes, CD markers, Disease related genes, Enzymes, Plasma proteins, Potential drug targets, Predicted intracellular proteins, Predicted membrane proteins, Transporters	FALSE	FALSE
ADA10_HUMAN_567	ADA10	ADAM10	Disintegrin and metalloproteinase domain-containing protein 10 (ADAM 10) (EC 3.4.24.81) (CDw156) (Kuzbanian protein homolog) (Mammalian disintegrin-metalloprotease) (CD antigen CD156c)	O14672	ADA10_HUMAN_567	ADA10_MOUSE_568	NA	NA	NA	NA	NA	NA	NA	NA	NA	NA	NA	NA	NA	NA	NA	TRUE	NA	NA	NA	NA	NA	NA	6BDZ;6BE6;8ESV;	O14672;	NA	O35598;	FALSE	FALSE	Cancer-related genes, CD markers, Disease related genes, Enzymes, Plasma proteins, Potential drug targets, Predicted intracellular proteins, Predicted membrane proteins, Transporters	FALSE	FALSE
ADA10_HUMAN_572	ADA10	ADAM10	Disintegrin and metalloproteinase domain-containing protein 10 (ADAM 10) (EC 3.4.24.81) (CDw156) (Kuzbanian protein homolog) (Mammalian disintegrin-metalloprotease) (CD antigen CD156c)	O14672	ADA10_HUMAN_572	ADA10_MOUSE_573	NA	NA	NA	NA	NA	NA	NA	NA	NA	NA	NA	NA	NA	NA	NA	TRUE	NA	NA	NA	NA	NA	NA	6BDZ;6BE6;8ESV;	O14672;	NA	O35598;	FALSE	FALSE	Cancer-related genes, CD markers, Disease related genes, Enzymes, Plasma proteins, Potential drug targets, Predicted intracellular proteins, Predicted membrane proteins, Transporters	FALSE	FALSE
ADA10_HUMAN_580	ADA10	ADAM10	Disintegrin and metalloproteinase domain-containing protein 10 (ADAM 10) (EC 3.4.24.81) (CDw156) (Kuzbanian protein homolog) (Mammalian disintegrin-metalloprotease) (CD antigen CD156c)	O14672	ADA10_HUMAN_580	ADA10_MOUSE_581	NA	NA	NA	NA	NA	NA	NA	NA	NA	NA	NA	NA	NA	NA	NA	TRUE	NA	NA	NA	NA	NA	NA	6BDZ;6BE6;8ESV;	O14672;	NA	O35598;	FALSE	FALSE	Cancer-related genes, CD markers, Disease related genes, Enzymes, Plasma proteins, Potential drug targets, Predicted intracellular proteins, Predicted membrane proteins, Transporters	FALSE	FALSE
ADA10_HUMAN_582	ADA10	ADAM10	Disintegrin and metalloproteinase domain-containing protein 10 (ADAM 10) (EC 3.4.24.81) (CDw156) (Kuzbanian protein homolog) (Mammalian disintegrin-metalloprotease) (CD antigen CD156c)	O14672	ADA10_HUMAN_582	ADA10_MOUSE_583	NA	NA	NA	NA	NA	NA	NA	NA	NA	NA	NA	NA	NA	NA	NA	TRUE	NA	NA	NA	NA	NA	NA	6BDZ;6BE6;8ESV;	O14672;	NA	O35598;	FALSE	FALSE	Cancer-related genes, CD markers, Disease related genes, Enzymes, Plasma proteins, Potential drug targets, Predicted intracellular proteins, Predicted membrane proteins, Transporters	FALSE	FALSE
ADA10_HUMAN_594	ADA10	ADAM10	Disintegrin and metalloproteinase domain-containing protein 10 (ADAM 10) (EC 3.4.24.81) (CDw156) (Kuzbanian protein homolog) (Mammalian disintegrin-metalloprotease) (CD antigen CD156c)	O14672	ADA10_HUMAN_594	ADA10_MOUSE_595	NA	NA	NA	NA	NA	NA	NA	NA	NA	NA	NA	NA	NA	NA	NA	TRUE	PF21299	ADAM10, cysteine-rich domain	591 - 646	NA	NA	NA	6BDZ;6BE6;8ESV;	O14672;	NA	O35598;	FALSE	FALSE	Cancer-related genes, CD markers, Disease related genes, Enzymes, Plasma proteins, Potential drug targets, Predicted intracellular proteins, Predicted membrane proteins, Transporters	FALSE	FALSE
ADA10_HUMAN_597	ADA10	ADAM10	Disintegrin and metalloproteinase domain-containing protein 10 (ADAM 10) (EC 3.4.24.81) (CDw156) (Kuzbanian protein homolog) (Mammalian disintegrin-metalloprotease) (CD antigen CD156c)	O14672	ADA10_HUMAN_597	ADA10_MOUSE_598	NA	NA	NA	NA	NA	NA	NA	NA	NA	NA	NA	NA	NA	NA	NA	TRUE	PF21299	ADAM10, cysteine-rich domain	591 - 646	NA	NA	NA	6BDZ;6BE6;8ESV;	O14672;	NA	O35598;	FALSE	FALSE	Cancer-related genes, CD markers, Disease related genes, Enzymes, Plasma proteins, Potential drug targets, Predicted intracellular proteins, Predicted membrane proteins, Transporters	FALSE	FALSE
ADA10_HUMAN_598	ADA10	ADAM10	Disintegrin and metalloproteinase domain-containing protein 10 (ADAM 10) (EC 3.4.24.81) (CDw156) (Kuzbanian protein homolog) (Mammalian disintegrin-metalloprotease) (CD antigen CD156c)	O14672	ADA10_HUMAN_598	ADA10_MOUSE_599	NA	NA	NA	NA	NA	NA	NA	NA	NA	NA	NA	NA	NA	NA	NA	TRUE	PF21299	ADAM10, cysteine-rich domain	591 - 646	NA	NA	NA	6BDZ;6BE6;8ESV;	O14672;	NA	O35598;	FALSE	FALSE	Cancer-related genes, CD markers, Disease related genes, Enzymes, Plasma proteins, Potential drug targets, Predicted intracellular proteins, Predicted membrane proteins, Transporters	FALSE	FALSE
ADA10_HUMAN_607	ADA10	ADAM10	Disintegrin and metalloproteinase domain-containing protein 10 (ADAM 10) (EC 3.4.24.81) (CDw156) (Kuzbanian protein homolog) (Mammalian disintegrin-metalloprotease) (CD antigen CD156c)	O14672	ADA10_HUMAN_607	ADA10_MOUSE_608	21.7232	spleen.old_oxi_percent	23.5712	26.2431	25.2071	13.6415	19.9531	21.7232	spleen.old_oxi_percent	23.5712	26.2431	25.2071	13.6415	19.9531	0	TRUE	PF21299	ADAM10, cysteine-rich domain	591 - 646	NA	NA	NA	6BDZ;6BE6;8ESV;	O14672;	NA	O35598;	FALSE	FALSE	Cancer-related genes, CD markers, Disease related genes, Enzymes, Plasma proteins, Potential drug targets, Predicted intracellular proteins, Predicted membrane proteins, Transporters	FALSE	FALSE
ADA10_HUMAN_632	ADA10	ADAM10	Disintegrin and metalloproteinase domain-containing protein 10 (ADAM 10) (EC 3.4.24.81) (CDw156) (Kuzbanian protein homolog) (Mammalian disintegrin-metalloprotease) (CD antigen CD156c)	O14672	ADA10_HUMAN_632	ADA10_MOUSE_633	36.4941	brain.old_oxi_percent	45.3886	32.9426	28.3359	39.4653	36.3379	36.4941	brain.old_oxi_percent	45.3886	32.9426	28.3359	39.4653	36.3379	0	TRUE	PF21299	ADAM10, cysteine-rich domain	591 - 646	NA	NA	NA	6BDZ;6BE6;8ESV;	O14672;	NA	O35598;	FALSE	FALSE	Cancer-related genes, CD markers, Disease related genes, Enzymes, Plasma proteins, Potential drug targets, Predicted intracellular proteins, Predicted membrane proteins, Transporters	FALSE	FALSE
ADA10_HUMAN_639	ADA10	ADAM10	Disintegrin and metalloproteinase domain-containing protein 10 (ADAM 10) (EC 3.4.24.81) (CDw156) (Kuzbanian protein homolog) (Mammalian disintegrin-metalloprotease) (CD antigen CD156c)	O14672	ADA10_HUMAN_639	ADA10_MOUSE_640	NA	NA	NA	NA	NA	NA	NA	NA	NA	NA	NA	NA	NA	NA	NA	TRUE	PF21299	ADAM10, cysteine-rich domain	591 - 646	NA	NA	NA	6BDZ;6BE6;8ESV;	O14672;	NA	O35598;	FALSE	FALSE	Cancer-related genes, CD markers, Disease related genes, Enzymes, Plasma proteins, Potential drug targets, Predicted intracellular proteins, Predicted membrane proteins, Transporters	FALSE	FALSE
ADA10_HUMAN_645	ADA10	ADAM10	Disintegrin and metalloproteinase domain-containing protein 10 (ADAM 10) (EC 3.4.24.81) (CDw156) (Kuzbanian protein homolog) (Mammalian disintegrin-metalloprotease) (CD antigen CD156c)	O14672	ADA10_HUMAN_645	ADA10_MOUSE_646	NA	NA	NA	NA	NA	NA	NA	NA	NA	NA	NA	NA	NA	NA	NA	TRUE	PF21299	ADAM10, cysteine-rich domain	591 - 646	NA	NA	NA	6BDZ;6BE6;8ESV;	O14672;	NA	O35598;	FALSE	FALSE	Cancer-related genes, CD markers, Disease related genes, Enzymes, Plasma proteins, Potential drug targets, Predicted intracellular proteins, Predicted membrane proteins, Transporters	FALSE	FALSE
ADA10_HUMAN_699	ADA10	ADAM10	Disintegrin and metalloproteinase domain-containing protein 10 (ADAM 10) (EC 3.4.24.81) (CDw156) (Kuzbanian protein homolog) (Mammalian disintegrin-metalloprotease) (CD antigen CD156c)	O14672	ADA10_HUMAN_699	ADA10_MOUSE_700	NA	NA	NA	NA	NA	NA	NA	NA	NA	NA	NA	NA	NA	NA	NA	TRUE	NA	NA	NA	NA	NA	NA	6BDZ;6BE6;8ESV;	O14672;	NA	O35598;	FALSE	FALSE	Cancer-related genes, CD markers, Disease related genes, Enzymes, Plasma proteins, Potential drug targets, Predicted intracellular proteins, Predicted membrane proteins, Transporters	FALSE	FALSE
PTGES_HUMAN_19	PTGES	PTGES	Prostaglandin E synthase (EC 5.3.99.3) (Glutathione peroxidase PTGES) (EC 1.11.1.-) (Glutathione transferase PTGES) (EC 2.5.1.18) (Microsomal glutathione S-transferase 1-like 1) (MGST1-L1) (Microsomal prostaglandin E synthase 1) (MPGES-1) (p53-induced gene 12 protein)	O14684	PTGES_HUMAN_19	PTGES_MOUSE_20	NA	NA	NA	NA	NA	NA	NA	NA	NA	NA	NA	NA	NA	NA	NA	TRUE	PF01124	MAPEG family	17 - 146	PF01124	MAPEG family	18 - 147	3DWW;4AL0;4AL1;4BPM;4WAB;4YK5;4YL0;4YL1;4YL3;5BQG;5BQH;5BQI;5K0I;5T36;5T37;5TL9;6VL4;	O14684;	NA	Q9JM51;	FALSE	FALSE	Enzymes, Metabolic proteins, Predicted membrane proteins	FALSE	TRUE
PTGES_HUMAN_59	PTGES	PTGES	Prostaglandin E synthase (EC 5.3.99.3) (Glutathione peroxidase PTGES) (EC 1.11.1.-) (Glutathione transferase PTGES) (EC 2.5.1.18) (Microsomal glutathione S-transferase 1-like 1) (MGST1-L1) (Microsomal prostaglandin E synthase 1) (MPGES-1) (p53-induced gene 12 protein)	O14684	NA	NA	NA	NA	NA	NA	NA	NA	NA	NA	NA	NA	NA	NA	NA	NA	NA	TRUE	PF01124	MAPEG family	17 - 146	NA	NA	NA	3DWW;4AL0;4AL1;4BPM;4WAB;4YK5;4YL0;4YL1;4YL3;5BQG;5BQH;5BQI;5K0I;5T36;5T37;5TL9;6VL4;	O14684;	NA	NA	FALSE	FALSE	Enzymes, Metabolic proteins, Predicted membrane proteins	FALSE	TRUE
PTGES_HUMAN_68	PTGES	PTGES	Prostaglandin E synthase (EC 5.3.99.3) (Glutathione peroxidase PTGES) (EC 1.11.1.-) (Glutathione transferase PTGES) (EC 2.5.1.18) (Microsomal glutathione S-transferase 1-like 1) (MGST1-L1) (Microsomal prostaglandin E synthase 1) (MPGES-1) (p53-induced gene 12 protein)	O14684	PTGES_HUMAN_68	PTGES_MOUSE_69	NA	NA	NA	NA	NA	NA	NA	NA	NA	NA	NA	NA	NA	NA	NA	TRUE	PF01124	MAPEG family	17 - 146	PF01124	MAPEG family	18 - 147	3DWW;4AL0;4AL1;4BPM;4WAB;4YK5;4YL0;4YL1;4YL3;5BQG;5BQH;5BQI;5K0I;5T36;5T37;5TL9;6VL4;	O14684;	NA	Q9JM51;	FALSE	FALSE	Enzymes, Metabolic proteins, Predicted membrane proteins	FALSE	TRUE
PTGES_HUMAN_137	PTGES	PTGES	Prostaglandin E synthase (EC 5.3.99.3) (Glutathione peroxidase PTGES) (EC 1.11.1.-) (Glutathione transferase PTGES) (EC 2.5.1.18) (Microsomal glutathione S-transferase 1-like 1) (MGST1-L1) (Microsomal prostaglandin E synthase 1) (MPGES-1) (p53-induced gene 12 protein)	O14684	PTGES_HUMAN_137	PTGES_MOUSE_138	NA	NA	NA	NA	NA	NA	NA	NA	NA	NA	NA	NA	NA	NA	NA	TRUE	PF01124	MAPEG family	17 - 146	PF01124	MAPEG family	18 - 147	3DWW;4AL0;4AL1;4BPM;4WAB;4YK5;4YL0;4YL1;4YL3;5BQG;5BQH;5BQI;5K0I;5T36;5T37;5TL9;6VL4;	O14684;	NA	Q9JM51;	FALSE	FALSE	Enzymes, Metabolic proteins, Predicted membrane proteins	FALSE	TRUE
MP2K7_HUMAN_131	MP2K7	MAP2K7	Dual specificity mitogen-activated protein kinase kinase 7 (MAP kinase kinase 7) (MAPKK 7) (EC 2.7.12.2) (JNK-activating kinase 2) (MAPK/ERK kinase 7) (MEK 7) (Stress-activated protein kinase kinase 4) (SAPK kinase 4) (SAPKK-4) (SAPKK4) (c-Jun N-terminal kinase kinase 2) (JNK kinase 2) (JNKK 2)	O14733	MP2K7_HUMAN_131	MP2K7_MOUSE_147	4.3318	brain.young_oxi_percent	1.60876	2.85636	6.25594	4.57941	6.35855	17.2515	brain.old_oxi_percent	7.277	6.87499	6.96483	60.1409	4.99968	12.9197	TRUE	PF00069	Protein kinase domain	122 - 380	NA	NA	NA	2DYL;3WZU;4UX9;5B2K;5B2L;5B2M;5Y8U;5Y90;5Z1D;5Z1E;6IB0;6IB2;6QFL;6QFR;6QFT;6QG4;6QG7;6QHO;6QHR;6YFZ;6YG0;6YG1;6YG2;6YG3;6YG4;6YG5;6YG6;6YG7;6YZ4;7CBX;7OVI;7OVJ;7OVK;7OVL;7OVM;7OVN;	O14733;	NA	Q8CE90;	FALSE	TRUE	Enzymes, Plasma proteins, Predicted intracellular proteins	FALSE	FALSE
MP2K7_HUMAN_176	MP2K7	MAP2K7	Dual specificity mitogen-activated protein kinase kinase 7 (MAP kinase kinase 7) (MAPKK 7) (EC 2.7.12.2) (JNK-activating kinase 2) (MAPK/ERK kinase 7) (MEK 7) (Stress-activated protein kinase kinase 4) (SAPK kinase 4) (SAPKK-4) (SAPKK4) (c-Jun N-terminal kinase kinase 2) (JNK kinase 2) (JNKK 2)	O14733	MP2K7_HUMAN_176	MP2K7_MOUSE_192	NA	NA	NA	NA	NA	NA	NA	NA	NA	NA	NA	NA	NA	NA	NA	TRUE	PF00069	Protein kinase domain	122 - 380	NA	NA	NA	2DYL;3WZU;4UX9;5B2K;5B2L;5B2M;5Y8U;5Y90;5Z1D;5Z1E;6IB0;6IB2;6QFL;6QFR;6QFT;6QG4;6QG7;6QHO;6QHR;6YFZ;6YG0;6YG1;6YG2;6YG3;6YG4;6YG5;6YG6;6YG7;6YZ4;7CBX;7OVI;7OVJ;7OVK;7OVL;7OVM;7OVN;	O14733;	NA	Q8CE90;	FALSE	TRUE	Enzymes, Plasma proteins, Predicted intracellular proteins	FALSE	FALSE
MP2K7_HUMAN_182	MP2K7	MAP2K7	Dual specificity mitogen-activated protein kinase kinase 7 (MAP kinase kinase 7) (MAPKK 7) (EC 2.7.12.2) (JNK-activating kinase 2) (MAPK/ERK kinase 7) (MEK 7) (Stress-activated protein kinase kinase 4) (SAPK kinase 4) (SAPKK-4) (SAPKK4) (c-Jun N-terminal kinase kinase 2) (JNK kinase 2) (JNKK 2)	O14733	MP2K7_HUMAN_182	MP2K7_MOUSE_198	NA	NA	NA	NA	NA	NA	NA	NA	NA	NA	NA	NA	NA	NA	NA	TRUE	PF00069	Protein kinase domain	122 - 380	NA	NA	NA	2DYL;3WZU;4UX9;5B2K;5B2L;5B2M;5Y8U;5Y90;5Z1D;5Z1E;6IB0;6IB2;6QFL;6QFR;6QFT;6QG4;6QG7;6QHO;6QHR;6YFZ;6YG0;6YG1;6YG2;6YG3;6YG4;6YG5;6YG6;6YG7;6YZ4;7CBX;7OVI;7OVJ;7OVK;7OVL;7OVM;7OVN;	O14733;	NA	Q8CE90;	FALSE	TRUE	Enzymes, Plasma proteins, Predicted intracellular proteins	FALSE	FALSE
MP2K7_HUMAN_202	MP2K7	MAP2K7	Dual specificity mitogen-activated protein kinase kinase 7 (MAP kinase kinase 7) (MAPKK 7) (EC 2.7.12.2) (JNK-activating kinase 2) (MAPK/ERK kinase 7) (MEK 7) (Stress-activated protein kinase kinase 4) (SAPK kinase 4) (SAPKK-4) (SAPKK4) (c-Jun N-terminal kinase kinase 2) (JNK kinase 2) (JNKK 2)	O14733	MP2K7_HUMAN_202	MP2K7_MOUSE_218	NA	NA	NA	NA	NA	NA	NA	NA	NA	NA	NA	NA	NA	NA	NA	TRUE	PF00069	Protein kinase domain	122 - 380	NA	NA	NA	2DYL;3WZU;4UX9;5B2K;5B2L;5B2M;5Y8U;5Y90;5Z1D;5Z1E;6IB0;6IB2;6QFL;6QFR;6QFT;6QG4;6QG7;6QHO;6QHR;6YFZ;6YG0;6YG1;6YG2;6YG3;6YG4;6YG5;6YG6;6YG7;6YZ4;7CBX;7OVI;7OVJ;7OVK;7OVL;7OVM;7OVN;	O14733;	NA	Q8CE90;	FALSE	TRUE	Enzymes, Plasma proteins, Predicted intracellular proteins	FALSE	FALSE
MP2K7_HUMAN_260	MP2K7	MAP2K7	Dual specificity mitogen-activated protein kinase kinase 7 (MAP kinase kinase 7) (MAPKK 7) (EC 2.7.12.2) (JNK-activating kinase 2) (MAPK/ERK kinase 7) (MEK 7) (Stress-activated protein kinase kinase 4) (SAPK kinase 4) (SAPKK-4) (SAPKK4) (c-Jun N-terminal kinase kinase 2) (JNK kinase 2) (JNKK 2)	O14733	MP2K7_HUMAN_260	MP2K7_MOUSE_276	1.0038	brain.old_oxi_percent	0.746241	0.479364	1.52029	1.61967	0.653436	10.4978	brain.young_oxi_percent	10.3468	9.32636	8.48927	12.0432	12.2833	9.49397	TRUE	PF00069	Protein kinase domain	122 - 380	NA	NA	NA	2DYL;3WZU;4UX9;5B2K;5B2L;5B2M;5Y8U;5Y90;5Z1D;5Z1E;6IB0;6IB2;6QFL;6QFR;6QFT;6QG4;6QG7;6QHO;6QHR;6YFZ;6YG0;6YG1;6YG2;6YG3;6YG4;6YG5;6YG6;6YG7;6YZ4;7CBX;7OVI;7OVJ;7OVK;7OVL;7OVM;7OVN;	O14733;	NA	Q8CE90;	FALSE	TRUE	Enzymes, Plasma proteins, Predicted intracellular proteins	FALSE	FALSE
MP2K7_HUMAN_280	MP2K7	MAP2K7	Dual specificity mitogen-activated protein kinase kinase 7 (MAP kinase kinase 7) (MAPKK 7) (EC 2.7.12.2) (JNK-activating kinase 2) (MAPK/ERK kinase 7) (MEK 7) (Stress-activated protein kinase kinase 4) (SAPK kinase 4) (SAPKK-4) (SAPKK4) (c-Jun N-terminal kinase kinase 2) (JNK kinase 2) (JNKK 2)	O14733	MP2K7_HUMAN_280	MP2K7_MOUSE_296	3.91249	brain.young_oxi_percent	4.29123	3.23847	3.95746	3.25145	4.82383	3.91249	brain.young_oxi_percent	4.29123	3.23847	3.95746	3.25145	4.82383	0	TRUE	PF00069	Protein kinase domain	122 - 380	NA	NA	NA	2DYL;3WZU;4UX9;5B2K;5B2L;5B2M;5Y8U;5Y90;5Z1D;5Z1E;6IB0;6IB2;6QFL;6QFR;6QFT;6QG4;6QG7;6QHO;6QHR;6YFZ;6YG0;6YG1;6YG2;6YG3;6YG4;6YG5;6YG6;6YG7;6YZ4;7CBX;7OVI;7OVJ;7OVK;7OVL;7OVM;7OVN;	O14733;	NA	Q8CE90;	FALSE	TRUE	Enzymes, Plasma proteins, Predicted intracellular proteins	FALSE	FALSE
MP2K7_HUMAN_325	MP2K7	MAP2K7	Dual specificity mitogen-activated protein kinase kinase 7 (MAP kinase kinase 7) (MAPKK 7) (EC 2.7.12.2) (JNK-activating kinase 2) (MAPK/ERK kinase 7) (MEK 7) (Stress-activated protein kinase kinase 4) (SAPK kinase 4) (SAPKK-4) (SAPKK4) (c-Jun N-terminal kinase kinase 2) (JNK kinase 2) (JNKK 2)	O14733	MP2K7_HUMAN_325	MP2K7_MOUSE_341	NA	NA	NA	NA	NA	NA	NA	NA	NA	NA	NA	NA	NA	NA	NA	TRUE	PF00069	Protein kinase domain	122 - 380	NA	NA	NA	2DYL;3WZU;4UX9;5B2K;5B2L;5B2M;5Y8U;5Y90;5Z1D;5Z1E;6IB0;6IB2;6QFL;6QFR;6QFT;6QG4;6QG7;6QHO;6QHR;6YFZ;6YG0;6YG1;6YG2;6YG3;6YG4;6YG5;6YG6;6YG7;6YZ4;7CBX;7OVI;7OVJ;7OVK;7OVL;7OVM;7OVN;	O14733;	NA	Q8CE90;	FALSE	TRUE	Enzymes, Plasma proteins, Predicted intracellular proteins	FALSE	FALSE
MP2K7_HUMAN_360	MP2K7	MAP2K7	Dual specificity mitogen-activated protein kinase kinase 7 (MAP kinase kinase 7) (MAPKK 7) (EC 2.7.12.2) (JNK-activating kinase 2) (MAPK/ERK kinase 7) (MEK 7) (Stress-activated protein kinase kinase 4) (SAPK kinase 4) (SAPKK-4) (SAPKK4) (c-Jun N-terminal kinase kinase 2) (JNK kinase 2) (JNKK 2)	O14733	MP2K7_HUMAN_360	MP2K7_MOUSE_376	NA	NA	NA	NA	NA	NA	NA	NA	NA	NA	NA	NA	NA	NA	NA	TRUE	PF00069	Protein kinase domain	122 - 380	NA	NA	NA	2DYL;3WZU;4UX9;5B2K;5B2L;5B2M;5Y8U;5Y90;5Z1D;5Z1E;6IB0;6IB2;6QFL;6QFR;6QFT;6QG4;6QG7;6QHO;6QHR;6YFZ;6YG0;6YG1;6YG2;6YG3;6YG4;6YG5;6YG6;6YG7;6YZ4;7CBX;7OVI;7OVJ;7OVK;7OVL;7OVM;7OVN;	O14733;	NA	Q8CE90;	FALSE	TRUE	Enzymes, Plasma proteins, Predicted intracellular proteins	FALSE	FALSE
TNF11_HUMAN_62	TNF11	TNFSF11	Tumor necrosis factor ligand superfamily member 11 (Osteoclast differentiation factor) (ODF) (Osteoprotegerin ligand) (OPGL) (Receptor activator of nuclear factor kappa-B ligand) (RANKL) (TNF-related activation-induced cytokine) (TRANCE) (CD antigen CD254) [Cleaved into: Tumor necrosis factor ligand superfamily member 11, membrane form; Tumor necrosis factor ligand superfamily member 11, soluble …	O14788	TNF11_HUMAN_62	TNF11_MOUSE_63	NA	NA	NA	NA	NA	NA	NA	NA	NA	NA	NA	NA	NA	NA	NA	TRUE	NA	NA	NA	NA	NA	NA	3URF;5BNQ;	O14788;	1IQA;1JTZ;1S55;3ME2;3QBQ;4E4D;4GIQ;	O35235;	FALSE	FALSE	Cancer-related genes, CD markers, Disease related genes, FDA approved drug targets, Human disease related genes, Predicted intracellular proteins, Predicted membrane proteins, Predicted secreted proteins	FALSE	FALSE
TNF11_HUMAN_86	TNF11	TNFSF11	Tumor necrosis factor ligand superfamily member 11 (Osteoclast differentiation factor) (ODF) (Osteoprotegerin ligand) (OPGL) (Receptor activator of nuclear factor kappa-B ligand) (RANKL) (TNF-related activation-induced cytokine) (TRANCE) (CD antigen CD254) [Cleaved into: Tumor necrosis factor ligand superfamily member 11, membrane form; Tumor necrosis factor ligand superfamily member 11, soluble …	O14788	TNF11_HUMAN_86	TNF11_MOUSE_87	NA	NA	NA	NA	NA	NA	NA	NA	NA	NA	NA	NA	NA	NA	NA	TRUE	NA	NA	NA	NA	NA	NA	3URF;5BNQ;	O14788;	1IQA;1JTZ;1S55;3ME2;3QBQ;4E4D;4GIQ;	O35235;	FALSE	FALSE	Cancer-related genes, CD markers, Disease related genes, FDA approved drug targets, Human disease related genes, Predicted intracellular proteins, Predicted membrane proteins, Predicted secreted proteins	FALSE	FALSE
TNF11_HUMAN_116	TNF11	TNFSF11	Tumor necrosis factor ligand superfamily member 11 (Osteoclast differentiation factor) (ODF) (Osteoprotegerin ligand) (OPGL) (Receptor activator of nuclear factor kappa-B ligand) (RANKL) (TNF-related activation-induced cytokine) (TRANCE) (CD antigen CD254) [Cleaved into: Tumor necrosis factor ligand superfamily member 11, membrane form; Tumor necrosis factor ligand superfamily member 11, soluble …	O14788	TNF11_HUMAN_116	TNF11_MOUSE_115	NA	NA	NA	NA	NA	NA	NA	NA	NA	NA	NA	NA	NA	NA	NA	TRUE	NA	NA	NA	NA	NA	NA	3URF;5BNQ;	O14788;	1IQA;1JTZ;1S55;3ME2;3QBQ;4E4D;4GIQ;	O35235;	FALSE	FALSE	Cancer-related genes, CD markers, Disease related genes, FDA approved drug targets, Human disease related genes, Predicted intracellular proteins, Predicted membrane proteins, Predicted secreted proteins	FALSE	FALSE
TNF11_HUMAN_221	TNF11	TNFSF11	Tumor necrosis factor ligand superfamily member 11 (Osteoclast differentiation factor) (ODF) (Osteoprotegerin ligand) (OPGL) (Receptor activator of nuclear factor kappa-B ligand) (RANKL) (TNF-related activation-induced cytokine) (TRANCE) (CD antigen CD254) [Cleaved into: Tumor necrosis factor ligand superfamily member 11, membrane form; Tumor necrosis factor ligand superfamily member 11, soluble …	O14788	TNF11_HUMAN_221	TNF11_MOUSE_220	NA	NA	NA	NA	NA	NA	NA	NA	NA	NA	NA	NA	NA	NA	NA	TRUE	PF00229	TNF(Tumour Necrosis Factor) family	186 - 313	PF00229	TNF(Tumour Necrosis Factor) family	185 - 312	3URF;5BNQ;	O14788;	1IQA;1JTZ;1S55;3ME2;3QBQ;4E4D;4GIQ;	O35235;	FALSE	FALSE	Cancer-related genes, CD markers, Disease related genes, FDA approved drug targets, Human disease related genes, Predicted intracellular proteins, Predicted membrane proteins, Predicted secreted proteins	FALSE	FALSE
PSA7_HUMAN_63	PSA7	PSMA7	Proteasome subunit alpha type-7 (Proteasome subunit RC6-1) (Proteasome subunit XAPC7)	O14818	PSA7_HUMAN_63	PSA7_MOUSE_63	NA	NA	NA	NA	NA	NA	NA	NA	NA	NA	NA	NA	NA	NA	NA	TRUE	PF00227	Proteasome subunit	26 - 211	PF00227	Proteasome subunit	26 - 211	4R3O;4R67;5A0Q;5GJQ;5GJR;5L4G;5LE5;5LEX;5LEY;5LEZ;5LF0;5LF1;5LF3;5LF4;5LF6;5LF7;5LN3;5M32;5T0C;5T0G;5T0H;5T0I;5T0J;5VFO;5VFP;5VFQ;5VFR;5VFS;5VFT;5VFU;6AVO;6E5B;6KWY;6MSB;6MSD;6MSE;6MSG;6MSH;6MSJ;6MSK;6R70;6REY;6RGQ;6WJD;6WJN;6XMJ;7AWE;7B12;7LXV;7NAN;7NAO;7NAP;7NAQ;7NHT;7PG9;7QXN;7QXP;7QXU;7QXW;7QXX;7QY7;7QYA;7QYB;7V5G;7V5M;7W37;7W38;7W39;7W3A;7W3B;7W3C;7W3F;7W3G;7W3H;7W3I;7W3J;7W3K;7W3M;8CVR;8CVS…	O14818;	3UNB;3UNE;3UNF;3UNH;	Q9Z2U0;	FALSE	FALSE	Enzymes, Plasma proteins, Predicted intracellular proteins	FALSE	FALSE
PSA7_HUMAN_70	PSA7	PSMA7	Proteasome subunit alpha type-7 (Proteasome subunit RC6-1) (Proteasome subunit XAPC7)	O14818	PSA7_HUMAN_70	PSA7_MOUSE_70	NA	NA	NA	NA	NA	NA	NA	NA	NA	NA	NA	NA	NA	NA	NA	TRUE	PF00227	Proteasome subunit	26 - 211	PF00227	Proteasome subunit	26 - 211	4R3O;4R67;5A0Q;5GJQ;5GJR;5L4G;5LE5;5LEX;5LEY;5LEZ;5LF0;5LF1;5LF3;5LF4;5LF6;5LF7;5LN3;5M32;5T0C;5T0G;5T0H;5T0I;5T0J;5VFO;5VFP;5VFQ;5VFR;5VFS;5VFT;5VFU;6AVO;6E5B;6KWY;6MSB;6MSD;6MSE;6MSG;6MSH;6MSJ;6MSK;6R70;6REY;6RGQ;6WJD;6WJN;6XMJ;7AWE;7B12;7LXV;7NAN;7NAO;7NAP;7NAQ;7NHT;7PG9;7QXN;7QXP;7QXU;7QXW;7QXX;7QY7;7QYA;7QYB;7V5G;7V5M;7W37;7W38;7W39;7W3A;7W3B;7W3C;7W3F;7W3G;7W3H;7W3I;7W3J;7W3K;7W3M;8CVR;8CVS…	O14818;	3UNB;3UNE;3UNF;3UNH;	Q9Z2U0;	FALSE	FALSE	Enzymes, Plasma proteins, Predicted intracellular proteins	FALSE	FALSE
PSA7_HUMAN_91	PSA7	PSMA7	Proteasome subunit alpha type-7 (Proteasome subunit RC6-1) (Proteasome subunit XAPC7)	O14818	PSA7_HUMAN_91	PSA7_MOUSE_91	0.549193	epi.old_oxi_percent	1.20447	0	0	0	1.5415	36.5038	heart.old_oxi_percent	34.1162	37.373	32.1545	38.5703	40.3049	35.9546	TRUE	PF00227	Proteasome subunit	26 - 211	PF00227	Proteasome subunit	26 - 211	4R3O;4R67;5A0Q;5GJQ;5GJR;5L4G;5LE5;5LEX;5LEY;5LEZ;5LF0;5LF1;5LF3;5LF4;5LF6;5LF7;5LN3;5M32;5T0C;5T0G;5T0H;5T0I;5T0J;5VFO;5VFP;5VFQ;5VFR;5VFS;5VFT;5VFU;6AVO;6E5B;6KWY;6MSB;6MSD;6MSE;6MSG;6MSH;6MSJ;6MSK;6R70;6REY;6RGQ;6WJD;6WJN;6XMJ;7AWE;7B12;7LXV;7NAN;7NAO;7NAP;7NAQ;7NHT;7PG9;7QXN;7QXP;7QXU;7QXW;7QXX;7QY7;7QYA;7QYB;7V5G;7V5M;7W37;7W38;7W39;7W3A;7W3B;7W3C;7W3F;7W3G;7W3H;7W3I;7W3J;7W3K;7W3M;8CVR;8CVS…	O14818;	3UNB;3UNE;3UNF;3UNH;	Q9Z2U0;	FALSE	FALSE	Enzymes, Plasma proteins, Predicted intracellular proteins	FALSE	FALSE
TR13B_HUMAN_34	TR13B	TNFRSF13B	Tumor necrosis factor receptor superfamily member 13B (Transmembrane activator and CAML interactor) (CD antigen CD267)	O14836	TR13B_HUMAN_34	TR13B_MOUSE_6	NA	NA	NA	NA	NA	NA	NA	NA	NA	NA	NA	NA	NA	NA	NA	TRUE	NA	NA	NA	NA	NA	NA	1XU1;1XUT;	O14836;	NA	Q9ET35;	FALSE	FALSE	CD markers, Disease related genes, Human disease related genes, Predicted intracellular proteins, Predicted membrane proteins	FALSE	FALSE
TR13B_HUMAN_47	TR13B	TNFRSF13B	Tumor necrosis factor receptor superfamily member 13B (Transmembrane activator and CAML interactor) (CD antigen CD267)	O14836	TR13B_HUMAN_47	TR13B_MOUSE_19	NA	NA	NA	NA	NA	NA	NA	NA	NA	NA	NA	NA	NA	NA	NA	TRUE	PF09305	TACI, cysteine-rich domain	34 - 67	NA	NA	NA	1XU1;1XUT;	O14836;	NA	Q9ET35;	FALSE	FALSE	CD markers, Disease related genes, Human disease related genes, Predicted intracellular proteins, Predicted membrane proteins	FALSE	FALSE
TR13B_HUMAN_50	TR13B	TNFRSF13B	Tumor necrosis factor receptor superfamily member 13B (Transmembrane activator and CAML interactor) (CD antigen CD267)	O14836	TR13B_HUMAN_50	TR13B_MOUSE_22	NA	NA	NA	NA	NA	NA	NA	NA	NA	NA	NA	NA	NA	NA	NA	TRUE	PF09305	TACI, cysteine-rich domain	34 - 67	NA	NA	NA	1XU1;1XUT;	O14836;	NA	Q9ET35;	FALSE	FALSE	CD markers, Disease related genes, Human disease related genes, Predicted intracellular proteins, Predicted membrane proteins	FALSE	FALSE
TR13B_HUMAN_54	TR13B	TNFRSF13B	Tumor necrosis factor receptor superfamily member 13B (Transmembrane activator and CAML interactor) (CD antigen CD267)	O14836	TR13B_HUMAN_54	TR13B_MOUSE_26	NA	NA	NA	NA	NA	NA	NA	NA	NA	NA	NA	NA	NA	NA	NA	TRUE	PF09305	TACI, cysteine-rich domain	34 - 67	NA	NA	NA	1XU1;1XUT;	O14836;	NA	Q9ET35;	FALSE	FALSE	CD markers, Disease related genes, Human disease related genes, Predicted intracellular proteins, Predicted membrane proteins	FALSE	FALSE
TR13B_HUMAN_62	TR13B	TNFRSF13B	Tumor necrosis factor receptor superfamily member 13B (Transmembrane activator and CAML interactor) (CD antigen CD267)	O14836	TR13B_HUMAN_62	TR13B_MOUSE_34	NA	NA	NA	NA	NA	NA	NA	NA	NA	NA	NA	NA	NA	NA	NA	TRUE	PF09305	TACI, cysteine-rich domain	34 - 67	NA	NA	NA	1XU1;1XUT;	O14836;	NA	Q9ET35;	FALSE	FALSE	CD markers, Disease related genes, Human disease related genes, Predicted intracellular proteins, Predicted membrane proteins	FALSE	FALSE
TR13B_HUMAN_66	TR13B	TNFRSF13B	Tumor necrosis factor receptor superfamily member 13B (Transmembrane activator and CAML interactor) (CD antigen CD267)	O14836	TR13B_HUMAN_66	TR13B_MOUSE_38	NA	NA	NA	NA	NA	NA	NA	NA	NA	NA	NA	NA	NA	NA	NA	TRUE	PF09305	TACI, cysteine-rich domain	34 - 67	NA	NA	NA	1XU1;1XUT;	O14836;	NA	Q9ET35;	FALSE	FALSE	CD markers, Disease related genes, Human disease related genes, Predicted intracellular proteins, Predicted membrane proteins	FALSE	FALSE
TR13B_HUMAN_71	TR13B	TNFRSF13B	Tumor necrosis factor receptor superfamily member 13B (Transmembrane activator and CAML interactor) (CD antigen CD267)	O14836	TR13B_HUMAN_71	TR13B_MOUSE_43	NA	NA	NA	NA	NA	NA	NA	NA	NA	NA	NA	NA	NA	NA	NA	TRUE	PF09305	TACI, cysteine-rich domain	69 - 107	PF09305	TACI, cysteine-rich domain	41 - 79	1XU1;1XUT;	O14836;	NA	Q9ET35;	FALSE	FALSE	CD markers, Disease related genes, Human disease related genes, Predicted intracellular proteins, Predicted membrane proteins	FALSE	FALSE
TR13B_HUMAN_86	TR13B	TNFRSF13B	Tumor necrosis factor receptor superfamily member 13B (Transmembrane activator and CAML interactor) (CD antigen CD267)	O14836	TR13B_HUMAN_86	TR13B_MOUSE_58	NA	NA	NA	NA	NA	NA	NA	NA	NA	NA	NA	NA	NA	NA	NA	TRUE	PF09305	TACI, cysteine-rich domain	69 - 107	PF09305	TACI, cysteine-rich domain	41 - 79	1XU1;1XUT;	O14836;	NA	Q9ET35;	FALSE	FALSE	CD markers, Disease related genes, Human disease related genes, Predicted intracellular proteins, Predicted membrane proteins	FALSE	FALSE
TR13B_HUMAN_89	TR13B	TNFRSF13B	Tumor necrosis factor receptor superfamily member 13B (Transmembrane activator and CAML interactor) (CD antigen CD267)	O14836	TR13B_HUMAN_89	TR13B_MOUSE_61	NA	NA	NA	NA	NA	NA	NA	NA	NA	NA	NA	NA	NA	NA	NA	TRUE	PF09305	TACI, cysteine-rich domain	69 - 107	PF09305	TACI, cysteine-rich domain	41 - 79	1XU1;1XUT;	O14836;	NA	Q9ET35;	FALSE	FALSE	CD markers, Disease related genes, Human disease related genes, Predicted intracellular proteins, Predicted membrane proteins	FALSE	FALSE
TR13B_HUMAN_93	TR13B	TNFRSF13B	Tumor necrosis factor receptor superfamily member 13B (Transmembrane activator and CAML interactor) (CD antigen CD267)	O14836	TR13B_HUMAN_93	TR13B_MOUSE_65	NA	NA	NA	NA	NA	NA	NA	NA	NA	NA	NA	NA	NA	NA	NA	TRUE	PF09305	TACI, cysteine-rich domain	69 - 107	PF09305	TACI, cysteine-rich domain	41 - 79	1XU1;1XUT;	O14836;	NA	Q9ET35;	FALSE	FALSE	CD markers, Disease related genes, Human disease related genes, Predicted intracellular proteins, Predicted membrane proteins	FALSE	FALSE
TR13B_HUMAN_100	TR13B	TNFRSF13B	Tumor necrosis factor receptor superfamily member 13B (Transmembrane activator and CAML interactor) (CD antigen CD267)	O14836	TR13B_HUMAN_100	TR13B_MOUSE_72	NA	NA	NA	NA	NA	NA	NA	NA	NA	NA	NA	NA	NA	NA	NA	TRUE	PF09305	TACI, cysteine-rich domain	69 - 107	PF09305	TACI, cysteine-rich domain	41 - 79	1XU1;1XUT;	O14836;	NA	Q9ET35;	FALSE	FALSE	CD markers, Disease related genes, Human disease related genes, Predicted intracellular proteins, Predicted membrane proteins	FALSE	FALSE
TR13B_HUMAN_104	TR13B	TNFRSF13B	Tumor necrosis factor receptor superfamily member 13B (Transmembrane activator and CAML interactor) (CD antigen CD267)	O14836	TR13B_HUMAN_104	TR13B_MOUSE_76	NA	NA	NA	NA	NA	NA	NA	NA	NA	NA	NA	NA	NA	NA	NA	TRUE	PF09305	TACI, cysteine-rich domain	69 - 107	PF09305	TACI, cysteine-rich domain	41 - 79	1XU1;1XUT;	O14836;	NA	Q9ET35;	FALSE	FALSE	CD markers, Disease related genes, Human disease related genes, Predicted intracellular proteins, Predicted membrane proteins	FALSE	FALSE
TR13B_HUMAN_170	TR13B	TNFRSF13B	Tumor necrosis factor receptor superfamily member 13B (Transmembrane activator and CAML interactor) (CD antigen CD267)	O14836	TR13B_HUMAN_170	TR13B_MOUSE_133	NA	NA	NA	NA	NA	NA	NA	NA	NA	NA	NA	NA	NA	NA	NA	TRUE	NA	NA	NA	NA	NA	NA	1XU1;1XUT;	O14836;	NA	Q9ET35;	FALSE	FALSE	CD markers, Disease related genes, Human disease related genes, Predicted intracellular proteins, Predicted membrane proteins	FALSE	FALSE
TR13B_HUMAN_172	TR13B	TNFRSF13B	Tumor necrosis factor receptor superfamily member 13B (Transmembrane activator and CAML interactor) (CD antigen CD267)	O14836	TR13B_HUMAN_172	TR13B_MOUSE_135	NA	NA	NA	NA	NA	NA	NA	NA	NA	NA	NA	NA	NA	NA	NA	TRUE	NA	NA	NA	NA	NA	NA	1XU1;1XUT;	O14836;	NA	Q9ET35;	FALSE	FALSE	CD markers, Disease related genes, Human disease related genes, Predicted intracellular proteins, Predicted membrane proteins	FALSE	FALSE
TR13B_HUMAN_176	TR13B	TNFRSF13B	Tumor necrosis factor receptor superfamily member 13B (Transmembrane activator and CAML interactor) (CD antigen CD267)	O14836	TR13B_HUMAN_176	TR13B_MOUSE_139	NA	NA	NA	NA	NA	NA	NA	NA	NA	NA	NA	NA	NA	NA	NA	TRUE	NA	NA	NA	NA	NA	NA	1XU1;1XUT;	O14836;	NA	Q9ET35;	FALSE	FALSE	CD markers, Disease related genes, Human disease related genes, Predicted intracellular proteins, Predicted membrane proteins	FALSE	FALSE
TR13B_HUMAN_177	TR13B	TNFRSF13B	Tumor necrosis factor receptor superfamily member 13B (Transmembrane activator and CAML interactor) (CD antigen CD267)	O14836	TR13B_HUMAN_177	TR13B_MOUSE_140	NA	NA	NA	NA	NA	NA	NA	NA	NA	NA	NA	NA	NA	NA	NA	TRUE	NA	NA	NA	NA	NA	NA	1XU1;1XUT;	O14836;	NA	Q9ET35;	FALSE	FALSE	CD markers, Disease related genes, Human disease related genes, Predicted intracellular proteins, Predicted membrane proteins	FALSE	FALSE
TR13B_HUMAN_184	TR13B	TNFRSF13B	Tumor necrosis factor receptor superfamily member 13B (Transmembrane activator and CAML interactor) (CD antigen CD267)	O14836	NA	NA	NA	NA	NA	NA	NA	NA	NA	NA	NA	NA	NA	NA	NA	NA	NA	TRUE	NA	NA	NA	NA	NA	NA	1XU1;1XUT;	O14836;	NA	NA	FALSE	FALSE	CD markers, Disease related genes, Human disease related genes, Predicted intracellular proteins, Predicted membrane proteins	FALSE	FALSE
TR13B_HUMAN_193	TR13B	TNFRSF13B	Tumor necrosis factor receptor superfamily member 13B (Transmembrane activator and CAML interactor) (CD antigen CD267)	O14836	NA	NA	NA	NA	NA	NA	NA	NA	NA	NA	NA	NA	NA	NA	NA	NA	NA	TRUE	NA	NA	NA	NA	NA	NA	1XU1;1XUT;	O14836;	NA	NA	FALSE	FALSE	CD markers, Disease related genes, Human disease related genes, Predicted intracellular proteins, Predicted membrane proteins	FALSE	FALSE
TR13B_HUMAN_195	TR13B	TNFRSF13B	Tumor necrosis factor receptor superfamily member 13B (Transmembrane activator and CAML interactor) (CD antigen CD267)	O14836	NA	NA	NA	NA	NA	NA	NA	NA	NA	NA	NA	NA	NA	NA	NA	NA	NA	TRUE	NA	NA	NA	NA	NA	NA	1XU1;1XUT;	O14836;	NA	NA	FALSE	FALSE	CD markers, Disease related genes, Human disease related genes, Predicted intracellular proteins, Predicted membrane proteins	FALSE	FALSE
TR13B_HUMAN_230	TR13B	TNFRSF13B	Tumor necrosis factor receptor superfamily member 13B (Transmembrane activator and CAML interactor) (CD antigen CD267)	O14836	TR13B_HUMAN_230	TR13B_MOUSE_194	NA	NA	NA	NA	NA	NA	NA	NA	NA	NA	NA	NA	NA	NA	NA	TRUE	NA	NA	NA	NA	NA	NA	1XU1;1XUT;	O14836;	NA	Q9ET35;	FALSE	FALSE	CD markers, Disease related genes, Human disease related genes, Predicted intracellular proteins, Predicted membrane proteins	FALSE	FALSE
TR13B_HUMAN_233	TR13B	TNFRSF13B	Tumor necrosis factor receptor superfamily member 13B (Transmembrane activator and CAML interactor) (CD antigen CD267)	O14836	TR13B_HUMAN_233	TR13B_MOUSE_197	NA	NA	NA	NA	NA	NA	NA	NA	NA	NA	NA	NA	NA	NA	NA	TRUE	NA	NA	NA	NA	NA	NA	1XU1;1XUT;	O14836;	NA	Q9ET35;	FALSE	FALSE	CD markers, Disease related genes, Human disease related genes, Predicted intracellular proteins, Predicted membrane proteins	FALSE	FALSE
TR13B_HUMAN_237	TR13B	TNFRSF13B	Tumor necrosis factor receptor superfamily member 13B (Transmembrane activator and CAML interactor) (CD antigen CD267)	O14836	NA	NA	NA	NA	NA	NA	NA	NA	NA	NA	NA	NA	NA	NA	NA	NA	NA	TRUE	NA	NA	NA	NA	NA	NA	1XU1;1XUT;	O14836;	NA	NA	FALSE	FALSE	CD markers, Disease related genes, Human disease related genes, Predicted intracellular proteins, Predicted membrane proteins	FALSE	FALSE
TR13B_HUMAN_255	TR13B	TNFRSF13B	Tumor necrosis factor receptor superfamily member 13B (Transmembrane activator and CAML interactor) (CD antigen CD267)	O14836	NA	NA	NA	NA	NA	NA	NA	NA	NA	NA	NA	NA	NA	NA	NA	NA	NA	TRUE	NA	NA	NA	NA	NA	NA	1XU1;1XUT;	O14836;	NA	NA	FALSE	FALSE	CD markers, Disease related genes, Human disease related genes, Predicted intracellular proteins, Predicted membrane proteins	FALSE	FALSE
TR13B_HUMAN_261	TR13B	TNFRSF13B	Tumor necrosis factor receptor superfamily member 13B (Transmembrane activator and CAML interactor) (CD antigen CD267)	O14836	NA	NA	NA	NA	NA	NA	NA	NA	NA	NA	NA	NA	NA	NA	NA	NA	NA	TRUE	NA	NA	NA	NA	NA	NA	1XU1;1XUT;	O14836;	NA	NA	FALSE	FALSE	CD markers, Disease related genes, Human disease related genes, Predicted intracellular proteins, Predicted membrane proteins	FALSE	FALSE
TR13B_HUMAN_271	TR13B	TNFRSF13B	Tumor necrosis factor receptor superfamily member 13B (Transmembrane activator and CAML interactor) (CD antigen CD267)	O14836	TR13B_HUMAN_271	TR13B_MOUSE_227	NA	NA	NA	NA	NA	NA	NA	NA	NA	NA	NA	NA	NA	NA	NA	TRUE	NA	NA	NA	NA	NA	NA	1XU1;1XUT;	O14836;	NA	Q9ET35;	FALSE	FALSE	CD markers, Disease related genes, Human disease related genes, Predicted intracellular proteins, Predicted membrane proteins	FALSE	FALSE
TR13B_HUMAN_283	TR13B	TNFRSF13B	Tumor necrosis factor receptor superfamily member 13B (Transmembrane activator and CAML interactor) (CD antigen CD267)	O14836	NA	NA	NA	NA	NA	NA	NA	NA	NA	NA	NA	NA	NA	NA	NA	NA	NA	TRUE	NA	NA	NA	NA	NA	NA	1XU1;1XUT;	O14836;	NA	NA	FALSE	FALSE	CD markers, Disease related genes, Human disease related genes, Predicted intracellular proteins, Predicted membrane proteins	FALSE	FALSE
AIM2_HUMAN_153	AIM2	AIM2	Interferon-inducible protein AIM2 (Absent in melanoma 2)	O14862	NA	NA	NA	NA	NA	NA	NA	NA	NA	NA	NA	NA	NA	NA	NA	NA	NA	TRUE	PF02760	HIN-200/IF120x domain	150 - 317	NA	NA	NA	3RN2;3RN5;3VD8;4O7Q;6MB2;7K3R;	O14862;	NA	NA	FALSE	FALSE	Predicted intracellular proteins	FALSE	FALSE
AIM2_HUMAN_304	AIM2	AIM2	Interferon-inducible protein AIM2 (Absent in melanoma 2)	O14862	AIM2_HUMAN_304	AIM2_MOUSE_308	NA	NA	NA	NA	NA	NA	NA	NA	NA	NA	NA	NA	NA	NA	NA	TRUE	PF02760	HIN-200/IF120x domain	150 - 317	PF02760	HIN-200/IF120x domain	156 - 321	3RN2;3RN5;3VD8;4O7Q;6MB2;7K3R;	O14862;	2N00;4JBM;	Q91VJ1;	FALSE	FALSE	Predicted intracellular proteins	FALSE	FALSE
IFIT3_HUMAN_18	IFIT3	IFIT3	Interferon-induced protein with tetratricopeptide repeats 3 (IFIT-3) (CIG49) (ISG-60) (Interferon-induced 60 kDa protein) (IFI-60K) (Interferon-induced protein with tetratricopeptide repeats 4) (IFIT-4) (Retinoic acid-induced gene G protein) (P60) (RIG-G)	O14879	IFIT3_HUMAN_18	IFIT3_MOUSE_18	52.2979	brain.old_oxi_percent	38.692	47.8246	45.2511	59.3882	70.3338	52.2979	brain.old_oxi_percent	38.692	47.8246	45.2511	59.3882	70.3338	0	TRUE	NA	NA	NA	NA	NA	NA	6C6K;	O14879;	NA	Q64345;	FALSE	FALSE	Plasma proteins, Predicted intracellular proteins	FALSE	FALSE
IFIT3_HUMAN_39	IFIT3	IFIT3	Interferon-induced protein with tetratricopeptide repeats 3 (IFIT-3) (CIG49) (ISG-60) (Interferon-induced 60 kDa protein) (IFI-60K) (Interferon-induced protein with tetratricopeptide repeats 4) (IFIT-4) (Retinoic acid-induced gene G protein) (P60) (RIG-G)	O14879	IFIT3_HUMAN_39	IFIT3_MOUSE_39	4.10145	kidney.old_oxi_percent	5.04022	4.81711	3.43354	3.58858	3.62781	22.0148	liver.old_oxi_percent	18.8516	20.3432	28.7499	19.4455	22.6837	17.9133	TRUE	NA	NA	NA	NA	NA	NA	6C6K;	O14879;	NA	Q64345;	FALSE	FALSE	Plasma proteins, Predicted intracellular proteins	FALSE	FALSE
IFIT3_HUMAN_73	IFIT3	IFIT3	Interferon-induced protein with tetratricopeptide repeats 3 (IFIT-3) (CIG49) (ISG-60) (Interferon-induced 60 kDa protein) (IFI-60K) (Interferon-induced protein with tetratricopeptide repeats 4) (IFIT-4) (Retinoic acid-induced gene G protein) (P60) (RIG-G)	O14879	IFIT3_HUMAN_73	IFIT3_MOUSE_73	0.15081	epi.old_oxi_percent	0.380905	0.373146	0	0	0	18.4381	epi.young_oxi_percent	17.4036	22.4393	11.9718	22.769	17.607	18.2873	TRUE	PF13424	Tetratricopeptide repeat	51 - 117	NA	NA	NA	6C6K;	O14879;	NA	Q64345;	FALSE	FALSE	Plasma proteins, Predicted intracellular proteins	FALSE	FALSE
IFIT3_HUMAN_124	IFIT3	IFIT3	Interferon-induced protein with tetratricopeptide repeats 3 (IFIT-3) (CIG49) (ISG-60) (Interferon-induced 60 kDa protein) (IFI-60K) (Interferon-induced protein with tetratricopeptide repeats 4) (IFIT-4) (Retinoic acid-induced gene G protein) (P60) (RIG-G)	O14879	IFIT3_HUMAN_124	IFIT3_MOUSE_124	NA	NA	NA	NA	NA	NA	NA	NA	NA	NA	NA	NA	NA	NA	NA	TRUE	NA	NA	NA	NA	NA	NA	6C6K;	O14879;	NA	Q64345;	FALSE	FALSE	Plasma proteins, Predicted intracellular proteins	FALSE	FALSE
IFIT3_HUMAN_140	IFIT3	IFIT3	Interferon-induced protein with tetratricopeptide repeats 3 (IFIT-3) (CIG49) (ISG-60) (Interferon-induced 60 kDa protein) (IFI-60K) (Interferon-induced protein with tetratricopeptide repeats 4) (IFIT-4) (Retinoic acid-induced gene G protein) (P60) (RIG-G)	O14879	IFIT3_HUMAN_140	IFIT3_MOUSE_140	NA	NA	NA	NA	NA	NA	NA	NA	NA	NA	NA	NA	NA	NA	NA	TRUE	NA	NA	NA	NA	NA	NA	6C6K;	O14879;	NA	Q64345;	FALSE	FALSE	Plasma proteins, Predicted intracellular proteins	FALSE	FALSE
IFIT3_HUMAN_149	IFIT3	IFIT3	Interferon-induced protein with tetratricopeptide repeats 3 (IFIT-3) (CIG49) (ISG-60) (Interferon-induced 60 kDa protein) (IFI-60K) (Interferon-induced protein with tetratricopeptide repeats 4) (IFIT-4) (Retinoic acid-induced gene G protein) (P60) (RIG-G)	O14879	IFIT3_HUMAN_149	IFIT3_MOUSE_149	NA	NA	NA	NA	NA	NA	NA	NA	NA	NA	NA	NA	NA	NA	NA	TRUE	PF13181	Tetratricopeptide repeat	143 - 169	NA	NA	NA	6C6K;	O14879;	NA	Q64345;	FALSE	FALSE	Plasma proteins, Predicted intracellular proteins	FALSE	FALSE
IFIT3_HUMAN_158	IFIT3	IFIT3	Interferon-induced protein with tetratricopeptide repeats 3 (IFIT-3) (CIG49) (ISG-60) (Interferon-induced 60 kDa protein) (IFI-60K) (Interferon-induced protein with tetratricopeptide repeats 4) (IFIT-4) (Retinoic acid-induced gene G protein) (P60) (RIG-G)	O14879	IFIT3_HUMAN_158	IFIT3_MOUSE_158	NA	NA	NA	NA	NA	NA	NA	NA	NA	NA	NA	NA	NA	NA	NA	TRUE	PF13181	Tetratricopeptide repeat	143 - 169	NA	NA	NA	6C6K;	O14879;	NA	Q64345;	FALSE	FALSE	Plasma proteins, Predicted intracellular proteins	FALSE	FALSE
IFIT3_HUMAN_239	IFIT3	IFIT3	Interferon-induced protein with tetratricopeptide repeats 3 (IFIT-3) (CIG49) (ISG-60) (Interferon-induced 60 kDa protein) (IFI-60K) (Interferon-induced protein with tetratricopeptide repeats 4) (IFIT-4) (Retinoic acid-induced gene G protein) (P60) (RIG-G)	O14879	NA	NA	NA	NA	NA	NA	NA	NA	NA	NA	NA	NA	NA	NA	NA	NA	NA	TRUE	NA	NA	NA	NA	NA	NA	6C6K;	O14879;	NA	NA	FALSE	FALSE	Plasma proteins, Predicted intracellular proteins	FALSE	FALSE
IFIT3_HUMAN_283	IFIT3	IFIT3	Interferon-induced protein with tetratricopeptide repeats 3 (IFIT-3) (CIG49) (ISG-60) (Interferon-induced 60 kDa protein) (IFI-60K) (Interferon-induced protein with tetratricopeptide repeats 4) (IFIT-4) (Retinoic acid-induced gene G protein) (P60) (RIG-G)	O14879	IFIT3_HUMAN_283	IFIT3_MOUSE_283	9.47193	epi.old_oxi_percent	7.48424	10.4446	9.54325	9.06132	10.8263	16.3033	epi.young_oxi_percent	15.608	15.8297	14.9373	19.0821	16.0593	6.83136	TRUE	NA	NA	NA	NA	NA	NA	6C6K;	O14879;	NA	Q64345;	FALSE	FALSE	Plasma proteins, Predicted intracellular proteins	FALSE	FALSE
IFIT3_HUMAN_284	IFIT3	IFIT3	Interferon-induced protein with tetratricopeptide repeats 3 (IFIT-3) (CIG49) (ISG-60) (Interferon-induced 60 kDa protein) (IFI-60K) (Interferon-induced protein with tetratricopeptide repeats 4) (IFIT-4) (Retinoic acid-induced gene G protein) (P60) (RIG-G)	O14879	NA	NA	NA	NA	NA	NA	NA	NA	NA	NA	NA	NA	NA	NA	NA	NA	NA	TRUE	NA	NA	NA	NA	NA	NA	6C6K;	O14879;	NA	NA	FALSE	FALSE	Plasma proteins, Predicted intracellular proteins	FALSE	FALSE
IFIT3_HUMAN_343	IFIT3	IFIT3	Interferon-induced protein with tetratricopeptide repeats 3 (IFIT-3) (CIG49) (ISG-60) (Interferon-induced 60 kDa protein) (IFI-60K) (Interferon-induced protein with tetratricopeptide repeats 4) (IFIT-4) (Retinoic acid-induced gene G protein) (P60) (RIG-G)	O14879	IFIT3_HUMAN_343	IFIT3_MOUSE_344	NA	NA	NA	NA	NA	NA	NA	NA	NA	NA	NA	NA	NA	NA	NA	TRUE	NA	NA	NA	NA	NA	NA	6C6K;	O14879;	NA	Q64345;	FALSE	FALSE	Plasma proteins, Predicted intracellular proteins	FALSE	FALSE
IFIT3_HUMAN_365	IFIT3	IFIT3	Interferon-induced protein with tetratricopeptide repeats 3 (IFIT-3) (CIG49) (ISG-60) (Interferon-induced 60 kDa protein) (IFI-60K) (Interferon-induced protein with tetratricopeptide repeats 4) (IFIT-4) (Retinoic acid-induced gene G protein) (P60) (RIG-G)	O14879	IFIT3_HUMAN_365	IFIT3_MOUSE_366	7.16488	lung.old_oxi_percent	8.33668	5.72854	5.69213	7.11859	8.94844	17.1378	kidney.old_oxi_percent	16.8525	13.2741	19.6024	19.7203	16.2396	9.97291	TRUE	NA	NA	NA	NA	NA	NA	6C6K;	O14879;	NA	Q64345;	FALSE	FALSE	Plasma proteins, Predicted intracellular proteins	FALSE	FALSE
IFIT3_HUMAN_437	IFIT3	IFIT3	Interferon-induced protein with tetratricopeptide repeats 3 (IFIT-3) (CIG49) (ISG-60) (Interferon-induced 60 kDa protein) (IFI-60K) (Interferon-induced protein with tetratricopeptide repeats 4) (IFIT-4) (Retinoic acid-induced gene G protein) (P60) (RIG-G)	O14879	NA	NA	NA	NA	NA	NA	NA	NA	NA	NA	NA	NA	NA	NA	NA	NA	NA	TRUE	PF13181	Tetratricopeptide repeat	416 - 440	NA	NA	NA	6C6K;	O14879;	NA	NA	FALSE	FALSE	Plasma proteins, Predicted intracellular proteins	FALSE	FALSE
IRF6_HUMAN_85	IRF6	IRF6	Interferon regulatory factor 6 (IRF-6)	O14896	IRF6_HUMAN_85	IRF6_MOUSE_85	NA	NA	NA	NA	NA	NA	NA	NA	NA	NA	NA	NA	NA	NA	NA	TRUE	PF00605	Interferon regulatory factor transcription factor	9 - 114	NA	NA	NA	NA	O14896;	NA	P97431;	FALSE	FALSE	Cancer-related genes, Disease related genes, Human disease related genes, Predicted intracellular proteins, Transcription factors	TRUE	FALSE
IRF6_HUMAN_114	IRF6	IRF6	Interferon regulatory factor 6 (IRF-6)	O14896	IRF6_HUMAN_114	IRF6_MOUSE_114	13.6629	epi.young_oxi_percent	18.4659	19.5326	4.27017	18.8974	7.14831	14.4673	kidney.young_oxi_percent	11.2717	11.6197	15.1638	18.806	15.4751	0.804377	TRUE	NA	NA	NA	NA	NA	NA	NA	O14896;	NA	P97431;	FALSE	FALSE	Cancer-related genes, Disease related genes, Human disease related genes, Predicted intracellular proteins, Transcription factors	TRUE	FALSE
IRF6_HUMAN_181	IRF6	IRF6	Interferon regulatory factor 6 (IRF-6)	O14896	IRF6_HUMAN_181	IRF6_MOUSE_181	NA	NA	NA	NA	NA	NA	NA	NA	NA	NA	NA	NA	NA	NA	NA	TRUE	NA	NA	NA	NA	NA	NA	NA	O14896;	NA	P97431;	FALSE	FALSE	Cancer-related genes, Disease related genes, Human disease related genes, Predicted intracellular proteins, Transcription factors	TRUE	FALSE
IRF6_HUMAN_186	IRF6	IRF6	Interferon regulatory factor 6 (IRF-6)	O14896	IRF6_HUMAN_186	IRF6_MOUSE_186	NA	NA	NA	NA	NA	NA	NA	NA	NA	NA	NA	NA	NA	NA	NA	TRUE	NA	NA	NA	NA	NA	NA	NA	O14896;	NA	P97431;	FALSE	FALSE	Cancer-related genes, Disease related genes, Human disease related genes, Predicted intracellular proteins, Transcription factors	TRUE	FALSE
IRF6_HUMAN_249	IRF6	IRF6	Interferon regulatory factor 6 (IRF-6)	O14896	IRF6_HUMAN_249	IRF6_MOUSE_249	NA	NA	NA	NA	NA	NA	NA	NA	NA	NA	NA	NA	NA	NA	NA	TRUE	PF10401	Interferon-regulatory factor 3	223 - 407	PF10401	Interferon-regulatory factor 3	223 - 407	NA	O14896;	NA	P97431;	FALSE	FALSE	Cancer-related genes, Disease related genes, Human disease related genes, Predicted intracellular proteins, Transcription factors	TRUE	FALSE
IRF6_HUMAN_317	IRF6	IRF6	Interferon regulatory factor 6 (IRF-6)	O14896	IRF6_HUMAN_317	IRF6_MOUSE_317	NA	NA	NA	NA	NA	NA	NA	NA	NA	NA	NA	NA	NA	NA	NA	TRUE	PF10401	Interferon-regulatory factor 3	223 - 407	PF10401	Interferon-regulatory factor 3	223 - 407	NA	O14896;	NA	P97431;	FALSE	FALSE	Cancer-related genes, Disease related genes, Human disease related genes, Predicted intracellular proteins, Transcription factors	TRUE	FALSE
IRF6_HUMAN_319	IRF6	IRF6	Interferon regulatory factor 6 (IRF-6)	O14896	IRF6_HUMAN_319	IRF6_MOUSE_319	NA	NA	NA	NA	NA	NA	NA	NA	NA	NA	NA	NA	NA	NA	NA	TRUE	PF10401	Interferon-regulatory factor 3	223 - 407	PF10401	Interferon-regulatory factor 3	223 - 407	NA	O14896;	NA	P97431;	FALSE	FALSE	Cancer-related genes, Disease related genes, Human disease related genes, Predicted intracellular proteins, Transcription factors	TRUE	FALSE
IRF6_HUMAN_327	IRF6	IRF6	Interferon regulatory factor 6 (IRF-6)	O14896	IRF6_HUMAN_327	IRF6_MOUSE_327	NA	NA	NA	NA	NA	NA	NA	NA	NA	NA	NA	NA	NA	NA	NA	TRUE	PF10401	Interferon-regulatory factor 3	223 - 407	PF10401	Interferon-regulatory factor 3	223 - 407	NA	O14896;	NA	P97431;	FALSE	FALSE	Cancer-related genes, Disease related genes, Human disease related genes, Predicted intracellular proteins, Transcription factors	TRUE	FALSE
IRF6_HUMAN_347	IRF6	IRF6	Interferon regulatory factor 6 (IRF-6)	O14896	IRF6_HUMAN_347	IRF6_MOUSE_347	NA	NA	NA	NA	NA	NA	NA	NA	NA	NA	NA	NA	NA	NA	NA	TRUE	PF10401	Interferon-regulatory factor 3	223 - 407	PF10401	Interferon-regulatory factor 3	223 - 407	NA	O14896;	NA	P97431;	FALSE	FALSE	Cancer-related genes, Disease related genes, Human disease related genes, Predicted intracellular proteins, Transcription factors	TRUE	FALSE
IRF6_HUMAN_374	IRF6	IRF6	Interferon regulatory factor 6 (IRF-6)	O14896	IRF6_HUMAN_374	IRF6_MOUSE_374	NA	NA	NA	NA	NA	NA	NA	NA	NA	NA	NA	NA	NA	NA	NA	TRUE	PF10401	Interferon-regulatory factor 3	223 - 407	PF10401	Interferon-regulatory factor 3	223 - 407	NA	O14896;	NA	P97431;	FALSE	FALSE	Cancer-related genes, Disease related genes, Human disease related genes, Predicted intracellular proteins, Transcription factors	TRUE	FALSE
WNT9B_HUMAN_13	WNT9B	WNT9B	Protein Wnt-9b (Protein Wnt-14b) (Protein Wnt-15)	O14905	WNT9B_HUMAN_13	WNT9B_MOUSE_13	NA	NA	NA	NA	NA	NA	NA	NA	NA	NA	NA	NA	NA	NA	NA	TRUE	NA	NA	NA	NA	NA	NA	NA	O14905;	NA	O35468;	FALSE	FALSE	Predicted intracellular proteins, Predicted secreted proteins	FALSE	FALSE
WNT9B_HUMAN_55	WNT9B	WNT9B	Protein Wnt-9b (Protein Wnt-14b) (Protein Wnt-15)	O14905	WNT9B_HUMAN_55	WNT9B_MOUSE_57	NA	NA	NA	NA	NA	NA	NA	NA	NA	NA	NA	NA	NA	NA	NA	TRUE	NA	NA	NA	NA	NA	NA	NA	O14905;	NA	O35468;	FALSE	FALSE	Predicted intracellular proteins, Predicted secreted proteins	FALSE	FALSE
WNT9B_HUMAN_68	WNT9B	WNT9B	Protein Wnt-9b (Protein Wnt-14b) (Protein Wnt-15)	O14905	WNT9B_HUMAN_68	WNT9B_MOUSE_70	NA	NA	NA	NA	NA	NA	NA	NA	NA	NA	NA	NA	NA	NA	NA	TRUE	PF00110	wnt family	59 - 356	PF00110	wnt family	61 - 358	NA	O14905;	NA	O35468;	FALSE	FALSE	Predicted intracellular proteins, Predicted secreted proteins	FALSE	FALSE
WNT9B_HUMAN_89	WNT9B	WNT9B	Protein Wnt-9b (Protein Wnt-14b) (Protein Wnt-15)	O14905	WNT9B_HUMAN_89	WNT9B_MOUSE_91	NA	NA	NA	NA	NA	NA	NA	NA	NA	NA	NA	NA	NA	NA	NA	TRUE	PF00110	wnt family	59 - 356	PF00110	wnt family	61 - 358	NA	O14905;	NA	O35468;	FALSE	FALSE	Predicted intracellular proteins, Predicted secreted proteins	FALSE	FALSE
WNT9B_HUMAN_100	WNT9B	WNT9B	Protein Wnt-9b (Protein Wnt-14b) (Protein Wnt-15)	O14905	WNT9B_HUMAN_100	WNT9B_MOUSE_102	NA	NA	NA	NA	NA	NA	NA	NA	NA	NA	NA	NA	NA	NA	NA	TRUE	PF00110	wnt family	59 - 356	PF00110	wnt family	61 - 358	NA	O14905;	NA	O35468;	FALSE	FALSE	Predicted intracellular proteins, Predicted secreted proteins	FALSE	FALSE
WNT9B_HUMAN_135	WNT9B	WNT9B	Protein Wnt-9b (Protein Wnt-14b) (Protein Wnt-15)	O14905	WNT9B_HUMAN_135	WNT9B_MOUSE_137	NA	NA	NA	NA	NA	NA	NA	NA	NA	NA	NA	NA	NA	NA	NA	TRUE	PF00110	wnt family	59 - 356	PF00110	wnt family	61 - 358	NA	O14905;	NA	O35468;	FALSE	FALSE	Predicted intracellular proteins, Predicted secreted proteins	FALSE	FALSE
WNT9B_HUMAN_143	WNT9B	WNT9B	Protein Wnt-9b (Protein Wnt-14b) (Protein Wnt-15)	O14905	WNT9B_HUMAN_143	WNT9B_MOUSE_145	NA	NA	NA	NA	NA	NA	NA	NA	NA	NA	NA	NA	NA	NA	NA	TRUE	PF00110	wnt family	59 - 356	PF00110	wnt family	61 - 358	NA	O14905;	NA	O35468;	FALSE	FALSE	Predicted intracellular proteins, Predicted secreted proteins	FALSE	FALSE
WNT9B_HUMAN_145	WNT9B	WNT9B	Protein Wnt-9b (Protein Wnt-14b) (Protein Wnt-15)	O14905	WNT9B_HUMAN_145	WNT9B_MOUSE_147	NA	NA	NA	NA	NA	NA	NA	NA	NA	NA	NA	NA	NA	NA	NA	TRUE	PF00110	wnt family	59 - 356	PF00110	wnt family	61 - 358	NA	O14905;	NA	O35468;	FALSE	FALSE	Predicted intracellular proteins, Predicted secreted proteins	FALSE	FALSE
WNT9B_HUMAN_162	WNT9B	WNT9B	Protein Wnt-9b (Protein Wnt-14b) (Protein Wnt-15)	O14905	WNT9B_HUMAN_162	WNT9B_MOUSE_164	NA	NA	NA	NA	NA	NA	NA	NA	NA	NA	NA	NA	NA	NA	NA	TRUE	PF00110	wnt family	59 - 356	PF00110	wnt family	61 - 358	NA	O14905;	NA	O35468;	FALSE	FALSE	Predicted intracellular proteins, Predicted secreted proteins	FALSE	FALSE
WNT9B_HUMAN_210	WNT9B	WNT9B	Protein Wnt-9b (Protein Wnt-14b) (Protein Wnt-15)	O14905	WNT9B_HUMAN_210	WNT9B_MOUSE_212	NA	NA	NA	NA	NA	NA	NA	NA	NA	NA	NA	NA	NA	NA	NA	TRUE	PF00110	wnt family	59 - 356	PF00110	wnt family	61 - 358	NA	O14905;	NA	O35468;	FALSE	FALSE	Predicted intracellular proteins, Predicted secreted proteins	FALSE	FALSE
WNT9B_HUMAN_212	WNT9B	WNT9B	Protein Wnt-9b (Protein Wnt-14b) (Protein Wnt-15)	O14905	WNT9B_HUMAN_212	WNT9B_MOUSE_214	NA	NA	NA	NA	NA	NA	NA	NA	NA	NA	NA	NA	NA	NA	NA	TRUE	PF00110	wnt family	59 - 356	PF00110	wnt family	61 - 358	NA	O14905;	NA	O35468;	FALSE	FALSE	Predicted intracellular proteins, Predicted secreted proteins	FALSE	FALSE
WNT9B_HUMAN_219	WNT9B	WNT9B	Protein Wnt-9b (Protein Wnt-14b) (Protein Wnt-15)	O14905	WNT9B_HUMAN_219	WNT9B_MOUSE_221	NA	NA	NA	NA	NA	NA	NA	NA	NA	NA	NA	NA	NA	NA	NA	TRUE	PF00110	wnt family	59 - 356	PF00110	wnt family	61 - 358	NA	O14905;	NA	O35468;	FALSE	FALSE	Predicted intracellular proteins, Predicted secreted proteins	FALSE	FALSE
WNT9B_HUMAN_224	WNT9B	WNT9B	Protein Wnt-9b (Protein Wnt-14b) (Protein Wnt-15)	O14905	WNT9B_HUMAN_224	WNT9B_MOUSE_226	NA	NA	NA	NA	NA	NA	NA	NA	NA	NA	NA	NA	NA	NA	NA	TRUE	PF00110	wnt family	59 - 356	PF00110	wnt family	61 - 358	NA	O14905;	NA	O35468;	FALSE	FALSE	Predicted intracellular proteins, Predicted secreted proteins	FALSE	FALSE
WNT9B_HUMAN_291	WNT9B	WNT9B	Protein Wnt-9b (Protein Wnt-14b) (Protein Wnt-15)	O14905	WNT9B_HUMAN_291	WNT9B_MOUSE_293	NA	NA	NA	NA	NA	NA	NA	NA	NA	NA	NA	NA	NA	NA	NA	TRUE	PF00110	wnt family	59 - 356	PF00110	wnt family	61 - 358	NA	O14905;	NA	O35468;	FALSE	FALSE	Predicted intracellular proteins, Predicted secreted proteins	FALSE	FALSE
WNT9B_HUMAN_305	WNT9B	WNT9B	Protein Wnt-9b (Protein Wnt-14b) (Protein Wnt-15)	O14905	WNT9B_HUMAN_305	WNT9B_MOUSE_307	NA	NA	NA	NA	NA	NA	NA	NA	NA	NA	NA	NA	NA	NA	NA	TRUE	PF00110	wnt family	59 - 356	PF00110	wnt family	61 - 358	NA	O14905;	NA	O35468;	FALSE	FALSE	Predicted intracellular proteins, Predicted secreted proteins	FALSE	FALSE
WNT9B_HUMAN_311	WNT9B	WNT9B	Protein Wnt-9b (Protein Wnt-14b) (Protein Wnt-15)	O14905	WNT9B_HUMAN_311	WNT9B_MOUSE_313	NA	NA	NA	NA	NA	NA	NA	NA	NA	NA	NA	NA	NA	NA	NA	TRUE	PF00110	wnt family	59 - 356	PF00110	wnt family	61 - 358	NA	O14905;	NA	O35468;	FALSE	FALSE	Predicted intracellular proteins, Predicted secreted proteins	FALSE	FALSE
WNT9B_HUMAN_315	WNT9B	WNT9B	Protein Wnt-9b (Protein Wnt-14b) (Protein Wnt-15)	O14905	WNT9B_HUMAN_315	WNT9B_MOUSE_317	NA	NA	NA	NA	NA	NA	NA	NA	NA	NA	NA	NA	NA	NA	NA	TRUE	PF00110	wnt family	59 - 356	PF00110	wnt family	61 - 358	NA	O14905;	NA	O35468;	FALSE	FALSE	Predicted intracellular proteins, Predicted secreted proteins	FALSE	FALSE
WNT9B_HUMAN_316	WNT9B	WNT9B	Protein Wnt-9b (Protein Wnt-14b) (Protein Wnt-15)	O14905	WNT9B_HUMAN_316	WNT9B_MOUSE_318	NA	NA	NA	NA	NA	NA	NA	NA	NA	NA	NA	NA	NA	NA	NA	TRUE	PF00110	wnt family	59 - 356	PF00110	wnt family	61 - 358	NA	O14905;	NA	O35468;	FALSE	FALSE	Predicted intracellular proteins, Predicted secreted proteins	FALSE	FALSE
WNT9B_HUMAN_331	WNT9B	WNT9B	Protein Wnt-9b (Protein Wnt-14b) (Protein Wnt-15)	O14905	WNT9B_HUMAN_331	WNT9B_MOUSE_333	NA	NA	NA	NA	NA	NA	NA	NA	NA	NA	NA	NA	NA	NA	NA	TRUE	PF00110	wnt family	59 - 356	PF00110	wnt family	61 - 358	NA	O14905;	NA	O35468;	FALSE	FALSE	Predicted intracellular proteins, Predicted secreted proteins	FALSE	FALSE
WNT9B_HUMAN_333	WNT9B	WNT9B	Protein Wnt-9b (Protein Wnt-14b) (Protein Wnt-15)	O14905	WNT9B_HUMAN_333	WNT9B_MOUSE_335	NA	NA	NA	NA	NA	NA	NA	NA	NA	NA	NA	NA	NA	NA	NA	TRUE	PF00110	wnt family	59 - 356	PF00110	wnt family	61 - 358	NA	O14905;	NA	O35468;	FALSE	FALSE	Predicted intracellular proteins, Predicted secreted proteins	FALSE	FALSE
WNT9B_HUMAN_338	WNT9B	WNT9B	Protein Wnt-9b (Protein Wnt-14b) (Protein Wnt-15)	O14905	WNT9B_HUMAN_338	WNT9B_MOUSE_340	NA	NA	NA	NA	NA	NA	NA	NA	NA	NA	NA	NA	NA	NA	NA	TRUE	PF00110	wnt family	59 - 356	PF00110	wnt family	61 - 358	NA	O14905;	NA	O35468;	FALSE	FALSE	Predicted intracellular proteins, Predicted secreted proteins	FALSE	FALSE
WNT9B_HUMAN_339	WNT9B	WNT9B	Protein Wnt-9b (Protein Wnt-14b) (Protein Wnt-15)	O14905	WNT9B_HUMAN_339	WNT9B_MOUSE_341	NA	NA	NA	NA	NA	NA	NA	NA	NA	NA	NA	NA	NA	NA	NA	TRUE	PF00110	wnt family	59 - 356	PF00110	wnt family	61 - 358	NA	O14905;	NA	O35468;	FALSE	FALSE	Predicted intracellular proteins, Predicted secreted proteins	FALSE	FALSE
WNT9B_HUMAN_343	WNT9B	WNT9B	Protein Wnt-9b (Protein Wnt-14b) (Protein Wnt-15)	O14905	WNT9B_HUMAN_343	WNT9B_MOUSE_345	NA	NA	NA	NA	NA	NA	NA	NA	NA	NA	NA	NA	NA	NA	NA	TRUE	PF00110	wnt family	59 - 356	PF00110	wnt family	61 - 358	NA	O14905;	NA	O35468;	FALSE	FALSE	Predicted intracellular proteins, Predicted secreted proteins	FALSE	FALSE
WNT9B_HUMAN_346	WNT9B	WNT9B	Protein Wnt-9b (Protein Wnt-14b) (Protein Wnt-15)	O14905	WNT9B_HUMAN_346	WNT9B_MOUSE_348	NA	NA	NA	NA	NA	NA	NA	NA	NA	NA	NA	NA	NA	NA	NA	TRUE	PF00110	wnt family	59 - 356	PF00110	wnt family	61 - 358	NA	O14905;	NA	O35468;	FALSE	FALSE	Predicted intracellular proteins, Predicted secreted proteins	FALSE	FALSE
WNT9B_HUMAN_355	WNT9B	WNT9B	Protein Wnt-9b (Protein Wnt-14b) (Protein Wnt-15)	O14905	WNT9B_HUMAN_355	WNT9B_MOUSE_357	NA	NA	NA	NA	NA	NA	NA	NA	NA	NA	NA	NA	NA	NA	NA	TRUE	PF00110	wnt family	59 - 356	PF00110	wnt family	61 - 358	NA	O14905;	NA	O35468;	FALSE	FALSE	Predicted intracellular proteins, Predicted secreted proteins	FALSE	FALSE
IKKB_HUMAN_12	IKKB	IKBKB	Inhibitor of nuclear factor kappa-B kinase subunit beta (I-kappa-B-kinase beta) (IKK-B) (IKK-beta) (IkBKB) (EC 2.7.11.10) (I-kappa-B kinase 2) (IKK2) (Nuclear factor NF-kappa-B inhibitor kinase beta) (NFKBIKB) (Serine/threonine protein kinase IKBKB) (EC 2.7.11.1)	O14920	IKKB_HUMAN_12	IKKB_MOUSE_12	NA	NA	NA	NA	NA	NA	NA	NA	NA	NA	NA	NA	NA	NA	NA	TRUE	NA	NA	NA	NA	NA	NA	3BRT;3BRV;4E3C;4KIK;	O14920;	NA	O88351;	FALSE	TRUE	Cancer-related genes, Disease related genes, Enzymes, FDA approved drug targets, Human disease related genes, Plasma proteins, Predicted intracellular proteins, RAS pathway related proteins	TRUE	FALSE
IKKB_HUMAN_46	IKKB	IKBKB	Inhibitor of nuclear factor kappa-B kinase subunit beta (I-kappa-B-kinase beta) (IKK-B) (IKK-beta) (IkBKB) (EC 2.7.11.10) (I-kappa-B kinase 2) (IKK2) (Nuclear factor NF-kappa-B inhibitor kinase beta) (NFKBIKB) (Serine/threonine protein kinase IKBKB) (EC 2.7.11.1)	O14920	IKKB_HUMAN_46	IKKB_MOUSE_46	NA	NA	NA	NA	NA	NA	NA	NA	NA	NA	NA	NA	NA	NA	NA	TRUE	PF00069	Protein kinase domain	16 - 290	NA	NA	NA	3BRT;3BRV;4E3C;4KIK;	O14920;	NA	O88351;	FALSE	TRUE	Cancer-related genes, Disease related genes, Enzymes, FDA approved drug targets, Human disease related genes, Plasma proteins, Predicted intracellular proteins, RAS pathway related proteins	TRUE	FALSE
IKKB_HUMAN_59	IKKB	IKBKB	Inhibitor of nuclear factor kappa-B kinase subunit beta (I-kappa-B-kinase beta) (IKK-B) (IKK-beta) (IkBKB) (EC 2.7.11.10) (I-kappa-B kinase 2) (IKK2) (Nuclear factor NF-kappa-B inhibitor kinase beta) (NFKBIKB) (Serine/threonine protein kinase IKBKB) (EC 2.7.11.1)	O14920	IKKB_HUMAN_59	IKKB_MOUSE_59	NA	NA	NA	NA	NA	NA	NA	NA	NA	NA	NA	NA	NA	NA	NA	TRUE	PF00069	Protein kinase domain	16 - 290	NA	NA	NA	3BRT;3BRV;4E3C;4KIK;	O14920;	NA	O88351;	FALSE	TRUE	Cancer-related genes, Disease related genes, Enzymes, FDA approved drug targets, Human disease related genes, Plasma proteins, Predicted intracellular proteins, RAS pathway related proteins	TRUE	FALSE
IKKB_HUMAN_99	IKKB	IKBKB	Inhibitor of nuclear factor kappa-B kinase subunit beta (I-kappa-B-kinase beta) (IKK-B) (IKK-beta) (IkBKB) (EC 2.7.11.10) (I-kappa-B kinase 2) (IKK2) (Nuclear factor NF-kappa-B inhibitor kinase beta) (NFKBIKB) (Serine/threonine protein kinase IKBKB) (EC 2.7.11.1)	O14920	IKKB_HUMAN_99	IKKB_MOUSE_99	NA	NA	NA	NA	NA	NA	NA	NA	NA	NA	NA	NA	NA	NA	NA	TRUE	PF00069	Protein kinase domain	16 - 290	NA	NA	NA	3BRT;3BRV;4E3C;4KIK;	O14920;	NA	O88351;	FALSE	TRUE	Cancer-related genes, Disease related genes, Enzymes, FDA approved drug targets, Human disease related genes, Plasma proteins, Predicted intracellular proteins, RAS pathway related proteins	TRUE	FALSE
IKKB_HUMAN_114	IKKB	IKBKB	Inhibitor of nuclear factor kappa-B kinase subunit beta (I-kappa-B-kinase beta) (IKK-B) (IKK-beta) (IkBKB) (EC 2.7.11.10) (I-kappa-B kinase 2) (IKK2) (Nuclear factor NF-kappa-B inhibitor kinase beta) (NFKBIKB) (Serine/threonine protein kinase IKBKB) (EC 2.7.11.1)	O14920	IKKB_HUMAN_114	IKKB_MOUSE_114	NA	NA	NA	NA	NA	NA	NA	NA	NA	NA	NA	NA	NA	NA	NA	TRUE	PF00069	Protein kinase domain	16 - 290	NA	NA	NA	3BRT;3BRV;4E3C;4KIK;	O14920;	NA	O88351;	FALSE	TRUE	Cancer-related genes, Disease related genes, Enzymes, FDA approved drug targets, Human disease related genes, Plasma proteins, Predicted intracellular proteins, RAS pathway related proteins	TRUE	FALSE
IKKB_HUMAN_115	IKKB	IKBKB	Inhibitor of nuclear factor kappa-B kinase subunit beta (I-kappa-B-kinase beta) (IKK-B) (IKK-beta) (IkBKB) (EC 2.7.11.10) (I-kappa-B kinase 2) (IKK2) (Nuclear factor NF-kappa-B inhibitor kinase beta) (NFKBIKB) (Serine/threonine protein kinase IKBKB) (EC 2.7.11.1)	O14920	IKKB_HUMAN_115	IKKB_MOUSE_115	NA	NA	NA	NA	NA	NA	NA	NA	NA	NA	NA	NA	NA	NA	NA	TRUE	PF00069	Protein kinase domain	16 - 290	NA	NA	NA	3BRT;3BRV;4E3C;4KIK;	O14920;	NA	O88351;	FALSE	TRUE	Cancer-related genes, Disease related genes, Enzymes, FDA approved drug targets, Human disease related genes, Plasma proteins, Predicted intracellular proteins, RAS pathway related proteins	TRUE	FALSE
IKKB_HUMAN_179	IKKB	IKBKB	Inhibitor of nuclear factor kappa-B kinase subunit beta (I-kappa-B-kinase beta) (IKK-B) (IKK-beta) (IkBKB) (EC 2.7.11.10) (I-kappa-B kinase 2) (IKK2) (Nuclear factor NF-kappa-B inhibitor kinase beta) (NFKBIKB) (Serine/threonine protein kinase IKBKB) (EC 2.7.11.1)	O14920	IKKB_HUMAN_179	IKKB_MOUSE_179	NA	NA	NA	NA	NA	NA	NA	NA	NA	NA	NA	NA	NA	NA	NA	TRUE	PF00069	Protein kinase domain	16 - 290	NA	NA	NA	3BRT;3BRV;4E3C;4KIK;	O14920;	NA	O88351;	FALSE	TRUE	Cancer-related genes, Disease related genes, Enzymes, FDA approved drug targets, Human disease related genes, Plasma proteins, Predicted intracellular proteins, RAS pathway related proteins	TRUE	FALSE
IKKB_HUMAN_215	IKKB	IKBKB	Inhibitor of nuclear factor kappa-B kinase subunit beta (I-kappa-B-kinase beta) (IKK-B) (IKK-beta) (IkBKB) (EC 2.7.11.10) (I-kappa-B kinase 2) (IKK2) (Nuclear factor NF-kappa-B inhibitor kinase beta) (NFKBIKB) (Serine/threonine protein kinase IKBKB) (EC 2.7.11.1)	O14920	IKKB_HUMAN_215	IKKB_MOUSE_215	NA	NA	NA	NA	NA	NA	NA	NA	NA	NA	NA	NA	NA	NA	NA	TRUE	PF00069	Protein kinase domain	16 - 290	NA	NA	NA	3BRT;3BRV;4E3C;4KIK;	O14920;	NA	O88351;	FALSE	TRUE	Cancer-related genes, Disease related genes, Enzymes, FDA approved drug targets, Human disease related genes, Plasma proteins, Predicted intracellular proteins, RAS pathway related proteins	TRUE	FALSE
IKKB_HUMAN_299	IKKB	IKBKB	Inhibitor of nuclear factor kappa-B kinase subunit beta (I-kappa-B-kinase beta) (IKK-B) (IKK-beta) (IkBKB) (EC 2.7.11.10) (I-kappa-B kinase 2) (IKK2) (Nuclear factor NF-kappa-B inhibitor kinase beta) (NFKBIKB) (Serine/threonine protein kinase IKBKB) (EC 2.7.11.1)	O14920	IKKB_HUMAN_299	IKKB_MOUSE_299	NA	NA	NA	NA	NA	NA	NA	NA	NA	NA	NA	NA	NA	NA	NA	TRUE	NA	NA	NA	NA	NA	NA	3BRT;3BRV;4E3C;4KIK;	O14920;	NA	O88351;	FALSE	TRUE	Cancer-related genes, Disease related genes, Enzymes, FDA approved drug targets, Human disease related genes, Plasma proteins, Predicted intracellular proteins, RAS pathway related proteins	TRUE	FALSE
IKKB_HUMAN_370	IKKB	IKBKB	Inhibitor of nuclear factor kappa-B kinase subunit beta (I-kappa-B-kinase beta) (IKK-B) (IKK-beta) (IkBKB) (EC 2.7.11.10) (I-kappa-B kinase 2) (IKK2) (Nuclear factor NF-kappa-B inhibitor kinase beta) (NFKBIKB) (Serine/threonine protein kinase IKBKB) (EC 2.7.11.1)	O14920	IKKB_HUMAN_370	IKKB_MOUSE_370	NA	NA	NA	NA	NA	NA	NA	NA	NA	NA	NA	NA	NA	NA	NA	TRUE	NA	NA	NA	NA	NA	NA	3BRT;3BRV;4E3C;4KIK;	O14920;	NA	O88351;	FALSE	TRUE	Cancer-related genes, Disease related genes, Enzymes, FDA approved drug targets, Human disease related genes, Plasma proteins, Predicted intracellular proteins, RAS pathway related proteins	TRUE	FALSE
IKKB_HUMAN_412	IKKB	IKBKB	Inhibitor of nuclear factor kappa-B kinase subunit beta (I-kappa-B-kinase beta) (IKK-B) (IKK-beta) (IkBKB) (EC 2.7.11.10) (I-kappa-B kinase 2) (IKK2) (Nuclear factor NF-kappa-B inhibitor kinase beta) (NFKBIKB) (Serine/threonine protein kinase IKBKB) (EC 2.7.11.1)	O14920	IKKB_HUMAN_412	IKKB_MOUSE_412	NA	NA	NA	NA	NA	NA	NA	NA	NA	NA	NA	NA	NA	NA	NA	TRUE	PF18397	IQBAL scaffold dimerization domain	389 - 663	PF18397	IQBAL scaffold dimerization domain	389 - 663	3BRT;3BRV;4E3C;4KIK;	O14920;	NA	O88351;	FALSE	TRUE	Cancer-related genes, Disease related genes, Enzymes, FDA approved drug targets, Human disease related genes, Plasma proteins, Predicted intracellular proteins, RAS pathway related proteins	TRUE	FALSE
IKKB_HUMAN_444	IKKB	IKBKB	Inhibitor of nuclear factor kappa-B kinase subunit beta (I-kappa-B-kinase beta) (IKK-B) (IKK-beta) (IkBKB) (EC 2.7.11.10) (I-kappa-B kinase 2) (IKK2) (Nuclear factor NF-kappa-B inhibitor kinase beta) (NFKBIKB) (Serine/threonine protein kinase IKBKB) (EC 2.7.11.1)	O14920	IKKB_HUMAN_444	IKKB_MOUSE_444	NA	NA	NA	NA	NA	NA	NA	NA	NA	NA	NA	NA	NA	NA	NA	TRUE	PF18397	IQBAL scaffold dimerization domain	389 - 663	PF18397	IQBAL scaffold dimerization domain	389 - 663	3BRT;3BRV;4E3C;4KIK;	O14920;	NA	O88351;	FALSE	TRUE	Cancer-related genes, Disease related genes, Enzymes, FDA approved drug targets, Human disease related genes, Plasma proteins, Predicted intracellular proteins, RAS pathway related proteins	TRUE	FALSE
IKKB_HUMAN_464	IKKB	IKBKB	Inhibitor of nuclear factor kappa-B kinase subunit beta (I-kappa-B-kinase beta) (IKK-B) (IKK-beta) (IkBKB) (EC 2.7.11.10) (I-kappa-B kinase 2) (IKK2) (Nuclear factor NF-kappa-B inhibitor kinase beta) (NFKBIKB) (Serine/threonine protein kinase IKBKB) (EC 2.7.11.1)	O14920	IKKB_HUMAN_464	IKKB_MOUSE_464	7.82168	subQ.young_oxi_percent	6.57996	6.52941	8.63754	6.51588	10.8456	24.6078	epi.old_oxi_percent	24.0143	28.6947	27.8114	24.2663	18.2523	16.7861	TRUE	PF18397	IQBAL scaffold dimerization domain	389 - 663	PF18397	IQBAL scaffold dimerization domain	389 - 663	3BRT;3BRV;4E3C;4KIK;	O14920;	NA	O88351;	FALSE	TRUE	Cancer-related genes, Disease related genes, Enzymes, FDA approved drug targets, Human disease related genes, Plasma proteins, Predicted intracellular proteins, RAS pathway related proteins	TRUE	FALSE
IKKB_HUMAN_524	IKKB	IKBKB	Inhibitor of nuclear factor kappa-B kinase subunit beta (I-kappa-B-kinase beta) (IKK-B) (IKK-beta) (IkBKB) (EC 2.7.11.10) (I-kappa-B kinase 2) (IKK2) (Nuclear factor NF-kappa-B inhibitor kinase beta) (NFKBIKB) (Serine/threonine protein kinase IKBKB) (EC 2.7.11.1)	O14920	IKKB_HUMAN_524	IKKB_MOUSE_524	3.69828	spleen.young_oxi_percent	0	0	5.48644	4.36483	8.64013	20.5518	kidney.old_oxi_percent	24.2187	10.7646	20.7779	26.8396	20.1581	16.8535	TRUE	PF18397	IQBAL scaffold dimerization domain	389 - 663	PF18397	IQBAL scaffold dimerization domain	389 - 663	3BRT;3BRV;4E3C;4KIK;	O14920;	NA	O88351;	FALSE	TRUE	Cancer-related genes, Disease related genes, Enzymes, FDA approved drug targets, Human disease related genes, Plasma proteins, Predicted intracellular proteins, RAS pathway related proteins	TRUE	FALSE
IKKB_HUMAN_618	IKKB	IKBKB	Inhibitor of nuclear factor kappa-B kinase subunit beta (I-kappa-B-kinase beta) (IKK-B) (IKK-beta) (IkBKB) (EC 2.7.11.10) (I-kappa-B kinase 2) (IKK2) (Nuclear factor NF-kappa-B inhibitor kinase beta) (NFKBIKB) (Serine/threonine protein kinase IKBKB) (EC 2.7.11.1)	O14920	IKKB_HUMAN_618	IKKB_MOUSE_618	NA	NA	NA	NA	NA	NA	NA	NA	NA	NA	NA	NA	NA	NA	NA	TRUE	PF18397	IQBAL scaffold dimerization domain	389 - 663	PF18397	IQBAL scaffold dimerization domain	389 - 663	3BRT;3BRV;4E3C;4KIK;	O14920;	NA	O88351;	FALSE	TRUE	Cancer-related genes, Disease related genes, Enzymes, FDA approved drug targets, Human disease related genes, Plasma proteins, Predicted intracellular proteins, RAS pathway related proteins	TRUE	FALSE
IKKB_HUMAN_662	IKKB	IKBKB	Inhibitor of nuclear factor kappa-B kinase subunit beta (I-kappa-B-kinase beta) (IKK-B) (IKK-beta) (IkBKB) (EC 2.7.11.10) (I-kappa-B kinase 2) (IKK2) (Nuclear factor NF-kappa-B inhibitor kinase beta) (NFKBIKB) (Serine/threonine protein kinase IKBKB) (EC 2.7.11.1)	O14920	IKKB_HUMAN_662	IKKB_MOUSE_662	NA	NA	NA	NA	NA	NA	NA	NA	NA	NA	NA	NA	NA	NA	NA	TRUE	PF18397	IQBAL scaffold dimerization domain	389 - 663	PF18397	IQBAL scaffold dimerization domain	389 - 663	3BRT;3BRV;4E3C;4KIK;	O14920;	NA	O88351;	FALSE	TRUE	Cancer-related genes, Disease related genes, Enzymes, FDA approved drug targets, Human disease related genes, Plasma proteins, Predicted intracellular proteins, RAS pathway related proteins	TRUE	FALSE
IKKB_HUMAN_716	IKKB	IKBKB	Inhibitor of nuclear factor kappa-B kinase subunit beta (I-kappa-B-kinase beta) (IKK-B) (IKK-beta) (IkBKB) (EC 2.7.11.10) (I-kappa-B kinase 2) (IKK2) (Nuclear factor NF-kappa-B inhibitor kinase beta) (NFKBIKB) (Serine/threonine protein kinase IKBKB) (EC 2.7.11.1)	O14920	IKKB_HUMAN_716	IKKB_MOUSE_716	9.78898	spleen.old_oxi_percent	22.99	17.0493	1.39299	4.82894	2.68369	23.1631	epi.old_oxi_percent	22.7199	26.4203	20.1765	26.6262	19.8728	13.3742	TRUE	PF12179	I-kappa-kinase-beta NEMO binding domain	706 - 742	PF12179	I-kappa-kinase-beta NEMO binding domain	706 - 742	3BRT;3BRV;4E3C;4KIK;	O14920;	NA	O88351;	FALSE	TRUE	Cancer-related genes, Disease related genes, Enzymes, FDA approved drug targets, Human disease related genes, Plasma proteins, Predicted intracellular proteins, RAS pathway related proteins	TRUE	FALSE
IKKB_HUMAN_751	IKKB	IKBKB	Inhibitor of nuclear factor kappa-B kinase subunit beta (I-kappa-B-kinase beta) (IKK-B) (IKK-beta) (IkBKB) (EC 2.7.11.10) (I-kappa-B kinase 2) (IKK2) (Nuclear factor NF-kappa-B inhibitor kinase beta) (NFKBIKB) (Serine/threonine protein kinase IKBKB) (EC 2.7.11.1)	O14920	NA	NA	NA	NA	NA	NA	NA	NA	NA	NA	NA	NA	NA	NA	NA	NA	NA	TRUE	NA	NA	NA	NA	NA	NA	3BRT;3BRV;4E3C;4KIK;	O14920;	NA	NA	FALSE	TRUE	Cancer-related genes, Disease related genes, Enzymes, FDA approved drug targets, Human disease related genes, Plasma proteins, Predicted intracellular proteins, RAS pathway related proteins	TRUE	FALSE
SMAD7_HUMAN_60	SMAD7	SMAD7	Mothers against decapentaplegic homolog 7 (MAD homolog 7) (Mothers against DPP homolog 7) (Mothers against decapentaplegic homolog 8) (MAD homolog 8) (Mothers against DPP homolog 8) (SMAD family member 7) (SMAD 7) (Smad7) (hSMAD7)	O15105	SMAD7_HUMAN_60	SMAD7_MOUSE_60	NA	NA	NA	NA	NA	NA	NA	NA	NA	NA	NA	NA	NA	NA	NA	TRUE	NA	NA	NA	NA	NA	NA	2DJY;2KXQ;2LTV;2LTW;2LTX;2LTY;2LTZ;	O15105;	7CD1;	O35253;	FALSE	FALSE	Disease related genes, Predicted intracellular proteins, Transcription factors	TRUE	FALSE
SMAD7_HUMAN_61	SMAD7	SMAD7	Mothers against decapentaplegic homolog 7 (MAD homolog 7) (Mothers against DPP homolog 7) (Mothers against decapentaplegic homolog 8) (MAD homolog 8) (Mothers against DPP homolog 8) (SMAD family member 7) (SMAD 7) (Smad7) (hSMAD7)	O15105	SMAD7_HUMAN_61	SMAD7_MOUSE_61	NA	NA	NA	NA	NA	NA	NA	NA	NA	NA	NA	NA	NA	NA	NA	TRUE	NA	NA	NA	NA	NA	NA	2DJY;2KXQ;2LTV;2LTW;2LTX;2LTY;2LTZ;	O15105;	7CD1;	O35253;	FALSE	FALSE	Disease related genes, Predicted intracellular proteins, Transcription factors	TRUE	FALSE
SMAD7_HUMAN_125	SMAD7	SMAD7	Mothers against decapentaplegic homolog 7 (MAD homolog 7) (Mothers against DPP homolog 7) (Mothers against decapentaplegic homolog 8) (MAD homolog 8) (Mothers against DPP homolog 8) (SMAD family member 7) (SMAD 7) (Smad7) (hSMAD7)	O15105	SMAD7_HUMAN_125	SMAD7_MOUSE_125	NA	NA	NA	NA	NA	NA	NA	NA	NA	NA	NA	NA	NA	NA	NA	TRUE	PF03165	MH1 domain	93 - 202	NA	NA	NA	2DJY;2KXQ;2LTV;2LTW;2LTX;2LTY;2LTZ;	O15105;	7CD1;	O35253;	FALSE	FALSE	Disease related genes, Predicted intracellular proteins, Transcription factors	TRUE	FALSE
SMAD7_HUMAN_134	SMAD7	SMAD7	Mothers against decapentaplegic homolog 7 (MAD homolog 7) (Mothers against DPP homolog 7) (Mothers against decapentaplegic homolog 8) (MAD homolog 8) (Mothers against DPP homolog 8) (SMAD family member 7) (SMAD 7) (Smad7) (hSMAD7)	O15105	SMAD7_HUMAN_134	SMAD7_MOUSE_134	NA	NA	NA	NA	NA	NA	NA	NA	NA	NA	NA	NA	NA	NA	NA	TRUE	PF03165	MH1 domain	93 - 202	NA	NA	NA	2DJY;2KXQ;2LTV;2LTW;2LTX;2LTY;2LTZ;	O15105;	7CD1;	O35253;	FALSE	FALSE	Disease related genes, Predicted intracellular proteins, Transcription factors	TRUE	FALSE
SMAD7_HUMAN_160	SMAD7	SMAD7	Mothers against decapentaplegic homolog 7 (MAD homolog 7) (Mothers against DPP homolog 7) (Mothers against decapentaplegic homolog 8) (MAD homolog 8) (Mothers against DPP homolog 8) (SMAD family member 7) (SMAD 7) (Smad7) (hSMAD7)	O15105	SMAD7_HUMAN_160	SMAD7_MOUSE_160	NA	NA	NA	NA	NA	NA	NA	NA	NA	NA	NA	NA	NA	NA	NA	TRUE	PF03165	MH1 domain	93 - 202	NA	NA	NA	2DJY;2KXQ;2LTV;2LTW;2LTX;2LTY;2LTZ;	O15105;	7CD1;	O35253;	FALSE	FALSE	Disease related genes, Predicted intracellular proteins, Transcription factors	TRUE	FALSE
SMAD7_HUMAN_178	SMAD7	SMAD7	Mothers against decapentaplegic homolog 7 (MAD homolog 7) (Mothers against DPP homolog 7) (Mothers against decapentaplegic homolog 8) (MAD homolog 8) (Mothers against DPP homolog 8) (SMAD family member 7) (SMAD 7) (Smad7) (hSMAD7)	O15105	SMAD7_HUMAN_178	SMAD7_MOUSE_178	NA	NA	NA	NA	NA	NA	NA	NA	NA	NA	NA	NA	NA	NA	NA	TRUE	PF03165	MH1 domain	93 - 202	NA	NA	NA	2DJY;2KXQ;2LTV;2LTW;2LTX;2LTY;2LTZ;	O15105;	7CD1;	O35253;	FALSE	FALSE	Disease related genes, Predicted intracellular proteins, Transcription factors	TRUE	FALSE
SMAD7_HUMAN_179	SMAD7	SMAD7	Mothers against decapentaplegic homolog 7 (MAD homolog 7) (Mothers against DPP homolog 7) (Mothers against decapentaplegic homolog 8) (MAD homolog 8) (Mothers against DPP homolog 8) (SMAD family member 7) (SMAD 7) (Smad7) (hSMAD7)	O15105	SMAD7_HUMAN_179	SMAD7_MOUSE_179	NA	NA	NA	NA	NA	NA	NA	NA	NA	NA	NA	NA	NA	NA	NA	TRUE	PF03165	MH1 domain	93 - 202	NA	NA	NA	2DJY;2KXQ;2LTV;2LTW;2LTX;2LTY;2LTZ;	O15105;	7CD1;	O35253;	FALSE	FALSE	Disease related genes, Predicted intracellular proteins, Transcription factors	TRUE	FALSE
SMAD7_HUMAN_180	SMAD7	SMAD7	Mothers against decapentaplegic homolog 7 (MAD homolog 7) (Mothers against DPP homolog 7) (Mothers against decapentaplegic homolog 8) (MAD homolog 8) (Mothers against DPP homolog 8) (SMAD family member 7) (SMAD 7) (Smad7) (hSMAD7)	O15105	SMAD7_HUMAN_180	SMAD7_MOUSE_180	NA	NA	NA	NA	NA	NA	NA	NA	NA	NA	NA	NA	NA	NA	NA	TRUE	PF03165	MH1 domain	93 - 202	NA	NA	NA	2DJY;2KXQ;2LTV;2LTW;2LTX;2LTY;2LTZ;	O15105;	7CD1;	O35253;	FALSE	FALSE	Disease related genes, Predicted intracellular proteins, Transcription factors	TRUE	FALSE
SMAD7_HUMAN_192	SMAD7	SMAD7	Mothers against decapentaplegic homolog 7 (MAD homolog 7) (Mothers against DPP homolog 7) (Mothers against decapentaplegic homolog 8) (MAD homolog 8) (Mothers against DPP homolog 8) (SMAD family member 7) (SMAD 7) (Smad7) (hSMAD7)	O15105	SMAD7_HUMAN_192	SMAD7_MOUSE_192	NA	NA	NA	NA	NA	NA	NA	NA	NA	NA	NA	NA	NA	NA	NA	TRUE	PF03165	MH1 domain	93 - 202	NA	NA	NA	2DJY;2KXQ;2LTV;2LTW;2LTX;2LTY;2LTZ;	O15105;	7CD1;	O35253;	FALSE	FALSE	Disease related genes, Predicted intracellular proteins, Transcription factors	TRUE	FALSE
SMAD7_HUMAN_193	SMAD7	SMAD7	Mothers against decapentaplegic homolog 7 (MAD homolog 7) (Mothers against DPP homolog 7) (Mothers against decapentaplegic homolog 8) (MAD homolog 8) (Mothers against DPP homolog 8) (SMAD family member 7) (SMAD 7) (Smad7) (hSMAD7)	O15105	SMAD7_HUMAN_193	SMAD7_MOUSE_193	NA	NA	NA	NA	NA	NA	NA	NA	NA	NA	NA	NA	NA	NA	NA	TRUE	PF03165	MH1 domain	93 - 202	NA	NA	NA	2DJY;2KXQ;2LTV;2LTW;2LTX;2LTY;2LTZ;	O15105;	7CD1;	O35253;	FALSE	FALSE	Disease related genes, Predicted intracellular proteins, Transcription factors	TRUE	FALSE
SMAD7_HUMAN_202	SMAD7	SMAD7	Mothers against decapentaplegic homolog 7 (MAD homolog 7) (Mothers against DPP homolog 7) (Mothers against decapentaplegic homolog 8) (MAD homolog 8) (Mothers against DPP homolog 8) (SMAD family member 7) (SMAD 7) (Smad7) (hSMAD7)	O15105	SMAD7_HUMAN_202	SMAD7_MOUSE_202	NA	NA	NA	NA	NA	NA	NA	NA	NA	NA	NA	NA	NA	NA	NA	TRUE	NA	NA	NA	NA	NA	NA	2DJY;2KXQ;2LTV;2LTW;2LTX;2LTY;2LTZ;	O15105;	7CD1;	O35253;	FALSE	FALSE	Disease related genes, Predicted intracellular proteins, Transcription factors	TRUE	FALSE
SMAD7_HUMAN_225	SMAD7	SMAD7	Mothers against decapentaplegic homolog 7 (MAD homolog 7) (Mothers against DPP homolog 7) (Mothers against decapentaplegic homolog 8) (MAD homolog 8) (Mothers against DPP homolog 8) (SMAD family member 7) (SMAD 7) (Smad7) (hSMAD7)	O15105	SMAD7_HUMAN_225	SMAD7_MOUSE_225	NA	NA	NA	NA	NA	NA	NA	NA	NA	NA	NA	NA	NA	NA	NA	TRUE	NA	NA	NA	NA	NA	NA	2DJY;2KXQ;2LTV;2LTW;2LTX;2LTY;2LTZ;	O15105;	7CD1;	O35253;	FALSE	FALSE	Disease related genes, Predicted intracellular proteins, Transcription factors	TRUE	FALSE
SMAD7_HUMAN_262	SMAD7	SMAD7	Mothers against decapentaplegic homolog 7 (MAD homolog 7) (Mothers against DPP homolog 7) (Mothers against decapentaplegic homolog 8) (MAD homolog 8) (Mothers against DPP homolog 8) (SMAD family member 7) (SMAD 7) (Smad7) (hSMAD7)	O15105	SMAD7_HUMAN_262	SMAD7_MOUSE_262	NA	NA	NA	NA	NA	NA	NA	NA	NA	NA	NA	NA	NA	NA	NA	TRUE	PF03166	MH2 domain	259 - 424	PF03166	MH2 domain	259 - 424	2DJY;2KXQ;2LTV;2LTW;2LTX;2LTY;2LTZ;	O15105;	7CD1;	O35253;	FALSE	FALSE	Disease related genes, Predicted intracellular proteins, Transcription factors	TRUE	FALSE
SMAD7_HUMAN_278	SMAD7	SMAD7	Mothers against decapentaplegic homolog 7 (MAD homolog 7) (Mothers against DPP homolog 7) (Mothers against decapentaplegic homolog 8) (MAD homolog 8) (Mothers against DPP homolog 8) (SMAD family member 7) (SMAD 7) (Smad7) (hSMAD7)	O15105	SMAD7_HUMAN_278	SMAD7_MOUSE_278	NA	NA	NA	NA	NA	NA	NA	NA	NA	NA	NA	NA	NA	NA	NA	TRUE	PF03166	MH2 domain	259 - 424	PF03166	MH2 domain	259 - 424	2DJY;2KXQ;2LTV;2LTW;2LTX;2LTY;2LTZ;	O15105;	7CD1;	O35253;	FALSE	FALSE	Disease related genes, Predicted intracellular proteins, Transcription factors	TRUE	FALSE
SMAD7_HUMAN_297	SMAD7	SMAD7	Mothers against decapentaplegic homolog 7 (MAD homolog 7) (Mothers against DPP homolog 7) (Mothers against decapentaplegic homolog 8) (MAD homolog 8) (Mothers against DPP homolog 8) (SMAD family member 7) (SMAD 7) (Smad7) (hSMAD7)	O15105	SMAD7_HUMAN_297	SMAD7_MOUSE_297	NA	NA	NA	NA	NA	NA	NA	NA	NA	NA	NA	NA	NA	NA	NA	TRUE	PF03166	MH2 domain	259 - 424	PF03166	MH2 domain	259 - 424	2DJY;2KXQ;2LTV;2LTW;2LTX;2LTY;2LTZ;	O15105;	7CD1;	O35253;	FALSE	FALSE	Disease related genes, Predicted intracellular proteins, Transcription factors	TRUE	FALSE
SMAD7_HUMAN_319	SMAD7	SMAD7	Mothers against decapentaplegic homolog 7 (MAD homolog 7) (Mothers against DPP homolog 7) (Mothers against decapentaplegic homolog 8) (MAD homolog 8) (Mothers against DPP homolog 8) (SMAD family member 7) (SMAD 7) (Smad7) (hSMAD7)	O15105	SMAD7_HUMAN_319	SMAD7_MOUSE_319	NA	NA	NA	NA	NA	NA	NA	NA	NA	NA	NA	NA	NA	NA	NA	TRUE	PF03166	MH2 domain	259 - 424	PF03166	MH2 domain	259 - 424	2DJY;2KXQ;2LTV;2LTW;2LTX;2LTY;2LTZ;	O15105;	7CD1;	O35253;	FALSE	FALSE	Disease related genes, Predicted intracellular proteins, Transcription factors	TRUE	FALSE
SMAD7_HUMAN_406	SMAD7	SMAD7	Mothers against decapentaplegic homolog 7 (MAD homolog 7) (Mothers against DPP homolog 7) (Mothers against decapentaplegic homolog 8) (MAD homolog 8) (Mothers against DPP homolog 8) (SMAD family member 7) (SMAD 7) (Smad7) (hSMAD7)	O15105	SMAD7_HUMAN_406	SMAD7_MOUSE_406	NA	NA	NA	NA	NA	NA	NA	NA	NA	NA	NA	NA	NA	NA	NA	TRUE	PF03166	MH2 domain	259 - 424	PF03166	MH2 domain	259 - 424	2DJY;2KXQ;2LTV;2LTW;2LTX;2LTY;2LTZ;	O15105;	7CD1;	O35253;	FALSE	FALSE	Disease related genes, Predicted intracellular proteins, Transcription factors	TRUE	FALSE
SMAD7_HUMAN_415	SMAD7	SMAD7	Mothers against decapentaplegic homolog 7 (MAD homolog 7) (Mothers against DPP homolog 7) (Mothers against decapentaplegic homolog 8) (MAD homolog 8) (Mothers against DPP homolog 8) (SMAD family member 7) (SMAD 7) (Smad7) (hSMAD7)	O15105	SMAD7_HUMAN_415	SMAD7_MOUSE_415	NA	NA	NA	NA	NA	NA	NA	NA	NA	NA	NA	NA	NA	NA	NA	TRUE	PF03166	MH2 domain	259 - 424	PF03166	MH2 domain	259 - 424	2DJY;2KXQ;2LTV;2LTW;2LTX;2LTY;2LTZ;	O15105;	7CD1;	O35253;	FALSE	FALSE	Disease related genes, Predicted intracellular proteins, Transcription factors	TRUE	FALSE
SMAD7_HUMAN_417	SMAD7	SMAD7	Mothers against decapentaplegic homolog 7 (MAD homolog 7) (Mothers against DPP homolog 7) (Mothers against decapentaplegic homolog 8) (MAD homolog 8) (Mothers against DPP homolog 8) (SMAD family member 7) (SMAD 7) (Smad7) (hSMAD7)	O15105	SMAD7_HUMAN_417	SMAD7_MOUSE_417	NA	NA	NA	NA	NA	NA	NA	NA	NA	NA	NA	NA	NA	NA	NA	TRUE	PF03166	MH2 domain	259 - 424	PF03166	MH2 domain	259 - 424	2DJY;2KXQ;2LTV;2LTW;2LTX;2LTY;2LTZ;	O15105;	7CD1;	O35253;	FALSE	FALSE	Disease related genes, Predicted intracellular proteins, Transcription factors	TRUE	FALSE
IKKA_HUMAN_30	IKKA	CHUK	Inhibitor of nuclear factor kappa-B kinase subunit alpha (I-kappa-B kinase alpha) (IKK-A) (IKK-alpha) (IkBKA) (IkappaB kinase) (EC 2.7.11.10) (Conserved helix-loop-helix ubiquitous kinase) (I-kappa-B kinase 1) (IKK1) (Nuclear factor NF-kappa-B inhibitor kinase alpha) (NFKBIKA) (Transcription factor 16) (TCF-16)	O15111	NA	NA	NA	NA	NA	NA	NA	NA	NA	NA	NA	NA	NA	NA	NA	NA	NA	TRUE	PF00069	Protein kinase domain	16 - 289	NA	NA	NA	3BRT;5EBZ;5TQW;5TQX;5TQY;	O15111;	NA	NA	FALSE	TRUE	Disease related genes, Enzymes, Human disease related genes, Potential drug targets, Predicted intracellular proteins, RAS pathway related proteins	FALSE	FALSE
IKKA_HUMAN_46	IKKA	CHUK	Inhibitor of nuclear factor kappa-B kinase subunit alpha (I-kappa-B kinase alpha) (IKK-A) (IKK-alpha) (IkBKA) (IkappaB kinase) (EC 2.7.11.10) (Conserved helix-loop-helix ubiquitous kinase) (I-kappa-B kinase 1) (IKK1) (Nuclear factor NF-kappa-B inhibitor kinase alpha) (NFKBIKA) (Transcription factor 16) (TCF-16)	O15111	IKKA_HUMAN_46	IKKA_MOUSE_46	NA	NA	NA	NA	NA	NA	NA	NA	NA	NA	NA	NA	NA	NA	NA	TRUE	PF00069	Protein kinase domain	16 - 289	NA	NA	NA	3BRT;5EBZ;5TQW;5TQX;5TQY;	O15111;	NA	Q60680;	FALSE	TRUE	Disease related genes, Enzymes, Human disease related genes, Potential drug targets, Predicted intracellular proteins, RAS pathway related proteins	FALSE	FALSE
IKKA_HUMAN_59	IKKA	CHUK	Inhibitor of nuclear factor kappa-B kinase subunit alpha (I-kappa-B kinase alpha) (IKK-A) (IKK-alpha) (IkBKA) (IkappaB kinase) (EC 2.7.11.10) (Conserved helix-loop-helix ubiquitous kinase) (I-kappa-B kinase 1) (IKK1) (Nuclear factor NF-kappa-B inhibitor kinase alpha) (NFKBIKA) (Transcription factor 16) (TCF-16)	O15111	IKKA_HUMAN_59	IKKA_MOUSE_59	3.52462	spleen.old_oxi_percent	3.83655	8.5701	1.57563	1.4611	2.17973	3.52462	spleen.old_oxi_percent	3.83655	8.5701	1.57563	1.4611	2.17973	0	TRUE	PF00069	Protein kinase domain	16 - 289	NA	NA	NA	3BRT;5EBZ;5TQW;5TQX;5TQY;	O15111;	NA	Q60680;	FALSE	TRUE	Disease related genes, Enzymes, Human disease related genes, Potential drug targets, Predicted intracellular proteins, RAS pathway related proteins	FALSE	FALSE
IKKA_HUMAN_77	IKKA	CHUK	Inhibitor of nuclear factor kappa-B kinase subunit alpha (I-kappa-B kinase alpha) (IKK-A) (IKK-alpha) (IkBKA) (IkappaB kinase) (EC 2.7.11.10) (Conserved helix-loop-helix ubiquitous kinase) (I-kappa-B kinase 1) (IKK1) (Nuclear factor NF-kappa-B inhibitor kinase alpha) (NFKBIKA) (Transcription factor 16) (TCF-16)	O15111	IKKA_HUMAN_77	IKKA_MOUSE_77	NA	NA	NA	NA	NA	NA	NA	NA	NA	NA	NA	NA	NA	NA	NA	TRUE	PF00069	Protein kinase domain	16 - 289	NA	NA	NA	3BRT;5EBZ;5TQW;5TQX;5TQY;	O15111;	NA	Q60680;	FALSE	TRUE	Disease related genes, Enzymes, Human disease related genes, Potential drug targets, Predicted intracellular proteins, RAS pathway related proteins	FALSE	FALSE
IKKA_HUMAN_98	IKKA	CHUK	Inhibitor of nuclear factor kappa-B kinase subunit alpha (I-kappa-B kinase alpha) (IKK-A) (IKK-alpha) (IkBKA) (IkappaB kinase) (EC 2.7.11.10) (Conserved helix-loop-helix ubiquitous kinase) (I-kappa-B kinase 1) (IKK1) (Nuclear factor NF-kappa-B inhibitor kinase alpha) (NFKBIKA) (Transcription factor 16) (TCF-16)	O15111	IKKA_HUMAN_98	IKKA_MOUSE_98	NA	NA	NA	NA	NA	NA	NA	NA	NA	NA	NA	NA	NA	NA	NA	TRUE	PF00069	Protein kinase domain	16 - 289	NA	NA	NA	3BRT;5EBZ;5TQW;5TQX;5TQY;	O15111;	NA	Q60680;	FALSE	TRUE	Disease related genes, Enzymes, Human disease related genes, Potential drug targets, Predicted intracellular proteins, RAS pathway related proteins	FALSE	FALSE
IKKA_HUMAN_113	IKKA	CHUK	Inhibitor of nuclear factor kappa-B kinase subunit alpha (I-kappa-B kinase alpha) (IKK-A) (IKK-alpha) (IkBKA) (IkappaB kinase) (EC 2.7.11.10) (Conserved helix-loop-helix ubiquitous kinase) (I-kappa-B kinase 1) (IKK1) (Nuclear factor NF-kappa-B inhibitor kinase alpha) (NFKBIKA) (Transcription factor 16) (TCF-16)	O15111	IKKA_HUMAN_113	IKKA_MOUSE_113	NA	NA	NA	NA	NA	NA	NA	NA	NA	NA	NA	NA	NA	NA	NA	TRUE	PF00069	Protein kinase domain	16 - 289	NA	NA	NA	3BRT;5EBZ;5TQW;5TQX;5TQY;	O15111;	NA	Q60680;	FALSE	TRUE	Disease related genes, Enzymes, Human disease related genes, Potential drug targets, Predicted intracellular proteins, RAS pathway related proteins	FALSE	FALSE
IKKA_HUMAN_114	IKKA	CHUK	Inhibitor of nuclear factor kappa-B kinase subunit alpha (I-kappa-B kinase alpha) (IKK-A) (IKK-alpha) (IkBKA) (IkappaB kinase) (EC 2.7.11.10) (Conserved helix-loop-helix ubiquitous kinase) (I-kappa-B kinase 1) (IKK1) (Nuclear factor NF-kappa-B inhibitor kinase alpha) (NFKBIKA) (Transcription factor 16) (TCF-16)	O15111	IKKA_HUMAN_114	IKKA_MOUSE_114	NA	NA	NA	NA	NA	NA	NA	NA	NA	NA	NA	NA	NA	NA	NA	TRUE	PF00069	Protein kinase domain	16 - 289	NA	NA	NA	3BRT;5EBZ;5TQW;5TQX;5TQY;	O15111;	NA	Q60680;	FALSE	TRUE	Disease related genes, Enzymes, Human disease related genes, Potential drug targets, Predicted intracellular proteins, RAS pathway related proteins	FALSE	FALSE
IKKA_HUMAN_178	IKKA	CHUK	Inhibitor of nuclear factor kappa-B kinase subunit alpha (I-kappa-B kinase alpha) (IKK-A) (IKK-alpha) (IkBKA) (IkappaB kinase) (EC 2.7.11.10) (Conserved helix-loop-helix ubiquitous kinase) (I-kappa-B kinase 1) (IKK1) (Nuclear factor NF-kappa-B inhibitor kinase alpha) (NFKBIKA) (Transcription factor 16) (TCF-16)	O15111	IKKA_HUMAN_178	IKKA_MOUSE_178	NA	NA	NA	NA	NA	NA	NA	NA	NA	NA	NA	NA	NA	NA	NA	TRUE	PF00069	Protein kinase domain	16 - 289	NA	NA	NA	3BRT;5EBZ;5TQW;5TQX;5TQY;	O15111;	NA	Q60680;	FALSE	TRUE	Disease related genes, Enzymes, Human disease related genes, Potential drug targets, Predicted intracellular proteins, RAS pathway related proteins	FALSE	FALSE
IKKA_HUMAN_214	IKKA	CHUK	Inhibitor of nuclear factor kappa-B kinase subunit alpha (I-kappa-B kinase alpha) (IKK-A) (IKK-alpha) (IkBKA) (IkappaB kinase) (EC 2.7.11.10) (Conserved helix-loop-helix ubiquitous kinase) (I-kappa-B kinase 1) (IKK1) (Nuclear factor NF-kappa-B inhibitor kinase alpha) (NFKBIKA) (Transcription factor 16) (TCF-16)	O15111	IKKA_HUMAN_214	IKKA_MOUSE_214	NA	NA	NA	NA	NA	NA	NA	NA	NA	NA	NA	NA	NA	NA	NA	TRUE	PF00069	Protein kinase domain	16 - 289	NA	NA	NA	3BRT;5EBZ;5TQW;5TQX;5TQY;	O15111;	NA	Q60680;	FALSE	TRUE	Disease related genes, Enzymes, Human disease related genes, Potential drug targets, Predicted intracellular proteins, RAS pathway related proteins	FALSE	FALSE
IKKA_HUMAN_241	IKKA	CHUK	Inhibitor of nuclear factor kappa-B kinase subunit alpha (I-kappa-B kinase alpha) (IKK-A) (IKK-alpha) (IkBKA) (IkappaB kinase) (EC 2.7.11.10) (Conserved helix-loop-helix ubiquitous kinase) (I-kappa-B kinase 1) (IKK1) (Nuclear factor NF-kappa-B inhibitor kinase alpha) (NFKBIKA) (Transcription factor 16) (TCF-16)	O15111	IKKA_HUMAN_241	IKKA_MOUSE_241	NA	NA	NA	NA	NA	NA	NA	NA	NA	NA	NA	NA	NA	NA	NA	TRUE	PF00069	Protein kinase domain	16 - 289	NA	NA	NA	3BRT;5EBZ;5TQW;5TQX;5TQY;	O15111;	NA	Q60680;	FALSE	TRUE	Disease related genes, Enzymes, Human disease related genes, Potential drug targets, Predicted intracellular proteins, RAS pathway related proteins	FALSE	FALSE
IKKA_HUMAN_245	IKKA	CHUK	Inhibitor of nuclear factor kappa-B kinase subunit alpha (I-kappa-B kinase alpha) (IKK-A) (IKK-alpha) (IkBKA) (IkappaB kinase) (EC 2.7.11.10) (Conserved helix-loop-helix ubiquitous kinase) (I-kappa-B kinase 1) (IKK1) (Nuclear factor NF-kappa-B inhibitor kinase alpha) (NFKBIKA) (Transcription factor 16) (TCF-16)	O15111	IKKA_HUMAN_245	IKKA_MOUSE_245	NA	NA	NA	NA	NA	NA	NA	NA	NA	NA	NA	NA	NA	NA	NA	TRUE	PF00069	Protein kinase domain	16 - 289	NA	NA	NA	3BRT;5EBZ;5TQW;5TQX;5TQY;	O15111;	NA	Q60680;	FALSE	TRUE	Disease related genes, Enzymes, Human disease related genes, Potential drug targets, Predicted intracellular proteins, RAS pathway related proteins	FALSE	FALSE
IKKA_HUMAN_265	IKKA	CHUK	Inhibitor of nuclear factor kappa-B kinase subunit alpha (I-kappa-B kinase alpha) (IKK-A) (IKK-alpha) (IkBKA) (IkappaB kinase) (EC 2.7.11.10) (Conserved helix-loop-helix ubiquitous kinase) (I-kappa-B kinase 1) (IKK1) (Nuclear factor NF-kappa-B inhibitor kinase alpha) (NFKBIKA) (Transcription factor 16) (TCF-16)	O15111	IKKA_HUMAN_265	IKKA_MOUSE_265	NA	NA	NA	NA	NA	NA	NA	NA	NA	NA	NA	NA	NA	NA	NA	TRUE	PF00069	Protein kinase domain	16 - 289	NA	NA	NA	3BRT;5EBZ;5TQW;5TQX;5TQY;	O15111;	NA	Q60680;	FALSE	TRUE	Disease related genes, Enzymes, Human disease related genes, Potential drug targets, Predicted intracellular proteins, RAS pathway related proteins	FALSE	FALSE
IKKA_HUMAN_300	IKKA	CHUK	Inhibitor of nuclear factor kappa-B kinase subunit alpha (I-kappa-B kinase alpha) (IKK-A) (IKK-alpha) (IkBKA) (IkappaB kinase) (EC 2.7.11.10) (Conserved helix-loop-helix ubiquitous kinase) (I-kappa-B kinase 1) (IKK1) (Nuclear factor NF-kappa-B inhibitor kinase alpha) (NFKBIKA) (Transcription factor 16) (TCF-16)	O15111	IKKA_HUMAN_300	IKKA_MOUSE_300	1.15253	kidney.young_oxi_percent	1.02508	0.666538	1.33765	0.674402	2.059	9.80301	spleen.young_oxi_percent	5.33508	6.81576	7.83803	9.48931	19.5369	8.65047	TRUE	NA	NA	NA	NA	NA	NA	3BRT;5EBZ;5TQW;5TQX;5TQY;	O15111;	NA	Q60680;	FALSE	TRUE	Disease related genes, Enzymes, Human disease related genes, Potential drug targets, Predicted intracellular proteins, RAS pathway related proteins	FALSE	FALSE
IKKA_HUMAN_371	IKKA	CHUK	Inhibitor of nuclear factor kappa-B kinase subunit alpha (I-kappa-B kinase alpha) (IKK-A) (IKK-alpha) (IkBKA) (IkappaB kinase) (EC 2.7.11.10) (Conserved helix-loop-helix ubiquitous kinase) (I-kappa-B kinase 1) (IKK1) (Nuclear factor NF-kappa-B inhibitor kinase alpha) (NFKBIKA) (Transcription factor 16) (TCF-16)	O15111	IKKA_HUMAN_371	IKKA_MOUSE_371	3.05303	liver.young_oxi_percent	3.10158	2.12188	2.58612	3.10867	4.3469	7.59402	kidney.old_oxi_percent	6.77069	6.15551	8.14108	7.96623	8.9366	4.54099	TRUE	NA	NA	NA	NA	NA	NA	3BRT;5EBZ;5TQW;5TQX;5TQY;	O15111;	NA	Q60680;	FALSE	TRUE	Disease related genes, Enzymes, Human disease related genes, Potential drug targets, Predicted intracellular proteins, RAS pathway related proteins	FALSE	FALSE
IKKA_HUMAN_379	IKKA	CHUK	Inhibitor of nuclear factor kappa-B kinase subunit alpha (I-kappa-B kinase alpha) (IKK-A) (IKK-alpha) (IkBKA) (IkappaB kinase) (EC 2.7.11.10) (Conserved helix-loop-helix ubiquitous kinase) (I-kappa-B kinase 1) (IKK1) (Nuclear factor NF-kappa-B inhibitor kinase alpha) (NFKBIKA) (Transcription factor 16) (TCF-16)	O15111	IKKA_HUMAN_379	IKKA_MOUSE_379	NA	NA	NA	NA	NA	NA	NA	NA	NA	NA	NA	NA	NA	NA	NA	TRUE	NA	NA	NA	NA	NA	NA	3BRT;5EBZ;5TQW;5TQX;5TQY;	O15111;	NA	Q60680;	FALSE	TRUE	Disease related genes, Enzymes, Human disease related genes, Potential drug targets, Predicted intracellular proteins, RAS pathway related proteins	FALSE	FALSE
IKKA_HUMAN_406	IKKA	CHUK	Inhibitor of nuclear factor kappa-B kinase subunit alpha (I-kappa-B kinase alpha) (IKK-A) (IKK-alpha) (IkBKA) (IkappaB kinase) (EC 2.7.11.10) (Conserved helix-loop-helix ubiquitous kinase) (I-kappa-B kinase 1) (IKK1) (Nuclear factor NF-kappa-B inhibitor kinase alpha) (NFKBIKA) (Transcription factor 16) (TCF-16)	O15111	IKKA_HUMAN_406	IKKA_MOUSE_406	6.21444	spleen.old_oxi_percent	10.4485	6.75101	4.03632	6.16659	3.66976	10.8687	kidney.young_oxi_percent	5.5966	3.81314	6.91746	8.73193	29.2844	4.65425	TRUE	PF18397	IQBAL scaffold dimerization domain	386 - 659	PF18397	IQBAL scaffold dimerization domain	386 - 659	3BRT;5EBZ;5TQW;5TQX;5TQY;	O15111;	NA	Q60680;	FALSE	TRUE	Disease related genes, Enzymes, Human disease related genes, Potential drug targets, Predicted intracellular proteins, RAS pathway related proteins	FALSE	FALSE
IKKA_HUMAN_614	IKKA	CHUK	Inhibitor of nuclear factor kappa-B kinase subunit alpha (I-kappa-B kinase alpha) (IKK-A) (IKK-alpha) (IkBKA) (IkappaB kinase) (EC 2.7.11.10) (Conserved helix-loop-helix ubiquitous kinase) (I-kappa-B kinase 1) (IKK1) (Nuclear factor NF-kappa-B inhibitor kinase alpha) (NFKBIKA) (Transcription factor 16) (TCF-16)	O15111	IKKA_HUMAN_614	IKKA_MOUSE_614	NA	NA	NA	NA	NA	NA	NA	NA	NA	NA	NA	NA	NA	NA	NA	TRUE	PF18397	IQBAL scaffold dimerization domain	386 - 659	PF18397	IQBAL scaffold dimerization domain	386 - 659	3BRT;5EBZ;5TQW;5TQX;5TQY;	O15111;	NA	Q60680;	FALSE	TRUE	Disease related genes, Enzymes, Human disease related genes, Potential drug targets, Predicted intracellular proteins, RAS pathway related proteins	FALSE	FALSE
IKKA_HUMAN_658	IKKA	CHUK	Inhibitor of nuclear factor kappa-B kinase subunit alpha (I-kappa-B kinase alpha) (IKK-A) (IKK-alpha) (IkBKA) (IkappaB kinase) (EC 2.7.11.10) (Conserved helix-loop-helix ubiquitous kinase) (I-kappa-B kinase 1) (IKK1) (Nuclear factor NF-kappa-B inhibitor kinase alpha) (NFKBIKA) (Transcription factor 16) (TCF-16)	O15111	IKKA_HUMAN_658	IKKA_MOUSE_658	14.6523	spleen.young_oxi_percent	12.719	7.91257	9.85529	20.1305	22.6443	32.7601	liver.young_oxi_percent	30.5326	32.3648	37.6622	29.9085	33.3326	18.1078	TRUE	PF18397	IQBAL scaffold dimerization domain	386 - 659	PF18397	IQBAL scaffold dimerization domain	386 - 659	3BRT;5EBZ;5TQW;5TQX;5TQY;	O15111;	NA	Q60680;	FALSE	TRUE	Disease related genes, Enzymes, Human disease related genes, Potential drug targets, Predicted intracellular proteins, RAS pathway related proteins	FALSE	FALSE
IKKA_HUMAN_696	IKKA	CHUK	Inhibitor of nuclear factor kappa-B kinase subunit alpha (I-kappa-B kinase alpha) (IKK-A) (IKK-alpha) (IkBKA) (IkappaB kinase) (EC 2.7.11.10) (Conserved helix-loop-helix ubiquitous kinase) (I-kappa-B kinase 1) (IKK1) (Nuclear factor NF-kappa-B inhibitor kinase alpha) (NFKBIKA) (Transcription factor 16) (TCF-16)	O15111	IKKA_HUMAN_696	IKKA_MOUSE_696	NA	NA	NA	NA	NA	NA	NA	NA	NA	NA	NA	NA	NA	NA	NA	TRUE	NA	NA	NA	NA	NA	NA	3BRT;5EBZ;5TQW;5TQX;5TQY;	O15111;	NA	Q60680;	FALSE	TRUE	Disease related genes, Enzymes, Human disease related genes, Potential drug targets, Predicted intracellular proteins, RAS pathway related proteins	FALSE	FALSE
IKKA_HUMAN_716	IKKA	CHUK	Inhibitor of nuclear factor kappa-B kinase subunit alpha (I-kappa-B kinase alpha) (IKK-A) (IKK-alpha) (IkBKA) (IkappaB kinase) (EC 2.7.11.10) (Conserved helix-loop-helix ubiquitous kinase) (I-kappa-B kinase 1) (IKK1) (Nuclear factor NF-kappa-B inhibitor kinase alpha) (NFKBIKA) (Transcription factor 16) (TCF-16)	O15111	IKKA_HUMAN_716	IKKA_MOUSE_716	NA	NA	NA	NA	NA	NA	NA	NA	NA	NA	NA	NA	NA	NA	NA	TRUE	PF12179	I-kappa-kinase-beta NEMO binding domain	707 - 743	PF12179	I-kappa-kinase-beta NEMO binding domain	707 - 743	3BRT;5EBZ;5TQW;5TQX;5TQY;	O15111;	NA	Q60680;	FALSE	TRUE	Disease related genes, Enzymes, Human disease related genes, Potential drug targets, Predicted intracellular proteins, RAS pathway related proteins	FALSE	FALSE
PLS1_HUMAN_95	PLS1	PLSCR1	Phospholipid scramblase 1 (PL scramblase 1) (Ca(2+)-dependent phospholipid scramblase 1) (Erythrocyte phospholipid scramblase) (Mg(2+)-dependent nuclease) (EC 3.1.-.-) (MmTRA1b)	O15162	PLS1_HUMAN_95	PLS1_MOUSE_104	NA	NA	NA	NA	NA	NA	NA	NA	NA	NA	NA	NA	NA	NA	NA	TRUE	PF03803	Scramblase	86 - 306	PF03803	Scramblase	96 - 316	1Y2A;	O15162;	NA	Q9JJ00;	FALSE	FALSE	Predicted intracellular proteins, Transporters	FALSE	FALSE
PLS1_HUMAN_148	PLS1	PLSCR1	Phospholipid scramblase 1 (PL scramblase 1) (Ca(2+)-dependent phospholipid scramblase 1) (Erythrocyte phospholipid scramblase) (Mg(2+)-dependent nuclease) (EC 3.1.-.-) (MmTRA1b)	O15162	PLS1_HUMAN_148	PLS1_MOUSE_157	NA	NA	NA	NA	NA	NA	NA	NA	NA	NA	NA	NA	NA	NA	NA	TRUE	PF03803	Scramblase	86 - 306	PF03803	Scramblase	96 - 316	1Y2A;	O15162;	NA	Q9JJ00;	FALSE	FALSE	Predicted intracellular proteins, Transporters	FALSE	FALSE
PLS1_HUMAN_149	PLS1	PLSCR1	Phospholipid scramblase 1 (PL scramblase 1) (Ca(2+)-dependent phospholipid scramblase 1) (Erythrocyte phospholipid scramblase) (Mg(2+)-dependent nuclease) (EC 3.1.-.-) (MmTRA1b)	O15162	PLS1_HUMAN_149	PLS1_MOUSE_158	NA	NA	NA	NA	NA	NA	NA	NA	NA	NA	NA	NA	NA	NA	NA	TRUE	PF03803	Scramblase	86 - 306	PF03803	Scramblase	96 - 316	1Y2A;	O15162;	NA	Q9JJ00;	FALSE	FALSE	Predicted intracellular proteins, Transporters	FALSE	FALSE
PLS1_HUMAN_153	PLS1	PLSCR1	Phospholipid scramblase 1 (PL scramblase 1) (Ca(2+)-dependent phospholipid scramblase 1) (Erythrocyte phospholipid scramblase) (Mg(2+)-dependent nuclease) (EC 3.1.-.-) (MmTRA1b)	O15162	PLS1_HUMAN_153	PLS1_MOUSE_162	NA	NA	NA	NA	NA	NA	NA	NA	NA	NA	NA	NA	NA	NA	NA	TRUE	PF03803	Scramblase	86 - 306	PF03803	Scramblase	96 - 316	1Y2A;	O15162;	NA	Q9JJ00;	FALSE	FALSE	Predicted intracellular proteins, Transporters	FALSE	FALSE
PLS1_HUMAN_154	PLS1	PLSCR1	Phospholipid scramblase 1 (PL scramblase 1) (Ca(2+)-dependent phospholipid scramblase 1) (Erythrocyte phospholipid scramblase) (Mg(2+)-dependent nuclease) (EC 3.1.-.-) (MmTRA1b)	O15162	PLS1_HUMAN_154	PLS1_MOUSE_163	NA	NA	NA	NA	NA	NA	NA	NA	NA	NA	NA	NA	NA	NA	NA	TRUE	PF03803	Scramblase	86 - 306	PF03803	Scramblase	96 - 316	1Y2A;	O15162;	NA	Q9JJ00;	FALSE	FALSE	Predicted intracellular proteins, Transporters	FALSE	FALSE
PLS1_HUMAN_181	PLS1	PLSCR1	Phospholipid scramblase 1 (PL scramblase 1) (Ca(2+)-dependent phospholipid scramblase 1) (Erythrocyte phospholipid scramblase) (Mg(2+)-dependent nuclease) (EC 3.1.-.-) (MmTRA1b)	O15162	PLS1_HUMAN_181	PLS1_MOUSE_190	NA	NA	NA	NA	NA	NA	NA	NA	NA	NA	NA	NA	NA	NA	NA	TRUE	PF03803	Scramblase	86 - 306	PF03803	Scramblase	96 - 316	1Y2A;	O15162;	NA	Q9JJ00;	FALSE	FALSE	Predicted intracellular proteins, Transporters	FALSE	FALSE
PLS1_HUMAN_184	PLS1	PLSCR1	Phospholipid scramblase 1 (PL scramblase 1) (Ca(2+)-dependent phospholipid scramblase 1) (Erythrocyte phospholipid scramblase) (Mg(2+)-dependent nuclease) (EC 3.1.-.-) (MmTRA1b)	O15162	PLS1_HUMAN_184	PLS1_MOUSE_193	NA	NA	NA	NA	NA	NA	NA	NA	NA	NA	NA	NA	NA	NA	NA	TRUE	PF03803	Scramblase	86 - 306	PF03803	Scramblase	96 - 316	1Y2A;	O15162;	NA	Q9JJ00;	FALSE	FALSE	Predicted intracellular proteins, Transporters	FALSE	FALSE
PLS1_HUMAN_185	PLS1	PLSCR1	Phospholipid scramblase 1 (PL scramblase 1) (Ca(2+)-dependent phospholipid scramblase 1) (Erythrocyte phospholipid scramblase) (Mg(2+)-dependent nuclease) (EC 3.1.-.-) (MmTRA1b)	O15162	PLS1_HUMAN_185	PLS1_MOUSE_194	NA	NA	NA	NA	NA	NA	NA	NA	NA	NA	NA	NA	NA	NA	NA	TRUE	PF03803	Scramblase	86 - 306	PF03803	Scramblase	96 - 316	1Y2A;	O15162;	NA	Q9JJ00;	FALSE	FALSE	Predicted intracellular proteins, Transporters	FALSE	FALSE
PLS1_HUMAN_186	PLS1	PLSCR1	Phospholipid scramblase 1 (PL scramblase 1) (Ca(2+)-dependent phospholipid scramblase 1) (Erythrocyte phospholipid scramblase) (Mg(2+)-dependent nuclease) (EC 3.1.-.-) (MmTRA1b)	O15162	NA	NA	NA	NA	NA	NA	NA	NA	NA	NA	NA	NA	NA	NA	NA	NA	NA	TRUE	PF03803	Scramblase	86 - 306	NA	NA	NA	1Y2A;	O15162;	NA	NA	FALSE	FALSE	Predicted intracellular proteins, Transporters	FALSE	FALSE
PLS1_HUMAN_188	PLS1	PLSCR1	Phospholipid scramblase 1 (PL scramblase 1) (Ca(2+)-dependent phospholipid scramblase 1) (Erythrocyte phospholipid scramblase) (Mg(2+)-dependent nuclease) (EC 3.1.-.-) (MmTRA1b)	O15162	PLS1_HUMAN_188	PLS1_MOUSE_197	NA	NA	NA	NA	NA	NA	NA	NA	NA	NA	NA	NA	NA	NA	NA	TRUE	PF03803	Scramblase	86 - 306	PF03803	Scramblase	96 - 316	1Y2A;	O15162;	NA	Q9JJ00;	FALSE	FALSE	Predicted intracellular proteins, Transporters	FALSE	FALSE
PLS1_HUMAN_189	PLS1	PLSCR1	Phospholipid scramblase 1 (PL scramblase 1) (Ca(2+)-dependent phospholipid scramblase 1) (Erythrocyte phospholipid scramblase) (Mg(2+)-dependent nuclease) (EC 3.1.-.-) (MmTRA1b)	O15162	PLS1_HUMAN_189	PLS1_MOUSE_198	NA	NA	NA	NA	NA	NA	NA	NA	NA	NA	NA	NA	NA	NA	NA	TRUE	PF03803	Scramblase	86 - 306	PF03803	Scramblase	96 - 316	1Y2A;	O15162;	NA	Q9JJ00;	FALSE	FALSE	Predicted intracellular proteins, Transporters	FALSE	FALSE
PLS1_HUMAN_213	PLS1	PLSCR1	Phospholipid scramblase 1 (PL scramblase 1) (Ca(2+)-dependent phospholipid scramblase 1) (Erythrocyte phospholipid scramblase) (Mg(2+)-dependent nuclease) (EC 3.1.-.-) (MmTRA1b)	O15162	PLS1_HUMAN_213	PLS1_MOUSE_222	NA	NA	NA	NA	NA	NA	NA	NA	NA	NA	NA	NA	NA	NA	NA	TRUE	PF03803	Scramblase	86 - 306	PF03803	Scramblase	96 - 316	1Y2A;	O15162;	NA	Q9JJ00;	FALSE	FALSE	Predicted intracellular proteins, Transporters	FALSE	FALSE
PLS1_HUMAN_234	PLS1	PLSCR1	Phospholipid scramblase 1 (PL scramblase 1) (Ca(2+)-dependent phospholipid scramblase 1) (Erythrocyte phospholipid scramblase) (Mg(2+)-dependent nuclease) (EC 3.1.-.-) (MmTRA1b)	O15162	PLS1_HUMAN_234	PLS1_MOUSE_243	NA	NA	NA	NA	NA	NA	NA	NA	NA	NA	NA	NA	NA	NA	NA	TRUE	PF03803	Scramblase	86 - 306	PF03803	Scramblase	96 - 316	1Y2A;	O15162;	NA	Q9JJ00;	FALSE	FALSE	Predicted intracellular proteins, Transporters	FALSE	FALSE
PLS1_HUMAN_237	PLS1	PLSCR1	Phospholipid scramblase 1 (PL scramblase 1) (Ca(2+)-dependent phospholipid scramblase 1) (Erythrocyte phospholipid scramblase) (Mg(2+)-dependent nuclease) (EC 3.1.-.-) (MmTRA1b)	O15162	PLS1_HUMAN_237	PLS1_MOUSE_246	NA	NA	NA	NA	NA	NA	NA	NA	NA	NA	NA	NA	NA	NA	NA	TRUE	PF03803	Scramblase	86 - 306	PF03803	Scramblase	96 - 316	1Y2A;	O15162;	NA	Q9JJ00;	FALSE	FALSE	Predicted intracellular proteins, Transporters	FALSE	FALSE
PLS1_HUMAN_239	PLS1	PLSCR1	Phospholipid scramblase 1 (PL scramblase 1) (Ca(2+)-dependent phospholipid scramblase 1) (Erythrocyte phospholipid scramblase) (Mg(2+)-dependent nuclease) (EC 3.1.-.-) (MmTRA1b)	O15162	PLS1_HUMAN_239	PLS1_MOUSE_248	NA	NA	NA	NA	NA	NA	NA	NA	NA	NA	NA	NA	NA	NA	NA	TRUE	PF03803	Scramblase	86 - 306	PF03803	Scramblase	96 - 316	1Y2A;	O15162;	NA	Q9JJ00;	FALSE	FALSE	Predicted intracellular proteins, Transporters	FALSE	FALSE
PLS1_HUMAN_240	PLS1	PLSCR1	Phospholipid scramblase 1 (PL scramblase 1) (Ca(2+)-dependent phospholipid scramblase 1) (Erythrocyte phospholipid scramblase) (Mg(2+)-dependent nuclease) (EC 3.1.-.-) (MmTRA1b)	O15162	PLS1_HUMAN_240	PLS1_MOUSE_249	NA	NA	NA	NA	NA	NA	NA	NA	NA	NA	NA	NA	NA	NA	NA	TRUE	PF03803	Scramblase	86 - 306	PF03803	Scramblase	96 - 316	1Y2A;	O15162;	NA	Q9JJ00;	FALSE	FALSE	Predicted intracellular proteins, Transporters	FALSE	FALSE
PLS1_HUMAN_254	PLS1	PLSCR1	Phospholipid scramblase 1 (PL scramblase 1) (Ca(2+)-dependent phospholipid scramblase 1) (Erythrocyte phospholipid scramblase) (Mg(2+)-dependent nuclease) (EC 3.1.-.-) (MmTRA1b)	O15162	NA	NA	NA	NA	NA	NA	NA	NA	NA	NA	NA	NA	NA	NA	NA	NA	NA	TRUE	PF03803	Scramblase	86 - 306	NA	NA	NA	1Y2A;	O15162;	NA	NA	FALSE	FALSE	Predicted intracellular proteins, Transporters	FALSE	FALSE
PLS1_HUMAN_297	PLS1	PLSCR1	Phospholipid scramblase 1 (PL scramblase 1) (Ca(2+)-dependent phospholipid scramblase 1) (Erythrocyte phospholipid scramblase) (Mg(2+)-dependent nuclease) (EC 3.1.-.-) (MmTRA1b)	O15162	PLS1_HUMAN_297	PLS1_MOUSE_306	NA	NA	NA	NA	NA	NA	NA	NA	NA	NA	NA	NA	NA	NA	NA	TRUE	PF03803	Scramblase	86 - 306	PF03803	Scramblase	96 - 316	1Y2A;	O15162;	NA	Q9JJ00;	FALSE	FALSE	Predicted intracellular proteins, Transporters	FALSE	FALSE
TIF1A_HUMAN_56	TIF1A	TRIM24	Transcription intermediary factor 1-alpha (TIF1-alpha) (EC 2.3.2.27) (E3 ubiquitin-protein ligase TRIM24) (RING finger protein 82) (RING-type E3 ubiquitin transferase TIF1-alpha) (Tripartite motif-containing protein 24)	O15164	TIF1A_HUMAN_56	TIF1A_MOUSE_52	NA	NA	NA	NA	NA	NA	NA	NA	NA	NA	NA	NA	NA	NA	NA	TRUE	NA	NA	NA	NA	NA	NA	2YYN;3O33;3O34;3O35;3O36;3O37;4YAB;4YAD;4YAT;4YAX;4YBM;4YBS;4YBT;4YC9;4ZQL;5H1T;5H1U;5H1V;7B9X;	O15164;	NA	Q64127;	FALSE	TRUE	Cancer-related genes, Disease related genes, Enzymes, Plasma proteins, Potential drug targets, Predicted intracellular proteins	FALSE	FALSE
TIF1A_HUMAN_59	TIF1A	TRIM24	Transcription intermediary factor 1-alpha (TIF1-alpha) (EC 2.3.2.27) (E3 ubiquitin-protein ligase TRIM24) (RING finger protein 82) (RING-type E3 ubiquitin transferase TIF1-alpha) (Tripartite motif-containing protein 24)	O15164	TIF1A_HUMAN_59	TIF1A_MOUSE_55	NA	NA	NA	NA	NA	NA	NA	NA	NA	NA	NA	NA	NA	NA	NA	TRUE	NA	NA	NA	NA	NA	NA	2YYN;3O33;3O34;3O35;3O36;3O37;4YAB;4YAD;4YAT;4YAX;4YBM;4YBS;4YBT;4YC9;4ZQL;5H1T;5H1U;5H1V;7B9X;	O15164;	NA	Q64127;	FALSE	TRUE	Cancer-related genes, Disease related genes, Enzymes, Plasma proteins, Potential drug targets, Predicted intracellular proteins	FALSE	FALSE
TIF1A_HUMAN_73	TIF1A	TRIM24	Transcription intermediary factor 1-alpha (TIF1-alpha) (EC 2.3.2.27) (E3 ubiquitin-protein ligase TRIM24) (RING finger protein 82) (RING-type E3 ubiquitin transferase TIF1-alpha) (Tripartite motif-containing protein 24)	O15164	TIF1A_HUMAN_73	TIF1A_MOUSE_69	NA	NA	NA	NA	NA	NA	NA	NA	NA	NA	NA	NA	NA	NA	NA	TRUE	NA	NA	NA	NA	NA	NA	2YYN;3O33;3O34;3O35;3O36;3O37;4YAB;4YAD;4YAT;4YAX;4YBM;4YBS;4YBT;4YC9;4ZQL;5H1T;5H1U;5H1V;7B9X;	O15164;	NA	Q64127;	FALSE	TRUE	Cancer-related genes, Disease related genes, Enzymes, Plasma proteins, Potential drug targets, Predicted intracellular proteins	FALSE	FALSE
TIF1A_HUMAN_78	TIF1A	TRIM24	Transcription intermediary factor 1-alpha (TIF1-alpha) (EC 2.3.2.27) (E3 ubiquitin-protein ligase TRIM24) (RING finger protein 82) (RING-type E3 ubiquitin transferase TIF1-alpha) (Tripartite motif-containing protein 24)	O15164	TIF1A_HUMAN_78	TIF1A_MOUSE_74	NA	NA	NA	NA	NA	NA	NA	NA	NA	NA	NA	NA	NA	NA	NA	TRUE	NA	NA	NA	NA	NA	NA	2YYN;3O33;3O34;3O35;3O36;3O37;4YAB;4YAD;4YAT;4YAX;4YBM;4YBS;4YBT;4YC9;4ZQL;5H1T;5H1U;5H1V;7B9X;	O15164;	NA	Q64127;	FALSE	TRUE	Cancer-related genes, Disease related genes, Enzymes, Plasma proteins, Potential drug targets, Predicted intracellular proteins	FALSE	FALSE
TIF1A_HUMAN_81	TIF1A	TRIM24	Transcription intermediary factor 1-alpha (TIF1-alpha) (EC 2.3.2.27) (E3 ubiquitin-protein ligase TRIM24) (RING finger protein 82) (RING-type E3 ubiquitin transferase TIF1-alpha) (Tripartite motif-containing protein 24)	O15164	TIF1A_HUMAN_81	TIF1A_MOUSE_77	NA	NA	NA	NA	NA	NA	NA	NA	NA	NA	NA	NA	NA	NA	NA	TRUE	NA	NA	NA	NA	NA	NA	2YYN;3O33;3O34;3O35;3O36;3O37;4YAB;4YAD;4YAT;4YAX;4YBM;4YBS;4YBT;4YC9;4ZQL;5H1T;5H1U;5H1V;7B9X;	O15164;	NA	Q64127;	FALSE	TRUE	Cancer-related genes, Disease related genes, Enzymes, Plasma proteins, Potential drug targets, Predicted intracellular proteins	FALSE	FALSE
TIF1A_HUMAN_127	TIF1A	TRIM24	Transcription intermediary factor 1-alpha (TIF1-alpha) (EC 2.3.2.27) (E3 ubiquitin-protein ligase TRIM24) (RING finger protein 82) (RING-type E3 ubiquitin transferase TIF1-alpha) (Tripartite motif-containing protein 24)	O15164	TIF1A_HUMAN_127	TIF1A_MOUSE_127	NA	NA	NA	NA	NA	NA	NA	NA	NA	NA	NA	NA	NA	NA	NA	TRUE	NA	NA	NA	NA	NA	NA	2YYN;3O33;3O34;3O35;3O36;3O37;4YAB;4YAD;4YAT;4YAX;4YBM;4YBS;4YBT;4YC9;4ZQL;5H1T;5H1U;5H1V;7B9X;	O15164;	NA	Q64127;	FALSE	TRUE	Cancer-related genes, Disease related genes, Enzymes, Plasma proteins, Potential drug targets, Predicted intracellular proteins	FALSE	FALSE
TIF1A_HUMAN_130	TIF1A	TRIM24	Transcription intermediary factor 1-alpha (TIF1-alpha) (EC 2.3.2.27) (E3 ubiquitin-protein ligase TRIM24) (RING finger protein 82) (RING-type E3 ubiquitin transferase TIF1-alpha) (Tripartite motif-containing protein 24)	O15164	TIF1A_HUMAN_130	TIF1A_MOUSE_130	NA	NA	NA	NA	NA	NA	NA	NA	NA	NA	NA	NA	NA	NA	NA	TRUE	NA	NA	NA	NA	NA	NA	2YYN;3O33;3O34;3O35;3O36;3O37;4YAB;4YAD;4YAT;4YAX;4YBM;4YBS;4YBT;4YC9;4ZQL;5H1T;5H1U;5H1V;7B9X;	O15164;	NA	Q64127;	FALSE	TRUE	Cancer-related genes, Disease related genes, Enzymes, Plasma proteins, Potential drug targets, Predicted intracellular proteins	FALSE	FALSE
TIF1A_HUMAN_134	TIF1A	TRIM24	Transcription intermediary factor 1-alpha (TIF1-alpha) (EC 2.3.2.27) (E3 ubiquitin-protein ligase TRIM24) (RING finger protein 82) (RING-type E3 ubiquitin transferase TIF1-alpha) (Tripartite motif-containing protein 24)	O15164	TIF1A_HUMAN_134	TIF1A_MOUSE_134	NA	NA	NA	NA	NA	NA	NA	NA	NA	NA	NA	NA	NA	NA	NA	TRUE	NA	NA	NA	NA	NA	NA	2YYN;3O33;3O34;3O35;3O36;3O37;4YAB;4YAD;4YAT;4YAX;4YBM;4YBS;4YBT;4YC9;4ZQL;5H1T;5H1U;5H1V;7B9X;	O15164;	NA	Q64127;	FALSE	TRUE	Cancer-related genes, Disease related genes, Enzymes, Plasma proteins, Potential drug targets, Predicted intracellular proteins	FALSE	FALSE
TIF1A_HUMAN_163	TIF1A	TRIM24	Transcription intermediary factor 1-alpha (TIF1-alpha) (EC 2.3.2.27) (E3 ubiquitin-protein ligase TRIM24) (RING finger protein 82) (RING-type E3 ubiquitin transferase TIF1-alpha) (Tripartite motif-containing protein 24)	O15164	TIF1A_HUMAN_163	TIF1A_MOUSE_163	NA	NA	NA	NA	NA	NA	NA	NA	NA	NA	NA	NA	NA	NA	NA	TRUE	NA	NA	NA	NA	NA	NA	2YYN;3O33;3O34;3O35;3O36;3O37;4YAB;4YAD;4YAT;4YAX;4YBM;4YBS;4YBT;4YC9;4ZQL;5H1T;5H1U;5H1V;7B9X;	O15164;	NA	Q64127;	FALSE	TRUE	Cancer-related genes, Disease related genes, Enzymes, Plasma proteins, Potential drug targets, Predicted intracellular proteins	FALSE	FALSE
TIF1A_HUMAN_166	TIF1A	TRIM24	Transcription intermediary factor 1-alpha (TIF1-alpha) (EC 2.3.2.27) (E3 ubiquitin-protein ligase TRIM24) (RING finger protein 82) (RING-type E3 ubiquitin transferase TIF1-alpha) (Tripartite motif-containing protein 24)	O15164	TIF1A_HUMAN_166	TIF1A_MOUSE_166	NA	NA	NA	NA	NA	NA	NA	NA	NA	NA	NA	NA	NA	NA	NA	TRUE	NA	NA	NA	NA	NA	NA	2YYN;3O33;3O34;3O35;3O36;3O37;4YAB;4YAD;4YAT;4YAX;4YBM;4YBS;4YBT;4YC9;4ZQL;5H1T;5H1U;5H1V;7B9X;	O15164;	NA	Q64127;	FALSE	TRUE	Cancer-related genes, Disease related genes, Enzymes, Plasma proteins, Potential drug targets, Predicted intracellular proteins	FALSE	FALSE
TIF1A_HUMAN_176	TIF1A	TRIM24	Transcription intermediary factor 1-alpha (TIF1-alpha) (EC 2.3.2.27) (E3 ubiquitin-protein ligase TRIM24) (RING finger protein 82) (RING-type E3 ubiquitin transferase TIF1-alpha) (Tripartite motif-containing protein 24)	O15164	TIF1A_HUMAN_176	TIF1A_MOUSE_176	NA	NA	NA	NA	NA	NA	NA	NA	NA	NA	NA	NA	NA	NA	NA	TRUE	NA	NA	NA	NA	NA	NA	2YYN;3O33;3O34;3O35;3O36;3O37;4YAB;4YAD;4YAT;4YAX;4YBM;4YBS;4YBT;4YC9;4ZQL;5H1T;5H1U;5H1V;7B9X;	O15164;	NA	Q64127;	FALSE	TRUE	Cancer-related genes, Disease related genes, Enzymes, Plasma proteins, Potential drug targets, Predicted intracellular proteins	FALSE	FALSE
TIF1A_HUMAN_179	TIF1A	TRIM24	Transcription intermediary factor 1-alpha (TIF1-alpha) (EC 2.3.2.27) (E3 ubiquitin-protein ligase TRIM24) (RING finger protein 82) (RING-type E3 ubiquitin transferase TIF1-alpha) (Tripartite motif-containing protein 24)	O15164	TIF1A_HUMAN_179	TIF1A_MOUSE_179	NA	NA	NA	NA	NA	NA	NA	NA	NA	NA	NA	NA	NA	NA	NA	TRUE	NA	NA	NA	NA	NA	NA	2YYN;3O33;3O34;3O35;3O36;3O37;4YAB;4YAD;4YAT;4YAX;4YBM;4YBS;4YBT;4YC9;4ZQL;5H1T;5H1U;5H1V;7B9X;	O15164;	NA	Q64127;	FALSE	TRUE	Cancer-related genes, Disease related genes, Enzymes, Plasma proteins, Potential drug targets, Predicted intracellular proteins	FALSE	FALSE
TIF1A_HUMAN_184	TIF1A	TRIM24	Transcription intermediary factor 1-alpha (TIF1-alpha) (EC 2.3.2.27) (E3 ubiquitin-protein ligase TRIM24) (RING finger protein 82) (RING-type E3 ubiquitin transferase TIF1-alpha) (Tripartite motif-containing protein 24)	O15164	TIF1A_HUMAN_184	TIF1A_MOUSE_184	NA	NA	NA	NA	NA	NA	NA	NA	NA	NA	NA	NA	NA	NA	NA	TRUE	NA	NA	NA	NA	NA	NA	2YYN;3O33;3O34;3O35;3O36;3O37;4YAB;4YAD;4YAT;4YAX;4YBM;4YBS;4YBT;4YC9;4ZQL;5H1T;5H1U;5H1V;7B9X;	O15164;	NA	Q64127;	FALSE	TRUE	Cancer-related genes, Disease related genes, Enzymes, Plasma proteins, Potential drug targets, Predicted intracellular proteins	FALSE	FALSE
TIF1A_HUMAN_187	TIF1A	TRIM24	Transcription intermediary factor 1-alpha (TIF1-alpha) (EC 2.3.2.27) (E3 ubiquitin-protein ligase TRIM24) (RING finger protein 82) (RING-type E3 ubiquitin transferase TIF1-alpha) (Tripartite motif-containing protein 24)	O15164	TIF1A_HUMAN_187	TIF1A_MOUSE_187	NA	NA	NA	NA	NA	NA	NA	NA	NA	NA	NA	NA	NA	NA	NA	TRUE	NA	NA	NA	NA	NA	NA	2YYN;3O33;3O34;3O35;3O36;3O37;4YAB;4YAD;4YAT;4YAX;4YBM;4YBS;4YBT;4YC9;4ZQL;5H1T;5H1U;5H1V;7B9X;	O15164;	NA	Q64127;	FALSE	TRUE	Cancer-related genes, Disease related genes, Enzymes, Plasma proteins, Potential drug targets, Predicted intracellular proteins	FALSE	FALSE
TIF1A_HUMAN_223	TIF1A	TRIM24	Transcription intermediary factor 1-alpha (TIF1-alpha) (EC 2.3.2.27) (E3 ubiquitin-protein ligase TRIM24) (RING finger protein 82) (RING-type E3 ubiquitin transferase TIF1-alpha) (Tripartite motif-containing protein 24)	O15164	TIF1A_HUMAN_223	TIF1A_MOUSE_223	NA	NA	NA	NA	NA	NA	NA	NA	NA	NA	NA	NA	NA	NA	NA	TRUE	PF00643	B-box zinc finger	221 - 257	NA	NA	NA	2YYN;3O33;3O34;3O35;3O36;3O37;4YAB;4YAD;4YAT;4YAX;4YBM;4YBS;4YBT;4YC9;4ZQL;5H1T;5H1U;5H1V;7B9X;	O15164;	NA	Q64127;	FALSE	TRUE	Cancer-related genes, Disease related genes, Enzymes, Plasma proteins, Potential drug targets, Predicted intracellular proteins	FALSE	FALSE
TIF1A_HUMAN_235	TIF1A	TRIM24	Transcription intermediary factor 1-alpha (TIF1-alpha) (EC 2.3.2.27) (E3 ubiquitin-protein ligase TRIM24) (RING finger protein 82) (RING-type E3 ubiquitin transferase TIF1-alpha) (Tripartite motif-containing protein 24)	O15164	TIF1A_HUMAN_235	TIF1A_MOUSE_235	NA	NA	NA	NA	NA	NA	NA	NA	NA	NA	NA	NA	NA	NA	NA	TRUE	PF00643	B-box zinc finger	221 - 257	NA	NA	NA	2YYN;3O33;3O34;3O35;3O36;3O37;4YAB;4YAD;4YAT;4YAX;4YBM;4YBS;4YBT;4YC9;4ZQL;5H1T;5H1U;5H1V;7B9X;	O15164;	NA	Q64127;	FALSE	TRUE	Cancer-related genes, Disease related genes, Enzymes, Plasma proteins, Potential drug targets, Predicted intracellular proteins	FALSE	FALSE
TIF1A_HUMAN_238	TIF1A	TRIM24	Transcription intermediary factor 1-alpha (TIF1-alpha) (EC 2.3.2.27) (E3 ubiquitin-protein ligase TRIM24) (RING finger protein 82) (RING-type E3 ubiquitin transferase TIF1-alpha) (Tripartite motif-containing protein 24)	O15164	TIF1A_HUMAN_238	TIF1A_MOUSE_238	NA	NA	NA	NA	NA	NA	NA	NA	NA	NA	NA	NA	NA	NA	NA	TRUE	PF00643	B-box zinc finger	221 - 257	NA	NA	NA	2YYN;3O33;3O34;3O35;3O36;3O37;4YAB;4YAD;4YAT;4YAX;4YBM;4YBS;4YBT;4YC9;4ZQL;5H1T;5H1U;5H1V;7B9X;	O15164;	NA	Q64127;	FALSE	TRUE	Cancer-related genes, Disease related genes, Enzymes, Plasma proteins, Potential drug targets, Predicted intracellular proteins	FALSE	FALSE
TIF1A_HUMAN_243	TIF1A	TRIM24	Transcription intermediary factor 1-alpha (TIF1-alpha) (EC 2.3.2.27) (E3 ubiquitin-protein ligase TRIM24) (RING finger protein 82) (RING-type E3 ubiquitin transferase TIF1-alpha) (Tripartite motif-containing protein 24)	O15164	TIF1A_HUMAN_243	TIF1A_MOUSE_243	NA	NA	NA	NA	NA	NA	NA	NA	NA	NA	NA	NA	NA	NA	NA	TRUE	PF00643	B-box zinc finger	221 - 257	NA	NA	NA	2YYN;3O33;3O34;3O35;3O36;3O37;4YAB;4YAD;4YAT;4YAX;4YBM;4YBS;4YBT;4YC9;4ZQL;5H1T;5H1U;5H1V;7B9X;	O15164;	NA	Q64127;	FALSE	TRUE	Cancer-related genes, Disease related genes, Enzymes, Plasma proteins, Potential drug targets, Predicted intracellular proteins	FALSE	FALSE
TIF1A_HUMAN_246	TIF1A	TRIM24	Transcription intermediary factor 1-alpha (TIF1-alpha) (EC 2.3.2.27) (E3 ubiquitin-protein ligase TRIM24) (RING finger protein 82) (RING-type E3 ubiquitin transferase TIF1-alpha) (Tripartite motif-containing protein 24)	O15164	TIF1A_HUMAN_246	TIF1A_MOUSE_246	NA	NA	NA	NA	NA	NA	NA	NA	NA	NA	NA	NA	NA	NA	NA	TRUE	PF00643	B-box zinc finger	221 - 257	NA	NA	NA	2YYN;3O33;3O34;3O35;3O36;3O37;4YAB;4YAD;4YAT;4YAX;4YBM;4YBS;4YBT;4YC9;4ZQL;5H1T;5H1U;5H1V;7B9X;	O15164;	NA	Q64127;	FALSE	TRUE	Cancer-related genes, Disease related genes, Enzymes, Plasma proteins, Potential drug targets, Predicted intracellular proteins	FALSE	FALSE
TIF1A_HUMAN_394	TIF1A	TRIM24	Transcription intermediary factor 1-alpha (TIF1-alpha) (EC 2.3.2.27) (E3 ubiquitin-protein ligase TRIM24) (RING finger protein 82) (RING-type E3 ubiquitin transferase TIF1-alpha) (Tripartite motif-containing protein 24)	O15164	TIF1A_HUMAN_394	TIF1A_MOUSE_394	NA	NA	NA	NA	NA	NA	NA	NA	NA	NA	NA	NA	NA	NA	NA	TRUE	NA	NA	NA	NA	NA	NA	2YYN;3O33;3O34;3O35;3O36;3O37;4YAB;4YAD;4YAT;4YAX;4YBM;4YBS;4YBT;4YC9;4ZQL;5H1T;5H1U;5H1V;7B9X;	O15164;	NA	Q64127;	FALSE	TRUE	Cancer-related genes, Disease related genes, Enzymes, Plasma proteins, Potential drug targets, Predicted intracellular proteins	FALSE	FALSE
TIF1A_HUMAN_408	TIF1A	TRIM24	Transcription intermediary factor 1-alpha (TIF1-alpha) (EC 2.3.2.27) (E3 ubiquitin-protein ligase TRIM24) (RING finger protein 82) (RING-type E3 ubiquitin transferase TIF1-alpha) (Tripartite motif-containing protein 24)	O15164	TIF1A_HUMAN_408	TIF1A_MOUSE_408	NA	NA	NA	NA	NA	NA	NA	NA	NA	NA	NA	NA	NA	NA	NA	TRUE	NA	NA	NA	NA	NA	NA	2YYN;3O33;3O34;3O35;3O36;3O37;4YAB;4YAD;4YAT;4YAX;4YBM;4YBS;4YBT;4YC9;4ZQL;5H1T;5H1U;5H1V;7B9X;	O15164;	NA	Q64127;	FALSE	TRUE	Cancer-related genes, Disease related genes, Enzymes, Plasma proteins, Potential drug targets, Predicted intracellular proteins	FALSE	FALSE
TIF1A_HUMAN_629	TIF1A	TRIM24	Transcription intermediary factor 1-alpha (TIF1-alpha) (EC 2.3.2.27) (E3 ubiquitin-protein ligase TRIM24) (RING finger protein 82) (RING-type E3 ubiquitin transferase TIF1-alpha) (Tripartite motif-containing protein 24)	O15164	TIF1A_HUMAN_629	TIF1A_MOUSE_630	NA	NA	NA	NA	NA	NA	NA	NA	NA	NA	NA	NA	NA	NA	NA	TRUE	NA	NA	NA	NA	NA	NA	2YYN;3O33;3O34;3O35;3O36;3O37;4YAB;4YAD;4YAT;4YAX;4YBM;4YBS;4YBT;4YC9;4ZQL;5H1T;5H1U;5H1V;7B9X;	O15164;	NA	Q64127;	FALSE	TRUE	Cancer-related genes, Disease related genes, Enzymes, Plasma proteins, Potential drug targets, Predicted intracellular proteins	FALSE	FALSE
TIF1A_HUMAN_829	TIF1A	TRIM24	Transcription intermediary factor 1-alpha (TIF1-alpha) (EC 2.3.2.27) (E3 ubiquitin-protein ligase TRIM24) (RING finger protein 82) (RING-type E3 ubiquitin transferase TIF1-alpha) (Tripartite motif-containing protein 24)	O15164	TIF1A_HUMAN_829	TIF1A_MOUSE_830	NA	NA	NA	NA	NA	NA	NA	NA	NA	NA	NA	NA	NA	NA	NA	TRUE	NA	NA	NA	NA	NA	NA	2YYN;3O33;3O34;3O35;3O36;3O37;4YAB;4YAD;4YAT;4YAX;4YBM;4YBS;4YBT;4YC9;4ZQL;5H1T;5H1U;5H1V;7B9X;	O15164;	NA	Q64127;	FALSE	TRUE	Cancer-related genes, Disease related genes, Enzymes, Plasma proteins, Potential drug targets, Predicted intracellular proteins	FALSE	FALSE
TIF1A_HUMAN_832	TIF1A	TRIM24	Transcription intermediary factor 1-alpha (TIF1-alpha) (EC 2.3.2.27) (E3 ubiquitin-protein ligase TRIM24) (RING finger protein 82) (RING-type E3 ubiquitin transferase TIF1-alpha) (Tripartite motif-containing protein 24)	O15164	TIF1A_HUMAN_832	TIF1A_MOUSE_833	NA	NA	NA	NA	NA	NA	NA	NA	NA	NA	NA	NA	NA	NA	NA	TRUE	PF00628	PHD-finger	829 - 870	NA	NA	NA	2YYN;3O33;3O34;3O35;3O36;3O37;4YAB;4YAD;4YAT;4YAX;4YBM;4YBS;4YBT;4YC9;4ZQL;5H1T;5H1U;5H1V;7B9X;	O15164;	NA	Q64127;	FALSE	TRUE	Cancer-related genes, Disease related genes, Enzymes, Plasma proteins, Potential drug targets, Predicted intracellular proteins	FALSE	FALSE
TIF1A_HUMAN_840	TIF1A	TRIM24	Transcription intermediary factor 1-alpha (TIF1-alpha) (EC 2.3.2.27) (E3 ubiquitin-protein ligase TRIM24) (RING finger protein 82) (RING-type E3 ubiquitin transferase TIF1-alpha) (Tripartite motif-containing protein 24)	O15164	TIF1A_HUMAN_840	TIF1A_MOUSE_841	NA	NA	NA	NA	NA	NA	NA	NA	NA	NA	NA	NA	NA	NA	NA	TRUE	PF00628	PHD-finger	829 - 870	NA	NA	NA	2YYN;3O33;3O34;3O35;3O36;3O37;4YAB;4YAD;4YAT;4YAX;4YBM;4YBS;4YBT;4YC9;4ZQL;5H1T;5H1U;5H1V;7B9X;	O15164;	NA	Q64127;	FALSE	TRUE	Cancer-related genes, Disease related genes, Enzymes, Plasma proteins, Potential drug targets, Predicted intracellular proteins	FALSE	FALSE
TIF1A_HUMAN_841	TIF1A	TRIM24	Transcription intermediary factor 1-alpha (TIF1-alpha) (EC 2.3.2.27) (E3 ubiquitin-protein ligase TRIM24) (RING finger protein 82) (RING-type E3 ubiquitin transferase TIF1-alpha) (Tripartite motif-containing protein 24)	O15164	TIF1A_HUMAN_841	TIF1A_MOUSE_842	NA	NA	NA	NA	NA	NA	NA	NA	NA	NA	NA	NA	NA	NA	NA	TRUE	PF00628	PHD-finger	829 - 870	NA	NA	NA	2YYN;3O33;3O34;3O35;3O36;3O37;4YAB;4YAD;4YAT;4YAX;4YBM;4YBS;4YBT;4YC9;4ZQL;5H1T;5H1U;5H1V;7B9X;	O15164;	NA	Q64127;	FALSE	TRUE	Cancer-related genes, Disease related genes, Enzymes, Plasma proteins, Potential drug targets, Predicted intracellular proteins	FALSE	FALSE
TIF1A_HUMAN_844	TIF1A	TRIM24	Transcription intermediary factor 1-alpha (TIF1-alpha) (EC 2.3.2.27) (E3 ubiquitin-protein ligase TRIM24) (RING finger protein 82) (RING-type E3 ubiquitin transferase TIF1-alpha) (Tripartite motif-containing protein 24)	O15164	TIF1A_HUMAN_844	TIF1A_MOUSE_845	NA	NA	NA	NA	NA	NA	NA	NA	NA	NA	NA	NA	NA	NA	NA	TRUE	PF00628	PHD-finger	829 - 870	NA	NA	NA	2YYN;3O33;3O34;3O35;3O36;3O37;4YAB;4YAD;4YAT;4YAX;4YBM;4YBS;4YBT;4YC9;4ZQL;5H1T;5H1U;5H1V;7B9X;	O15164;	NA	Q64127;	FALSE	TRUE	Cancer-related genes, Disease related genes, Enzymes, Plasma proteins, Potential drug targets, Predicted intracellular proteins	FALSE	FALSE
TIF1A_HUMAN_852	TIF1A	TRIM24	Transcription intermediary factor 1-alpha (TIF1-alpha) (EC 2.3.2.27) (E3 ubiquitin-protein ligase TRIM24) (RING finger protein 82) (RING-type E3 ubiquitin transferase TIF1-alpha) (Tripartite motif-containing protein 24)	O15164	TIF1A_HUMAN_852	TIF1A_MOUSE_853	NA	NA	NA	NA	NA	NA	NA	NA	NA	NA	NA	NA	NA	NA	NA	TRUE	PF00628	PHD-finger	829 - 870	NA	NA	NA	2YYN;3O33;3O34;3O35;3O36;3O37;4YAB;4YAD;4YAT;4YAX;4YBM;4YBS;4YBT;4YC9;4ZQL;5H1T;5H1U;5H1V;7B9X;	O15164;	NA	Q64127;	FALSE	TRUE	Cancer-related genes, Disease related genes, Enzymes, Plasma proteins, Potential drug targets, Predicted intracellular proteins	FALSE	FALSE
TIF1A_HUMAN_867	TIF1A	TRIM24	Transcription intermediary factor 1-alpha (TIF1-alpha) (EC 2.3.2.27) (E3 ubiquitin-protein ligase TRIM24) (RING finger protein 82) (RING-type E3 ubiquitin transferase TIF1-alpha) (Tripartite motif-containing protein 24)	O15164	TIF1A_HUMAN_867	TIF1A_MOUSE_868	NA	NA	NA	NA	NA	NA	NA	NA	NA	NA	NA	NA	NA	NA	NA	TRUE	PF00628	PHD-finger	829 - 870	NA	NA	NA	2YYN;3O33;3O34;3O35;3O36;3O37;4YAB;4YAD;4YAT;4YAX;4YBM;4YBS;4YBT;4YC9;4ZQL;5H1T;5H1U;5H1V;7B9X;	O15164;	NA	Q64127;	FALSE	TRUE	Cancer-related genes, Disease related genes, Enzymes, Plasma proteins, Potential drug targets, Predicted intracellular proteins	FALSE	FALSE
TIF1A_HUMAN_870	TIF1A	TRIM24	Transcription intermediary factor 1-alpha (TIF1-alpha) (EC 2.3.2.27) (E3 ubiquitin-protein ligase TRIM24) (RING finger protein 82) (RING-type E3 ubiquitin transferase TIF1-alpha) (Tripartite motif-containing protein 24)	O15164	TIF1A_HUMAN_870	TIF1A_MOUSE_871	NA	NA	NA	NA	NA	NA	NA	NA	NA	NA	NA	NA	NA	NA	NA	TRUE	NA	NA	NA	NA	NA	NA	2YYN;3O33;3O34;3O35;3O36;3O37;4YAB;4YAD;4YAT;4YAX;4YBM;4YBS;4YBT;4YC9;4ZQL;5H1T;5H1U;5H1V;7B9X;	O15164;	NA	Q64127;	FALSE	TRUE	Cancer-related genes, Disease related genes, Enzymes, Plasma proteins, Potential drug targets, Predicted intracellular proteins	FALSE	FALSE
TIF1A_HUMAN_882	TIF1A	TRIM24	Transcription intermediary factor 1-alpha (TIF1-alpha) (EC 2.3.2.27) (E3 ubiquitin-protein ligase TRIM24) (RING finger protein 82) (RING-type E3 ubiquitin transferase TIF1-alpha) (Tripartite motif-containing protein 24)	O15164	TIF1A_HUMAN_882	TIF1A_MOUSE_883	NA	NA	NA	NA	NA	NA	NA	NA	NA	NA	NA	NA	NA	NA	NA	TRUE	NA	NA	NA	NA	NA	NA	2YYN;3O33;3O34;3O35;3O36;3O37;4YAB;4YAD;4YAT;4YAX;4YBM;4YBS;4YBT;4YC9;4ZQL;5H1T;5H1U;5H1V;7B9X;	O15164;	NA	Q64127;	FALSE	TRUE	Cancer-related genes, Disease related genes, Enzymes, Plasma proteins, Potential drug targets, Predicted intracellular proteins	FALSE	FALSE
TIF1A_HUMAN_908	TIF1A	TRIM24	Transcription intermediary factor 1-alpha (TIF1-alpha) (EC 2.3.2.27) (E3 ubiquitin-protein ligase TRIM24) (RING finger protein 82) (RING-type E3 ubiquitin transferase TIF1-alpha) (Tripartite motif-containing protein 24)	O15164	TIF1A_HUMAN_908	TIF1A_MOUSE_909	NA	NA	NA	NA	NA	NA	NA	NA	NA	NA	NA	NA	NA	NA	NA	TRUE	NA	NA	NA	NA	NA	NA	2YYN;3O33;3O34;3O35;3O36;3O37;4YAB;4YAD;4YAT;4YAX;4YBM;4YBS;4YBT;4YC9;4ZQL;5H1T;5H1U;5H1V;7B9X;	O15164;	NA	Q64127;	FALSE	TRUE	Cancer-related genes, Disease related genes, Enzymes, Plasma proteins, Potential drug targets, Predicted intracellular proteins	FALSE	FALSE
TIF1A_HUMAN_917	TIF1A	TRIM24	Transcription intermediary factor 1-alpha (TIF1-alpha) (EC 2.3.2.27) (E3 ubiquitin-protein ligase TRIM24) (RING finger protein 82) (RING-type E3 ubiquitin transferase TIF1-alpha) (Tripartite motif-containing protein 24)	O15164	TIF1A_HUMAN_917	TIF1A_MOUSE_918	NA	NA	NA	NA	NA	NA	NA	NA	NA	NA	NA	NA	NA	NA	NA	TRUE	PF00439	Bromodomain	908 - 988	NA	NA	NA	2YYN;3O33;3O34;3O35;3O36;3O37;4YAB;4YAD;4YAT;4YAX;4YBM;4YBS;4YBT;4YC9;4ZQL;5H1T;5H1U;5H1V;7B9X;	O15164;	NA	Q64127;	FALSE	TRUE	Cancer-related genes, Disease related genes, Enzymes, Plasma proteins, Potential drug targets, Predicted intracellular proteins	FALSE	FALSE
TIF1A_HUMAN_976	TIF1A	TRIM24	Transcription intermediary factor 1-alpha (TIF1-alpha) (EC 2.3.2.27) (E3 ubiquitin-protein ligase TRIM24) (RING finger protein 82) (RING-type E3 ubiquitin transferase TIF1-alpha) (Tripartite motif-containing protein 24)	O15164	TIF1A_HUMAN_976	TIF1A_MOUSE_977	NA	NA	NA	NA	NA	NA	NA	NA	NA	NA	NA	NA	NA	NA	NA	TRUE	PF00439	Bromodomain	908 - 988	NA	NA	NA	2YYN;3O33;3O34;3O35;3O36;3O37;4YAB;4YAD;4YAT;4YAX;4YBM;4YBS;4YBT;4YC9;4ZQL;5H1T;5H1U;5H1V;7B9X;	O15164;	NA	Q64127;	FALSE	TRUE	Cancer-related genes, Disease related genes, Enzymes, Plasma proteins, Potential drug targets, Predicted intracellular proteins	FALSE	FALSE
UBD_HUMAN_7	UBD	UBD	Ubiquitin D (Diubiquitin) (Ubiquitin-like protein FAT10)	O15205	NA	NA	NA	NA	NA	NA	NA	NA	NA	NA	NA	NA	NA	NA	NA	NA	NA	TRUE	NA	NA	NA	NA	NA	NA	2MBE;6GF1;6GF2;7PYV;	O15205;	NA	NA	FALSE	FALSE	Predicted intracellular proteins	FALSE	FALSE
UBD_HUMAN_9	UBD	UBD	Ubiquitin D (Diubiquitin) (Ubiquitin-like protein FAT10)	O15205	NA	NA	NA	NA	NA	NA	NA	NA	NA	NA	NA	NA	NA	NA	NA	NA	NA	TRUE	NA	NA	NA	NA	NA	NA	2MBE;6GF1;6GF2;7PYV;	O15205;	NA	NA	FALSE	FALSE	Predicted intracellular proteins	FALSE	FALSE
UBD_HUMAN_134	UBD	UBD	Ubiquitin D (Diubiquitin) (Ubiquitin-like protein FAT10)	O15205	UBD_HUMAN_134	UBD_MOUSE_131	NA	NA	NA	NA	NA	NA	NA	NA	NA	NA	NA	NA	NA	NA	NA	TRUE	PF00240	Ubiquitin family	99 - 159	NA	NA	NA	2MBE;6GF1;6GF2;7PYV;	O15205;	NA	P63072;	FALSE	FALSE	Predicted intracellular proteins	FALSE	FALSE
UBD_HUMAN_160	UBD	UBD	Ubiquitin D (Diubiquitin) (Ubiquitin-like protein FAT10)	O15205	NA	NA	NA	NA	NA	NA	NA	NA	NA	NA	NA	NA	NA	NA	NA	NA	NA	TRUE	NA	NA	NA	NA	NA	NA	2MBE;6GF1;6GF2;7PYV;	O15205;	NA	NA	FALSE	FALSE	Predicted intracellular proteins	FALSE	FALSE
UBD_HUMAN_162	UBD	UBD	Ubiquitin D (Diubiquitin) (Ubiquitin-like protein FAT10)	O15205	UBD_HUMAN_162	UBD_MOUSE_159	NA	NA	NA	NA	NA	NA	NA	NA	NA	NA	NA	NA	NA	NA	NA	TRUE	NA	NA	NA	NA	NA	NA	2MBE;6GF1;6GF2;7PYV;	O15205;	NA	P63072;	FALSE	FALSE	Predicted intracellular proteins	FALSE	FALSE
DFB4A_HUMAN_31	DFB4A	DEFB4A; DEFB4B	Defensin beta 4A (Beta-defensin 2) (BD-2) (hBD-2) (Defensin, beta 2) (Skin-antimicrobial peptide 1) (SAP1)	O15263	NA	NA	NA	NA	NA	NA	NA	NA	NA	NA	NA	NA	NA	NA	NA	NA	NA	TRUE	PF00711	Beta defensin	27 - 62	NA	NA	NA	1E4Q;1FD3;1FD4;1FQQ;6CS9;	O15263;	NA	NA	FALSE	FALSE	Predicted secreted proteins, Transporters	FALSE	FALSE
DFB4A_HUMAN_38	DFB4A	DEFB4A; DEFB4B	Defensin beta 4A (Beta-defensin 2) (BD-2) (hBD-2) (Defensin, beta 2) (Skin-antimicrobial peptide 1) (SAP1)	O15263	NA	NA	NA	NA	NA	NA	NA	NA	NA	NA	NA	NA	NA	NA	NA	NA	NA	TRUE	PF00711	Beta defensin	27 - 62	NA	NA	NA	1E4Q;1FD3;1FD4;1FQQ;6CS9;	O15263;	NA	NA	FALSE	FALSE	Predicted secreted proteins, Transporters	FALSE	FALSE
DFB4A_HUMAN_43	DFB4A	DEFB4A; DEFB4B	Defensin beta 4A (Beta-defensin 2) (BD-2) (hBD-2) (Defensin, beta 2) (Skin-antimicrobial peptide 1) (SAP1)	O15263	NA	NA	NA	NA	NA	NA	NA	NA	NA	NA	NA	NA	NA	NA	NA	NA	NA	TRUE	PF00711	Beta defensin	27 - 62	NA	NA	NA	1E4Q;1FD3;1FD4;1FQQ;6CS9;	O15263;	NA	NA	FALSE	FALSE	Predicted secreted proteins, Transporters	FALSE	FALSE
DFB4A_HUMAN_53	DFB4A	DEFB4A; DEFB4B	Defensin beta 4A (Beta-defensin 2) (BD-2) (hBD-2) (Defensin, beta 2) (Skin-antimicrobial peptide 1) (SAP1)	O15263	NA	NA	NA	NA	NA	NA	NA	NA	NA	NA	NA	NA	NA	NA	NA	NA	NA	TRUE	PF00711	Beta defensin	27 - 62	NA	NA	NA	1E4Q;1FD3;1FD4;1FQQ;6CS9;	O15263;	NA	NA	FALSE	FALSE	Predicted secreted proteins, Transporters	FALSE	FALSE
DFB4A_HUMAN_60	DFB4A	DEFB4A; DEFB4B	Defensin beta 4A (Beta-defensin 2) (BD-2) (hBD-2) (Defensin, beta 2) (Skin-antimicrobial peptide 1) (SAP1)	O15263	NA	NA	NA	NA	NA	NA	NA	NA	NA	NA	NA	NA	NA	NA	NA	NA	NA	TRUE	PF00711	Beta defensin	27 - 62	NA	NA	NA	1E4Q;1FD3;1FD4;1FQQ;6CS9;	O15263;	NA	NA	FALSE	FALSE	Predicted secreted proteins, Transporters	FALSE	FALSE
DFB4A_HUMAN_61	DFB4A	DEFB4A; DEFB4B	Defensin beta 4A (Beta-defensin 2) (BD-2) (hBD-2) (Defensin, beta 2) (Skin-antimicrobial peptide 1) (SAP1)	O15263	NA	NA	NA	NA	NA	NA	NA	NA	NA	NA	NA	NA	NA	NA	NA	NA	NA	TRUE	PF00711	Beta defensin	27 - 62	NA	NA	NA	1E4Q;1FD3;1FD4;1FQQ;6CS9;	O15263;	NA	NA	FALSE	FALSE	Predicted secreted proteins, Transporters	FALSE	FALSE
SIVA_HUMAN_6	SIVA	SIVA1	Apoptosis regulatory protein Siva (CD27-binding protein) (CD27BP)	O15304	SIVA_HUMAN_6	SIVA_MOUSE_6	NA	NA	NA	NA	NA	NA	NA	NA	NA	NA	NA	NA	NA	NA	NA	TRUE	PF05458	Cd27 binding protein (Siva)	1 - 175	PF05458	Cd27 binding protein (Siva)	1 - 175	NA	O15304;	NA	O54926;	FALSE	FALSE	Predicted intracellular proteins	FALSE	FALSE
SIVA_HUMAN_30	SIVA	SIVA1	Apoptosis regulatory protein Siva (CD27-binding protein) (CD27BP)	O15304	NA	NA	NA	NA	NA	NA	NA	NA	NA	NA	NA	NA	NA	NA	NA	NA	NA	TRUE	PF05458	Cd27 binding protein (Siva)	1 - 175	NA	NA	NA	NA	O15304;	NA	NA	FALSE	FALSE	Predicted intracellular proteins	FALSE	FALSE
SIVA_HUMAN_62	SIVA	SIVA1	Apoptosis regulatory protein Siva (CD27-binding protein) (CD27BP)	O15304	SIVA_HUMAN_62	SIVA_MOUSE_62	NA	NA	NA	NA	NA	NA	NA	NA	NA	NA	NA	NA	NA	NA	NA	TRUE	PF05458	Cd27 binding protein (Siva)	1 - 175	PF05458	Cd27 binding protein (Siva)	1 - 175	NA	O15304;	NA	O54926;	FALSE	FALSE	Predicted intracellular proteins	FALSE	FALSE
SIVA_HUMAN_114	SIVA	SIVA1	Apoptosis regulatory protein Siva (CD27-binding protein) (CD27BP)	O15304	SIVA_HUMAN_114	SIVA_MOUSE_114	NA	NA	NA	NA	NA	NA	NA	NA	NA	NA	NA	NA	NA	NA	NA	TRUE	PF05458	Cd27 binding protein (Siva)	1 - 175	PF05458	Cd27 binding protein (Siva)	1 - 175	NA	O15304;	NA	O54926;	FALSE	FALSE	Predicted intracellular proteins	FALSE	FALSE
SIVA_HUMAN_117	SIVA	SIVA1	Apoptosis regulatory protein Siva (CD27-binding protein) (CD27BP)	O15304	SIVA_HUMAN_117	SIVA_MOUSE_117	NA	NA	NA	NA	NA	NA	NA	NA	NA	NA	NA	NA	NA	NA	NA	TRUE	PF05458	Cd27 binding protein (Siva)	1 - 175	PF05458	Cd27 binding protein (Siva)	1 - 175	NA	O15304;	NA	O54926;	FALSE	FALSE	Predicted intracellular proteins	FALSE	FALSE
SIVA_HUMAN_127	SIVA	SIVA1	Apoptosis regulatory protein Siva (CD27-binding protein) (CD27BP)	O15304	SIVA_HUMAN_127	SIVA_MOUSE_127	NA	NA	NA	NA	NA	NA	NA	NA	NA	NA	NA	NA	NA	NA	NA	TRUE	PF05458	Cd27 binding protein (Siva)	1 - 175	PF05458	Cd27 binding protein (Siva)	1 - 175	NA	O15304;	NA	O54926;	FALSE	FALSE	Predicted intracellular proteins	FALSE	FALSE
SIVA_HUMAN_130	SIVA	SIVA1	Apoptosis regulatory protein Siva (CD27-binding protein) (CD27BP)	O15304	SIVA_HUMAN_130	SIVA_MOUSE_130	NA	NA	NA	NA	NA	NA	NA	NA	NA	NA	NA	NA	NA	NA	NA	TRUE	PF05458	Cd27 binding protein (Siva)	1 - 175	PF05458	Cd27 binding protein (Siva)	1 - 175	NA	O15304;	NA	O54926;	FALSE	FALSE	Predicted intracellular proteins	FALSE	FALSE
SIVA_HUMAN_135	SIVA	SIVA1	Apoptosis regulatory protein Siva (CD27-binding protein) (CD27BP)	O15304	SIVA_HUMAN_135	SIVA_MOUSE_135	NA	NA	NA	NA	NA	NA	NA	NA	NA	NA	NA	NA	NA	NA	NA	TRUE	PF05458	Cd27 binding protein (Siva)	1 - 175	PF05458	Cd27 binding protein (Siva)	1 - 175	NA	O15304;	NA	O54926;	FALSE	FALSE	Predicted intracellular proteins	FALSE	FALSE
SIVA_HUMAN_138	SIVA	SIVA1	Apoptosis regulatory protein Siva (CD27-binding protein) (CD27BP)	O15304	SIVA_HUMAN_138	SIVA_MOUSE_138	NA	NA	NA	NA	NA	NA	NA	NA	NA	NA	NA	NA	NA	NA	NA	TRUE	PF05458	Cd27 binding protein (Siva)	1 - 175	PF05458	Cd27 binding protein (Siva)	1 - 175	NA	O15304;	NA	O54926;	FALSE	FALSE	Predicted intracellular proteins	FALSE	FALSE
SIVA_HUMAN_142	SIVA	SIVA1	Apoptosis regulatory protein Siva (CD27-binding protein) (CD27BP)	O15304	SIVA_HUMAN_142	SIVA_MOUSE_142	NA	NA	NA	NA	NA	NA	NA	NA	NA	NA	NA	NA	NA	NA	NA	TRUE	PF05458	Cd27 binding protein (Siva)	1 - 175	PF05458	Cd27 binding protein (Siva)	1 - 175	NA	O15304;	NA	O54926;	FALSE	FALSE	Predicted intracellular proteins	FALSE	FALSE
SIVA_HUMAN_145	SIVA	SIVA1	Apoptosis regulatory protein Siva (CD27-binding protein) (CD27BP)	O15304	SIVA_HUMAN_145	SIVA_MOUSE_145	NA	NA	NA	NA	NA	NA	NA	NA	NA	NA	NA	NA	NA	NA	NA	TRUE	PF05458	Cd27 binding protein (Siva)	1 - 175	PF05458	Cd27 binding protein (Siva)	1 - 175	NA	O15304;	NA	O54926;	FALSE	FALSE	Predicted intracellular proteins	FALSE	FALSE
SIVA_HUMAN_150	SIVA	SIVA1	Apoptosis regulatory protein Siva (CD27-binding protein) (CD27BP)	O15304	SIVA_HUMAN_150	SIVA_MOUSE_150	NA	NA	NA	NA	NA	NA	NA	NA	NA	NA	NA	NA	NA	NA	NA	TRUE	PF05458	Cd27 binding protein (Siva)	1 - 175	PF05458	Cd27 binding protein (Siva)	1 - 175	NA	O15304;	NA	O54926;	FALSE	FALSE	Predicted intracellular proteins	FALSE	FALSE
SIVA_HUMAN_153	SIVA	SIVA1	Apoptosis regulatory protein Siva (CD27-binding protein) (CD27BP)	O15304	SIVA_HUMAN_153	SIVA_MOUSE_153	NA	NA	NA	NA	NA	NA	NA	NA	NA	NA	NA	NA	NA	NA	NA	TRUE	PF05458	Cd27 binding protein (Siva)	1 - 175	PF05458	Cd27 binding protein (Siva)	1 - 175	NA	O15304;	NA	O54926;	FALSE	FALSE	Predicted intracellular proteins	FALSE	FALSE
SIVA_HUMAN_158	SIVA	SIVA1	Apoptosis regulatory protein Siva (CD27-binding protein) (CD27BP)	O15304	NA	NA	NA	NA	NA	NA	NA	NA	NA	NA	NA	NA	NA	NA	NA	NA	NA	TRUE	PF05458	Cd27 binding protein (Siva)	1 - 175	NA	NA	NA	NA	O15304;	NA	NA	FALSE	FALSE	Predicted intracellular proteins	FALSE	FALSE
SIVA_HUMAN_167	SIVA	SIVA1	Apoptosis regulatory protein Siva (CD27-binding protein) (CD27BP)	O15304	SIVA_HUMAN_167	SIVA_MOUSE_167	NA	NA	NA	NA	NA	NA	NA	NA	NA	NA	NA	NA	NA	NA	NA	TRUE	PF05458	Cd27 binding protein (Siva)	1 - 175	PF05458	Cd27 binding protein (Siva)	1 - 175	NA	O15304;	NA	O54926;	FALSE	FALSE	Predicted intracellular proteins	FALSE	FALSE
SIVA_HUMAN_170	SIVA	SIVA1	Apoptosis regulatory protein Siva (CD27-binding protein) (CD27BP)	O15304	SIVA_HUMAN_170	SIVA_MOUSE_170	NA	NA	NA	NA	NA	NA	NA	NA	NA	NA	NA	NA	NA	NA	NA	TRUE	PF05458	Cd27 binding protein (Siva)	1 - 175	PF05458	Cd27 binding protein (Siva)	1 - 175	NA	O15304;	NA	O54926;	FALSE	FALSE	Predicted intracellular proteins	FALSE	FALSE
TRI18_HUMAN_10	TRI18	MID1	E3 ubiquitin-protein ligase Midline-1 (EC 2.3.2.27) (Midin) (Putative transcription factor XPRF) (RING finger protein 59) (RING finger protein Midline-1) (RING-type E3 ubiquitin transferase Midline-1) (Tripartite motif-containing protein 18)	O15344	TRI18_HUMAN_10	TRI18_MOUSE_10	NA	NA	NA	NA	NA	NA	NA	NA	NA	NA	NA	NA	NA	NA	NA	TRUE	NA	NA	NA	NA	NA	NA	2DQ5;2FFW;2JUN;5IM8;7QRY;	O15344;	NA	O70583;	FALSE	FALSE	Disease related genes, Enzymes, Human disease related genes, Metabolic proteins, Potential drug targets, Predicted intracellular proteins, Predicted membrane proteins	FALSE	FALSE
TRI18_HUMAN_13	TRI18	MID1	E3 ubiquitin-protein ligase Midline-1 (EC 2.3.2.27) (Midin) (Putative transcription factor XPRF) (RING finger protein 59) (RING finger protein Midline-1) (RING-type E3 ubiquitin transferase Midline-1) (Tripartite motif-containing protein 18)	O15344	TRI18_HUMAN_13	TRI18_MOUSE_13	NA	NA	NA	NA	NA	NA	NA	NA	NA	NA	NA	NA	NA	NA	NA	TRUE	PF13445	RING-type zinc-finger	1957-10-01	NA	NA	NA	2DQ5;2FFW;2JUN;5IM8;7QRY;	O15344;	NA	O70583;	FALSE	FALSE	Disease related genes, Enzymes, Human disease related genes, Metabolic proteins, Potential drug targets, Predicted intracellular proteins, Predicted membrane proteins	FALSE	FALSE
TRI18_HUMAN_25	TRI18	MID1	E3 ubiquitin-protein ligase Midline-1 (EC 2.3.2.27) (Midin) (Putative transcription factor XPRF) (RING finger protein 59) (RING finger protein Midline-1) (RING-type E3 ubiquitin transferase Midline-1) (Tripartite motif-containing protein 18)	O15344	TRI18_HUMAN_25	TRI18_MOUSE_25	NA	NA	NA	NA	NA	NA	NA	NA	NA	NA	NA	NA	NA	NA	NA	TRUE	PF13445	RING-type zinc-finger	1957-10-01	NA	NA	NA	2DQ5;2FFW;2JUN;5IM8;7QRY;	O15344;	NA	O70583;	FALSE	FALSE	Disease related genes, Enzymes, Human disease related genes, Metabolic proteins, Potential drug targets, Predicted intracellular proteins, Predicted membrane proteins	FALSE	FALSE
TRI18_HUMAN_30	TRI18	MID1	E3 ubiquitin-protein ligase Midline-1 (EC 2.3.2.27) (Midin) (Putative transcription factor XPRF) (RING finger protein 59) (RING finger protein Midline-1) (RING-type E3 ubiquitin transferase Midline-1) (Tripartite motif-containing protein 18)	O15344	TRI18_HUMAN_30	TRI18_MOUSE_30	NA	NA	NA	NA	NA	NA	NA	NA	NA	NA	NA	NA	NA	NA	NA	TRUE	PF13445	RING-type zinc-finger	1957-10-01	NA	NA	NA	2DQ5;2FFW;2JUN;5IM8;7QRY;	O15344;	NA	O70583;	FALSE	FALSE	Disease related genes, Enzymes, Human disease related genes, Metabolic proteins, Potential drug targets, Predicted intracellular proteins, Predicted membrane proteins	FALSE	FALSE
TRI18_HUMAN_33	TRI18	MID1	E3 ubiquitin-protein ligase Midline-1 (EC 2.3.2.27) (Midin) (Putative transcription factor XPRF) (RING finger protein 59) (RING finger protein Midline-1) (RING-type E3 ubiquitin transferase Midline-1) (Tripartite motif-containing protein 18)	O15344	TRI18_HUMAN_33	TRI18_MOUSE_33	NA	NA	NA	NA	NA	NA	NA	NA	NA	NA	NA	NA	NA	NA	NA	TRUE	PF13445	RING-type zinc-finger	1957-10-01	NA	NA	NA	2DQ5;2FFW;2JUN;5IM8;7QRY;	O15344;	NA	O70583;	FALSE	FALSE	Disease related genes, Enzymes, Human disease related genes, Metabolic proteins, Potential drug targets, Predicted intracellular proteins, Predicted membrane proteins	FALSE	FALSE
TRI18_HUMAN_42	TRI18	MID1	E3 ubiquitin-protein ligase Midline-1 (EC 2.3.2.27) (Midin) (Putative transcription factor XPRF) (RING finger protein 59) (RING finger protein Midline-1) (RING-type E3 ubiquitin transferase Midline-1) (Tripartite motif-containing protein 18)	O15344	TRI18_HUMAN_42	TRI18_MOUSE_42	NA	NA	NA	NA	NA	NA	NA	NA	NA	NA	NA	NA	NA	NA	NA	TRUE	PF13445	RING-type zinc-finger	1957-10-01	NA	NA	NA	2DQ5;2FFW;2JUN;5IM8;7QRY;	O15344;	NA	O70583;	FALSE	FALSE	Disease related genes, Enzymes, Human disease related genes, Metabolic proteins, Potential drug targets, Predicted intracellular proteins, Predicted membrane proteins	FALSE	FALSE
TRI18_HUMAN_56	TRI18	MID1	E3 ubiquitin-protein ligase Midline-1 (EC 2.3.2.27) (Midin) (Putative transcription factor XPRF) (RING finger protein 59) (RING finger protein Midline-1) (RING-type E3 ubiquitin transferase Midline-1) (Tripartite motif-containing protein 18)	O15344	TRI18_HUMAN_56	TRI18_MOUSE_56	NA	NA	NA	NA	NA	NA	NA	NA	NA	NA	NA	NA	NA	NA	NA	TRUE	PF13445	RING-type zinc-finger	1957-10-01	NA	NA	NA	2DQ5;2FFW;2JUN;5IM8;7QRY;	O15344;	NA	O70583;	FALSE	FALSE	Disease related genes, Enzymes, Human disease related genes, Metabolic proteins, Potential drug targets, Predicted intracellular proteins, Predicted membrane proteins	FALSE	FALSE
TRI18_HUMAN_59	TRI18	MID1	E3 ubiquitin-protein ligase Midline-1 (EC 2.3.2.27) (Midin) (Putative transcription factor XPRF) (RING finger protein 59) (RING finger protein Midline-1) (RING-type E3 ubiquitin transferase Midline-1) (Tripartite motif-containing protein 18)	O15344	TRI18_HUMAN_59	TRI18_MOUSE_59	NA	NA	NA	NA	NA	NA	NA	NA	NA	NA	NA	NA	NA	NA	NA	TRUE	NA	NA	NA	NA	NA	NA	2DQ5;2FFW;2JUN;5IM8;7QRY;	O15344;	NA	O70583;	FALSE	FALSE	Disease related genes, Enzymes, Human disease related genes, Metabolic proteins, Potential drug targets, Predicted intracellular proteins, Predicted membrane proteins	FALSE	FALSE
TRI18_HUMAN_119	TRI18	MID1	E3 ubiquitin-protein ligase Midline-1 (EC 2.3.2.27) (Midin) (Putative transcription factor XPRF) (RING finger protein 59) (RING finger protein Midline-1) (RING-type E3 ubiquitin transferase Midline-1) (Tripartite motif-containing protein 18)	O15344	TRI18_HUMAN_119	TRI18_MOUSE_119	NA	NA	NA	NA	NA	NA	NA	NA	NA	NA	NA	NA	NA	NA	NA	TRUE	NA	NA	NA	NA	NA	NA	2DQ5;2FFW;2JUN;5IM8;7QRY;	O15344;	NA	O70583;	FALSE	FALSE	Disease related genes, Enzymes, Human disease related genes, Metabolic proteins, Potential drug targets, Predicted intracellular proteins, Predicted membrane proteins	FALSE	FALSE
TRI18_HUMAN_122	TRI18	MID1	E3 ubiquitin-protein ligase Midline-1 (EC 2.3.2.27) (Midin) (Putative transcription factor XPRF) (RING finger protein 59) (RING finger protein Midline-1) (RING-type E3 ubiquitin transferase Midline-1) (Tripartite motif-containing protein 18)	O15344	TRI18_HUMAN_122	TRI18_MOUSE_122	NA	NA	NA	NA	NA	NA	NA	NA	NA	NA	NA	NA	NA	NA	NA	TRUE	NA	NA	NA	NA	NA	NA	2DQ5;2FFW;2JUN;5IM8;7QRY;	O15344;	NA	O70583;	FALSE	FALSE	Disease related genes, Enzymes, Human disease related genes, Metabolic proteins, Potential drug targets, Predicted intracellular proteins, Predicted membrane proteins	FALSE	FALSE
TRI18_HUMAN_134	TRI18	MID1	E3 ubiquitin-protein ligase Midline-1 (EC 2.3.2.27) (Midin) (Putative transcription factor XPRF) (RING finger protein 59) (RING finger protein Midline-1) (RING-type E3 ubiquitin transferase Midline-1) (Tripartite motif-containing protein 18)	O15344	TRI18_HUMAN_134	TRI18_MOUSE_134	NA	NA	NA	NA	NA	NA	NA	NA	NA	NA	NA	NA	NA	NA	NA	TRUE	NA	NA	NA	NA	NA	NA	2DQ5;2FFW;2JUN;5IM8;7QRY;	O15344;	NA	O70583;	FALSE	FALSE	Disease related genes, Enzymes, Human disease related genes, Metabolic proteins, Potential drug targets, Predicted intracellular proteins, Predicted membrane proteins	FALSE	FALSE
TRI18_HUMAN_137	TRI18	MID1	E3 ubiquitin-protein ligase Midline-1 (EC 2.3.2.27) (Midin) (Putative transcription factor XPRF) (RING finger protein 59) (RING finger protein Midline-1) (RING-type E3 ubiquitin transferase Midline-1) (Tripartite motif-containing protein 18)	O15344	TRI18_HUMAN_137	TRI18_MOUSE_137	NA	NA	NA	NA	NA	NA	NA	NA	NA	NA	NA	NA	NA	NA	NA	TRUE	NA	NA	NA	NA	NA	NA	2DQ5;2FFW;2JUN;5IM8;7QRY;	O15344;	NA	O70583;	FALSE	FALSE	Disease related genes, Enzymes, Human disease related genes, Metabolic proteins, Potential drug targets, Predicted intracellular proteins, Predicted membrane proteins	FALSE	FALSE
TRI18_HUMAN_142	TRI18	MID1	E3 ubiquitin-protein ligase Midline-1 (EC 2.3.2.27) (Midin) (Putative transcription factor XPRF) (RING finger protein 59) (RING finger protein Midline-1) (RING-type E3 ubiquitin transferase Midline-1) (Tripartite motif-containing protein 18)	O15344	TRI18_HUMAN_142	TRI18_MOUSE_142	NA	NA	NA	NA	NA	NA	NA	NA	NA	NA	NA	NA	NA	NA	NA	TRUE	NA	NA	NA	NA	NA	NA	2DQ5;2FFW;2JUN;5IM8;7QRY;	O15344;	NA	O70583;	FALSE	FALSE	Disease related genes, Enzymes, Human disease related genes, Metabolic proteins, Potential drug targets, Predicted intracellular proteins, Predicted membrane proteins	FALSE	FALSE
TRI18_HUMAN_145	TRI18	MID1	E3 ubiquitin-protein ligase Midline-1 (EC 2.3.2.27) (Midin) (Putative transcription factor XPRF) (RING finger protein 59) (RING finger protein Midline-1) (RING-type E3 ubiquitin transferase Midline-1) (Tripartite motif-containing protein 18)	O15344	TRI18_HUMAN_145	TRI18_MOUSE_145	NA	NA	NA	NA	NA	NA	NA	NA	NA	NA	NA	NA	NA	NA	NA	TRUE	NA	NA	NA	NA	NA	NA	2DQ5;2FFW;2JUN;5IM8;7QRY;	O15344;	NA	O70583;	FALSE	FALSE	Disease related genes, Enzymes, Human disease related genes, Metabolic proteins, Potential drug targets, Predicted intracellular proteins, Predicted membrane proteins	FALSE	FALSE
TRI18_HUMAN_175	TRI18	MID1	E3 ubiquitin-protein ligase Midline-1 (EC 2.3.2.27) (Midin) (Putative transcription factor XPRF) (RING finger protein 59) (RING finger protein Midline-1) (RING-type E3 ubiquitin transferase Midline-1) (Tripartite motif-containing protein 18)	O15344	TRI18_HUMAN_175	TRI18_MOUSE_175	NA	NA	NA	NA	NA	NA	NA	NA	NA	NA	NA	NA	NA	NA	NA	TRUE	PF00643	B-box zinc finger	174 - 210	NA	NA	NA	2DQ5;2FFW;2JUN;5IM8;7QRY;	O15344;	NA	O70583;	FALSE	FALSE	Disease related genes, Enzymes, Human disease related genes, Metabolic proteins, Potential drug targets, Predicted intracellular proteins, Predicted membrane proteins	FALSE	FALSE
TRI18_HUMAN_187	TRI18	MID1	E3 ubiquitin-protein ligase Midline-1 (EC 2.3.2.27) (Midin) (Putative transcription factor XPRF) (RING finger protein 59) (RING finger protein Midline-1) (RING-type E3 ubiquitin transferase Midline-1) (Tripartite motif-containing protein 18)	O15344	TRI18_HUMAN_187	TRI18_MOUSE_187	NA	NA	NA	NA	NA	NA	NA	NA	NA	NA	NA	NA	NA	NA	NA	TRUE	PF00643	B-box zinc finger	174 - 210	NA	NA	NA	2DQ5;2FFW;2JUN;5IM8;7QRY;	O15344;	NA	O70583;	FALSE	FALSE	Disease related genes, Enzymes, Human disease related genes, Metabolic proteins, Potential drug targets, Predicted intracellular proteins, Predicted membrane proteins	FALSE	FALSE
TRI18_HUMAN_195	TRI18	MID1	E3 ubiquitin-protein ligase Midline-1 (EC 2.3.2.27) (Midin) (Putative transcription factor XPRF) (RING finger protein 59) (RING finger protein Midline-1) (RING-type E3 ubiquitin transferase Midline-1) (Tripartite motif-containing protein 18)	O15344	TRI18_HUMAN_195	TRI18_MOUSE_195	NA	NA	NA	NA	NA	NA	NA	NA	NA	NA	NA	NA	NA	NA	NA	TRUE	PF00643	B-box zinc finger	174 - 210	NA	NA	NA	2DQ5;2FFW;2JUN;5IM8;7QRY;	O15344;	NA	O70583;	FALSE	FALSE	Disease related genes, Enzymes, Human disease related genes, Metabolic proteins, Potential drug targets, Predicted intracellular proteins, Predicted membrane proteins	FALSE	FALSE
TRI18_HUMAN_198	TRI18	MID1	E3 ubiquitin-protein ligase Midline-1 (EC 2.3.2.27) (Midin) (Putative transcription factor XPRF) (RING finger protein 59) (RING finger protein Midline-1) (RING-type E3 ubiquitin transferase Midline-1) (Tripartite motif-containing protein 18)	O15344	TRI18_HUMAN_198	TRI18_MOUSE_198	NA	NA	NA	NA	NA	NA	NA	NA	NA	NA	NA	NA	NA	NA	NA	TRUE	PF00643	B-box zinc finger	174 - 210	NA	NA	NA	2DQ5;2FFW;2JUN;5IM8;7QRY;	O15344;	NA	O70583;	FALSE	FALSE	Disease related genes, Enzymes, Human disease related genes, Metabolic proteins, Potential drug targets, Predicted intracellular proteins, Predicted membrane proteins	FALSE	FALSE
TRI18_HUMAN_248	TRI18	MID1	E3 ubiquitin-protein ligase Midline-1 (EC 2.3.2.27) (Midin) (Putative transcription factor XPRF) (RING finger protein 59) (RING finger protein Midline-1) (RING-type E3 ubiquitin transferase Midline-1) (Tripartite motif-containing protein 18)	O15344	TRI18_HUMAN_248	TRI18_MOUSE_248	NA	NA	NA	NA	NA	NA	NA	NA	NA	NA	NA	NA	NA	NA	NA	TRUE	NA	NA	NA	NA	NA	NA	2DQ5;2FFW;2JUN;5IM8;7QRY;	O15344;	NA	O70583;	FALSE	FALSE	Disease related genes, Enzymes, Human disease related genes, Metabolic proteins, Potential drug targets, Predicted intracellular proteins, Predicted membrane proteins	FALSE	FALSE
TRI18_HUMAN_266	TRI18	MID1	E3 ubiquitin-protein ligase Midline-1 (EC 2.3.2.27) (Midin) (Putative transcription factor XPRF) (RING finger protein 59) (RING finger protein Midline-1) (RING-type E3 ubiquitin transferase Midline-1) (Tripartite motif-containing protein 18)	O15344	TRI18_HUMAN_266	TRI18_MOUSE_266	NA	NA	NA	NA	NA	NA	NA	NA	NA	NA	NA	NA	NA	NA	NA	TRUE	NA	NA	NA	NA	NA	NA	2DQ5;2FFW;2JUN;5IM8;7QRY;	O15344;	NA	O70583;	FALSE	FALSE	Disease related genes, Enzymes, Human disease related genes, Metabolic proteins, Potential drug targets, Predicted intracellular proteins, Predicted membrane proteins	FALSE	FALSE
TRI18_HUMAN_302	TRI18	MID1	E3 ubiquitin-protein ligase Midline-1 (EC 2.3.2.27) (Midin) (Putative transcription factor XPRF) (RING finger protein 59) (RING finger protein Midline-1) (RING-type E3 ubiquitin transferase Midline-1) (Tripartite motif-containing protein 18)	O15344	TRI18_HUMAN_302	TRI18_MOUSE_302	NA	NA	NA	NA	NA	NA	NA	NA	NA	NA	NA	NA	NA	NA	NA	TRUE	NA	NA	NA	NA	NA	NA	2DQ5;2FFW;2JUN;5IM8;7QRY;	O15344;	NA	O70583;	FALSE	FALSE	Disease related genes, Enzymes, Human disease related genes, Metabolic proteins, Potential drug targets, Predicted intracellular proteins, Predicted membrane proteins	FALSE	FALSE
TRI18_HUMAN_305	TRI18	MID1	E3 ubiquitin-protein ligase Midline-1 (EC 2.3.2.27) (Midin) (Putative transcription factor XPRF) (RING finger protein 59) (RING finger protein Midline-1) (RING-type E3 ubiquitin transferase Midline-1) (Tripartite motif-containing protein 18)	O15344	TRI18_HUMAN_305	TRI18_MOUSE_305	NA	NA	NA	NA	NA	NA	NA	NA	NA	NA	NA	NA	NA	NA	NA	TRUE	NA	NA	NA	NA	NA	NA	2DQ5;2FFW;2JUN;5IM8;7QRY;	O15344;	NA	O70583;	FALSE	FALSE	Disease related genes, Enzymes, Human disease related genes, Metabolic proteins, Potential drug targets, Predicted intracellular proteins, Predicted membrane proteins	FALSE	FALSE
TRI18_HUMAN_375	TRI18	MID1	E3 ubiquitin-protein ligase Midline-1 (EC 2.3.2.27) (Midin) (Putative transcription factor XPRF) (RING finger protein 59) (RING finger protein Midline-1) (RING-type E3 ubiquitin transferase Midline-1) (Tripartite motif-containing protein 18)	O15344	TRI18_HUMAN_375	TRI18_MOUSE_375	NA	NA	NA	NA	NA	NA	NA	NA	NA	NA	NA	NA	NA	NA	NA	TRUE	NA	NA	NA	NA	NA	NA	2DQ5;2FFW;2JUN;5IM8;7QRY;	O15344;	NA	O70583;	FALSE	FALSE	Disease related genes, Enzymes, Human disease related genes, Metabolic proteins, Potential drug targets, Predicted intracellular proteins, Predicted membrane proteins	FALSE	FALSE
TRI18_HUMAN_392	TRI18	MID1	E3 ubiquitin-protein ligase Midline-1 (EC 2.3.2.27) (Midin) (Putative transcription factor XPRF) (RING finger protein 59) (RING finger protein Midline-1) (RING-type E3 ubiquitin transferase Midline-1) (Tripartite motif-containing protein 18)	O15344	TRI18_HUMAN_392	TRI18_MOUSE_392	NA	NA	NA	NA	NA	NA	NA	NA	NA	NA	NA	NA	NA	NA	NA	TRUE	NA	NA	NA	NA	NA	NA	2DQ5;2FFW;2JUN;5IM8;7QRY;	O15344;	NA	O70583;	FALSE	FALSE	Disease related genes, Enzymes, Human disease related genes, Metabolic proteins, Potential drug targets, Predicted intracellular proteins, Predicted membrane proteins	FALSE	FALSE
TRI18_HUMAN_431	TRI18	MID1	E3 ubiquitin-protein ligase Midline-1 (EC 2.3.2.27) (Midin) (Putative transcription factor XPRF) (RING finger protein 59) (RING finger protein Midline-1) (RING-type E3 ubiquitin transferase Midline-1) (Tripartite motif-containing protein 18)	O15344	TRI18_HUMAN_431	TRI18_MOUSE_444	NA	NA	NA	NA	NA	NA	NA	NA	NA	NA	NA	NA	NA	NA	NA	TRUE	PF00041	Fibronectin type III domain	394 - 471	NA	NA	NA	2DQ5;2FFW;2JUN;5IM8;7QRY;	O15344;	NA	O70583;	FALSE	FALSE	Disease related genes, Enzymes, Human disease related genes, Metabolic proteins, Potential drug targets, Predicted intracellular proteins, Predicted membrane proteins	FALSE	FALSE
TRI18_HUMAN_578	TRI18	MID1	E3 ubiquitin-protein ligase Midline-1 (EC 2.3.2.27) (Midin) (Putative transcription factor XPRF) (RING finger protein 59) (RING finger protein Midline-1) (RING-type E3 ubiquitin transferase Midline-1) (Tripartite motif-containing protein 18)	O15344	TRI18_HUMAN_578	TRI18_MOUSE_591	NA	NA	NA	NA	NA	NA	NA	NA	NA	NA	NA	NA	NA	NA	NA	TRUE	PF00622	SPRY domain	540 - 654	NA	NA	NA	2DQ5;2FFW;2JUN;5IM8;7QRY;	O15344;	NA	O70583;	FALSE	FALSE	Disease related genes, Enzymes, Human disease related genes, Metabolic proteins, Potential drug targets, Predicted intracellular proteins, Predicted membrane proteins	FALSE	FALSE
TRI18_HUMAN_580	TRI18	MID1	E3 ubiquitin-protein ligase Midline-1 (EC 2.3.2.27) (Midin) (Putative transcription factor XPRF) (RING finger protein 59) (RING finger protein Midline-1) (RING-type E3 ubiquitin transferase Midline-1) (Tripartite motif-containing protein 18)	O15344	TRI18_HUMAN_580	TRI18_MOUSE_593	NA	NA	NA	NA	NA	NA	NA	NA	NA	NA	NA	NA	NA	NA	NA	TRUE	PF00622	SPRY domain	540 - 654	NA	NA	NA	2DQ5;2FFW;2JUN;5IM8;7QRY;	O15344;	NA	O70583;	FALSE	FALSE	Disease related genes, Enzymes, Human disease related genes, Metabolic proteins, Potential drug targets, Predicted intracellular proteins, Predicted membrane proteins	FALSE	FALSE
TRI18_HUMAN_638	TRI18	MID1	E3 ubiquitin-protein ligase Midline-1 (EC 2.3.2.27) (Midin) (Putative transcription factor XPRF) (RING finger protein 59) (RING finger protein Midline-1) (RING-type E3 ubiquitin transferase Midline-1) (Tripartite motif-containing protein 18)	O15344	TRI18_HUMAN_638	TRI18_MOUSE_651	NA	NA	NA	NA	NA	NA	NA	NA	NA	NA	NA	NA	NA	NA	NA	TRUE	PF00622	SPRY domain	540 - 654	NA	NA	NA	2DQ5;2FFW;2JUN;5IM8;7QRY;	O15344;	NA	O70583;	FALSE	FALSE	Disease related genes, Enzymes, Human disease related genes, Metabolic proteins, Potential drug targets, Predicted intracellular proteins, Predicted membrane proteins	FALSE	FALSE
TRI18_HUMAN_647	TRI18	MID1	E3 ubiquitin-protein ligase Midline-1 (EC 2.3.2.27) (Midin) (Putative transcription factor XPRF) (RING finger protein 59) (RING finger protein Midline-1) (RING-type E3 ubiquitin transferase Midline-1) (Tripartite motif-containing protein 18)	O15344	TRI18_HUMAN_647	TRI18_MOUSE_660	NA	NA	NA	NA	NA	NA	NA	NA	NA	NA	NA	NA	NA	NA	NA	TRUE	PF00622	SPRY domain	540 - 654	NA	NA	NA	2DQ5;2FFW;2JUN;5IM8;7QRY;	O15344;	NA	O70583;	FALSE	FALSE	Disease related genes, Enzymes, Human disease related genes, Metabolic proteins, Potential drug targets, Predicted intracellular proteins, Predicted membrane proteins	FALSE	FALSE
TRI18_HUMAN_662	TRI18	MID1	E3 ubiquitin-protein ligase Midline-1 (EC 2.3.2.27) (Midin) (Putative transcription factor XPRF) (RING finger protein 59) (RING finger protein Midline-1) (RING-type E3 ubiquitin transferase Midline-1) (Tripartite motif-containing protein 18)	O15344	TRI18_HUMAN_662	TRI18_MOUSE_675	NA	NA	NA	NA	NA	NA	NA	NA	NA	NA	NA	NA	NA	NA	NA	TRUE	NA	NA	NA	NA	NA	NA	2DQ5;2FFW;2JUN;5IM8;7QRY;	O15344;	NA	O70583;	FALSE	FALSE	Disease related genes, Enzymes, Human disease related genes, Metabolic proteins, Potential drug targets, Predicted intracellular proteins, Predicted membrane proteins	FALSE	FALSE
HMGB3_HUMAN_23	HMGB3	HMGB3	High mobility group protein B3 (High mobility group protein 2a) (HMG-2a) (High mobility group protein 4) (HMG-4)	O15347	HMGB3_HUMAN_23	HMGB3_MOUSE_23	5.32504	spleen.young_oxi_percent	6.16991	2.82659	3.95685	6.20615	7.46569	77.4883	subQ.young_oxi_percent	82.302	44.1037	100	61.0359	100	72.1633	TRUE	PF09011	HMG-box domain	1978-06-01	PF09011	HMG-box domain	1978-06-01	2EQZ;2YQI;	O15347;	NA	O54879;	FALSE	FALSE	Disease related genes, Human disease related genes, Plasma proteins, Predicted intracellular proteins	FALSE	FALSE
HMGB3_HUMAN_45	HMGB3	HMGB3	High mobility group protein B3 (High mobility group protein 2a) (HMG-2a) (High mobility group protein 4) (HMG-4)	O15347	HMGB3_HUMAN_45	HMGB3_MOUSE_45	NA	NA	NA	NA	NA	NA	NA	NA	NA	NA	NA	NA	NA	NA	NA	TRUE	PF09011	HMG-box domain	1978-06-01	PF09011	HMG-box domain	1978-06-01	2EQZ;2YQI;	O15347;	NA	O54879;	FALSE	FALSE	Disease related genes, Human disease related genes, Plasma proteins, Predicted intracellular proteins	FALSE	FALSE
HMGB3_HUMAN_104	HMGB3	HMGB3	High mobility group protein B3 (High mobility group protein 2a) (HMG-2a) (High mobility group protein 4) (HMG-4)	O15347	HMGB3_HUMAN_104	HMGB3_MOUSE_104	5.21379	heart.old_oxi_percent	4.95494	3.76521	6.06925	3.31368	7.96586	34.7312	lung.old_oxi_percent	31.4066	37.699	32.8654	36.8425	34.8424	29.5174	TRUE	PF00505	HMG (high mobility group) box	93 - 161	NA	NA	NA	2EQZ;2YQI;	O15347;	NA	O54879;	FALSE	FALSE	Disease related genes, Human disease related genes, Plasma proteins, Predicted intracellular proteins	FALSE	FALSE
P73_HUMAN_153	P73	TP73	Tumor protein p73 (p53-like transcription factor) (p53-related protein)	O15350	P73_HUMAN_153	P73_MOUSE_145	NA	NA	NA	NA	NA	NA	NA	NA	NA	NA	NA	NA	NA	NA	NA	TRUE	PF00870	P53 DNA-binding domain	118 - 308	NA	NA	NA	1COK;1DXS;2KBY;2MPS;2NB1;2WQI;2WQJ;2WTT;2XWC;3VD0;3VD1;3VD2;4A63;4G82;4G83;4GUO;4GUQ;5HOB;5HOC;5KBD;6FGS;6IJQ;7EZJ;	O15350;	NA	Q9JJP2;	FALSE	FALSE	Plasma proteins, Predicted intracellular proteins, Transcription factors	TRUE	FALSE
P73_HUMAN_159	P73	TP73	Tumor protein p73 (p53-like transcription factor) (p53-related protein)	O15350	P73_HUMAN_159	P73_MOUSE_151	NA	NA	NA	NA	NA	NA	NA	NA	NA	NA	NA	NA	NA	NA	NA	TRUE	PF00870	P53 DNA-binding domain	118 - 308	NA	NA	NA	1COK;1DXS;2KBY;2MPS;2NB1;2WQI;2WQJ;2WTT;2XWC;3VD0;3VD1;3VD2;4A63;4G82;4G83;4GUO;4GUQ;5HOB;5HOC;5KBD;6FGS;6IJQ;7EZJ;	O15350;	NA	Q9JJP2;	FALSE	FALSE	Plasma proteins, Predicted intracellular proteins, Transcription factors	TRUE	FALSE
P73_HUMAN_194	P73	TP73	Tumor protein p73 (p53-like transcription factor) (p53-related protein)	O15350	P73_HUMAN_194	P73_MOUSE_186	NA	NA	NA	NA	NA	NA	NA	NA	NA	NA	NA	NA	NA	NA	NA	TRUE	PF00870	P53 DNA-binding domain	118 - 308	NA	NA	NA	1COK;1DXS;2KBY;2MPS;2NB1;2WQI;2WQJ;2WTT;2XWC;3VD0;3VD1;3VD2;4A63;4G82;4G83;4GUO;4GUQ;5HOB;5HOC;5KBD;6FGS;6IJQ;7EZJ;	O15350;	NA	Q9JJP2;	FALSE	FALSE	Plasma proteins, Predicted intracellular proteins, Transcription factors	TRUE	FALSE
P73_HUMAN_258	P73	TP73	Tumor protein p73 (p53-like transcription factor) (p53-related protein)	O15350	P73_HUMAN_258	P73_MOUSE_250	NA	NA	NA	NA	NA	NA	NA	NA	NA	NA	NA	NA	NA	NA	NA	TRUE	PF00870	P53 DNA-binding domain	118 - 308	NA	NA	NA	1COK;1DXS;2KBY;2MPS;2NB1;2WQI;2WQJ;2WTT;2XWC;3VD0;3VD1;3VD2;4A63;4G82;4G83;4GUO;4GUQ;5HOB;5HOC;5KBD;6FGS;6IJQ;7EZJ;	O15350;	NA	Q9JJP2;	FALSE	FALSE	Plasma proteins, Predicted intracellular proteins, Transcription factors	TRUE	FALSE
P73_HUMAN_262	P73	TP73	Tumor protein p73 (p53-like transcription factor) (p53-related protein)	O15350	P73_HUMAN_262	P73_MOUSE_254	NA	NA	NA	NA	NA	NA	NA	NA	NA	NA	NA	NA	NA	NA	NA	TRUE	PF00870	P53 DNA-binding domain	118 - 308	NA	NA	NA	1COK;1DXS;2KBY;2MPS;2NB1;2WQI;2WQJ;2WTT;2XWC;3VD0;3VD1;3VD2;4A63;4G82;4G83;4GUO;4GUQ;5HOB;5HOC;5KBD;6FGS;6IJQ;7EZJ;	O15350;	NA	Q9JJP2;	FALSE	FALSE	Plasma proteins, Predicted intracellular proteins, Transcription factors	TRUE	FALSE
P73_HUMAN_295	P73	TP73	Tumor protein p73 (p53-like transcription factor) (p53-related protein)	O15350	P73_HUMAN_295	P73_MOUSE_287	NA	NA	NA	NA	NA	NA	NA	NA	NA	NA	NA	NA	NA	NA	NA	TRUE	PF00870	P53 DNA-binding domain	118 - 308	NA	NA	NA	1COK;1DXS;2KBY;2MPS;2NB1;2WQI;2WQJ;2WTT;2XWC;3VD0;3VD1;3VD2;4A63;4G82;4G83;4GUO;4GUQ;5HOB;5HOC;5KBD;6FGS;6IJQ;7EZJ;	O15350;	NA	Q9JJP2;	FALSE	FALSE	Plasma proteins, Predicted intracellular proteins, Transcription factors	TRUE	FALSE
P73_HUMAN_297	P73	TP73	Tumor protein p73 (p53-like transcription factor) (p53-related protein)	O15350	P73_HUMAN_297	P73_MOUSE_289	NA	NA	NA	NA	NA	NA	NA	NA	NA	NA	NA	NA	NA	NA	NA	TRUE	PF00870	P53 DNA-binding domain	118 - 308	NA	NA	NA	1COK;1DXS;2KBY;2MPS;2NB1;2WQI;2WQJ;2WTT;2XWC;3VD0;3VD1;3VD2;4A63;4G82;4G83;4GUO;4GUQ;5HOB;5HOC;5KBD;6FGS;6IJQ;7EZJ;	O15350;	NA	Q9JJP2;	FALSE	FALSE	Plasma proteins, Predicted intracellular proteins, Transcription factors	TRUE	FALSE
P73_HUMAN_481	P73	TP73	Tumor protein p73 (p53-like transcription factor) (p53-related protein)	O15350	P73_HUMAN_481	P73_MOUSE_475	NA	NA	NA	NA	NA	NA	NA	NA	NA	NA	NA	NA	NA	NA	NA	TRUE	NA	NA	NA	NA	NA	NA	1COK;1DXS;2KBY;2MPS;2NB1;2WQI;2WQJ;2WTT;2XWC;3VD0;3VD1;3VD2;4A63;4G82;4G83;4GUO;4GUQ;5HOB;5HOC;5KBD;6FGS;6IJQ;7EZJ;	O15350;	NA	Q9JJP2;	FALSE	FALSE	Plasma proteins, Predicted intracellular proteins, Transcription factors	TRUE	FALSE
P73_HUMAN_502	P73	TP73	Tumor protein p73 (p53-like transcription factor) (p53-related protein)	O15350	P73_HUMAN_502	P73_MOUSE_496	NA	NA	NA	NA	NA	NA	NA	NA	NA	NA	NA	NA	NA	NA	NA	TRUE	PF07647	SAM domain (Sterile alpha motif)	487 - 549	NA	NA	NA	1COK;1DXS;2KBY;2MPS;2NB1;2WQI;2WQJ;2WTT;2XWC;3VD0;3VD1;3VD2;4A63;4G82;4G83;4GUO;4GUQ;5HOB;5HOC;5KBD;6FGS;6IJQ;7EZJ;	O15350;	NA	Q9JJP2;	FALSE	FALSE	Plasma proteins, Predicted intracellular proteins, Transcription factors	TRUE	FALSE
P73_HUMAN_505	P73	TP73	Tumor protein p73 (p53-like transcription factor) (p53-related protein)	O15350	P73_HUMAN_505	P73_MOUSE_499	NA	NA	NA	NA	NA	NA	NA	NA	NA	NA	NA	NA	NA	NA	NA	TRUE	PF07647	SAM domain (Sterile alpha motif)	487 - 549	NA	NA	NA	1COK;1DXS;2KBY;2MPS;2NB1;2WQI;2WQJ;2WTT;2XWC;3VD0;3VD1;3VD2;4A63;4G82;4G83;4GUO;4GUQ;5HOB;5HOC;5KBD;6FGS;6IJQ;7EZJ;	O15350;	NA	Q9JJP2;	FALSE	FALSE	Plasma proteins, Predicted intracellular proteins, Transcription factors	TRUE	FALSE
P73_HUMAN_619	P73	TP73	Tumor protein p73 (p53-like transcription factor) (p53-related protein)	O15350	P73_HUMAN_619	P73_MOUSE_614	NA	NA	NA	NA	NA	NA	NA	NA	NA	NA	NA	NA	NA	NA	NA	TRUE	NA	NA	NA	NA	NA	NA	1COK;1DXS;2KBY;2MPS;2NB1;2WQI;2WQJ;2WTT;2XWC;3VD0;3VD1;3VD2;4A63;4G82;4G83;4GUO;4GUQ;5HOB;5HOC;5KBD;6FGS;6IJQ;7EZJ;	O15350;	NA	Q9JJP2;	FALSE	FALSE	Plasma proteins, Predicted intracellular proteins, Transcription factors	TRUE	FALSE
SIGL5_HUMAN_36	SIGL5	SIGLEC5	Sialic acid-binding Ig-like lectin 5 (Siglec-5) (CD33 antigen-like 2) (Obesity-binding protein 2) (OB-BP2) (OB-binding protein 2) (CD antigen CD170)	O15389	SIGL5_HUMAN_36	SIGL5_MOUSE_35	NA	NA	NA	NA	NA	NA	NA	NA	NA	NA	NA	NA	NA	NA	NA	TRUE	PF07686	Immunoglobulin V-set domain	24 - 140	NA	NA	NA	2ZG1;2ZG2;2ZG3;	O15389;	NA	Q920G3;	FALSE	FALSE	CD markers, Predicted membrane proteins	FALSE	FALSE
SIGL5_HUMAN_41	SIGL5	SIGLEC5	Sialic acid-binding Ig-like lectin 5 (Siglec-5) (CD33 antigen-like 2) (Obesity-binding protein 2) (OB-BP2) (OB-binding protein 2) (CD antigen CD170)	O15389	SIGL5_HUMAN_41	SIGL5_MOUSE_40	NA	NA	NA	NA	NA	NA	NA	NA	NA	NA	NA	NA	NA	NA	NA	TRUE	PF07686	Immunoglobulin V-set domain	24 - 140	NA	NA	NA	2ZG1;2ZG2;2ZG3;	O15389;	NA	Q920G3;	FALSE	FALSE	CD markers, Predicted membrane proteins	FALSE	FALSE
SIGL5_HUMAN_101	SIGL5	SIGLEC5	Sialic acid-binding Ig-like lectin 5 (Siglec-5) (CD33 antigen-like 2) (Obesity-binding protein 2) (OB-BP2) (OB-binding protein 2) (CD antigen CD170)	O15389	SIGL5_HUMAN_101	SIGL5_MOUSE_96	NA	NA	NA	NA	NA	NA	NA	NA	NA	NA	NA	NA	NA	NA	NA	TRUE	PF07686	Immunoglobulin V-set domain	24 - 140	NA	NA	NA	2ZG1;2ZG2;2ZG3;	O15389;	NA	Q920G3;	FALSE	FALSE	CD markers, Predicted membrane proteins	FALSE	FALSE
SIGL5_HUMAN_164	SIGL5	SIGLEC5	Sialic acid-binding Ig-like lectin 5 (Siglec-5) (CD33 antigen-like 2) (Obesity-binding protein 2) (OB-BP2) (OB-binding protein 2) (CD antigen CD170)	O15389	SIGL5_HUMAN_164	SIGL5_MOUSE_157	NA	NA	NA	NA	NA	NA	NA	NA	NA	NA	NA	NA	NA	NA	NA	TRUE	NA	NA	NA	NA	NA	NA	2ZG1;2ZG2;2ZG3;	O15389;	NA	Q920G3;	FALSE	FALSE	CD markers, Predicted membrane proteins	FALSE	FALSE
SIGL5_HUMAN_170	SIGL5	SIGLEC5	Sialic acid-binding Ig-like lectin 5 (Siglec-5) (CD33 antigen-like 2) (Obesity-binding protein 2) (OB-BP2) (OB-binding protein 2) (CD antigen CD170)	O15389	SIGL5_HUMAN_170	SIGL5_MOUSE_163	NA	NA	NA	NA	NA	NA	NA	NA	NA	NA	NA	NA	NA	NA	NA	TRUE	NA	NA	NA	NA	NA	NA	2ZG1;2ZG2;2ZG3;	O15389;	NA	Q920G3;	FALSE	FALSE	CD markers, Predicted membrane proteins	FALSE	FALSE
SIGL5_HUMAN_213	SIGL5	SIGLEC5	Sialic acid-binding Ig-like lectin 5 (Siglec-5) (CD33 antigen-like 2) (Obesity-binding protein 2) (OB-BP2) (OB-binding protein 2) (CD antigen CD170)	O15389	SIGL5_HUMAN_213	SIGL5_MOUSE_206	NA	NA	NA	NA	NA	NA	NA	NA	NA	NA	NA	NA	NA	NA	NA	TRUE	NA	NA	NA	NA	NA	NA	2ZG1;2ZG2;2ZG3;	O15389;	NA	Q920G3;	FALSE	FALSE	CD markers, Predicted membrane proteins	FALSE	FALSE
SIGL5_HUMAN_269	SIGL5	SIGLEC5	Sialic acid-binding Ig-like lectin 5 (Siglec-5) (CD33 antigen-like 2) (Obesity-binding protein 2) (OB-BP2) (OB-binding protein 2) (CD antigen CD170)	O15389	SIGL5_HUMAN_269	SIGL5_MOUSE_265	NA	NA	NA	NA	NA	NA	NA	NA	NA	NA	NA	NA	NA	NA	NA	TRUE	PF13927	Immunoglobulin domain	253 - 317	NA	NA	NA	2ZG1;2ZG2;2ZG3;	O15389;	NA	Q920G3;	FALSE	FALSE	CD markers, Predicted membrane proteins	FALSE	FALSE
SIGL5_HUMAN_314	SIGL5	SIGLEC5	Sialic acid-binding Ig-like lectin 5 (Siglec-5) (CD33 antigen-like 2) (Obesity-binding protein 2) (OB-BP2) (OB-binding protein 2) (CD antigen CD170)	O15389	SIGL5_HUMAN_314	SIGL5_MOUSE_308	NA	NA	NA	NA	NA	NA	NA	NA	NA	NA	NA	NA	NA	NA	NA	TRUE	PF13927	Immunoglobulin domain	253 - 317	NA	NA	NA	2ZG1;2ZG2;2ZG3;	O15389;	NA	Q920G3;	FALSE	FALSE	CD markers, Predicted membrane proteins	FALSE	FALSE
SIGL5_HUMAN_342	SIGL5	SIGLEC5	Sialic acid-binding Ig-like lectin 5 (Siglec-5) (CD33 antigen-like 2) (Obesity-binding protein 2) (OB-BP2) (OB-binding protein 2) (CD antigen CD170)	O15389	SIGL5_HUMAN_342	SIGL5_MOUSE_336	NA	NA	NA	NA	NA	NA	NA	NA	NA	NA	NA	NA	NA	NA	NA	TRUE	NA	NA	NA	NA	NA	NA	2ZG1;2ZG2;2ZG3;	O15389;	NA	Q920G3;	FALSE	FALSE	CD markers, Predicted membrane proteins	FALSE	FALSE
SIGL5_HUMAN_351	SIGL5	SIGLEC5	Sialic acid-binding Ig-like lectin 5 (Siglec-5) (CD33 antigen-like 2) (Obesity-binding protein 2) (OB-BP2) (OB-binding protein 2) (CD antigen CD170)	O15389	SIGL5_HUMAN_351	SIGL5_MOUSE_345	NA	NA	NA	NA	NA	NA	NA	NA	NA	NA	NA	NA	NA	NA	NA	TRUE	NA	NA	NA	NA	NA	NA	2ZG1;2ZG2;2ZG3;	O15389;	NA	Q920G3;	FALSE	FALSE	CD markers, Predicted membrane proteins	FALSE	FALSE
SIGL5_HUMAN_353	SIGL5	SIGLEC5	Sialic acid-binding Ig-like lectin 5 (Siglec-5) (CD33 antigen-like 2) (Obesity-binding protein 2) (OB-BP2) (OB-binding protein 2) (CD antigen CD170)	O15389	SIGL5_HUMAN_353	SIGL5_MOUSE_347	NA	NA	NA	NA	NA	NA	NA	NA	NA	NA	NA	NA	NA	NA	NA	TRUE	NA	NA	NA	NA	NA	NA	2ZG1;2ZG2;2ZG3;	O15389;	NA	Q920G3;	FALSE	FALSE	CD markers, Predicted membrane proteins	FALSE	FALSE
SIGL5_HUMAN_364	SIGL5	SIGLEC5	Sialic acid-binding Ig-like lectin 5 (Siglec-5) (CD33 antigen-like 2) (Obesity-binding protein 2) (OB-BP2) (OB-binding protein 2) (CD antigen CD170)	O15389	NA	NA	NA	NA	NA	NA	NA	NA	NA	NA	NA	NA	NA	NA	NA	NA	NA	TRUE	NA	NA	NA	NA	NA	NA	2ZG1;2ZG2;2ZG3;	O15389;	NA	NA	FALSE	FALSE	CD markers, Predicted membrane proteins	FALSE	FALSE
SIGL5_HUMAN_410	SIGL5	SIGLEC5	Sialic acid-binding Ig-like lectin 5 (Siglec-5) (CD33 antigen-like 2) (Obesity-binding protein 2) (OB-BP2) (OB-binding protein 2) (CD antigen CD170)	O15389	SIGL5_HUMAN_410	SIGL5_MOUSE_404	NA	NA	NA	NA	NA	NA	NA	NA	NA	NA	NA	NA	NA	NA	NA	TRUE	NA	NA	NA	NA	NA	NA	2ZG1;2ZG2;2ZG3;	O15389;	NA	Q920G3;	FALSE	FALSE	CD markers, Predicted membrane proteins	FALSE	FALSE
SIGL5_HUMAN_451	SIGL5	SIGLEC5	Sialic acid-binding Ig-like lectin 5 (Siglec-5) (CD33 antigen-like 2) (Obesity-binding protein 2) (OB-BP2) (OB-binding protein 2) (CD antigen CD170)	O15389	NA	NA	NA	NA	NA	NA	NA	NA	NA	NA	NA	NA	NA	NA	NA	NA	NA	TRUE	NA	NA	NA	NA	NA	NA	2ZG1;2ZG2;2ZG3;	O15389;	NA	NA	FALSE	FALSE	CD markers, Predicted membrane proteins	FALSE	FALSE
SIGL5_HUMAN_453	SIGL5	SIGLEC5	Sialic acid-binding Ig-like lectin 5 (Siglec-5) (CD33 antigen-like 2) (Obesity-binding protein 2) (OB-BP2) (OB-binding protein 2) (CD antigen CD170)	O15389	SIGL5_HUMAN_453	SIGL5_MOUSE_454	NA	NA	NA	NA	NA	NA	NA	NA	NA	NA	NA	NA	NA	NA	NA	TRUE	NA	NA	NA	NA	NA	NA	2ZG1;2ZG2;2ZG3;	O15389;	NA	Q920G3;	FALSE	FALSE	CD markers, Predicted membrane proteins	FALSE	FALSE
SIGL5_HUMAN_455	SIGL5	SIGLEC5	Sialic acid-binding Ig-like lectin 5 (Siglec-5) (CD33 antigen-like 2) (Obesity-binding protein 2) (OB-BP2) (OB-binding protein 2) (CD antigen CD170)	O15389	SIGL5_HUMAN_455	SIGL5_MOUSE_456	NA	NA	NA	NA	NA	NA	NA	NA	NA	NA	NA	NA	NA	NA	NA	TRUE	NA	NA	NA	NA	NA	NA	2ZG1;2ZG2;2ZG3;	O15389;	NA	Q920G3;	FALSE	FALSE	CD markers, Predicted membrane proteins	FALSE	FALSE
BIRC5_HUMAN_31	BIRC5	BIRC5	Baculoviral IAP repeat-containing protein 5 (Apoptosis inhibitor 4) (Apoptosis inhibitor survivin)	O15392	BIRC5_HUMAN_31	BIRC5_MOUSE_31	NA	NA	NA	NA	NA	NA	NA	NA	NA	NA	NA	NA	NA	NA	NA	TRUE	PF00653	Inhibitor of Apoptosis domain	18 - 87	PF00653	Inhibitor of Apoptosis domain	18 - 87	1E31;1F3H;1XOX;2QFA;2RAW;2RAX;3UEC;3UED;3UEE;3UEF;3UEG;3UEH;3UEI;3UIG;3UIH;3UII;3UIJ;3UIK;4A0I;4A0J;4A0N;6SHO;6YIE;6YIF;6YIH;7LBK;7LBO;7LBP;7LBQ;	O15392;	1M4M;	O70201;	FALSE	FALSE	Cancer-related genes, Predicted intracellular proteins	FALSE	FALSE
BIRC5_HUMAN_33	BIRC5	BIRC5	Baculoviral IAP repeat-containing protein 5 (Apoptosis inhibitor 4) (Apoptosis inhibitor survivin)	O15392	BIRC5_HUMAN_33	BIRC5_MOUSE_33	NA	NA	NA	NA	NA	NA	NA	NA	NA	NA	NA	NA	NA	NA	NA	TRUE	PF00653	Inhibitor of Apoptosis domain	18 - 87	PF00653	Inhibitor of Apoptosis domain	18 - 87	1E31;1F3H;1XOX;2QFA;2RAW;2RAX;3UEC;3UED;3UEE;3UEF;3UEG;3UEH;3UEI;3UIG;3UIH;3UII;3UIJ;3UIK;4A0I;4A0J;4A0N;6SHO;6YIE;6YIF;6YIH;7LBK;7LBO;7LBP;7LBQ;	O15392;	1M4M;	O70201;	FALSE	FALSE	Cancer-related genes, Predicted intracellular proteins	FALSE	FALSE
BIRC5_HUMAN_46	BIRC5	BIRC5	Baculoviral IAP repeat-containing protein 5 (Apoptosis inhibitor 4) (Apoptosis inhibitor survivin)	O15392	BIRC5_HUMAN_46	BIRC5_MOUSE_46	NA	NA	NA	NA	NA	NA	NA	NA	NA	NA	NA	NA	NA	NA	NA	TRUE	PF00653	Inhibitor of Apoptosis domain	18 - 87	PF00653	Inhibitor of Apoptosis domain	18 - 87	1E31;1F3H;1XOX;2QFA;2RAW;2RAX;3UEC;3UED;3UEE;3UEF;3UEG;3UEH;3UEI;3UIG;3UIH;3UII;3UIJ;3UIK;4A0I;4A0J;4A0N;6SHO;6YIE;6YIF;6YIH;7LBK;7LBO;7LBP;7LBQ;	O15392;	1M4M;	O70201;	FALSE	FALSE	Cancer-related genes, Predicted intracellular proteins	FALSE	FALSE
BIRC5_HUMAN_57	BIRC5	BIRC5	Baculoviral IAP repeat-containing protein 5 (Apoptosis inhibitor 4) (Apoptosis inhibitor survivin)	O15392	BIRC5_HUMAN_57	BIRC5_MOUSE_57	NA	NA	NA	NA	NA	NA	NA	NA	NA	NA	NA	NA	NA	NA	NA	TRUE	PF00653	Inhibitor of Apoptosis domain	18 - 87	PF00653	Inhibitor of Apoptosis domain	18 - 87	1E31;1F3H;1XOX;2QFA;2RAW;2RAX;3UEC;3UED;3UEE;3UEF;3UEG;3UEH;3UEI;3UIG;3UIH;3UII;3UIJ;3UIK;4A0I;4A0J;4A0N;6SHO;6YIE;6YIF;6YIH;7LBK;7LBO;7LBP;7LBQ;	O15392;	1M4M;	O70201;	FALSE	FALSE	Cancer-related genes, Predicted intracellular proteins	FALSE	FALSE
BIRC5_HUMAN_60	BIRC5	BIRC5	Baculoviral IAP repeat-containing protein 5 (Apoptosis inhibitor 4) (Apoptosis inhibitor survivin)	O15392	BIRC5_HUMAN_60	BIRC5_MOUSE_60	NA	NA	NA	NA	NA	NA	NA	NA	NA	NA	NA	NA	NA	NA	NA	TRUE	PF00653	Inhibitor of Apoptosis domain	18 - 87	PF00653	Inhibitor of Apoptosis domain	18 - 87	1E31;1F3H;1XOX;2QFA;2RAW;2RAX;3UEC;3UED;3UEE;3UEF;3UEG;3UEH;3UEI;3UIG;3UIH;3UII;3UIJ;3UIK;4A0I;4A0J;4A0N;6SHO;6YIE;6YIF;6YIH;7LBK;7LBO;7LBP;7LBQ;	O15392;	1M4M;	O70201;	FALSE	FALSE	Cancer-related genes, Predicted intracellular proteins	FALSE	FALSE
BIRC5_HUMAN_84	BIRC5	BIRC5	Baculoviral IAP repeat-containing protein 5 (Apoptosis inhibitor 4) (Apoptosis inhibitor survivin)	O15392	BIRC5_HUMAN_84	BIRC5_MOUSE_84	4.73654	spleen.young_oxi_percent	1.54207	1.16933	1.95333	11.739	7.27899	4.73654	spleen.young_oxi_percent	1.54207	1.16933	1.95333	11.739	7.27899	0	TRUE	PF00653	Inhibitor of Apoptosis domain	18 - 87	PF00653	Inhibitor of Apoptosis domain	18 - 87	1E31;1F3H;1XOX;2QFA;2RAW;2RAX;3UEC;3UED;3UEE;3UEF;3UEG;3UEH;3UEI;3UIG;3UIH;3UII;3UIJ;3UIK;4A0I;4A0J;4A0N;6SHO;6YIE;6YIF;6YIH;7LBK;7LBO;7LBP;7LBQ;	O15392;	1M4M;	O70201;	FALSE	FALSE	Cancer-related genes, Predicted intracellular proteins	FALSE	FALSE
TLR3_HUMAN_7	TLR3	TLR3	Toll-like receptor 3 (CD antigen CD283)	O15455	NA	NA	NA	NA	NA	NA	NA	NA	NA	NA	NA	NA	NA	NA	NA	NA	NA	TRUE	NA	NA	NA	NA	NA	NA	1ZIW;2A0Z;2MK9;2MKA;3ULU;3ULV;5GS0;7C76;7WV3;7WV4;7WV5;7WVE;7WVF;7WVJ;8AR1;	O15455;	NA	NA	FALSE	FALSE	CD markers, Disease related genes, Predicted intracellular proteins, Predicted membrane proteins	FALSE	FALSE
TLR3_HUMAN_21	TLR3	TLR3	Toll-like receptor 3 (CD antigen CD283)	O15455	NA	NA	NA	NA	NA	NA	NA	NA	NA	NA	NA	NA	NA	NA	NA	NA	NA	TRUE	NA	NA	NA	NA	NA	NA	1ZIW;2A0Z;2MK9;2MKA;3ULU;3ULV;5GS0;7C76;7WV3;7WV4;7WV5;7WVE;7WVF;7WVJ;8AR1;	O15455;	NA	NA	FALSE	FALSE	CD markers, Disease related genes, Predicted intracellular proteins, Predicted membrane proteins	FALSE	FALSE
TLR3_HUMAN_28	TLR3	TLR3	Toll-like receptor 3 (CD antigen CD283)	O15455	TLR3_HUMAN_28	TLR3_MOUSE_29	NA	NA	NA	NA	NA	NA	NA	NA	NA	NA	NA	NA	NA	NA	NA	TRUE	NA	NA	NA	NA	NA	NA	1ZIW;2A0Z;2MK9;2MKA;3ULU;3ULV;5GS0;7C76;7WV3;7WV4;7WV5;7WVE;7WVF;7WVJ;8AR1;	O15455;	3CIG;3CIY;7C77;7DA7;7DAS;7WM4;	Q99MB1;	FALSE	FALSE	CD markers, Disease related genes, Predicted intracellular proteins, Predicted membrane proteins	FALSE	FALSE
TLR3_HUMAN_37	TLR3	TLR3	Toll-like receptor 3 (CD antigen CD283)	O15455	TLR3_HUMAN_37	TLR3_MOUSE_38	NA	NA	NA	NA	NA	NA	NA	NA	NA	NA	NA	NA	NA	NA	NA	TRUE	NA	NA	NA	NA	NA	NA	1ZIW;2A0Z;2MK9;2MKA;3ULU;3ULV;5GS0;7C76;7WV3;7WV4;7WV5;7WVE;7WVF;7WVJ;8AR1;	O15455;	3CIG;3CIY;7C77;7DA7;7DAS;7WM4;	Q99MB1;	FALSE	FALSE	CD markers, Disease related genes, Predicted intracellular proteins, Predicted membrane proteins	FALSE	FALSE
TLR3_HUMAN_95	TLR3	TLR3	Toll-like receptor 3 (CD antigen CD283)	O15455	TLR3_HUMAN_95	TLR3_MOUSE_96	NA	NA	NA	NA	NA	NA	NA	NA	NA	NA	NA	NA	NA	NA	NA	TRUE	PF13855	Leucine rich repeat	52 - 111	PF13855	Leucine rich repeat	77 - 136	1ZIW;2A0Z;2MK9;2MKA;3ULU;3ULV;5GS0;7C76;7WV3;7WV4;7WV5;7WVE;7WVF;7WVJ;8AR1;	O15455;	3CIG;3CIY;7C77;7DA7;7DAS;7WM4;	Q99MB1;	FALSE	FALSE	CD markers, Disease related genes, Predicted intracellular proteins, Predicted membrane proteins	FALSE	FALSE
TLR3_HUMAN_122	TLR3	TLR3	Toll-like receptor 3 (CD antigen CD283)	O15455	TLR3_HUMAN_122	TLR3_MOUSE_123	NA	NA	NA	NA	NA	NA	NA	NA	NA	NA	NA	NA	NA	NA	NA	TRUE	NA	NA	NA	PF13855	Leucine rich repeat	77 - 136	1ZIW;2A0Z;2MK9;2MKA;3ULU;3ULV;5GS0;7C76;7WV3;7WV4;7WV5;7WVE;7WVF;7WVJ;8AR1;	O15455;	3CIG;3CIY;7C77;7DA7;7DAS;7WM4;	Q99MB1;	FALSE	FALSE	CD markers, Disease related genes, Predicted intracellular proteins, Predicted membrane proteins	FALSE	FALSE
TLR3_HUMAN_216	TLR3	TLR3	Toll-like receptor 3 (CD antigen CD283)	O15455	TLR3_HUMAN_216	TLR3_MOUSE_217	14.3244	lung.young_oxi_percent	12.1567	15.0081	13.8539	15.2326	15.3709	17.3126	epi.young_oxi_percent	13.6647	24.8454	12.6554	18.5077	16.8896	2.98811	TRUE	NA	NA	NA	PF00560	Leucine Rich Repeat	199 - 219	1ZIW;2A0Z;2MK9;2MKA;3ULU;3ULV;5GS0;7C76;7WV3;7WV4;7WV5;7WVE;7WVF;7WVJ;8AR1;	O15455;	3CIG;3CIY;7C77;7DA7;7DAS;7WM4;	Q99MB1;	FALSE	FALSE	CD markers, Disease related genes, Predicted intracellular proteins, Predicted membrane proteins	FALSE	FALSE
TLR3_HUMAN_242	TLR3	TLR3	Toll-like receptor 3 (CD antigen CD283)	O15455	TLR3_HUMAN_242	TLR3_MOUSE_243	NA	NA	NA	NA	NA	NA	NA	NA	NA	NA	NA	NA	NA	NA	NA	TRUE	NA	NA	NA	NA	NA	NA	1ZIW;2A0Z;2MK9;2MKA;3ULU;3ULV;5GS0;7C76;7WV3;7WV4;7WV5;7WVE;7WVF;7WVJ;8AR1;	O15455;	3CIG;3CIY;7C77;7DA7;7DAS;7WM4;	Q99MB1;	FALSE	FALSE	CD markers, Disease related genes, Predicted intracellular proteins, Predicted membrane proteins	FALSE	FALSE
TLR3_HUMAN_356	TLR3	TLR3	Toll-like receptor 3 (CD antigen CD283)	O15455	NA	NA	NA	NA	NA	NA	NA	NA	NA	NA	NA	NA	NA	NA	NA	NA	NA	TRUE	NA	NA	NA	NA	NA	NA	1ZIW;2A0Z;2MK9;2MKA;3ULU;3ULV;5GS0;7C76;7WV3;7WV4;7WV5;7WVE;7WVF;7WVJ;8AR1;	O15455;	NA	NA	FALSE	FALSE	CD markers, Disease related genes, Predicted intracellular proteins, Predicted membrane proteins	FALSE	FALSE
TLR3_HUMAN_649	TLR3	TLR3	Toll-like receptor 3 (CD antigen CD283)	O15455	TLR3_HUMAN_649	TLR3_MOUSE_650	NA	NA	NA	NA	NA	NA	NA	NA	NA	NA	NA	NA	NA	NA	NA	TRUE	NA	NA	NA	NA	NA	NA	1ZIW;2A0Z;2MK9;2MKA;3ULU;3ULV;5GS0;7C76;7WV3;7WV4;7WV5;7WVE;7WVF;7WVJ;8AR1;	O15455;	3CIG;3CIY;7C77;7DA7;7DAS;7WM4;	Q99MB1;	FALSE	FALSE	CD markers, Disease related genes, Predicted intracellular proteins, Predicted membrane proteins	FALSE	FALSE
TLR3_HUMAN_651	TLR3	TLR3	Toll-like receptor 3 (CD antigen CD283)	O15455	TLR3_HUMAN_651	TLR3_MOUSE_652	NA	NA	NA	NA	NA	NA	NA	NA	NA	NA	NA	NA	NA	NA	NA	TRUE	NA	NA	NA	NA	NA	NA	1ZIW;2A0Z;2MK9;2MKA;3ULU;3ULV;5GS0;7C76;7WV3;7WV4;7WV5;7WVE;7WVF;7WVJ;8AR1;	O15455;	3CIG;3CIY;7C77;7DA7;7DAS;7WM4;	Q99MB1;	FALSE	FALSE	CD markers, Disease related genes, Predicted intracellular proteins, Predicted membrane proteins	FALSE	FALSE
TLR3_HUMAN_677	TLR3	TLR3	Toll-like receptor 3 (CD antigen CD283)	O15455	TLR3_HUMAN_677	TLR3_MOUSE_678	NA	NA	NA	NA	NA	NA	NA	NA	NA	NA	NA	NA	NA	NA	NA	TRUE	NA	NA	NA	NA	NA	NA	1ZIW;2A0Z;2MK9;2MKA;3ULU;3ULV;5GS0;7C76;7WV3;7WV4;7WV5;7WVE;7WVF;7WVJ;8AR1;	O15455;	3CIG;3CIY;7C77;7DA7;7DAS;7WM4;	Q99MB1;	FALSE	FALSE	CD markers, Disease related genes, Predicted intracellular proteins, Predicted membrane proteins	FALSE	FALSE
TLR3_HUMAN_696	TLR3	TLR3	Toll-like receptor 3 (CD antigen CD283)	O15455	TLR3_HUMAN_696	TLR3_MOUSE_697	NA	NA	NA	NA	NA	NA	NA	NA	NA	NA	NA	NA	NA	NA	NA	TRUE	NA	NA	NA	NA	NA	NA	1ZIW;2A0Z;2MK9;2MKA;3ULU;3ULV;5GS0;7C76;7WV3;7WV4;7WV5;7WVE;7WVF;7WVJ;8AR1;	O15455;	3CIG;3CIY;7C77;7DA7;7DAS;7WM4;	Q99MB1;	FALSE	FALSE	CD markers, Disease related genes, Predicted intracellular proteins, Predicted membrane proteins	FALSE	FALSE
TLR3_HUMAN_787	TLR3	TLR3	Toll-like receptor 3 (CD antigen CD283)	O15455	TLR3_HUMAN_787	TLR3_MOUSE_788	NA	NA	NA	NA	NA	NA	NA	NA	NA	NA	NA	NA	NA	NA	NA	TRUE	PF01582	TIR domain	759 - 859	NA	NA	NA	1ZIW;2A0Z;2MK9;2MKA;3ULU;3ULV;5GS0;7C76;7WV3;7WV4;7WV5;7WVE;7WVF;7WVJ;8AR1;	O15455;	3CIG;3CIY;7C77;7DA7;7DAS;7WM4;	Q99MB1;	FALSE	FALSE	CD markers, Disease related genes, Predicted intracellular proteins, Predicted membrane proteins	FALSE	FALSE
TLR3_HUMAN_827	TLR3	TLR3	Toll-like receptor 3 (CD antigen CD283)	O15455	TLR3_HUMAN_827	TLR3_MOUSE_828	NA	NA	NA	NA	NA	NA	NA	NA	NA	NA	NA	NA	NA	NA	NA	TRUE	PF01582	TIR domain	759 - 859	NA	NA	NA	1ZIW;2A0Z;2MK9;2MKA;3ULU;3ULV;5GS0;7C76;7WV3;7WV4;7WV5;7WVE;7WVF;7WVJ;8AR1;	O15455;	3CIG;3CIY;7C77;7DA7;7DAS;7WM4;	Q99MB1;	FALSE	FALSE	CD markers, Disease related genes, Predicted intracellular proteins, Predicted membrane proteins	FALSE	FALSE
TLR3_HUMAN_865	TLR3	TLR3	Toll-like receptor 3 (CD antigen CD283)	O15455	TLR3_HUMAN_865	TLR3_MOUSE_866	6.40724	lung.young_oxi_percent	0	7.18015	10.799	4.10391	9.95311	14.2645	spleen.young_oxi_percent	15.0489	9.35292	13.2615	13.9269	19.7322	7.85725	TRUE	NA	NA	NA	NA	NA	NA	1ZIW;2A0Z;2MK9;2MKA;3ULU;3ULV;5GS0;7C76;7WV3;7WV4;7WV5;7WVE;7WVF;7WVJ;8AR1;	O15455;	3CIG;3CIY;7C77;7DA7;7DAS;7WM4;	Q99MB1;	FALSE	FALSE	CD markers, Disease related genes, Predicted intracellular proteins, Predicted membrane proteins	FALSE	FALSE
TLR3_HUMAN_875	TLR3	TLR3	Toll-like receptor 3 (CD antigen CD283)	O15455	TLR3_HUMAN_875	TLR3_MOUSE_876	3.73601	epi.old_oxi_percent	3.05745	3.96142	3.26209	4.94742	3.45166	19.0457	kidney.young_oxi_percent	19.3291	18.645	21.5477	22.5049	13.2017	15.3097	TRUE	NA	NA	NA	NA	NA	NA	1ZIW;2A0Z;2MK9;2MKA;3ULU;3ULV;5GS0;7C76;7WV3;7WV4;7WV5;7WVE;7WVF;7WVJ;8AR1;	O15455;	3CIG;3CIY;7C77;7DA7;7DAS;7WM4;	Q99MB1;	FALSE	FALSE	CD markers, Disease related genes, Predicted intracellular proteins, Predicted membrane proteins	FALSE	FALSE
INSI1_HUMAN_11	INSI1	INSIG1	Insulin-induced gene 1 protein (INSIG-1)	O15503	NA	NA	NA	NA	NA	NA	NA	NA	NA	NA	NA	NA	NA	NA	NA	NA	NA	TRUE	NA	NA	NA	NA	NA	NA	4J81;	O15503;	NA	NA	FALSE	FALSE	Plasma proteins, Predicted membrane proteins, Transporters	FALSE	FALSE
INSI1_HUMAN_13	INSI1	INSIG1	Insulin-induced gene 1 protein (INSIG-1)	O15503	NA	NA	NA	NA	NA	NA	NA	NA	NA	NA	NA	NA	NA	NA	NA	NA	NA	TRUE	NA	NA	NA	NA	NA	NA	4J81;	O15503;	NA	NA	FALSE	FALSE	Plasma proteins, Predicted membrane proteins, Transporters	FALSE	FALSE
INSI1_HUMAN_132	INSI1	INSIG1	Insulin-induced gene 1 protein (INSIG-1)	O15503	INSI1_HUMAN_132	INSI1_MOUSE_114	NA	NA	NA	NA	NA	NA	NA	NA	NA	NA	NA	NA	NA	NA	NA	TRUE	PF07281	Insulin-induced protein (INSIG)	87 - 267	PF07281	Insulin-induced protein (INSIG)	69 - 249	4J81;	O15503;	NA	Q8BGI3;	FALSE	FALSE	Plasma proteins, Predicted membrane proteins, Transporters	FALSE	FALSE
INSI1_HUMAN_133	INSI1	INSIG1	Insulin-induced gene 1 protein (INSIG-1)	O15503	INSI1_HUMAN_133	INSI1_MOUSE_115	NA	NA	NA	NA	NA	NA	NA	NA	NA	NA	NA	NA	NA	NA	NA	TRUE	PF07281	Insulin-induced protein (INSIG)	87 - 267	PF07281	Insulin-induced protein (INSIG)	69 - 249	4J81;	O15503;	NA	Q8BGI3;	FALSE	FALSE	Plasma proteins, Predicted membrane proteins, Transporters	FALSE	FALSE
INSI1_HUMAN_146	INSI1	INSIG1	Insulin-induced gene 1 protein (INSIG-1)	O15503	INSI1_HUMAN_146	INSI1_MOUSE_128	NA	NA	NA	NA	NA	NA	NA	NA	NA	NA	NA	NA	NA	NA	NA	TRUE	PF07281	Insulin-induced protein (INSIG)	87 - 267	PF07281	Insulin-induced protein (INSIG)	69 - 249	4J81;	O15503;	NA	Q8BGI3;	FALSE	FALSE	Plasma proteins, Predicted membrane proteins, Transporters	FALSE	FALSE
INSI1_HUMAN_167	INSI1	INSIG1	Insulin-induced gene 1 protein (INSIG-1)	O15503	INSI1_HUMAN_167	INSI1_MOUSE_149	NA	NA	NA	NA	NA	NA	NA	NA	NA	NA	NA	NA	NA	NA	NA	TRUE	PF07281	Insulin-induced protein (INSIG)	87 - 267	PF07281	Insulin-induced protein (INSIG)	69 - 249	4J81;	O15503;	NA	Q8BGI3;	FALSE	FALSE	Plasma proteins, Predicted membrane proteins, Transporters	FALSE	FALSE
INSI1_HUMAN_250	INSI1	INSIG1	Insulin-induced gene 1 protein (INSIG-1)	O15503	INSI1_HUMAN_250	INSI1_MOUSE_232	NA	NA	NA	NA	NA	NA	NA	NA	NA	NA	NA	NA	NA	NA	NA	TRUE	PF07281	Insulin-induced protein (INSIG)	87 - 267	PF07281	Insulin-induced protein (INSIG)	69 - 249	4J81;	O15503;	NA	Q8BGI3;	FALSE	FALSE	Plasma proteins, Predicted membrane proteins, Transporters	FALSE	FALSE
CFLAR_HUMAN_25	CFLAR	CFLAR	CASP8 and FADD-like apoptosis regulator (Caspase homolog) (CASH) (Caspase-eight-related protein) (Casper) (Caspase-like apoptosis regulatory protein) (CLARP) (Cellular FLICE-like inhibitory protein) (c-FLIP) (FADD-like antiapoptotic molecule 1) (FLAME-1) (Inhibitor of FLICE) (I-FLICE) (MACH-related inducer of toxicity) (MRIT) (Usurpin) [Cleaved into: CASP8 and FADD-like apoptosis regulator subuni…	O15519	CFLAR_HUMAN_25	CFLAR_MOUSE_30	NA	NA	NA	NA	NA	NA	NA	NA	NA	NA	NA	NA	NA	NA	NA	TRUE	PF01335	Death effector domain	1976-04-01	PF01335	Death effector domain	1980-09-01	2N5R;3H11;3H13;6M6O;7DEE;7LXC;	O15519;	NA	O35732;	FALSE	FALSE	Cancer-related genes, Enzymes, Predicted intracellular proteins	FALSE	FALSE
CFLAR_HUMAN_155	CFLAR	CFLAR	CASP8 and FADD-like apoptosis regulator (Caspase homolog) (CASH) (Caspase-eight-related protein) (Casper) (Caspase-like apoptosis regulatory protein) (CLARP) (Cellular FLICE-like inhibitory protein) (c-FLIP) (FADD-like antiapoptotic molecule 1) (FLAME-1) (Inhibitor of FLICE) (I-FLICE) (MACH-related inducer of toxicity) (MRIT) (Usurpin) [Cleaved into: CASP8 and FADD-like apoptosis regulator subuni…	O15519	CFLAR_HUMAN_155	CFLAR_MOUSE_160	NA	NA	NA	NA	NA	NA	NA	NA	NA	NA	NA	NA	NA	NA	NA	TRUE	PF01335	Death effector domain	93 - 173	PF01335	Death effector domain	98 - 178	2N5R;3H11;3H13;6M6O;7DEE;7LXC;	O15519;	NA	O35732;	FALSE	FALSE	Cancer-related genes, Enzymes, Predicted intracellular proteins	FALSE	FALSE
CFLAR_HUMAN_254	CFLAR	CFLAR	CASP8 and FADD-like apoptosis regulator (Caspase homolog) (CASH) (Caspase-eight-related protein) (Casper) (Caspase-like apoptosis regulatory protein) (CLARP) (Cellular FLICE-like inhibitory protein) (c-FLIP) (FADD-like antiapoptotic molecule 1) (FLAME-1) (Inhibitor of FLICE) (I-FLICE) (MACH-related inducer of toxicity) (MRIT) (Usurpin) [Cleaved into: CASP8 and FADD-like apoptosis regulator subuni…	O15519	CFLAR_HUMAN_254	CFLAR_MOUSE_256	NA	NA	NA	NA	NA	NA	NA	NA	NA	NA	NA	NA	NA	NA	NA	TRUE	NA	NA	NA	NA	NA	NA	2N5R;3H11;3H13;6M6O;7DEE;7LXC;	O15519;	NA	O35732;	FALSE	FALSE	Cancer-related genes, Enzymes, Predicted intracellular proteins	FALSE	FALSE
CFLAR_HUMAN_259	CFLAR	CFLAR	CASP8 and FADD-like apoptosis regulator (Caspase homolog) (CASH) (Caspase-eight-related protein) (Casper) (Caspase-like apoptosis regulatory protein) (CLARP) (Cellular FLICE-like inhibitory protein) (c-FLIP) (FADD-like antiapoptotic molecule 1) (FLAME-1) (Inhibitor of FLICE) (I-FLICE) (MACH-related inducer of toxicity) (MRIT) (Usurpin) [Cleaved into: CASP8 and FADD-like apoptosis regulator subuni…	O15519	CFLAR_HUMAN_259	CFLAR_MOUSE_261	NA	NA	NA	NA	NA	NA	NA	NA	NA	NA	NA	NA	NA	NA	NA	TRUE	NA	NA	NA	NA	NA	NA	2N5R;3H11;3H13;6M6O;7DEE;7LXC;	O15519;	NA	O35732;	FALSE	FALSE	Cancer-related genes, Enzymes, Predicted intracellular proteins	FALSE	FALSE
CFLAR_HUMAN_298	CFLAR	CFLAR	CASP8 and FADD-like apoptosis regulator (Caspase homolog) (CASH) (Caspase-eight-related protein) (Casper) (Caspase-like apoptosis regulatory protein) (CLARP) (Cellular FLICE-like inhibitory protein) (c-FLIP) (FADD-like antiapoptotic molecule 1) (FLAME-1) (Inhibitor of FLICE) (I-FLICE) (MACH-related inducer of toxicity) (MRIT) (Usurpin) [Cleaved into: CASP8 and FADD-like apoptosis regulator subuni…	O15519	NA	NA	NA	NA	NA	NA	NA	NA	NA	NA	NA	NA	NA	NA	NA	NA	NA	TRUE	PF00656	Caspase domain	262 - 475	NA	NA	NA	2N5R;3H11;3H13;6M6O;7DEE;7LXC;	O15519;	NA	NA	FALSE	FALSE	Cancer-related genes, Enzymes, Predicted intracellular proteins	FALSE	FALSE
CFLAR_HUMAN_310	CFLAR	CFLAR	CASP8 and FADD-like apoptosis regulator (Caspase homolog) (CASH) (Caspase-eight-related protein) (Casper) (Caspase-like apoptosis regulatory protein) (CLARP) (Cellular FLICE-like inhibitory protein) (c-FLIP) (FADD-like antiapoptotic molecule 1) (FLAME-1) (Inhibitor of FLICE) (I-FLICE) (MACH-related inducer of toxicity) (MRIT) (Usurpin) [Cleaved into: CASP8 and FADD-like apoptosis regulator subuni…	O15519	CFLAR_HUMAN_310	CFLAR_MOUSE_312	NA	NA	NA	NA	NA	NA	NA	NA	NA	NA	NA	NA	NA	NA	NA	TRUE	PF00656	Caspase domain	262 - 475	PF00656	Caspase domain	264 - 465	2N5R;3H11;3H13;6M6O;7DEE;7LXC;	O15519;	NA	O35732;	FALSE	FALSE	Cancer-related genes, Enzymes, Predicted intracellular proteins	FALSE	FALSE
CFLAR_HUMAN_345	CFLAR	CFLAR	CASP8 and FADD-like apoptosis regulator (Caspase homolog) (CASH) (Caspase-eight-related protein) (Casper) (Caspase-like apoptosis regulatory protein) (CLARP) (Cellular FLICE-like inhibitory protein) (c-FLIP) (FADD-like antiapoptotic molecule 1) (FLAME-1) (Inhibitor of FLICE) (I-FLICE) (MACH-related inducer of toxicity) (MRIT) (Usurpin) [Cleaved into: CASP8 and FADD-like apoptosis regulator subuni…	O15519	CFLAR_HUMAN_345	CFLAR_MOUSE_347	NA	NA	NA	NA	NA	NA	NA	NA	NA	NA	NA	NA	NA	NA	NA	TRUE	PF00656	Caspase domain	262 - 475	PF00656	Caspase domain	264 - 465	2N5R;3H11;3H13;6M6O;7DEE;7LXC;	O15519;	NA	O35732;	FALSE	FALSE	Cancer-related genes, Enzymes, Predicted intracellular proteins	FALSE	FALSE
CFLAR_HUMAN_393	CFLAR	CFLAR	CASP8 and FADD-like apoptosis regulator (Caspase homolog) (CASH) (Caspase-eight-related protein) (Casper) (Caspase-like apoptosis regulatory protein) (CLARP) (Cellular FLICE-like inhibitory protein) (c-FLIP) (FADD-like antiapoptotic molecule 1) (FLAME-1) (Inhibitor of FLICE) (I-FLICE) (MACH-related inducer of toxicity) (MRIT) (Usurpin) [Cleaved into: CASP8 and FADD-like apoptosis regulator subuni…	O15519	CFLAR_HUMAN_393	CFLAR_MOUSE_394	NA	NA	NA	NA	NA	NA	NA	NA	NA	NA	NA	NA	NA	NA	NA	TRUE	PF00656	Caspase domain	262 - 475	PF00656	Caspase domain	264 - 465	2N5R;3H11;3H13;6M6O;7DEE;7LXC;	O15519;	NA	O35732;	FALSE	FALSE	Cancer-related genes, Enzymes, Predicted intracellular proteins	FALSE	FALSE
CFLAR_HUMAN_406	CFLAR	CFLAR	CASP8 and FADD-like apoptosis regulator (Caspase homolog) (CASH) (Caspase-eight-related protein) (Casper) (Caspase-like apoptosis regulatory protein) (CLARP) (Cellular FLICE-like inhibitory protein) (c-FLIP) (FADD-like antiapoptotic molecule 1) (FLAME-1) (Inhibitor of FLICE) (I-FLICE) (MACH-related inducer of toxicity) (MRIT) (Usurpin) [Cleaved into: CASP8 and FADD-like apoptosis regulator subuni…	O15519	CFLAR_HUMAN_406	CFLAR_MOUSE_407	NA	NA	NA	NA	NA	NA	NA	NA	NA	NA	NA	NA	NA	NA	NA	TRUE	PF00656	Caspase domain	262 - 475	PF00656	Caspase domain	264 - 465	2N5R;3H11;3H13;6M6O;7DEE;7LXC;	O15519;	NA	O35732;	FALSE	FALSE	Cancer-related genes, Enzymes, Predicted intracellular proteins	FALSE	FALSE
CFLAR_HUMAN_426	CFLAR	CFLAR	CASP8 and FADD-like apoptosis regulator (Caspase homolog) (CASH) (Caspase-eight-related protein) (Casper) (Caspase-like apoptosis regulatory protein) (CLARP) (Cellular FLICE-like inhibitory protein) (c-FLIP) (FADD-like antiapoptotic molecule 1) (FLAME-1) (Inhibitor of FLICE) (I-FLICE) (MACH-related inducer of toxicity) (MRIT) (Usurpin) [Cleaved into: CASP8 and FADD-like apoptosis regulator subuni…	O15519	NA	NA	NA	NA	NA	NA	NA	NA	NA	NA	NA	NA	NA	NA	NA	NA	NA	TRUE	PF00656	Caspase domain	262 - 475	NA	NA	NA	2N5R;3H11;3H13;6M6O;7DEE;7LXC;	O15519;	NA	NA	FALSE	FALSE	Cancer-related genes, Enzymes, Predicted intracellular proteins	FALSE	FALSE
SOCS1_HUMAN_42	SOCS1	SOCS1	Suppressor of cytokine signaling 1 (SOCS-1) (JAK-binding protein) (JAB) (STAT-induced STAT inhibitor 1) (SSI-1) (Tec-interacting protein 3) (TIP-3)	O15524	SOCS1_HUMAN_42	SOCS1_MOUSE_43	NA	NA	NA	NA	NA	NA	NA	NA	NA	NA	NA	NA	NA	NA	NA	TRUE	NA	NA	NA	NA	NA	NA	NA	O15524;	NA	O35716;	FALSE	FALSE	Cancer-related genes, Predicted intracellular proteins	FALSE	FALSE
SOCS1_HUMAN_77	SOCS1	SOCS1	Suppressor of cytokine signaling 1 (SOCS-1) (JAK-binding protein) (JAB) (STAT-induced STAT inhibitor 1) (SSI-1) (Tec-interacting protein 3) (TIP-3)	O15524	SOCS1_HUMAN_77	SOCS1_MOUSE_78	NA	NA	NA	NA	NA	NA	NA	NA	NA	NA	NA	NA	NA	NA	NA	TRUE	NA	NA	NA	NA	NA	NA	NA	O15524;	NA	O35716;	FALSE	FALSE	Cancer-related genes, Predicted intracellular proteins	FALSE	FALSE
SOCS1_HUMAN_111	SOCS1	SOCS1	Suppressor of cytokine signaling 1 (SOCS-1) (JAK-binding protein) (JAB) (STAT-induced STAT inhibitor 1) (SSI-1) (Tec-interacting protein 3) (TIP-3)	O15524	SOCS1_HUMAN_111	SOCS1_MOUSE_112	NA	NA	NA	NA	NA	NA	NA	NA	NA	NA	NA	NA	NA	NA	NA	TRUE	PF00017	SH2 domain	79 - 154	NA	NA	NA	NA	O15524;	NA	O35716;	FALSE	FALSE	Cancer-related genes, Predicted intracellular proteins	FALSE	FALSE
SOCS1_HUMAN_146	SOCS1	SOCS1	Suppressor of cytokine signaling 1 (SOCS-1) (JAK-binding protein) (JAB) (STAT-induced STAT inhibitor 1) (SSI-1) (Tec-interacting protein 3) (TIP-3)	O15524	SOCS1_HUMAN_146	SOCS1_MOUSE_147	NA	NA	NA	NA	NA	NA	NA	NA	NA	NA	NA	NA	NA	NA	NA	TRUE	PF00017	SH2 domain	79 - 154	NA	NA	NA	NA	O15524;	NA	O35716;	FALSE	FALSE	Cancer-related genes, Predicted intracellular proteins	FALSE	FALSE
SOCS1_HUMAN_178	SOCS1	SOCS1	Suppressor of cytokine signaling 1 (SOCS-1) (JAK-binding protein) (JAB) (STAT-induced STAT inhibitor 1) (SSI-1) (Tec-interacting protein 3) (TIP-3)	O15524	SOCS1_HUMAN_178	SOCS1_MOUSE_179	NA	NA	NA	NA	NA	NA	NA	NA	NA	NA	NA	NA	NA	NA	NA	TRUE	PF07525	SOCS box	171 - 204	NA	NA	NA	NA	O15524;	NA	O35716;	FALSE	FALSE	Cancer-related genes, Predicted intracellular proteins	FALSE	FALSE
FFAR2_HUMAN_82	FFAR2	FFAR2	Free fatty acid receptor 2 (G-protein coupled receptor 43)	O15552	FFAR2_HUMAN_82	FFAR2_MOUSE_82	NA	NA	NA	NA	NA	NA	NA	NA	NA	NA	NA	NA	NA	NA	NA	TRUE	PF00001	7 transmembrane receptor (rhodopsin family)	25 - 272	NA	NA	NA	NA	O15552;	NA	Q8VCK6;	FALSE	FALSE	G-protein coupled receptors, Predicted membrane proteins	FALSE	FALSE
FFAR2_HUMAN_95	FFAR2	FFAR2	Free fatty acid receptor 2 (G-protein coupled receptor 43)	O15552	FFAR2_HUMAN_95	FFAR2_MOUSE_95	NA	NA	NA	NA	NA	NA	NA	NA	NA	NA	NA	NA	NA	NA	NA	TRUE	PF00001	7 transmembrane receptor (rhodopsin family)	25 - 272	NA	NA	NA	NA	O15552;	NA	Q8VCK6;	FALSE	FALSE	G-protein coupled receptors, Predicted membrane proteins	FALSE	FALSE
FFAR2_HUMAN_141	FFAR2	FFAR2	Free fatty acid receptor 2 (G-protein coupled receptor 43)	O15552	FFAR2_HUMAN_141	FFAR2_MOUSE_141	NA	NA	NA	NA	NA	NA	NA	NA	NA	NA	NA	NA	NA	NA	NA	TRUE	PF00001	7 transmembrane receptor (rhodopsin family)	25 - 272	NA	NA	NA	NA	O15552;	NA	Q8VCK6;	FALSE	FALSE	G-protein coupled receptors, Predicted membrane proteins	FALSE	FALSE
FFAR2_HUMAN_164	FFAR2	FFAR2	Free fatty acid receptor 2 (G-protein coupled receptor 43)	O15552	FFAR2_HUMAN_164	FFAR2_MOUSE_164	NA	NA	NA	NA	NA	NA	NA	NA	NA	NA	NA	NA	NA	NA	NA	TRUE	PF00001	7 transmembrane receptor (rhodopsin family)	25 - 272	NA	NA	NA	NA	O15552;	NA	Q8VCK6;	FALSE	FALSE	G-protein coupled receptors, Predicted membrane proteins	FALSE	FALSE
FFAR2_HUMAN_184	FFAR2	FFAR2	Free fatty acid receptor 2 (G-protein coupled receptor 43)	O15552	FFAR2_HUMAN_184	FFAR2_MOUSE_184	NA	NA	NA	NA	NA	NA	NA	NA	NA	NA	NA	NA	NA	NA	NA	TRUE	PF00001	7 transmembrane receptor (rhodopsin family)	25 - 272	NA	NA	NA	NA	O15552;	NA	Q8VCK6;	FALSE	FALSE	G-protein coupled receptors, Predicted membrane proteins	FALSE	FALSE
FFAR2_HUMAN_198	FFAR2	FFAR2	Free fatty acid receptor 2 (G-protein coupled receptor 43)	O15552	FFAR2_HUMAN_198	FFAR2_MOUSE_198	NA	NA	NA	NA	NA	NA	NA	NA	NA	NA	NA	NA	NA	NA	NA	TRUE	PF00001	7 transmembrane receptor (rhodopsin family)	25 - 272	NA	NA	NA	NA	O15552;	NA	Q8VCK6;	FALSE	FALSE	G-protein coupled receptors, Predicted membrane proteins	FALSE	FALSE
FFAR2_HUMAN_234	FFAR2	FFAR2	Free fatty acid receptor 2 (G-protein coupled receptor 43)	O15552	FFAR2_HUMAN_234	FFAR2_MOUSE_234	NA	NA	NA	NA	NA	NA	NA	NA	NA	NA	NA	NA	NA	NA	NA	TRUE	PF00001	7 transmembrane receptor (rhodopsin family)	25 - 272	NA	NA	NA	NA	O15552;	NA	Q8VCK6;	FALSE	FALSE	G-protein coupled receptors, Predicted membrane proteins	FALSE	FALSE
MEFV_HUMAN_144	MEFV	MEFV	Pyrin (Marenostrin)	O15553	NA	NA	NA	NA	NA	NA	NA	NA	NA	NA	NA	NA	NA	NA	NA	NA	NA	TRUE	NA	NA	NA	NA	NA	NA	2MPC;2WL1;4CG4;	O15553;	NA	NA	FALSE	FALSE	Disease related genes, Human disease related genes, Predicted intracellular proteins	FALSE	FALSE
MEFV_HUMAN_191	MEFV	MEFV	Pyrin (Marenostrin)	O15553	NA	NA	NA	NA	NA	NA	NA	NA	NA	NA	NA	NA	NA	NA	NA	NA	NA	TRUE	NA	NA	NA	NA	NA	NA	2MPC;2WL1;4CG4;	O15553;	NA	NA	FALSE	FALSE	Disease related genes, Human disease related genes, Predicted intracellular proteins	FALSE	FALSE
MEFV_HUMAN_226	MEFV	MEFV	Pyrin (Marenostrin)	O15553	NA	NA	NA	NA	NA	NA	NA	NA	NA	NA	NA	NA	NA	NA	NA	NA	NA	TRUE	NA	NA	NA	NA	NA	NA	2MPC;2WL1;4CG4;	O15553;	NA	NA	FALSE	FALSE	Disease related genes, Human disease related genes, Predicted intracellular proteins	FALSE	FALSE
MEFV_HUMAN_315	MEFV	MEFV	Pyrin (Marenostrin)	O15553	MEFV_HUMAN_315	MEFV_MOUSE_386	NA	NA	NA	NA	NA	NA	NA	NA	NA	NA	NA	NA	NA	NA	NA	TRUE	NA	NA	NA	NA	NA	NA	2MPC;2WL1;4CG4;	O15553;	NA	Q9JJ26;	FALSE	FALSE	Disease related genes, Human disease related genes, Predicted intracellular proteins	FALSE	FALSE
MEFV_HUMAN_327	MEFV	MEFV	Pyrin (Marenostrin)	O15553	MEFV_HUMAN_327	MEFV_MOUSE_398	NA	NA	NA	NA	NA	NA	NA	NA	NA	NA	NA	NA	NA	NA	NA	TRUE	NA	NA	NA	NA	NA	NA	2MPC;2WL1;4CG4;	O15553;	NA	Q9JJ26;	FALSE	FALSE	Disease related genes, Human disease related genes, Predicted intracellular proteins	FALSE	FALSE
MEFV_HUMAN_332	MEFV	MEFV	Pyrin (Marenostrin)	O15553	MEFV_HUMAN_332	MEFV_MOUSE_403	NA	NA	NA	NA	NA	NA	NA	NA	NA	NA	NA	NA	NA	NA	NA	TRUE	NA	NA	NA	NA	NA	NA	2MPC;2WL1;4CG4;	O15553;	NA	Q9JJ26;	FALSE	FALSE	Disease related genes, Human disease related genes, Predicted intracellular proteins	FALSE	FALSE
MEFV_HUMAN_352	MEFV	MEFV	Pyrin (Marenostrin)	O15553	MEFV_HUMAN_352	MEFV_MOUSE_421	NA	NA	NA	NA	NA	NA	NA	NA	NA	NA	NA	NA	NA	NA	NA	TRUE	NA	NA	NA	NA	NA	NA	2MPC;2WL1;4CG4;	O15553;	NA	Q9JJ26;	FALSE	FALSE	Disease related genes, Human disease related genes, Predicted intracellular proteins	FALSE	FALSE
MEFV_HUMAN_355	MEFV	MEFV	Pyrin (Marenostrin)	O15553	MEFV_HUMAN_355	MEFV_MOUSE_424	NA	NA	NA	NA	NA	NA	NA	NA	NA	NA	NA	NA	NA	NA	NA	TRUE	NA	NA	NA	NA	NA	NA	2MPC;2WL1;4CG4;	O15553;	NA	Q9JJ26;	FALSE	FALSE	Disease related genes, Human disease related genes, Predicted intracellular proteins	FALSE	FALSE
MEFV_HUMAN_375	MEFV	MEFV	Pyrin (Marenostrin)	O15553	MEFV_HUMAN_375	MEFV_MOUSE_444	NA	NA	NA	NA	NA	NA	NA	NA	NA	NA	NA	NA	NA	NA	NA	TRUE	PF00643	B-box zinc finger	373 - 412	NA	NA	NA	2MPC;2WL1;4CG4;	O15553;	NA	Q9JJ26;	FALSE	FALSE	Disease related genes, Human disease related genes, Predicted intracellular proteins	FALSE	FALSE
MEFV_HUMAN_387	MEFV	MEFV	Pyrin (Marenostrin)	O15553	MEFV_HUMAN_387	MEFV_MOUSE_456	NA	NA	NA	NA	NA	NA	NA	NA	NA	NA	NA	NA	NA	NA	NA	TRUE	PF00643	B-box zinc finger	373 - 412	NA	NA	NA	2MPC;2WL1;4CG4;	O15553;	NA	Q9JJ26;	FALSE	FALSE	Disease related genes, Human disease related genes, Predicted intracellular proteins	FALSE	FALSE
MEFV_HUMAN_395	MEFV	MEFV	Pyrin (Marenostrin)	O15553	MEFV_HUMAN_395	MEFV_MOUSE_464	NA	NA	NA	NA	NA	NA	NA	NA	NA	NA	NA	NA	NA	NA	NA	TRUE	PF00643	B-box zinc finger	373 - 412	NA	NA	NA	2MPC;2WL1;4CG4;	O15553;	NA	Q9JJ26;	FALSE	FALSE	Disease related genes, Human disease related genes, Predicted intracellular proteins	FALSE	FALSE
MEFV_HUMAN_398	MEFV	MEFV	Pyrin (Marenostrin)	O15553	MEFV_HUMAN_398	MEFV_MOUSE_467	NA	NA	NA	NA	NA	NA	NA	NA	NA	NA	NA	NA	NA	NA	NA	TRUE	PF00643	B-box zinc finger	373 - 412	NA	NA	NA	2MPC;2WL1;4CG4;	O15553;	NA	Q9JJ26;	FALSE	FALSE	Disease related genes, Human disease related genes, Predicted intracellular proteins	FALSE	FALSE
MEFV_HUMAN_521	MEFV	MEFV	Pyrin (Marenostrin)	O15553	NA	NA	NA	NA	NA	NA	NA	NA	NA	NA	NA	NA	NA	NA	NA	NA	NA	TRUE	NA	NA	NA	NA	NA	NA	2MPC;2WL1;4CG4;	O15553;	NA	NA	FALSE	FALSE	Disease related genes, Human disease related genes, Predicted intracellular proteins	FALSE	FALSE
MEFV_HUMAN_639	MEFV	MEFV	Pyrin (Marenostrin)	O15553	NA	NA	NA	NA	NA	NA	NA	NA	NA	NA	NA	NA	NA	NA	NA	NA	NA	TRUE	PF13765	SPRY-associated domain	600 - 648	NA	NA	NA	2MPC;2WL1;4CG4;	O15553;	NA	NA	FALSE	FALSE	Disease related genes, Human disease related genes, Predicted intracellular proteins	FALSE	FALSE
MEFV_HUMAN_670	MEFV	MEFV	Pyrin (Marenostrin)	O15553	MEFV_HUMAN_670	MEFV_MOUSE_748	NA	NA	NA	NA	NA	NA	NA	NA	NA	NA	NA	NA	NA	NA	NA	TRUE	PF00622	SPRY domain	652 - 769	NA	NA	NA	2MPC;2WL1;4CG4;	O15553;	NA	Q9JJ26;	FALSE	FALSE	Disease related genes, Human disease related genes, Predicted intracellular proteins	FALSE	FALSE
MEFV_HUMAN_746	MEFV	MEFV	Pyrin (Marenostrin)	O15553	NA	NA	NA	NA	NA	NA	NA	NA	NA	NA	NA	NA	NA	NA	NA	NA	NA	TRUE	PF00622	SPRY domain	652 - 769	NA	NA	NA	2MPC;2WL1;4CG4;	O15553;	NA	NA	FALSE	FALSE	Disease related genes, Human disease related genes, Predicted intracellular proteins	FALSE	FALSE
MEFV_HUMAN_773	MEFV	MEFV	Pyrin (Marenostrin)	O15553	NA	NA	NA	NA	NA	NA	NA	NA	NA	NA	NA	NA	NA	NA	NA	NA	NA	TRUE	NA	NA	NA	NA	NA	NA	2MPC;2WL1;4CG4;	O15553;	NA	NA	FALSE	FALSE	Disease related genes, Human disease related genes, Predicted intracellular proteins	FALSE	FALSE
DHX15_HUMAN_114	DHX15	DHX15	ATP-dependent RNA helicase DHX15 (EC 3.6.4.13) (ATP-dependent RNA helicase #46) (DEAH box protein 15) (Splicing factor Prp43) (hPrp43)	O43143	DHX15_HUMAN_114	DHX15_MOUSE_114	NA	NA	NA	NA	NA	NA	NA	NA	NA	NA	NA	NA	NA	NA	NA	TRUE	NA	NA	NA	NA	NA	NA	5XDR;6ID1;6SH6;6SH7;8EJM;	O43143;	NA	O35286;	FALSE	FALSE	Enzymes, Plasma proteins, Predicted intracellular proteins	FALSE	FALSE
DHX15_HUMAN_174	DHX15	DHX15	ATP-dependent RNA helicase DHX15 (EC 3.6.4.13) (ATP-dependent RNA helicase #46) (DEAH box protein 15) (Splicing factor Prp43) (hPrp43)	O43143	DHX15_HUMAN_174	DHX15_MOUSE_174	3.75882	liver.young_oxi_percent	5.29476	0	4.31943	5.72559	3.45432	26.2133	subQ.young_oxi_percent	29.4078	24.9182	27.4195	25.7042	23.6167	22.4545	TRUE	PF00270	DEAD/DEAH box helicase	150 - 296	NA	NA	NA	5XDR;6ID1;6SH6;6SH7;8EJM;	O43143;	NA	O35286;	FALSE	FALSE	Enzymes, Plasma proteins, Predicted intracellular proteins	FALSE	FALSE
DHX15_HUMAN_190	DHX15	DHX15	ATP-dependent RNA helicase DHX15 (EC 3.6.4.13) (ATP-dependent RNA helicase #46) (DEAH box protein 15) (Splicing factor Prp43) (hPrp43)	O43143	DHX15_HUMAN_190	DHX15_MOUSE_190	0.200172	spleen.young_oxi_percent	0.000533406	0	0	0	1.00033	54.8146	subQ.old_oxi_percent	62.7613	28.3752	52.8721	52.7046	77.3598	54.6144	TRUE	PF00270	DEAD/DEAH box helicase	150 - 296	NA	NA	NA	5XDR;6ID1;6SH6;6SH7;8EJM;	O43143;	NA	O35286;	FALSE	FALSE	Enzymes, Plasma proteins, Predicted intracellular proteins	FALSE	FALSE
DHX15_HUMAN_226	DHX15	DHX15	ATP-dependent RNA helicase DHX15 (EC 3.6.4.13) (ATP-dependent RNA helicase #46) (DEAH box protein 15) (Splicing factor Prp43) (hPrp43)	O43143	DHX15_HUMAN_226	DHX15_MOUSE_226	0.570428	spleen.young_oxi_percent	0.000702853	0	0	0.728344	2.12309	21.4288	kidney.old_oxi_percent	21.4833	19.1651	18.8317	24.1728	23.4909	20.8583	TRUE	PF00270	DEAD/DEAH box helicase	150 - 296	NA	NA	NA	5XDR;6ID1;6SH6;6SH7;8EJM;	O43143;	NA	O35286;	FALSE	FALSE	Enzymes, Plasma proteins, Predicted intracellular proteins	FALSE	FALSE
DHX15_HUMAN_307	DHX15	DHX15	ATP-dependent RNA helicase DHX15 (EC 3.6.4.13) (ATP-dependent RNA helicase #46) (DEAH box protein 15) (Splicing factor Prp43) (hPrp43)	O43143	DHX15_HUMAN_307	DHX15_MOUSE_307	25.8992	liver.young_oxi_percent	34.6277	27.6237	22.4598	23.3221	21.4625	25.8992	liver.young_oxi_percent	34.6277	27.6237	22.4598	23.3221	21.4625	0	TRUE	NA	NA	NA	NA	NA	NA	5XDR;6ID1;6SH6;6SH7;8EJM;	O43143;	NA	O35286;	FALSE	FALSE	Enzymes, Plasma proteins, Predicted intracellular proteins	FALSE	FALSE
DHX15_HUMAN_345	DHX15	DHX15	ATP-dependent RNA helicase DHX15 (EC 3.6.4.13) (ATP-dependent RNA helicase #46) (DEAH box protein 15) (Splicing factor Prp43) (hPrp43)	O43143	DHX15_HUMAN_345	DHX15_MOUSE_345	NA	NA	NA	NA	NA	NA	NA	NA	NA	NA	NA	NA	NA	NA	NA	TRUE	PF00271	Helicase conserved C-terminal domain	337 - 476	NA	NA	NA	5XDR;6ID1;6SH6;6SH7;8EJM;	O43143;	NA	O35286;	FALSE	FALSE	Enzymes, Plasma proteins, Predicted intracellular proteins	FALSE	FALSE
DHX15_HUMAN_366	DHX15	DHX15	ATP-dependent RNA helicase DHX15 (EC 3.6.4.13) (ATP-dependent RNA helicase #46) (DEAH box protein 15) (Splicing factor Prp43) (hPrp43)	O43143	DHX15_HUMAN_366	DHX15_MOUSE_366	NA	NA	NA	NA	NA	NA	NA	NA	NA	NA	NA	NA	NA	NA	NA	TRUE	PF00271	Helicase conserved C-terminal domain	337 - 476	NA	NA	NA	5XDR;6ID1;6SH6;6SH7;8EJM;	O43143;	NA	O35286;	FALSE	FALSE	Enzymes, Plasma proteins, Predicted intracellular proteins	FALSE	FALSE
DHX15_HUMAN_481	DHX15	DHX15	ATP-dependent RNA helicase DHX15 (EC 3.6.4.13) (ATP-dependent RNA helicase #46) (DEAH box protein 15) (Splicing factor Prp43) (hPrp43)	O43143	DHX15_HUMAN_481	DHX15_MOUSE_481	NA	NA	NA	NA	NA	NA	NA	NA	NA	NA	NA	NA	NA	NA	NA	TRUE	NA	NA	NA	NA	NA	NA	5XDR;6ID1;6SH6;6SH7;8EJM;	O43143;	NA	O35286;	FALSE	FALSE	Enzymes, Plasma proteins, Predicted intracellular proteins	FALSE	FALSE
DHX15_HUMAN_579	DHX15	DHX15	ATP-dependent RNA helicase DHX15 (EC 3.6.4.13) (ATP-dependent RNA helicase #46) (DEAH box protein 15) (Splicing factor Prp43) (hPrp43)	O43143	DHX15_HUMAN_579	DHX15_MOUSE_579	NA	NA	NA	NA	NA	NA	NA	NA	NA	NA	NA	NA	NA	NA	NA	TRUE	PF21010	Helicase associated domain (HA2), ratchet-like	568 - 627	PF04408	Helicase associated domain (HA2)	539 - 627	5XDR;6ID1;6SH6;6SH7;8EJM;	O43143;	NA	O35286;	FALSE	FALSE	Enzymes, Plasma proteins, Predicted intracellular proteins	FALSE	FALSE
DHX15_HUMAN_583	DHX15	DHX15	ATP-dependent RNA helicase DHX15 (EC 3.6.4.13) (ATP-dependent RNA helicase #46) (DEAH box protein 15) (Splicing factor Prp43) (hPrp43)	O43143	DHX15_HUMAN_583	DHX15_MOUSE_583	NA	NA	NA	NA	NA	NA	NA	NA	NA	NA	NA	NA	NA	NA	NA	TRUE	PF21010	Helicase associated domain (HA2), ratchet-like	568 - 627	PF04408	Helicase associated domain (HA2)	539 - 627	5XDR;6ID1;6SH6;6SH7;8EJM;	O43143;	NA	O35286;	FALSE	FALSE	Enzymes, Plasma proteins, Predicted intracellular proteins	FALSE	FALSE
DHX15_HUMAN_599	DHX15	DHX15	ATP-dependent RNA helicase DHX15 (EC 3.6.4.13) (ATP-dependent RNA helicase #46) (DEAH box protein 15) (Splicing factor Prp43) (hPrp43)	O43143	DHX15_HUMAN_599	DHX15_MOUSE_599	NA	NA	NA	NA	NA	NA	NA	NA	NA	NA	NA	NA	NA	NA	NA	TRUE	PF21010	Helicase associated domain (HA2), ratchet-like	568 - 627	PF04408	Helicase associated domain (HA2)	539 - 627	5XDR;6ID1;6SH6;6SH7;8EJM;	O43143;	NA	O35286;	FALSE	FALSE	Enzymes, Plasma proteins, Predicted intracellular proteins	FALSE	FALSE
DHX15_HUMAN_644	DHX15	DHX15	ATP-dependent RNA helicase DHX15 (EC 3.6.4.13) (ATP-dependent RNA helicase #46) (DEAH box protein 15) (Splicing factor Prp43) (hPrp43)	O43143	DHX15_HUMAN_644	DHX15_MOUSE_644	NA	NA	NA	NA	NA	NA	NA	NA	NA	NA	NA	NA	NA	NA	NA	TRUE	NA	NA	NA	NA	NA	NA	5XDR;6ID1;6SH6;6SH7;8EJM;	O43143;	NA	O35286;	FALSE	FALSE	Enzymes, Plasma proteins, Predicted intracellular proteins	FALSE	FALSE
DHX15_HUMAN_750	DHX15	DHX15	ATP-dependent RNA helicase DHX15 (EC 3.6.4.13) (ATP-dependent RNA helicase #46) (DEAH box protein 15) (Splicing factor Prp43) (hPrp43)	O43143	DHX15_HUMAN_750	DHX15_MOUSE_750	1.8753	skm.young_oxi_percent	0.983938	2.25127	2.2209	1.25249	2.66791	36.1506	skm.old_oxi_percent	35.409	40.6178	34.2929	32.0026	38.4308	34.2753	TRUE	PF07717	Oligonucleotide/oligosaccharide-binding (OB)-fold	689 - 765	PF07717	Oligonucleotide/oligosaccharide-binding (OB)-fold	689 - 765	5XDR;6ID1;6SH6;6SH7;8EJM;	O43143;	NA	O35286;	FALSE	FALSE	Enzymes, Plasma proteins, Predicted intracellular proteins	FALSE	FALSE
DHX15_HUMAN_774	DHX15	DHX15	ATP-dependent RNA helicase DHX15 (EC 3.6.4.13) (ATP-dependent RNA helicase #46) (DEAH box protein 15) (Splicing factor Prp43) (hPrp43)	O43143	DHX15_HUMAN_774	DHX15_MOUSE_774	5.07743	brain.young_oxi_percent	4.69158	4.18957	5.10717	6.0756	5.32325	18.977	spleen.young_oxi_percent	6.55215	7.16284	6.89618	32.2076	42.0662	13.8996	TRUE	NA	NA	NA	NA	NA	NA	5XDR;6ID1;6SH6;6SH7;8EJM;	O43143;	NA	O35286;	FALSE	FALSE	Enzymes, Plasma proteins, Predicted intracellular proteins	FALSE	FALSE
IRAK2_HUMAN_3	IRAK2	IRAK2	Interleukin-1 receptor-associated kinase-like 2 (IRAK-2)	O43187	IRAK2_HUMAN_3	IRAK2_MOUSE_3	NA	NA	NA	NA	NA	NA	NA	NA	NA	NA	NA	NA	NA	NA	NA	TRUE	NA	NA	NA	NA	NA	NA	3MOP;	O43187;	NA	Q8CFA1;	FALSE	TRUE	Enzymes, Human disease related genes, Predicted intracellular proteins	FALSE	FALSE
IRAK2_HUMAN_17	IRAK2	IRAK2	Interleukin-1 receptor-associated kinase-like 2 (IRAK-2)	O43187	IRAK2_HUMAN_17	IRAK2_MOUSE_17	NA	NA	NA	NA	NA	NA	NA	NA	NA	NA	NA	NA	NA	NA	NA	TRUE	PF00531	Death domain	14 - 93	NA	NA	NA	3MOP;	O43187;	NA	Q8CFA1;	FALSE	TRUE	Enzymes, Human disease related genes, Predicted intracellular proteins	FALSE	FALSE
IRAK2_HUMAN_79	IRAK2	IRAK2	Interleukin-1 receptor-associated kinase-like 2 (IRAK-2)	O43187	IRAK2_HUMAN_79	IRAK2_MOUSE_79	NA	NA	NA	NA	NA	NA	NA	NA	NA	NA	NA	NA	NA	NA	NA	TRUE	PF00531	Death domain	14 - 93	NA	NA	NA	3MOP;	O43187;	NA	Q8CFA1;	FALSE	TRUE	Enzymes, Human disease related genes, Predicted intracellular proteins	FALSE	FALSE
IRAK2_HUMAN_101	IRAK2	IRAK2	Interleukin-1 receptor-associated kinase-like 2 (IRAK-2)	O43187	NA	NA	NA	NA	NA	NA	NA	NA	NA	NA	NA	NA	NA	NA	NA	NA	NA	TRUE	NA	NA	NA	NA	NA	NA	3MOP;	O43187;	NA	NA	FALSE	TRUE	Enzymes, Human disease related genes, Predicted intracellular proteins	FALSE	FALSE
IRAK2_HUMAN_244	IRAK2	IRAK2	Interleukin-1 receptor-associated kinase-like 2 (IRAK-2)	O43187	NA	NA	NA	NA	NA	NA	NA	NA	NA	NA	NA	NA	NA	NA	NA	NA	NA	TRUE	PF00069	Protein kinase domain	211 - 419	NA	NA	NA	3MOP;	O43187;	NA	NA	FALSE	TRUE	Enzymes, Human disease related genes, Predicted intracellular proteins	FALSE	FALSE
IRAK2_HUMAN_261	IRAK2	IRAK2	Interleukin-1 receptor-associated kinase-like 2 (IRAK-2)	O43187	IRAK2_HUMAN_261	IRAK2_MOUSE_259	NA	NA	NA	NA	NA	NA	NA	NA	NA	NA	NA	NA	NA	NA	NA	TRUE	PF00069	Protein kinase domain	211 - 419	NA	NA	NA	3MOP;	O43187;	NA	Q8CFA1;	FALSE	TRUE	Enzymes, Human disease related genes, Predicted intracellular proteins	FALSE	FALSE
IRAK2_HUMAN_264	IRAK2	IRAK2	Interleukin-1 receptor-associated kinase-like 2 (IRAK-2)	O43187	IRAK2_HUMAN_264	IRAK2_MOUSE_262	NA	NA	NA	NA	NA	NA	NA	NA	NA	NA	NA	NA	NA	NA	NA	TRUE	PF00069	Protein kinase domain	211 - 419	NA	NA	NA	3MOP;	O43187;	NA	Q8CFA1;	FALSE	TRUE	Enzymes, Human disease related genes, Predicted intracellular proteins	FALSE	FALSE
IRAK2_HUMAN_265	IRAK2	IRAK2	Interleukin-1 receptor-associated kinase-like 2 (IRAK-2)	O43187	IRAK2_HUMAN_265	IRAK2_MOUSE_263	NA	NA	NA	NA	NA	NA	NA	NA	NA	NA	NA	NA	NA	NA	NA	TRUE	PF00069	Protein kinase domain	211 - 419	NA	NA	NA	3MOP;	O43187;	NA	Q8CFA1;	FALSE	TRUE	Enzymes, Human disease related genes, Predicted intracellular proteins	FALSE	FALSE
IRAK2_HUMAN_276	IRAK2	IRAK2	Interleukin-1 receptor-associated kinase-like 2 (IRAK-2)	O43187	IRAK2_HUMAN_276	IRAK2_MOUSE_274	NA	NA	NA	NA	NA	NA	NA	NA	NA	NA	NA	NA	NA	NA	NA	TRUE	PF00069	Protein kinase domain	211 - 419	NA	NA	NA	3MOP;	O43187;	NA	Q8CFA1;	FALSE	TRUE	Enzymes, Human disease related genes, Predicted intracellular proteins	FALSE	FALSE
IRAK2_HUMAN_316	IRAK2	IRAK2	Interleukin-1 receptor-associated kinase-like 2 (IRAK-2)	O43187	IRAK2_HUMAN_316	IRAK2_MOUSE_314	NA	NA	NA	NA	NA	NA	NA	NA	NA	NA	NA	NA	NA	NA	NA	TRUE	PF00069	Protein kinase domain	211 - 419	NA	NA	NA	3MOP;	O43187;	NA	Q8CFA1;	FALSE	TRUE	Enzymes, Human disease related genes, Predicted intracellular proteins	FALSE	FALSE
IRAK2_HUMAN_321	IRAK2	IRAK2	Interleukin-1 receptor-associated kinase-like 2 (IRAK-2)	O43187	NA	NA	NA	NA	NA	NA	NA	NA	NA	NA	NA	NA	NA	NA	NA	NA	NA	TRUE	PF00069	Protein kinase domain	211 - 419	NA	NA	NA	3MOP;	O43187;	NA	NA	FALSE	TRUE	Enzymes, Human disease related genes, Predicted intracellular proteins	FALSE	FALSE
IRAK2_HUMAN_359	IRAK2	IRAK2	Interleukin-1 receptor-associated kinase-like 2 (IRAK-2)	O43187	NA	NA	NA	NA	NA	NA	NA	NA	NA	NA	NA	NA	NA	NA	NA	NA	NA	TRUE	PF00069	Protein kinase domain	211 - 419	NA	NA	NA	3MOP;	O43187;	NA	NA	FALSE	TRUE	Enzymes, Human disease related genes, Predicted intracellular proteins	FALSE	FALSE
IRAK2_HUMAN_401	IRAK2	IRAK2	Interleukin-1 receptor-associated kinase-like 2 (IRAK-2)	O43187	IRAK2_HUMAN_401	IRAK2_MOUSE_399	NA	NA	NA	NA	NA	NA	NA	NA	NA	NA	NA	NA	NA	NA	NA	TRUE	PF00069	Protein kinase domain	211 - 419	NA	NA	NA	3MOP;	O43187;	NA	Q8CFA1;	FALSE	TRUE	Enzymes, Human disease related genes, Predicted intracellular proteins	FALSE	FALSE
IRAK2_HUMAN_440	IRAK2	IRAK2	Interleukin-1 receptor-associated kinase-like 2 (IRAK-2)	O43187	IRAK2_HUMAN_440	IRAK2_MOUSE_438	NA	NA	NA	NA	NA	NA	NA	NA	NA	NA	NA	NA	NA	NA	NA	TRUE	NA	NA	NA	NA	NA	NA	3MOP;	O43187;	NA	Q8CFA1;	FALSE	TRUE	Enzymes, Human disease related genes, Predicted intracellular proteins	FALSE	FALSE
IRAK2_HUMAN_455	IRAK2	IRAK2	Interleukin-1 receptor-associated kinase-like 2 (IRAK-2)	O43187	IRAK2_HUMAN_455	IRAK2_MOUSE_453	NA	NA	NA	NA	NA	NA	NA	NA	NA	NA	NA	NA	NA	NA	NA	TRUE	NA	NA	NA	NA	NA	NA	3MOP;	O43187;	NA	Q8CFA1;	FALSE	TRUE	Enzymes, Human disease related genes, Predicted intracellular proteins	FALSE	FALSE
IRAK2_HUMAN_470	IRAK2	IRAK2	Interleukin-1 receptor-associated kinase-like 2 (IRAK-2)	O43187	IRAK2_HUMAN_470	IRAK2_MOUSE_468	NA	NA	NA	NA	NA	NA	NA	NA	NA	NA	NA	NA	NA	NA	NA	TRUE	NA	NA	NA	NA	NA	NA	3MOP;	O43187;	NA	Q8CFA1;	FALSE	TRUE	Enzymes, Human disease related genes, Predicted intracellular proteins	FALSE	FALSE
IRAK2_HUMAN_479	IRAK2	IRAK2	Interleukin-1 receptor-associated kinase-like 2 (IRAK-2)	O43187	NA	NA	NA	NA	NA	NA	NA	NA	NA	NA	NA	NA	NA	NA	NA	NA	NA	TRUE	NA	NA	NA	NA	NA	NA	3MOP;	O43187;	NA	NA	FALSE	TRUE	Enzymes, Human disease related genes, Predicted intracellular proteins	FALSE	FALSE
IRAK2_HUMAN_481	IRAK2	IRAK2	Interleukin-1 receptor-associated kinase-like 2 (IRAK-2)	O43187	IRAK2_HUMAN_481	IRAK2_MOUSE_479	NA	NA	NA	NA	NA	NA	NA	NA	NA	NA	NA	NA	NA	NA	NA	TRUE	NA	NA	NA	NA	NA	NA	3MOP;	O43187;	NA	Q8CFA1;	FALSE	TRUE	Enzymes, Human disease related genes, Predicted intracellular proteins	FALSE	FALSE
IRAK2_HUMAN_493	IRAK2	IRAK2	Interleukin-1 receptor-associated kinase-like 2 (IRAK-2)	O43187	NA	NA	NA	NA	NA	NA	NA	NA	NA	NA	NA	NA	NA	NA	NA	NA	NA	TRUE	NA	NA	NA	NA	NA	NA	3MOP;	O43187;	NA	NA	FALSE	TRUE	Enzymes, Human disease related genes, Predicted intracellular proteins	FALSE	FALSE
IRAK2_HUMAN_580	IRAK2	IRAK2	Interleukin-1 receptor-associated kinase-like 2 (IRAK-2)	O43187	IRAK2_HUMAN_580	IRAK2_MOUSE_577	NA	NA	NA	NA	NA	NA	NA	NA	NA	NA	NA	NA	NA	NA	NA	TRUE	NA	NA	NA	NA	NA	NA	3MOP;	O43187;	NA	Q8CFA1;	FALSE	TRUE	Enzymes, Human disease related genes, Predicted intracellular proteins	FALSE	FALSE
SIAH2_HUMAN_15	SIAH2	SIAH2	E3 ubiquitin-protein ligase SIAH2 (EC 2.3.2.27) (RING-type E3 ubiquitin transferase SIAH2) (Seven in absentia homolog 2) (Siah-2) (hSiah2)	O43255	SIAH2_HUMAN_15	SIAH2_MOUSE_15	NA	NA	NA	NA	NA	NA	NA	NA	NA	NA	NA	NA	NA	NA	NA	TRUE	NA	NA	NA	NA	NA	NA	5H9M;	O43255;	NA	Q06986;	FALSE	FALSE	Enzymes, Metabolic proteins, Plasma proteins, Predicted intracellular proteins, Transporters	FALSE	FALSE
SIAH2_HUMAN_80	SIAH2	SIAH2	E3 ubiquitin-protein ligase SIAH2 (EC 2.3.2.27) (RING-type E3 ubiquitin transferase SIAH2) (Seven in absentia homolog 2) (Siah-2) (hSiah2)	O43255	SIAH2_HUMAN_80	SIAH2_MOUSE_81	NA	NA	NA	NA	NA	NA	NA	NA	NA	NA	NA	NA	NA	NA	NA	TRUE	NA	NA	NA	NA	NA	NA	5H9M;	O43255;	NA	Q06986;	FALSE	FALSE	Enzymes, Metabolic proteins, Plasma proteins, Predicted intracellular proteins, Transporters	FALSE	FALSE
SIAH2_HUMAN_83	SIAH2	SIAH2	E3 ubiquitin-protein ligase SIAH2 (EC 2.3.2.27) (RING-type E3 ubiquitin transferase SIAH2) (Seven in absentia homolog 2) (Siah-2) (hSiah2)	O43255	SIAH2_HUMAN_83	SIAH2_MOUSE_84	NA	NA	NA	NA	NA	NA	NA	NA	NA	NA	NA	NA	NA	NA	NA	TRUE	PF21362	E3 ubiquitin-protein ligase sina/sinah, RING finger	80 - 114	NA	NA	NA	5H9M;	O43255;	NA	Q06986;	FALSE	FALSE	Enzymes, Metabolic proteins, Plasma proteins, Predicted intracellular proteins, Transporters	FALSE	FALSE
SIAH2_HUMAN_94	SIAH2	SIAH2	E3 ubiquitin-protein ligase SIAH2 (EC 2.3.2.27) (RING-type E3 ubiquitin transferase SIAH2) (Seven in absentia homolog 2) (Siah-2) (hSiah2)	O43255	SIAH2_HUMAN_94	SIAH2_MOUSE_95	NA	NA	NA	NA	NA	NA	NA	NA	NA	NA	NA	NA	NA	NA	NA	TRUE	PF21362	E3 ubiquitin-protein ligase sina/sinah, RING finger	80 - 114	NA	NA	NA	5H9M;	O43255;	NA	Q06986;	FALSE	FALSE	Enzymes, Metabolic proteins, Plasma proteins, Predicted intracellular proteins, Transporters	FALSE	FALSE
SIAH2_HUMAN_101	SIAH2	SIAH2	E3 ubiquitin-protein ligase SIAH2 (EC 2.3.2.27) (RING-type E3 ubiquitin transferase SIAH2) (Seven in absentia homolog 2) (Siah-2) (hSiah2)	O43255	SIAH2_HUMAN_101	SIAH2_MOUSE_102	NA	NA	NA	NA	NA	NA	NA	NA	NA	NA	NA	NA	NA	NA	NA	TRUE	PF21362	E3 ubiquitin-protein ligase sina/sinah, RING finger	80 - 114	NA	NA	NA	5H9M;	O43255;	NA	Q06986;	FALSE	FALSE	Enzymes, Metabolic proteins, Plasma proteins, Predicted intracellular proteins, Transporters	FALSE	FALSE
SIAH2_HUMAN_104	SIAH2	SIAH2	E3 ubiquitin-protein ligase SIAH2 (EC 2.3.2.27) (RING-type E3 ubiquitin transferase SIAH2) (Seven in absentia homolog 2) (Siah-2) (hSiah2)	O43255	SIAH2_HUMAN_104	SIAH2_MOUSE_105	NA	NA	NA	NA	NA	NA	NA	NA	NA	NA	NA	NA	NA	NA	NA	TRUE	PF21362	E3 ubiquitin-protein ligase sina/sinah, RING finger	80 - 114	NA	NA	NA	5H9M;	O43255;	NA	Q06986;	FALSE	FALSE	Enzymes, Metabolic proteins, Plasma proteins, Predicted intracellular proteins, Transporters	FALSE	FALSE
SIAH2_HUMAN_110	SIAH2	SIAH2	E3 ubiquitin-protein ligase SIAH2 (EC 2.3.2.27) (RING-type E3 ubiquitin transferase SIAH2) (Seven in absentia homolog 2) (Siah-2) (hSiah2)	O43255	SIAH2_HUMAN_110	SIAH2_MOUSE_111	NA	NA	NA	NA	NA	NA	NA	NA	NA	NA	NA	NA	NA	NA	NA	TRUE	PF21362	E3 ubiquitin-protein ligase sina/sinah, RING finger	80 - 114	NA	NA	NA	5H9M;	O43255;	NA	Q06986;	FALSE	FALSE	Enzymes, Metabolic proteins, Plasma proteins, Predicted intracellular proteins, Transporters	FALSE	FALSE
SIAH2_HUMAN_111	SIAH2	SIAH2	E3 ubiquitin-protein ligase SIAH2 (EC 2.3.2.27) (RING-type E3 ubiquitin transferase SIAH2) (Seven in absentia homolog 2) (Siah-2) (hSiah2)	O43255	SIAH2_HUMAN_111	SIAH2_MOUSE_112	NA	NA	NA	NA	NA	NA	NA	NA	NA	NA	NA	NA	NA	NA	NA	TRUE	PF21362	E3 ubiquitin-protein ligase sina/sinah, RING finger	80 - 114	NA	NA	NA	5H9M;	O43255;	NA	Q06986;	FALSE	FALSE	Enzymes, Metabolic proteins, Plasma proteins, Predicted intracellular proteins, Transporters	FALSE	FALSE
SIAH2_HUMAN_114	SIAH2	SIAH2	E3 ubiquitin-protein ligase SIAH2 (EC 2.3.2.27) (RING-type E3 ubiquitin transferase SIAH2) (Seven in absentia homolog 2) (Siah-2) (hSiah2)	O43255	SIAH2_HUMAN_114	SIAH2_MOUSE_115	NA	NA	NA	NA	NA	NA	NA	NA	NA	NA	NA	NA	NA	NA	NA	TRUE	NA	NA	NA	NA	NA	NA	5H9M;	O43255;	NA	Q06986;	FALSE	FALSE	Enzymes, Metabolic proteins, Plasma proteins, Predicted intracellular proteins, Transporters	FALSE	FALSE
SIAH2_HUMAN_138	SIAH2	SIAH2	E3 ubiquitin-protein ligase SIAH2 (EC 2.3.2.27) (RING-type E3 ubiquitin transferase SIAH2) (Seven in absentia homolog 2) (Siah-2) (hSiah2)	O43255	SIAH2_HUMAN_138	SIAH2_MOUSE_139	NA	NA	NA	NA	NA	NA	NA	NA	NA	NA	NA	NA	NA	NA	NA	TRUE	PF21361	Sina, zinc finger	129 - 205	PF03145	Seven in absentia protein family	123 - 319	5H9M;	O43255;	NA	Q06986;	FALSE	FALSE	Enzymes, Metabolic proteins, Plasma proteins, Predicted intracellular proteins, Transporters	FALSE	FALSE
SIAH2_HUMAN_145	SIAH2	SIAH2	E3 ubiquitin-protein ligase SIAH2 (EC 2.3.2.27) (RING-type E3 ubiquitin transferase SIAH2) (Seven in absentia homolog 2) (Siah-2) (hSiah2)	O43255	SIAH2_HUMAN_145	SIAH2_MOUSE_146	NA	NA	NA	NA	NA	NA	NA	NA	NA	NA	NA	NA	NA	NA	NA	TRUE	PF21361	Sina, zinc finger	129 - 205	PF03145	Seven in absentia protein family	123 - 319	5H9M;	O43255;	NA	Q06986;	FALSE	FALSE	Enzymes, Metabolic proteins, Plasma proteins, Predicted intracellular proteins, Transporters	FALSE	FALSE
SIAH2_HUMAN_161	SIAH2	SIAH2	E3 ubiquitin-protein ligase SIAH2 (EC 2.3.2.27) (RING-type E3 ubiquitin transferase SIAH2) (Seven in absentia homolog 2) (Siah-2) (hSiah2)	O43255	SIAH2_HUMAN_161	SIAH2_MOUSE_162	NA	NA	NA	NA	NA	NA	NA	NA	NA	NA	NA	NA	NA	NA	NA	TRUE	PF21361	Sina, zinc finger	129 - 205	PF03145	Seven in absentia protein family	123 - 319	5H9M;	O43255;	NA	Q06986;	FALSE	FALSE	Enzymes, Metabolic proteins, Plasma proteins, Predicted intracellular proteins, Transporters	FALSE	FALSE
SIAH2_HUMAN_168	SIAH2	SIAH2	E3 ubiquitin-protein ligase SIAH2 (EC 2.3.2.27) (RING-type E3 ubiquitin transferase SIAH2) (Seven in absentia homolog 2) (Siah-2) (hSiah2)	O43255	SIAH2_HUMAN_168	SIAH2_MOUSE_169	NA	NA	NA	NA	NA	NA	NA	NA	NA	NA	NA	NA	NA	NA	NA	TRUE	PF21361	Sina, zinc finger	129 - 205	PF03145	Seven in absentia protein family	123 - 319	5H9M;	O43255;	NA	Q06986;	FALSE	FALSE	Enzymes, Metabolic proteins, Plasma proteins, Predicted intracellular proteins, Transporters	FALSE	FALSE
SIAH2_HUMAN_170	SIAH2	SIAH2	E3 ubiquitin-protein ligase SIAH2 (EC 2.3.2.27) (RING-type E3 ubiquitin transferase SIAH2) (Seven in absentia homolog 2) (Siah-2) (hSiah2)	O43255	SIAH2_HUMAN_170	SIAH2_MOUSE_171	NA	NA	NA	NA	NA	NA	NA	NA	NA	NA	NA	NA	NA	NA	NA	TRUE	PF21361	Sina, zinc finger	129 - 205	PF03145	Seven in absentia protein family	123 - 319	5H9M;	O43255;	NA	Q06986;	FALSE	FALSE	Enzymes, Metabolic proteins, Plasma proteins, Predicted intracellular proteins, Transporters	FALSE	FALSE
SIAH2_HUMAN_175	SIAH2	SIAH2	E3 ubiquitin-protein ligase SIAH2 (EC 2.3.2.27) (RING-type E3 ubiquitin transferase SIAH2) (Seven in absentia homolog 2) (Siah-2) (hSiah2)	O43255	SIAH2_HUMAN_175	SIAH2_MOUSE_176	NA	NA	NA	NA	NA	NA	NA	NA	NA	NA	NA	NA	NA	NA	NA	TRUE	PF21361	Sina, zinc finger	129 - 205	PF03145	Seven in absentia protein family	123 - 319	5H9M;	O43255;	NA	Q06986;	FALSE	FALSE	Enzymes, Metabolic proteins, Plasma proteins, Predicted intracellular proteins, Transporters	FALSE	FALSE
SIAH2_HUMAN_224	SIAH2	SIAH2	E3 ubiquitin-protein ligase SIAH2 (EC 2.3.2.27) (RING-type E3 ubiquitin transferase SIAH2) (Seven in absentia homolog 2) (Siah-2) (hSiah2)	O43255	SIAH2_HUMAN_224	SIAH2_MOUSE_225	NA	NA	NA	NA	NA	NA	NA	NA	NA	NA	NA	NA	NA	NA	NA	TRUE	PF03145	Sina, TRAF-like domain	222 - 318	PF03145	Seven in absentia protein family	123 - 319	5H9M;	O43255;	NA	Q06986;	FALSE	FALSE	Enzymes, Metabolic proteins, Plasma proteins, Predicted intracellular proteins, Transporters	FALSE	FALSE
SIAH2_HUMAN_296	SIAH2	SIAH2	E3 ubiquitin-protein ligase SIAH2 (EC 2.3.2.27) (RING-type E3 ubiquitin transferase SIAH2) (Seven in absentia homolog 2) (Siah-2) (hSiah2)	O43255	SIAH2_HUMAN_296	SIAH2_MOUSE_297	NA	NA	NA	NA	NA	NA	NA	NA	NA	NA	NA	NA	NA	NA	NA	TRUE	PF03145	Sina, TRAF-like domain	222 - 318	PF03145	Seven in absentia protein family	123 - 319	5H9M;	O43255;	NA	Q06986;	FALSE	FALSE	Enzymes, Metabolic proteins, Plasma proteins, Predicted intracellular proteins, Transporters	FALSE	FALSE
SIAH2_HUMAN_322	SIAH2	SIAH2	E3 ubiquitin-protein ligase SIAH2 (EC 2.3.2.27) (RING-type E3 ubiquitin transferase SIAH2) (Seven in absentia homolog 2) (Siah-2) (hSiah2)	O43255	SIAH2_HUMAN_322	SIAH2_MOUSE_323	NA	NA	NA	NA	NA	NA	NA	NA	NA	NA	NA	NA	NA	NA	NA	TRUE	NA	NA	NA	NA	NA	NA	5H9M;	O43255;	NA	Q06986;	FALSE	FALSE	Enzymes, Metabolic proteins, Plasma proteins, Predicted intracellular proteins, Transporters	FALSE	FALSE
SIAH2_HUMAN_323	SIAH2	SIAH2	E3 ubiquitin-protein ligase SIAH2 (EC 2.3.2.27) (RING-type E3 ubiquitin transferase SIAH2) (Seven in absentia homolog 2) (Siah-2) (hSiah2)	O43255	SIAH2_HUMAN_323	SIAH2_MOUSE_324	NA	NA	NA	NA	NA	NA	NA	NA	NA	NA	NA	NA	NA	NA	NA	TRUE	NA	NA	NA	NA	NA	NA	5H9M;	O43255;	NA	Q06986;	FALSE	FALSE	Enzymes, Metabolic proteins, Plasma proteins, Predicted intracellular proteins, Transporters	FALSE	FALSE
M3K7_HUMAN_51	M3K7	MAP3K7	Mitogen-activated protein kinase kinase kinase 7 (EC 2.7.11.25) (Transforming growth factor-beta-activated kinase 1) (TGF-beta-activated kinase 1)	O43318	M3K7_HUMAN_51	M3K7_MOUSE_51	3.9458	lung.young_oxi_percent	5.66323	2.42905	3.79531	3.37453	4.46688	67.5476	spleen.young_oxi_percent	100	100	100	23.7039	14.0339	63.6018	TRUE	PF07714	Protein tyrosine and serine/threonine kinase	36 - 283	NA	NA	NA	2EVA;2YIY;4GS6;4L3P;4L52;4L53;4O91;5E7R;5GJD;5GJF;5GJG;5J7S;5J8I;5J9L;5JGA;5JGB;5JGD;5JH6;5JK3;5V5N;7NTH;7NTI;8GW3;	O43318;	NA	Q62073;	FALSE	TRUE	Disease related genes, Enzymes, Human disease related genes, Potential drug targets, Predicted intracellular proteins	FALSE	FALSE
M3K7_HUMAN_96	M3K7	MAP3K7	Mitogen-activated protein kinase kinase kinase 7 (EC 2.7.11.25) (Transforming growth factor-beta-activated kinase 1) (TGF-beta-activated kinase 1)	O43318	M3K7_HUMAN_96	M3K7_MOUSE_96	NA	NA	NA	NA	NA	NA	NA	NA	NA	NA	NA	NA	NA	NA	NA	TRUE	PF07714	Protein tyrosine and serine/threonine kinase	36 - 283	NA	NA	NA	2EVA;2YIY;4GS6;4L3P;4L52;4L53;4O91;5E7R;5GJD;5GJF;5GJG;5J7S;5J8I;5J9L;5JGA;5JGB;5JGD;5JH6;5JK3;5V5N;7NTH;7NTI;8GW3;	O43318;	NA	Q62073;	FALSE	TRUE	Disease related genes, Enzymes, Human disease related genes, Potential drug targets, Predicted intracellular proteins	FALSE	FALSE
M3K7_HUMAN_101	M3K7	MAP3K7	Mitogen-activated protein kinase kinase kinase 7 (EC 2.7.11.25) (Transforming growth factor-beta-activated kinase 1) (TGF-beta-activated kinase 1)	O43318	M3K7_HUMAN_101	M3K7_MOUSE_101	NA	NA	NA	NA	NA	NA	NA	NA	NA	NA	NA	NA	NA	NA	NA	TRUE	PF07714	Protein tyrosine and serine/threonine kinase	36 - 283	NA	NA	NA	2EVA;2YIY;4GS6;4L3P;4L52;4L53;4O91;5E7R;5GJD;5GJF;5GJG;5J7S;5J8I;5J9L;5JGA;5JGB;5JGD;5JH6;5JK3;5V5N;7NTH;7NTI;8GW3;	O43318;	NA	Q62073;	FALSE	TRUE	Disease related genes, Enzymes, Human disease related genes, Potential drug targets, Predicted intracellular proteins	FALSE	FALSE
M3K7_HUMAN_134	M3K7	MAP3K7	Mitogen-activated protein kinase kinase kinase 7 (EC 2.7.11.25) (Transforming growth factor-beta-activated kinase 1) (TGF-beta-activated kinase 1)	O43318	M3K7_HUMAN_134	M3K7_MOUSE_134	NA	NA	NA	NA	NA	NA	NA	NA	NA	NA	NA	NA	NA	NA	NA	TRUE	PF07714	Protein tyrosine and serine/threonine kinase	36 - 283	NA	NA	NA	2EVA;2YIY;4GS6;4L3P;4L52;4L53;4O91;5E7R;5GJD;5GJF;5GJG;5J7S;5J8I;5J9L;5JGA;5JGB;5JGD;5JH6;5JK3;5V5N;7NTH;7NTI;8GW3;	O43318;	NA	Q62073;	FALSE	TRUE	Disease related genes, Enzymes, Human disease related genes, Potential drug targets, Predicted intracellular proteins	FALSE	FALSE
M3K7_HUMAN_137	M3K7	MAP3K7	Mitogen-activated protein kinase kinase kinase 7 (EC 2.7.11.25) (Transforming growth factor-beta-activated kinase 1) (TGF-beta-activated kinase 1)	O43318	M3K7_HUMAN_137	M3K7_MOUSE_137	NA	NA	NA	NA	NA	NA	NA	NA	NA	NA	NA	NA	NA	NA	NA	TRUE	PF07714	Protein tyrosine and serine/threonine kinase	36 - 283	NA	NA	NA	2EVA;2YIY;4GS6;4L3P;4L52;4L53;4O91;5E7R;5GJD;5GJF;5GJG;5J7S;5J8I;5J9L;5JGA;5JGB;5JGD;5JH6;5JK3;5V5N;7NTH;7NTI;8GW3;	O43318;	NA	Q62073;	FALSE	TRUE	Disease related genes, Enzymes, Human disease related genes, Potential drug targets, Predicted intracellular proteins	FALSE	FALSE
M3K7_HUMAN_174	M3K7	MAP3K7	Mitogen-activated protein kinase kinase kinase 7 (EC 2.7.11.25) (Transforming growth factor-beta-activated kinase 1) (TGF-beta-activated kinase 1)	O43318	M3K7_HUMAN_174	M3K7_MOUSE_174	NA	NA	NA	NA	NA	NA	NA	NA	NA	NA	NA	NA	NA	NA	NA	TRUE	PF07714	Protein tyrosine and serine/threonine kinase	36 - 283	NA	NA	NA	2EVA;2YIY;4GS6;4L3P;4L52;4L53;4O91;5E7R;5GJD;5GJF;5GJG;5J7S;5J8I;5J9L;5JGA;5JGB;5JGD;5JH6;5JK3;5V5N;7NTH;7NTI;8GW3;	O43318;	NA	Q62073;	FALSE	TRUE	Disease related genes, Enzymes, Human disease related genes, Potential drug targets, Predicted intracellular proteins	FALSE	FALSE
M3K7_HUMAN_180	M3K7	MAP3K7	Mitogen-activated protein kinase kinase kinase 7 (EC 2.7.11.25) (Transforming growth factor-beta-activated kinase 1) (TGF-beta-activated kinase 1)	O43318	M3K7_HUMAN_180	M3K7_MOUSE_180	NA	NA	NA	NA	NA	NA	NA	NA	NA	NA	NA	NA	NA	NA	NA	TRUE	PF07714	Protein tyrosine and serine/threonine kinase	36 - 283	NA	NA	NA	2EVA;2YIY;4GS6;4L3P;4L52;4L53;4O91;5E7R;5GJD;5GJF;5GJG;5J7S;5J8I;5J9L;5JGA;5JGB;5JGD;5JH6;5JK3;5V5N;7NTH;7NTI;8GW3;	O43318;	NA	Q62073;	FALSE	TRUE	Disease related genes, Enzymes, Human disease related genes, Potential drug targets, Predicted intracellular proteins	FALSE	FALSE
M3K7_HUMAN_210	M3K7	MAP3K7	Mitogen-activated protein kinase kinase kinase 7 (EC 2.7.11.25) (Transforming growth factor-beta-activated kinase 1) (TGF-beta-activated kinase 1)	O43318	M3K7_HUMAN_210	M3K7_MOUSE_210	NA	NA	NA	NA	NA	NA	NA	NA	NA	NA	NA	NA	NA	NA	NA	TRUE	PF07714	Protein tyrosine and serine/threonine kinase	36 - 283	NA	NA	NA	2EVA;2YIY;4GS6;4L3P;4L52;4L53;4O91;5E7R;5GJD;5GJF;5GJG;5J7S;5J8I;5J9L;5JGA;5JGB;5JGD;5JH6;5JK3;5V5N;7NTH;7NTI;8GW3;	O43318;	NA	Q62073;	FALSE	TRUE	Disease related genes, Enzymes, Human disease related genes, Potential drug targets, Predicted intracellular proteins	FALSE	FALSE
M3K7_HUMAN_266	M3K7	MAP3K7	Mitogen-activated protein kinase kinase kinase 7 (EC 2.7.11.25) (Transforming growth factor-beta-activated kinase 1) (TGF-beta-activated kinase 1)	O43318	M3K7_HUMAN_266	M3K7_MOUSE_266	NA	NA	NA	NA	NA	NA	NA	NA	NA	NA	NA	NA	NA	NA	NA	TRUE	PF07714	Protein tyrosine and serine/threonine kinase	36 - 283	NA	NA	NA	2EVA;2YIY;4GS6;4L3P;4L52;4L53;4O91;5E7R;5GJD;5GJF;5GJG;5J7S;5J8I;5J9L;5JGA;5JGB;5JGD;5JH6;5JK3;5V5N;7NTH;7NTI;8GW3;	O43318;	NA	Q62073;	FALSE	TRUE	Disease related genes, Enzymes, Human disease related genes, Potential drug targets, Predicted intracellular proteins	FALSE	FALSE
M3K7_HUMAN_302	M3K7	MAP3K7	Mitogen-activated protein kinase kinase kinase 7 (EC 2.7.11.25) (Transforming growth factor-beta-activated kinase 1) (TGF-beta-activated kinase 1)	O43318	M3K7_HUMAN_302	M3K7_MOUSE_302	NA	NA	NA	NA	NA	NA	NA	NA	NA	NA	NA	NA	NA	NA	NA	TRUE	NA	NA	NA	NA	NA	NA	2EVA;2YIY;4GS6;4L3P;4L52;4L53;4O91;5E7R;5GJD;5GJF;5GJG;5J7S;5J8I;5J9L;5JGA;5JGB;5JGD;5JH6;5JK3;5V5N;7NTH;7NTI;8GW3;	O43318;	NA	Q62073;	FALSE	TRUE	Disease related genes, Enzymes, Human disease related genes, Potential drug targets, Predicted intracellular proteins	FALSE	FALSE
M3K7_HUMAN_513	M3K7	MAP3K7	Mitogen-activated protein kinase kinase kinase 7 (EC 2.7.11.25) (Transforming growth factor-beta-activated kinase 1) (TGF-beta-activated kinase 1)	O43318	M3K7_HUMAN_513	M3K7_MOUSE_486	NA	NA	NA	NA	NA	NA	NA	NA	NA	NA	NA	NA	NA	NA	NA	TRUE	NA	NA	NA	NA	NA	NA	2EVA;2YIY;4GS6;4L3P;4L52;4L53;4O91;5E7R;5GJD;5GJF;5GJG;5J7S;5J8I;5J9L;5JGA;5JGB;5JGD;5JH6;5JK3;5V5N;7NTH;7NTI;8GW3;	O43318;	NA	Q62073;	FALSE	TRUE	Disease related genes, Enzymes, Human disease related genes, Potential drug targets, Predicted intracellular proteins	FALSE	FALSE
M3K7_HUMAN_527	M3K7	MAP3K7	Mitogen-activated protein kinase kinase kinase 7 (EC 2.7.11.25) (Transforming growth factor-beta-activated kinase 1) (TGF-beta-activated kinase 1)	O43318	M3K7_HUMAN_527	M3K7_MOUSE_500	NA	NA	NA	NA	NA	NA	NA	NA	NA	NA	NA	NA	NA	NA	NA	TRUE	NA	NA	NA	NA	NA	NA	2EVA;2YIY;4GS6;4L3P;4L52;4L53;4O91;5E7R;5GJD;5GJF;5GJG;5J7S;5J8I;5J9L;5JGA;5JGB;5JGD;5JH6;5JK3;5V5N;7NTH;7NTI;8GW3;	O43318;	NA	Q62073;	FALSE	TRUE	Disease related genes, Enzymes, Human disease related genes, Potential drug targets, Predicted intracellular proteins	FALSE	FALSE
M3K7_HUMAN_588	M3K7	MAP3K7	Mitogen-activated protein kinase kinase kinase 7 (EC 2.7.11.25) (Transforming growth factor-beta-activated kinase 1) (TGF-beta-activated kinase 1)	O43318	M3K7_HUMAN_588	M3K7_MOUSE_561	3.07272	brain.young_oxi_percent	2.99873	3.39558	3.06881	4.02532	1.87515	13.4604	spleen.old_oxi_percent	24.3253	26.9256	4.15346	6.69872	5.19885	10.3877	TRUE	NA	NA	NA	NA	NA	NA	2EVA;2YIY;4GS6;4L3P;4L52;4L53;4O91;5E7R;5GJD;5GJF;5GJG;5J7S;5J8I;5J9L;5JGA;5JGB;5JGD;5JH6;5JK3;5V5N;7NTH;7NTI;8GW3;	O43318;	NA	Q62073;	FALSE	TRUE	Disease related genes, Enzymes, Human disease related genes, Potential drug targets, Predicted intracellular proteins	FALSE	FALSE
[truncated: 15,138 more rows]
