# Supplementary material for: A druggable redox switch on SHP1 controls macrophage inflammation
Source: bioRxiv. 2026 Feb 26:2026.02.19.706790. Preprint. [Version 3] doi: 10.64898/2026.02.19.706790 (PMC12934592; doi:10.64898/2026.02.19.706790)
Supplement: Supplement 4 [file media-4.xlsx]

## Sheet: Table S3 description
Table S3. Stoichiometric engagement score (R) of SCA1 titration with THP-1 MDM cysteine proteome
Overview:	This spreadsheet summarizes quantification of stochiometric engagement score of titrated SCA1 with THP-1 MDM cysteine proteome.
Tab Name	Description
Stoichiometric engagement score	TMT-based measurements of stoichiometric engagement score (R) of titrated SCA1 with each cysteine quantified across THP-1 MDM cysteine proteome using cysteine-reactive phosphate tag (CPT).
Column Name	Description
Site_concatenate	Uniprot accession protein identifier and cysteine site number.
Protein_id	Uniprot accession as protein identifier.
Gene_symbol	Official gene symbol as the protein identifier.
Protein_description	Protein description.
Site_position	Cysteine site localization on protein sequence.
Sequence	Tryptic cysteine peptide sequence. # denotes CPT-labeled cysteine.
DMSO_1 - SCA1_40 µM_2	Stoichiometric engagement score (R) of each treatment with each cysteine quantified across THP-1 MDM cysteine proteome. R presented as average signal intensity of cysteine peptide from DMSO treatment/signal intensity of cysteine peptide from SCA1 treatment.
DMSO_Ave - SCA1_40 µM_Ave	Average stoichiometric engagement score (R) of each treatment condition with each cysteine quantified across THP-1 MDM cysteine proteome.

## Sheet: Stoichiometric engagement score
Table S3. Stoichiometric engagement score (R) of SCA1 titration with THP-1 MDM cysteine proteome
Site_concatenate	Protein_id	Gene_symbol	Protein_description	Site_position	Sequence	DMSO_1	DMSO_2	SCA1_5 µM_1	SCA1_5 µM_2	SCA1_10 µM_1	SCA1_10 µM_2	SCA1_20 µM_1	SCA1_20 µM_2	SCA1_40 µM_1	SCA1_40 µM_2	DMSO_Ave	SCA1_5 µM_Ave	SCA1_10 µM_Ave	SCA1_20 µM_Ave	SCA1_40 µM_Ave
EXOS3_74	sp|Q9NQT5|EXOS3_HUMAN	EXOSC3	Exosome complex component RRP40 OS=Homo sapiens OX=9606 GN=EXOSC3 PE=1 SV=3	74	R.RC#GDRLLVTK.C	1.0118	0.988468	0.305344	0.397351	0.3861	0.74813	1.12782	0.758534	1.62162	0.813008	1.00014	0.351347	0.567115	0.943177	1.21731
SVIL_178	sp|O95425|SVIL_HUMAN	SVIL	Supervillin OS=Homo sapiens OX=9606 GN=SVIL PE=1 SV=2	178	R.TC#AGESK.D	1.00642	0.993661	0.719104	1.10489	1.04592	0.746499	0.703537	0.760559	0.681586	0.573118	1.00004	0.911998	0.896208	0.732048	0.627352
NUP98_760	sp|P52948|NUP98_HUMAN	NUP98	Nuclear pore complex protein Nup98-Nup96 OS=Homo sapiens OX=9606 GN=NUP98 PE=1 SV=4	760	K.GEC#IVSDFTIGR.K	0.918444	1.09745	1.53898	1.11404	1.27803	1.35257	1.21751	1.22652	1.08382	1.0552	1.00795	1.32651	1.3153	1.22201	1.06951
AEGP_656	sp|Q6UXC1|AEGP_HUMAN	MAMDC4	Apical endosomal glycoprotein OS=Homo sapiens OX=9606 GN=MAMDC4 PE=2 SV=2	656	R.DREVSC#NFER.D	0.596098	3.10152	1.26475	2.76622	3.44034	3.60705	0.385499	0.598013	0.853094	2.43546	1.84881	2.01548	3.52369	0.491756	1.64427
SPOP_361	sp|O43791|SPOP_HUMAN	SPOP	Speckle-type POZ protein OS=Homo sapiens OX=9606 GN=SPOP PE=1 SV=1	361	R.SLASAQC#PFLGPPR.K	0.631723	2.39792	1.7043	2.80439	2.79428	2.40164	0.518835	0.613927	0.952937	2.06645	1.51482	2.25435	2.59796	0.566381	1.50969
KMT2E_1106	sp|Q8IZD2|KMT2E_HUMAN	KMT2E	Inactive histone-lysine N-methyltransferase 2E OS=Homo sapiens OX=9606 GN=KMT2E PE=1 SV=1	1106	K.C#LMQDDTR.G	0.950185	1.05533	1.29267	1.01458	1.16727	1.13038	0.958675	1.01139	0.835496	0.703168	1.00276	1.15362	1.14882	0.985033	0.769332
CPSM_920	sp|P31327|CPSM_HUMAN	CPS1	Carbamoyl-phosphate synthase [ammonia], mitochondrial OS=Homo sapiens OX=9606 GN=CPS1 PE=1 SV=2	920	K.C#LGLTEAQTR.E	0.878551	1.16041	2.06167	1.33874	0.851928	0.808497	0.47687	0.546861	0.110803	1.09469	1.01948	1.70021	0.830213	0.511865	0.602746
WDR6_254	sp|Q9NNW5|WDR6_HUMAN	WDR6	WD repeat-containing protein 6 OS=Homo sapiens OX=9606 GN=WDR6 PE=1 SV=1	254	R.VQNIGHC#FGHSAR.V	0.906164	1.11551	1.24965	0.981702	0.897355	1.33952	1.03155	1.22741	1.13488	1.51326	1.01084	1.11568	1.11844	1.12948	1.32407
DUS1L_398	sp|Q6P1R4|DUS1L_HUMAN	DUS1L	tRNA-dihydrouridine(16/17) synthase [NAD(P)(+)]-like OS=Homo sapiens OX=9606 GN=DUS1L PE=1 SV=1	398	K.C#DQC#GNPK.G	0.992537	1.00758	0.856517	0.788288	0.925153	1.16259	1.27395	1.18412	1.29377	1.87218	1.00006	0.822403	1.04387	1.22903	1.58298
FRM4A_183	sp|Q9P2Q2|FRM4A_HUMAN	FRMD4A	FERM domain-containing protein 4A OS=Homo sapiens OX=9606 GN=FRMD4A PE=1 SV=3	183	K.EHPSLAYC#EDR.V	0.988689	1.01157	0.803678	0.678229	0.924129	1.06523	0.597507	0.546726	0.413697	0.429977	1.00013	0.740953	0.994681	0.572116	0.421837
THADA_646	sp|Q6YHU6|THADA_HUMAN	THADA	Thyroid adenoma-associated protein OS=Homo sapiens OX=9606 GN=THADA PE=1 SV=1	646	R.IDTLGLLC#ESNR.S	1.01163	0.988636	0.835869	0.848953	0.748119	0.975245	1.21572	1.03623	1.02278	1.14631	1.00013	0.842411	0.861682	1.12597	1.08454
PRDM2_312	sp|Q13029|PRDM2_HUMAN	PRDM2	PR domain zinc finger protein 2 OS=Homo sapiens OX=9606 GN=PRDM2 PE=1 SV=3	312	R.C#DEKPEDLLEEPK.T	1.07386	0.935644	0.798142	1.24506	0.652624	0.908654	0.680836	1.2069	0.981308	0.593966	1.00475	1.0216	0.780639	0.943866	0.787637
SH3R1_36	sp|Q7Z6J0|SH3R1_HUMAN	SH3RF1	E3 ubiquitin-protein ligase SH3RF1 OS=Homo sapiens OX=9606 GN=SH3RF1 PE=1 SV=2	36	R.C#LLGIVGSR.N	0.74883	1.5047	1.33653	1.68503	1.47361	1.55286	0.639531	0.726765	0.939007	1.38435	1.12677	1.51078	1.51324	0.683148	1.16168
RPGF6_1413	sp|Q8TEU7|RPGF6_HUMAN	RAPGEF6	Rap guanine nucleotide exchange factor 6 OS=Homo sapiens OX=9606 GN=RAPGEF6 PE=1 SV=2	1413	R.HTHLDDPIAEVEPTDSEPYSC#SK.S	0.907307	1.11379	1.3585	1.22703	1.09472	1.28254	1.06978	1.01008	1.24225	1.13998	1.01055	1.29277	1.18863	1.03993	1.19112
INT7_415	sp|Q9NVH2|INT7_HUMAN	INTS7	Integrator complex subunit 7 OS=Homo sapiens OX=9606 GN=INTS7 PE=1 SV=1	415	K.IALNC#M*VK.L	0.889699	1.14152	0.886111	0.735637	0.858281	0.913521	0.843779	0.844038	0.930229	0.914129	1.01561	0.810874	0.885901	0.843908	0.922179
PCCB_90	sp|P05166|PCCB_HUMAN	PCCB	Propionyl-CoA carboxylase beta chain, mitochondrial OS=Homo sapiens OX=9606 GN=PCCB PE=1 SV=3	90	R.C#ADFGM*AADK.N	1.0152	0.985245	0.994991	1.22425	0.923201	0.90972	0.879911	1.00668	0.98107	0.930528	1.00022	1.10962	0.916461	0.943296	0.955799
EI2BG_424	sp|Q9NR50|EI2BG_HUMAN	EIF2B3	Translation initiation factor eIF-2B subunit gamma OS=Homo sapiens OX=9606 GN=EIF2B3 PE=1 SV=1	424	K.DC#LIGSGQR.I	1.01815	0.982489	1.55118	2.15794	1.08787	1.30804	1.43004	1.00495	1.40117	1.36916	1.00032	1.85456	1.19795	1.2175	1.38516
PLCD1_188	sp|P51178|PLCD1_HUMAN	PLCD1	1-phosphatidylinositol 4,5-bisphosphate phosphodiesterase delta-1 OS=Homo sapiens OX=9606 GN=PLCD1 PE=1 SV=2	188	R.EC#DHSQTDSLEDEEIEAFYK.M	0.995752	1.00428	0.795655	1.01825	0.799454	0.795115	0.999147	0.912062	0.776673	1.48354	1.00002	0.90695	0.797285	0.955605	1.13011
ANXA7_285	sp|P20073|ANXA7_HUMAN	ANXA7	Annexin A7 OS=Homo sapiens OX=9606 GN=ANXA7 PE=1 SV=3	285	R.VLIEILC#TR.T	0.947775	1.05832	1.28005	0.966289	0.943112	0.911171	1.47452	1.87012	1.14783	0.941375	1.00305	1.12317	0.927141	1.67232	1.0446
SENP2_54	sp|Q9HC62|SENP2_HUMAN	SENP2	Sentrin-specific protease 2 OS=Homo sapiens OX=9606 GN=SENP2 PE=1 SV=3	54	R.LDC#FIHQVK.N	1.73227	0.702878	1.24661	0.837151	1.10353	1.15939	1.61755	0.879137	2.1095	1.25055	1.21757	1.04188	1.13146	1.24834	1.68002
KPB1_91	sp|P46020|KPB1_HUMAN	PHKA1	Phosphorylase b kinase regulatory subunit alpha, skeletal muscle isoform OS=Homo sapiens OX=9606 GN=PHKA1 PE=1 SV=2	91	R.GLLHC#M*IR.Q	0.913868	1.10406	0.51812	1.03117	1.44188	1.14295	0.792763	0.643893	0.717262	0.940357	1.00896	0.774647	1.29242	0.718328	0.828809
TNG2_228	sp|Q6ICL3|TNG2_HUMAN	TANGO2	Transport and Golgi organization protein 2 homolog OS=Homo sapiens OX=9606 GN=TANGO2 PE=1 SV=1	228	K.YAAVC#VR.C	1.02747	0.973961	1.28567	1.1707	1.092	1.10942	1.0289	1.12798	1.23983	1.06944	1.00072	1.22819	1.10071	1.07844	1.15464
TLN2_2153	sp|Q9Y4G6|TLN2_HUMAN	TLN2	Talin-2 OS=Homo sapiens OX=9606 GN=TLN2 PE=1 SV=4	2153	R.ALEATIEC#IK.Q	0.986985	1.01336	0.948349	0.995292	0.932006	0.916579	0.978816	1.12297	0.944881	0.977993	1.00017	0.97182	0.924293	1.05089	0.961437
PDLI7_341	sp|Q9NR12|PDLI7_HUMAN	PDLIM7	PDZ and LIM domain protein 7 OS=Homo sapiens OX=9606 GN=PDLIM7 PE=1 SV=1	341	R.YAPSC#AK.C	1.14308	0.888756	0.91334	0.983227	0.825736	0.914621	0.8921	0.880061	0.985828	1.05097	1.01592	0.948283	0.870179	0.88608	1.0184
ICAM5_596	sp|Q9UMF0|ICAM5_HUMAN	ICAM5	Intercellular adhesion molecule 5 OS=Homo sapiens OX=9606 GN=ICAM5 PE=1 SV=3	596	R.LFSC#EVDGKPQPSVK.C	1.44861	0.763545	0.610499	0.73131	0.703469	0.730026	0.956847	1.11163	0.873424	1.09408	1.10608	0.670905	0.716748	1.03424	0.983752
F120C_745	sp|Q9NX05|F120C_HUMAN	FAM120C	Constitutive coactivator of PPAR-gamma-like protein 2 OS=Homo sapiens OX=9606 GN=FAM120C PE=1 SV=3	745	R.AFLAC#M*K.S	1.10094	0.916018	1.09363	0.778355	1.15498	0.710526	0.672794	0.734612	0.709914	0.935795	1.00848	0.93599	0.932753	0.703703	0.822855
TTC9A_67	sp|Q92623|TTC9A_HUMAN	TTC9	Tetratricopeptide repeat protein 9A OS=Homo sapiens OX=9606 GN=TTC9 PE=1 SV=3	67	K.SQGAQC#YK.D	1.35144	0.793619	1.02557	1.13191	1.14778	1.04968	0.783493	1.0108	1.23585	1.40558	1.07253	1.07874	1.09873	0.897148	1.32071
DEDD_110	sp|O75618|DEDD_HUMAN	DEDD	Death effector domain-containing protein OS=Homo sapiens OX=9606 GN=DEDD PE=1 SV=1	110	R.AVC#PDLVDK.Y	0.990169	1.01003	1.0075	1.07005	0.951341	1.0654	0.867369	0.92086	0.95825	1.01654	1.0001	1.03878	1.00837	0.894115	0.987393
CHPF2_223	sp|Q9P2E5|CHPF2_HUMAN	CHPF2	Chondroitin sulfate glucuronyltransferase OS=Homo sapiens OX=9606 GN=CHPF2 PE=2 SV=2	223	R.YC#HGGFGYLLSR.S	0.938586	1.07001	0.908089	0.77768	1.10891	1.26352	0.978335	0.948611	1.11137	1.16177	1.0043	0.842885	1.18621	0.963473	1.13657
DHX36_261	sp|Q9H2U1|DHX36_HUMAN	DHX36	ATP-dependent DNA/RNA helicase DHX36 OS=Homo sapiens OX=9606 GN=DHX36 PE=1 SV=2	261	R.IVC#TQPR.R	1.00758	0.992536	0.933127	0.990578	0.887863	0.934284	1.02331	1.079	0.997353	1.04774	1.00006	0.961853	0.911074	1.05116	1.02255
AHRR-3_7	sp|A9YTQ3-3|AHRR-3_HUMAN	AHRR	Isoform of A9YTQ3, Isoform 3 of Aryl hydrocarbon receptor repressor OS=Homo sapiens OX=9606 GN=AHRR PE=1 SV=3	7	-.MIPPGEC#TYAGR.K	0.926562	1.08608	0.851635	0.959069	1.0426	0.971641	1.17911	1.10412	1.33281	1.18819	1.00632	0.905352	1.00712	1.14162	1.2605
IP6K1_349	sp|Q92551|IP6K1_HUMAN	IP6K1	Inositol hexakisphosphate kinase 1 OS=Homo sapiens OX=9606 GN=IP6K1 PE=1 SV=3	349	R.AESC#LDR.R	1.0865	0.926258	0.991882	1.08213	0.678788	0.757183	0.821014	0.821014	0.795266	0.614822	1.00638	1.037	0.717985	0.821014	0.705044
CRERF_267	sp|Q8IUR6|CRERF_HUMAN	CREBRF	CREB3 regulatory factor OS=Homo sapiens OX=9606 GN=CREBRF PE=1 SV=2	267	K.ENTCYC#GAVAK.R	0.974492	1.02688	0.902547	0.706647	0.778415	0.74977	0.739564	0.868561	0.757905	0.791006	1.00069	0.804597	0.764092	0.804063	0.774455
HPBP1_310	sp|Q9NZL4|HPBP1_HUMAN	HSPBP1	Hsp70-binding protein 1 OS=Homo sapiens OX=9606 GN=HSPBP1 PE=1 SV=2	310	R.EC#REPELGLEELLR.H	1.00716	0.992939	0.972342	1.38889	1.12052	1.18421	1.94301	1.04846	0.805874	1.53689	1.00005	1.18062	1.15236	1.49573	1.17138
GSTM1_115	sp|P09488|GSTM1_HUMAN	GSTM1	Glutathione S-transferase Mu 1 OS=Homo sapiens OX=9606 GN=GSTM1 PE=1 SV=3	115	R.VDILENQTM*DNHM*QLGMIC#YNPEFEK.L	1.16049	0.878505	0.688415	0.784522	0.815457	0.692102	0.764228	0.66538	0.835893	0.946886	1.0195	0.736469	0.75378	0.714804	0.89139
VP13B_861	sp|Q7Z7G8|VP13B_HUMAN	VPS13B	Vacuolar protein sorting-associated protein 13B OS=Homo sapiens OX=9606 GN=VPS13B PE=1 SV=2	861	K.YC#STSLVK.C	1.04444	0.959191	0.937961	0.884567	1.09087	0.937961	0.891332	1.06188	1.07743	0.884008	1.00181	0.911264	1.01442	0.976608	0.980717
CENPU_38	sp|Q71F23|CENPU_HUMAN	CENPU	Centromere protein U OS=Homo sapiens OX=9606 GN=CENPU PE=1 SV=1	38	K.C#KPIDVFDFPDNSDVSSIGR.L	0.987193	1.01314	0.869585	1.30027	0.737184	0.783971	1.09117	1.20287	0.922893	0.838555	1.00017	1.08493	0.760578	1.14702	0.880724
ANXA1_270	sp|P04083|ANXA1_HUMAN	ANXA1	Annexin A1 OS=Homo sapiens OX=9606 GN=ANXA1 PE=1 SV=2	270	K.C#ATSKPAFFAEK.L	1.06556	0.942036	0.989138	0.489088	0.720548	1.26533	1.17851	0.807119	0.537172	2.30402	1.0038	0.739113	0.992938	0.992816	1.42059
SPEB_57	sp|Q9BSE5|SPEB_HUMAN	AGMAT	Agmatinase, mitochondrial OS=Homo sapiens OX=9606 GN=AGMAT PE=1 SV=2	57	R.PVGVC#SMMR.L	0.971401	1.03033	0.968381	1.03492	0.735431	0.995027	1.06318	1.25762	1.29127	0.996039	1.00087	1.00165	0.865229	1.1604	1.14365
RL1D1_47	sp|O76021|RL1D1_HUMAN	RSL1D1	Ribosomal L1 domain-containing protein 1 OS=Homo sapiens OX=9606 GN=RSL1D1 PE=1 SV=3	47	K.AVDALLTHC#K.S	1.00851	0.991628	1.03187	0.847779	1.06269	0.8419	1.00632	0.886789	1.14203	1.03286	1.00007	0.939825	0.952296	0.946554	1.08745
A0A804HKE7_1418	tr|A0A804HKE7|A0A804HKE7_HUMAN	MAP4	Isoform of P27816, Microtubule-associated protein 4 OS=Homo sapiens OX=9606 GN=MAP4 PE=4 SV=1	1418	R.NITFTC#PR.T	0.669627	1.97382	2.00266	2.39746	1.64629	2.06575	0.671416	0.760464	1.31588	1.979	1.32172	2.20006	1.85602	0.71594	1.64744
FSCN1_226	sp|Q16658|FSCN1_HUMAN	FSCN1	Fascin OS=Homo sapiens OX=9606 GN=FSCN1 PE=1 SV=3	226	K.VAFRDC#EGR.Y	0.84641	1.22169	1.1151	0.521379	0.786385	0.799422	0.846635	0.695173	0.597204	1.18441	1.03405	0.818241	0.792904	0.770904	0.890805
SPTC2_438	sp|O15270|SPTC2_HUMAN	SPTLC2	Serine palmitoyltransferase 2 OS=Homo sapiens OX=9606 GN=SPTLC2 PE=1 SV=1	438	K.EC#VQQLAENTR.Y	1.01087	0.989362	1.22215	0.922096	0.975524	1.10966	1.30723	2.1321	1.18507	0.922096	1.00012	1.07212	1.04259	1.71966	1.05358
GGACT_84	sp|Q9BVM4|GGACT_HUMAN	GGACT	Gamma-glutamylaminecyclotransferase OS=Homo sapiens OX=9606 GN=GGACT PE=1 SV=2	84	R.FLDDFESC#PALYQR.T	0.914671	1.10289	0.936706	1.11091	1.15971	0.857802	0.860217	0.950022	0.982767	0.965463	1.00878	1.02381	1.00875	0.90512	0.974115
ITCH_57	sp|Q96J02|ITCH_HUMAN	ITCH	E3 ubiquitin-protein ligase Itchy homolog OS=Homo sapiens OX=9606 GN=ITCH PE=1 SV=2	57	K.C#NNTNSPK.W	0.970332	1.03154	1.53697	1.40815	0.920105	1.07212	0.857093	1.26053	0.809037	0.818758	1.00094	1.47256	0.99611	1.05881	0.813898
TTC17_248	sp|Q96AE7|TTC17_HUMAN	TTC17	Tetratricopeptide repeat protein 17 OS=Homo sapiens OX=9606 GN=TTC17 PE=1 SV=1	248	K.NEPYQVVEC#AMR.A	1.11024	0.909672	0.807092	0.708152	0.609534	0.610843	0.80652	0.927465	0.700308	1.00976	1.00996	0.757622	0.610188	0.866993	0.855034
STXB5_599	sp|Q5T5C0|STXB5_HUMAN	STXBP5	Syntaxin-binding protein 5 OS=Homo sapiens OX=9606 GN=STXBP5 PE=1 SV=1	599	R.DNVPC#LK.V	0.914119	1.10369	1.02334	1.07203	1.02589	0.967922	1.07554	1.13336	1.08763	1.05484	1.00891	1.04768	0.996906	1.10445	1.07124
PHLP1_930	sp|O60346|PHLP1_HUMAN	PHLPP1	PH domain leucine-rich repeat-containing protein phosphatase 1 OS=Homo sapiens OX=9606 GN=PHLPP1 PE=1 SV=3	930	K.LEVLDIGHNQIC#ELPAR.L	0.889113	1.14249	0.802791	1.18655	1.09158	0.642233	0.778235	1.01691	0.861889	0.77053	1.0158	0.994669	0.866909	0.897573	0.81621
TUT4_20	sp|Q5TAX3|TUT4_HUMAN	TUT4	Terminal uridylyltransferase 4 OS=Homo sapiens OX=9606 GN=TUT4 PE=1 SV=3	20	K.NVIC#EESK.A	1.11569	0.906051	1.17354	1.40643	1.09303	0.861003	0.974792	1.107	1.25488	1.15249	1.01087	1.28998	0.977016	1.0409	1.20369
A0A0D9SGF6_1627	tr|A0A0D9SGF6|A0A0D9SGF6_HUMAN	SPTAN1	Isoform of Q13813, Spectrin alpha chain, non-erythrocytic 1 OS=Homo sapiens OX=9606 GN=SPTAN1 PE=1 SV=1	1627	R.GAC#AGSEDAVK.A	0.964548	1.03816	0.934471	0.837627	0.705457	0.864334	0.970536	0.967134	0.99976	1.09904	1.00135	0.886049	0.784895	0.968835	1.0494
ANGE2_158	sp|Q5VTE6|ANGE2_HUMAN	ANGEL2	Protein angel homolog 2 OS=Homo sapiens OX=9606 GN=ANGEL2 PE=1 SV=1	158	K.C#EDSENK.F	0.913081	1.10521	0.681293	1.48322	0.658189	0.906321	0.855645	0.798545	0.655748	0.989739	1.00914	1.08226	0.782255	0.827095	0.822743
WASC5_1064	sp|Q12768|WASC5_HUMAN	WASHC5	WASH complex subunit 5 OS=Homo sapiens OX=9606 GN=WASHC5 PE=1 SV=1	1064	K.NLGMVC#R.K	1.31472	0.806855	1.35104	1.51539	1.2966	1.64593	1.56063	0.922097	1.34452	1.2314	1.06079	1.43322	1.47127	1.24137	1.28796
HEM3_261	sp|P08397|HEM3_HUMAN	HMBS	Porphobilinogen deaminase OS=Homo sapiens OX=9606 GN=HMBS PE=1 SV=2	261	R.HLEGGC#SVPVAVHTAM*K.D	0.9616	1.04159	0.959195	1.06922	0.949554	0.959995	0.899361	0.963943	1.08694	0.887755	1.0016	1.01421	0.954775	0.931652	0.987347
TET2_88	sp|Q6N021|TET2_HUMAN	TET2	Methylcytosine dioxygenase TET2 OS=Homo sapiens OX=9606 GN=TET2 PE=1 SV=3	88	K.C#LQNGGIK.R	0.767271	1.43538	1.68635	0.810841	0.926285	0.824831	0.982574	1.01711	1.25801	0.880304	1.10133	1.2486	0.875558	0.999844	1.06916
FINC_401	sp|P02751|FINC_HUMAN	FN1	Fibronectin OS=Homo sapiens OX=9606 GN=FN1 PE=1 SV=5	401	K.YSFC#TDHTVLVQTR.G	0.999044	1.00096	0.987246	0.86758	0.70489	0.901251	0.848903	0.975724	0.843763	0.724437	1	0.927413	0.80307	0.912313	0.7841
PPR21_696	sp|Q6ZMI0|PPR21_HUMAN	PPP1R21	Protein phosphatase 1 regulatory subunit 21 OS=Homo sapiens OX=9606 GN=PPP1R21 PE=1 SV=1	696	K.SVHFYAEC#R.A	0.909231	1.1109	0.949802	0.721009	1.00827	1.19616	0.806963	0.758094	0.968735	1.28029	1.01007	0.835405	1.10221	0.782529	1.12451
PRP4_342	sp|O43172|PRP4_HUMAN	PRPF4	U4/U6 small nuclear ribonucleoprotein Prp4 OS=Homo sapiens OX=9606 GN=PRPF4 PE=1 SV=2	342	R.FLGTTC#YDR.S	1.00483	0.995213	0.858257	0.76461	1.04118	1.1367	0.987335	0.820254	0.851228	1.08842	1.00002	0.811433	1.08894	0.903795	0.969826
SC24D_780	sp|O94855|SC24D_HUMAN	SEC24D	Protein transport protein Sec24D OS=Homo sapiens OX=9606 GN=SEC24D PE=1 SV=2	780	K.SC#ETDALINFFAK.S	0.825264	1.26861	0.896494	1.19238	0.795631	0.737791	0.967613	0.811661	0.820173	0.971147	1.04694	1.04444	0.766711	0.889637	0.89566
ANKH1-6_535	sp|Q8IWZ3-6|ANKH1-6_HUMAN	ANKHD1	Isoform of Q8IWZ3, Isoform 6 of Ankyrin repeat and KH domain-containing protein 1 OS=Homo sapiens OX=9606 GN=ANKHD1 PE=1 SV=1	535	K.AGADIELGC#STPLM*EASQEGHLELVK.Y	1.16021	0.878669	0.523921	0.40414	0.423985	0.307114	0.311157	0.615912	0.737274	0.590013	1.01944	0.464031	0.365549	0.463535	0.663644
A16L1_506	sp|Q676U5|A16L1_HUMAN	ATG16L1	Autophagy-related protein 16-1 OS=Homo sapiens OX=9606 GN=ATG16L1 PE=1 SV=2	506	R.TELLSC#SR.D	1.29721	0.813592	1.02345	1.59802	0.996196	1.02898	1.04333	1.02445	0.97578	1.19373	1.0554	1.31073	1.01259	1.03389	1.08476
GAB2_406	sp|Q9UQC2|GAB2_HUMAN	GAB2	GRB2-associated-binding protein 2 OS=Homo sapiens OX=9606 GN=GAB2 PE=1 SV=1	406	R.ASSC#ETYEYPQR.G	1.21591	0.849206	0.959388	1.04661	1.08403	0.860454	0.714454	0.604319	0.882153	0.690585	1.03256	1.003	0.972241	0.659386	0.786369
TRIPB_212	sp|Q15643|TRIPB_HUMAN	TRIP11	Thyroid receptor-interacting protein 11 OS=Homo sapiens OX=9606 GN=TRIP11 PE=1 SV=3	212	K.AQGTDNSDQSEIC#K.L	0.810513	1.30512	0.703324	1.16452	1.61707	1.75088	0.849274	1.02315	0.860294	1.17276	1.05782	0.933922	1.68398	0.936211	1.01653
STIP1_339	sp|P31948|STIP1_HUMAN	STIP1	Stress-induced-phosphoprotein 1 OS=Homo sapiens OX=9606 GN=STIP1 PE=1 SV=1	339	K.KC#QQAEK.I	1.34711	0.79512	0.815534	0.553603	1.20267	1.49054	0.655226	1.18162	0.77269	2.11528	1.07112	0.684568	1.3466	0.918423	1.44398
WBP2_80	sp|Q969T9|WBP2_HUMAN	WBP2	WW domain-binding protein 2 OS=Homo sapiens OX=9606 GN=WBP2 PE=1 SV=1	80	K.DC#EIKQPVFGANYIK.G	0.904843	1.11752	0.964177	0.504928	0.977231	0.694056	0.500788	0.717902	0.615743	1.23388	1.01118	0.734553	0.835643	0.609345	0.92481
SH3R1_816	sp|Q7Z6J0|SH3R1_HUMAN	SH3RF1	E3 ubiquitin-protein ligase SH3RF1 OS=Homo sapiens OX=9606 GN=SH3RF1 PE=1 SV=2	816	R.QAC#SSLGPVLNESR.P	0.994032	1.00604	1.14426	1.14877	0.818246	1.49871	1.07863	1.6172	0.870799	1.16135	1.00004	1.14651	1.15848	1.34791	1.01608
NDK7_325	sp|Q9Y5B8|NDK7_HUMAN	NME7	Nucleoside diphosphate kinase 7 OS=Homo sapiens OX=9606 GN=NME7 PE=1 SV=1	325	R.EFC#GPADPEIAR.H	1.02317	0.977852	1.07132	0.877182	1.12597	0.96875	1.21316	1.48978	1.14544	0.923906	1.00051	0.974253	1.04736	1.35147	1.03467
CHAP1_770	sp|Q96JM3|CHAP1_HUMAN	CHAMP1	Chromosome alignment-maintaining phosphoprotein 1 OS=Homo sapiens OX=9606 GN=CHAMP1 PE=1 SV=2	770	R.C#NFESNFPR.G	1.27299	0.823419	1.8088	1.56734	1.54524	1.91691	1.27794	1.57297	1.23358	1.06998	1.04821	1.68807	1.73108	1.42545	1.15178
GPTC4_129	sp|Q5T3I0|GPTC4_HUMAN	GPATCH4	G patch domain-containing protein 4 OS=Homo sapiens OX=9606 GN=GPATCH4 PE=1 SV=2	129	K.DLESC#SDDDNQGSK.S	1.01076	0.989468	0.896818	1.96123	0.856337	0.84029	1.27951	1.29462	1.25349	2.33768	1.00011	1.42903	0.848313	1.28706	1.79559
TANK_218	sp|Q92844|TANK_HUMAN	TANK	TRAF family member-associated NF-kappa-B activator OS=Homo sapiens OX=9606 GN=TANK PE=1 SV=2	218	R.GLC#RDEEDTSFESLSK.F	0.992429	1.00769	0.840301	0.798887	0.906767	1.58102	0.901345	1.26787	0.866628	2.22345	1.00006	0.819594	1.24389	1.08461	1.54504
TTLL4_1174	sp|Q14679|TTLL4_HUMAN	TTLL4	Tubulin monoglutamylase TTLL4 OS=Homo sapiens OX=9606 GN=TTLL4 PE=1 SV=2	1174	K.C#SGQTSR.L	1.03809	0.96461	0.895535	1.5078	1.10384	0.669817	1.24473	0.926765	1.11777	0.711513	1.00135	1.20167	0.88683	1.08575	0.914642
BIRC6_4601	sp|Q9NR09|BIRC6_HUMAN	BIRC6	Baculoviral IAP repeat-containing protein 6 OS=Homo sapiens OX=9606 GN=BIRC6 PE=1 SV=2	4601	R.C#DEERLDIMK.V	1.05344	0.951724	1.0996	1.28074	0.40292	1.73041	1.58317	1.1871	0.412659	1.47857	1.00258	1.19017	1.06666	1.38514	0.945615
ATM_1482	sp|Q13315|ATM_HUMAN	ATM	Serine-protein kinase ATM OS=Homo sapiens OX=9606 GN=ATM PE=1 SV=4	1482	R.PSC#IM*DVSLR.S	1.08793	0.925217	0.838455	1.82504	1.1731	0.761087	0.715054	0.989767	1.09128	1.32834	1.00658	1.33175	0.967093	0.852411	1.20981
PALS1_573	sp|Q8N3R9|PALS1_HUMAN	PALS1	Protein PALS1 OS=Homo sapiens OX=9606 GN=PALS1 PE=1 SV=3	573	K.IC#LLSLR.T	1.0121	0.988184	1.07987	0.975378	0.932287	0.989917	0.859863	0.942011	0.876213	0.908286	1.00014	1.02762	0.961102	0.900937	0.89225
A0A5F9ZH30_3805	tr|A0A5F9ZH30|A0A5F9ZH30_HUMAN	ANK2	Isoform of Q01484, Ankyrin-2 OS=Homo sapiens OX=9606 GN=ANK2 PE=1 SV=1	3805	R.KTSLVIVESADNQPETC#ER.L	0.998724	1.00128	1.06568	1.12729	0.985096	0.876844	0.933752	1.14323	1.01206	0.997082	1	1.09648	0.93097	1.03849	1.00457
PHAR4_485	sp|Q8IZ21|PHAR4_HUMAN	PHACTR4	Phosphatase and actin regulator 4 OS=Homo sapiens OX=9606 GN=PHACTR4 PE=1 SV=1	485	K.VPDDEEEEEQTC#PSTFSEEMTPTSVIPK.L	0.929756	1.08173	0.854709	0.895677	0.804899	0.802189	0.724164	0.783073	0.733077	0.924345	1.00574	0.875193	0.803544	0.753619	0.828711
TRXR3_225	sp|Q86VQ6|TRXR3_HUMAN	TXNRD3	Thioredoxin reductase 3 OS=Homo sapiens OX=9606 GN=TXNRD3 PE=1 SV=4	225	K.LMHQAALLGQALC#DSR.K	1.11599	0.905853	0.83486	0.675381	1.03534	0.950739	1.08786	0.801613	1.06181	0.920337	1.01092	0.75512	0.993041	0.944739	0.991074
A0A7P0T9K5_8	tr|A0A7P0T9K5|A0A7P0T9K5_HUMAN	CIC	Isoform of Q96RK0, Protein capicua homolog OS=Homo sapiens OX=9606 GN=CIC PE=1 SV=1	8	K.AC#TGLSGPGSGSK.S	1.07101	0.937817	0.951502	1.07517	1.01511	1.00226	0.84683	0.917632	1.08252	1.60885	1.00442	1.01334	1.00869	0.882231	1.34569
TET2_296	sp|Q6N021|TET2_HUMAN	TET2	Methylcytosine dioxygenase TET2 OS=Homo sapiens OX=9606 GN=TET2 PE=1 SV=3	296	K.PAAVVSEAC#DADDADNASK.L	1.07078	0.937999	1.51548	1.36311	1.42367	1.25	1.02233	1.22566	1.13271	1.26981	1.00439	1.43929	1.33683	1.124	1.20126
HD_1961	sp|P42858|HD_HUMAN	HTT	Huntingtin OS=Homo sapiens OX=9606 GN=HTT PE=1 SV=2	1961	R.C#ENLSTPTM*LK.K	0.93476	1.07503	1.03748	1.00714	0.844383	0.862045	0.890075	0.984038	0.907921	1.0474	1.00489	1.02231	0.853214	0.937056	0.977661
PP12C_494	sp|Q9BZL4|PP12C_HUMAN	PPP1R12C	Protein phosphatase 1 regulatory subunit 12C OS=Homo sapiens OX=9606 GN=PPP1R12C PE=1 SV=1	494	K.LPEPSVLSEVTKPPPC#LENSSPPSR.I	1.06872	0.939582	1.16635	0.85785	0.7892	1.25181	0.781572	1.06124	1.32859	0.792293	1.00415	1.0121	1.0205	0.921407	1.06044
SMCA5_165	sp|O60264|SMCA5_HUMAN	SMARCA5	SWI/SNF-related matrix-associated actin-dependent regulator of chromatin subfamily A member 5 OS=Homo sapiens OX=9606 GN=SMARCA5 PE=1 SV=1	165	K.ATNVC#TR.F	0.881403	1.15548	1.14366	0.877943	0.834701	1.18737	0.965889	0.694289	1.07755	1.75039	1.01844	1.0108	1.01103	0.830089	1.41397
EPG5_53	sp|Q9HCE0|EPG5_HUMAN	EPG5	Ectopic P granules protein 5 homolog OS=Homo sapiens OX=9606 GN=EPG5 PE=1 SV=2	53	R.EQEIPSLAC#EFK.G	1.11933	0.903662	1.05353	0.797051	1.04128	0.677477	0.739574	0.665819	0.987529	0.891828	1.0115	0.925289	0.859381	0.702697	0.939679
ADPRH_137	sp|P54922|ADPRH_HUMAN	ADPRH	[Protein ADP-ribosylarginine] hydrolase OS=Homo sapiens OX=9606 GN=ADPRH PE=1 SV=1	137	R.AM*C#IGLR.F	1.70087	0.708183	1.39689	2.00713	1.48389	1.55993	2.10664	0.977283	1.37621	1.23823	1.20452	1.70201	1.52191	1.54196	1.30722
P4K2A_320	sp|Q9BTU6|P4K2A_HUMAN	PI4K2A	Phosphatidylinositol 4-kinase type 2-alpha OS=Homo sapiens OX=9606 GN=PI4K2A PE=1 SV=1	320	K.YDC#PM*DSSSSR.D	1.03871	0.964072	0.993988	1.19698	1.12224	1.22988	0.939651	1.05423	1.15709	1.08997	1.00139	1.09548	1.17606	0.996939	1.12353
AMPD2_107	sp|Q01433|AMPD2_HUMAN	AMPD2	AMP deaminase 2 OS=Homo sapiens OX=9606 GN=AMPD2 PE=1 SV=2	107	R.SLPGPAPC#LK.H	0.99189	1.00824	0.99527	1.02014	0.962938	0.980064	0.991367	1.00096	1.02073	1.25803	1.00007	1.0077	0.971501	0.996166	1.13938
TERF1_126	sp|P54274|TERF1_HUMAN	TERF1	Telomeric repeat-binding factor 1 OS=Homo sapiens OX=9606 GN=TERF1 PE=1 SV=3	126	R.TIYIC#QFLTR.I	0.881688	1.15498	0.777661	0.994634	0.845496	1.03924	0.792624	0.991973	0.869285	1.07698	1.01834	0.886148	0.94237	0.892299	0.973132
LIPT2_127	sp|A6NK58|LIPT2_HUMAN	LIPT2	Putative lipoyltransferase 2, mitochondrial OS=Homo sapiens OX=9606 GN=LIPT2 PE=1 SV=1	127	R.LC#ELQGLQDAR.A	0.882492	1.15361	1.14454	1.10778	1.24691	1.4137	1.22248	1.09665	1.1968	0.934736	1.01805	1.12616	1.3303	1.15957	1.06577
TATD2_563	sp|Q93075|TATD2_HUMAN	TATDN2	Putative deoxyribonuclease TATDN2 OS=Homo sapiens OX=9606 GN=TATDN2 PE=1 SV=2	563	K.EDLVWGAFGC#HPHFAR.Y	1.11953	0.903531	1.07041	0.999048	0.781087	1.40428	1.08368	0.932444	0.929965	0.882254	1.01153	1.03473	1.09269	1.00806	0.906109
MDN1_4409	sp|Q9NU22|MDN1_HUMAN	MDN1	Midasin OS=Homo sapiens OX=9606 GN=MDN1 PE=1 SV=2	4409	R.QQSC#ETLFHSWK.D	0.873384	1.16955	0.906402	0.938447	0.942613	1.0565	0.7928	1.25761	1.26618	1.00101	1.02147	0.922425	0.999558	1.02521	1.1336
GLYM_412	sp|P34897|GLYM_HUMAN	SHMT2	Serine hydroxymethyltransferase, mitochondrial OS=Homo sapiens OX=9606 GN=SHMT2 PE=1 SV=3	412	K.NTC#PGDR.S	1.11434	0.906939	0.993325	1.58241	0.983727	0.932964	0.983227	1.19377	1.1121	1.21514	1.01064	1.28787	0.958346	1.0885	1.16362
SRP68_247	sp|Q9UHB9|SRP68_HUMAN	SRP68	Signal recognition particle subunit SRP68 OS=Homo sapiens OX=9606 GN=SRP68 PE=1 SV=2	247	R.YC#AYNIGDQSAINELMQM*R.L	0.962	1.04113	0.913687	0.933635	0.827411	1.07169	0.923911	1.03281	1.10751	0.967812	1.00156	0.923661	0.949548	0.978361	1.03766
ABTB2_201	sp|Q8N961|ABTB2_HUMAN	ABTB2	Ankyrin repeat and BTB/POZ domain-containing protein 2 OS=Homo sapiens OX=9606 GN=ABTB2 PE=2 SV=2	201	R.C#GLTFSVGR.V	0.928435	1.08352	0.949268	0.994888	0.993871	1.12356	0.698994	0.739362	0.796236	1.13801	1.00598	0.972078	1.05871	0.719178	0.967124
BAZ2A_726	sp|Q9UIF9|BAZ2A_HUMAN	BAZ2A	Bromodomain adjacent to zinc finger domain protein 2A OS=Homo sapiens OX=9606 GN=BAZ2A PE=1 SV=4	726	R.GEC#QTTIQGQAR.N	0.901452	1.12274	0.815197	0.777281	0.792883	0.930407	0.748278	0.874245	1.29831	0.877778	1.0121	0.796239	0.861645	0.811262	1.08804
NP1L1_132	sp|P55209|NP1L1_HUMAN	NAP1L1	Nucleosome assembly protein 1-like 1 OS=Homo sapiens OX=9606 GN=NAP1L1 PE=1 SV=1	132	R.FEIINAIYEPTEEEC#EWKPDEEDEISEELK.E	0.997799	1.00221	0.875	1.61032	1.01461	0.794045	0.90564	1.00692	0.787715	0.743345	1	1.24266	0.904329	0.956282	0.76553
PSMG4_55	sp|Q5JS54|PSMG4_HUMAN	PSMG4	Proteasome assembly chaperone 4 OS=Homo sapiens OX=9606 GN=PSMG4 PE=1 SV=2	55	R.NLAVAMC#SR.Y	0.885688	1.14819	0.994781	0.772912	0.881591	1.15097	0.87032	0.868733	0.843363	1.32178	1.01694	0.883846	1.01628	0.869526	1.08257
DDX5_234	sp|P17844|DDX5_HUMAN	DDX5	Probable ATP-dependent RNA helicase DDX5 OS=Homo sapiens OX=9606 GN=DDX5 PE=1 SV=1	234	R.LIDFLEC#GK.T	0.875448	1.16587	0.91651	1.03168	0.76209	0.677531	0.77663	0.782226	0.8898	1.13473	1.02066	0.974095	0.719811	0.779428	1.01226
SCAP_914	sp|Q12770|SCAP_HUMAN	SCAP	Sterol regulatory element-binding protein cleavage-activating protein OS=Homo sapiens OX=9606 GN=SCAP PE=1 SV=4	914	R.DSPGYDFSC#LVQR.V	1.05171	0.953137	1.05497	1.10625	1.11715	0.926593	0.983138	1.04883	1.72257	1.17572	1.00242	1.08061	1.02187	1.01598	1.44915
CNTRL_321	sp|Q7Z7A1|CNTRL_HUMAN	CNTRL	Centriolin OS=Homo sapiens OX=9606 GN=CNTRL PE=1 SV=2	321	K.QSC#EELK.S	0.868094	1.17917	0.850598	1.75	0.868509	1.16405	0.970974	1.00457	0.882231	1.29857	1.02363	1.3003	1.01628	0.98777	1.0904
SGF29_145	sp|Q96ES7|SGF29_HUMAN	SGF29	SAGA-associated factor 29 OS=Homo sapiens OX=9606 GN=SGF29 PE=1 SV=1	145	K.PGDKPPPLC#GAIPASGDYVAR.P	0.99055	1.00963	0.889311	1.3087	0.794892	0.841236	0.844196	0.940491	0.807134	0.749794	1.00009	1.099	0.818064	0.892343	0.778464
ANM6_229	sp|Q96LA8|ANM6_HUMAN	PRMT6	Protein arginine N-methyltransferase 6 OS=Homo sapiens OX=9606 GN=PRMT6 PE=1 SV=1	229	R.C#LM*GHSEIVVQGLSGEDVLAR.P	1.30161	0.811874	1.28415	0.994334	1.00381	1.13961	1.02732	1.38008	1.05511	1.53052	1.05674	1.13924	1.07171	1.2037	1.29282
NXP20_458	sp|Q8IWE2|NXP20_HUMAN	FAM114A1	Protein NOXP20 OS=Homo sapiens OX=9606 GN=FAM114A1 PE=1 SV=2	458	R.C#IEQLHK.V	0.936839	1.07229	1.13386	1.30595	1.11408	1.1035	0.786467	0.92595	0.952189	0.920779	1.00457	1.2199	1.10879	0.856209	0.936484
RBBP4_167	sp|Q09028|RBBP4_HUMAN	RBBP4	Histone-binding protein RBBP4 OS=Homo sapiens OX=9606 GN=RBBP4 PE=1 SV=3	167	K.HPSKPDPSGEC#NPDLR.L	1.05287	0.952183	0.791019	1.33723	0.789655	1.05652	0.80776	0.706245	0.886738	0.753289	1.00253	1.06412	0.923086	0.757003	0.820014
MORC3_851	sp|Q14149|MORC3_HUMAN	MORC3	MORC family CW-type zinc finger protein 3 OS=Homo sapiens OX=9606 GN=MORC3 PE=1 SV=3	851	R.SQC#EELK.T	1.16514	0.875861	1.21169	1.1818	1.15496	1.05405	1.34479	1.1011	1.02211	1.18054	1.0205	1.19675	1.10451	1.22295	1.10132
GEMI5_867	sp|Q8TEQ6|GEMI5_HUMAN	GEMIN5	Gem-associated protein 5 OS=Homo sapiens OX=9606 GN=GEMIN5 PE=1 SV=3	867	K.EELHQDC#LVLATAK.H	1.12428	0.900462	1.16225	1.07735	1.28855	0.956403	1.06622	1.29712	1.05978	1.15918	1.01237	1.1198	1.12247	1.18167	1.10948
DMTA2_263	sp|Q96SC8|DMTA2_HUMAN	DMRTA2	Doublesex- and mab-3-related transcription factor A2 OS=Homo sapiens OX=9606 GN=DMRTA2 PE=2 SV=2	263	K.EAGGSC#PGSAGPGGGGEEDSPGSASPLGSESGSEADK.E	0.935628	1.07388	0.647702	0.823592	0.859747	0.734117	0.694411	0.632458	0.784453	0.9809	1.00476	0.735647	0.796932	0.663434	0.882677
SPB6_370	sp|P35237|SPB6_HUMAN	SERPINB6	Serpin B6 OS=Homo sapiens OX=9606 GN=SERPINB6 PE=1 SV=3	370	K.TNGILFC#GR.F	1.09735	0.918516	0.979921	1.46224	0.939364	1.00488	0.842447	1.10222	1.03443	0.850766	1.00793	1.22108	0.972122	0.972333	0.942597
S12A6_390	sp|Q9UHW9|S12A6_HUMAN	SLC12A6	Solute carrier family 12 member 6 OS=Homo sapiens OX=9606 GN=SLC12A6 PE=1 SV=2	390	R.HIDVC#SK.T	1.24449	0.835799	1.11002	0.85997	0.620879	2.08487	1.17464	0.889764	0.944816	0.818841	1.04015	0.984995	1.35287	1.0322	0.881828
DNJB1_267	sp|P25685|DNJB1_HUMAN	DNAJB1	DnaJ homolog subfamily B member 1 OS=Homo sapiens OX=9606 GN=DNAJB1 PE=1 SV=4	267	R.EALC#GC#TVNVPTLDGR.T	1.32556	0.802823	1.1362	1.09638	0.995228	1.03132	0.928289	1.07503	1.18497	0.873023	1.06419	1.11629	1.01327	1.00166	1.029
GEPH_212	sp|Q9NQX3|GEPH_HUMAN	GPHN	Gephyrin OS=Homo sapiens OX=9606 GN=GPHN PE=1 SV=1	212	K.GVQC#EEEEEEKK.D	0.936612	1.07259	0.864552	1.50397	0.971605	1.04047	0.865209	1.18239	0.727229	1.09452	1.0046	1.18426	1.00604	1.0238	0.910873
CASP1_169	sp|P29466|CASP1_HUMAN	CASP1	Caspase-1 OS=Homo sapiens OX=9606 GN=CASP1 PE=1 SV=1	169	R.LALIIC#NEEFDSIPR.R	0.724377	1.6142	0.748212	0.554907	0.775964	0.807099	0.603926	0.717421	0.787651	0.919965	1.16929	0.651559	0.791532	0.660674	0.853808
SPN90_331	sp|Q9NZQ3|SPN90_HUMAN	NCKIPSD	NCK-interacting protein with SH3 domain OS=Homo sapiens OX=9606 GN=NCKIPSD PE=1 SV=1	331	R.NTGLSHELC#R.V	1.00667	0.993416	0.853607	1.09528	0.767812	0.785807	1.01685	0.700929	0.908202	1.40023	1.00004	0.974444	0.776809	0.858889	1.15422
SC24D_723	sp|O94855|SC24D_HUMAN	SEC24D	Protein transport protein Sec24D OS=Homo sapiens OX=9606 GN=SEC24D PE=1 SV=2	723	R.ATDFFGGILMNNTTDVEMAAIDC#DK.A	0.981078	1.01967	0.906804	0.838874	0.90162	0.920925	0.89777	0.78527	1.29535	0.990319	1.00037	0.872839	0.911272	0.84152	1.14283
GDE_528	sp|P35573|GDE_HUMAN	AGL	Glycogen debranching enzyme OS=Homo sapiens OX=9606 GN=AGL PE=1 SV=3	528	R.LDNC#HSTPLHVAEYMLDAAR.N	0.868959	1.17758	0.680991	0.686995	0.952138	1.06857	1.12923	0.878759	0.931275	1.60377	1.02327	0.683993	1.01035	1.00399	1.26752
BAP1_320	sp|Q92560|BAP1_HUMAN	BAP1	Ubiquitin carboxyl-terminal hydrolase BAP1 OS=Homo sapiens OX=9606 GN=BAP1 PE=1 SV=2	320	R.APAASEGNHTDGAEEAAGSC#AQAPSHSPPNK.P	1.05585	0.949762	0.930944	0.903563	0.887993	1.34924	0.783088	0.962929	1.02998	1.01946	1.00281	0.917254	1.11862	0.873009	1.02472
SSH3_634	sp|Q8TE77|SSH3_HUMAN	SSH3	Protein phosphatase Slingshot homolog 3 OS=Homo sapiens OX=9606 GN=SSH3 PE=1 SV=2	634	R.TQAFQEQEQGQGQGQGEPC#ISSTPR.F	1.01905	0.981646	0.881064	0.806863	0.839138	1.14356	0.93885	0.98363	1.10363	1.01777	1.00035	0.843964	0.99135	0.96124	1.0607
MYCB2_1169	sp|O75592|MYCB2_HUMAN	MYCBP2	E3 ubiquitin-protein ligase MYCBP2 OS=Homo sapiens OX=9606 GN=MYCBP2 PE=1 SV=4	1169	R.C#SILSPELALPTGSR.A	1.31992	0.804907	0.918706	1.27896	0.903959	1.14001	0.85805	0.92121	0.913737	0.86243	1.06241	1.09883	1.02199	0.88963	0.888083
PCM1_876	sp|Q15154|PCM1_HUMAN	PCM1	Pericentriolar material 1 protein OS=Homo sapiens OX=9606 GN=PCM1 PE=1 SV=5	876	R.QGLAETASPVAVSLRSDGSENLC#TPQQSR.T	0.908064	1.11265	1.24683	0.959305	1.00398	0.915114	1.0291	1.17475	0.801087	1.49451	1.01036	1.10307	0.959544	1.10193	1.1478
TSC1_259	sp|Q92574|TSC1_HUMAN	TSC1	Hamartin OS=Homo sapiens OX=9606 GN=TSC1 PE=1 SV=2	259	K.RLETHDVVIEC#AK.I	1.02752	0.973917	0.80099	1.1174	0.845645	0.885766	0.871141	1.06822	0.765615	1.34684	1.00072	0.959197	0.865706	0.969682	1.05623
MTHSD_47	sp|Q2M296|MTHSD_HUMAN	MTHFSD	Methenyltetrahydrofolate synthase domain-containing protein OS=Homo sapiens OX=9606 GN=MTHFSD PE=1 SV=2	47	K.GSYLAC#QNIK.D	0.963922	1.03888	0.8838	0.727654	0.479301	0.861157	0.670959	0.872697	0.738483	0.836948	1.0014	0.805727	0.670229	0.771828	0.787716
ZN267_450	sp|Q14586|ZN267_HUMAN	ZNF267	Zinc finger protein 267 OS=Homo sapiens OX=9606 GN=ZNF267 PE=1 SV=3	450	R.SSC#LTQHQTTHTGEK.L	0.819809	1.28172	0.824777	0.956387	1.53517	1.13686	0.758773	1.00894	0.848679	1.41759	1.05076	0.890582	1.33601	0.883857	1.13313
SESN1-2_345	sp|Q9Y6P5-2|SESN1-2_HUMAN	SESN1	Isoform of Q9Y6P5, Isoform T1 of Sestrin-1 OS=Homo sapiens OX=9606 GN=SESN1 PE=1 SV=2	345	R.QLQEC#RDEEEASQEEM*ASR.F	1.11464	0.90674	0.584343	0.924121	0.475349	0.427253	0.746452	0.654412	0.50392	0.756209	1.01069	0.754232	0.451301	0.700432	0.630065
WDR46_231	sp|O15213|WDR46_HUMAN	WDR46	WD repeat-containing protein 46 OS=Homo sapiens OX=9606 GN=WDR46 PE=1 SV=3	231	K.LM*C#EINVMEAVR.D	1.08329	0.928605	0.640045	0.775107	0.842608	0.860147	0.808602	1.02401	0.741495	0.915321	1.00595	0.707576	0.851378	0.916304	0.828408
ATP9A_185	sp|O75110|ATP9A_HUMAN	ATP9A	Probable phospholipid-transporting ATPase IIA OS=Homo sapiens OX=9606 GN=ATP9A PE=1 SV=3	185	K.NGSC#FLR.T	0.969789	1.03215	0.84335	1.19331	0.884602	1.07718	1.18287	1.19054	0.869624	0.90582	1.00097	1.01833	0.980892	1.1867	0.887722
STAT1_324	sp|P42224|STAT1_HUMAN	STAT1	Signal transducer and activator of transcription 1-alpha/beta OS=Homo sapiens OX=9606 GN=STAT1 PE=1 SV=2	324	R.QPC#MPTHPQRPLVLK.T	1.03999	0.962969	0.89296	0.921833	0.946831	1.05518	0.82933	0.89605	0.823834	0.990596	1.00148	0.907397	1.001	0.86269	0.907215
ASAP2_365	sp|O43150|ASAP2_HUMAN	ASAP2	Arf-GAP with SH3 domain, ANK repeat and PH domain-containing protein 2 OS=Homo sapiens OX=9606 GN=ASAP2 PE=1 SV=3	365	K.C#FDLISHDR.T	0.884041	1.15097	0.885057	4.35028	0.733333	0.617978	0.664366	0.92883	0.698096	0.852713	1.01751	2.61767	0.675655	0.796598	0.775405
P85B_50	sp|O00459|P85B_HUMAN	PIK3R2	Phosphatidylinositol 3-kinase regulatory subunit beta OS=Homo sapiens OX=9606 GN=PIK3R2 PE=1 SV=2	50	R.C#PQSVGWMPGLNER.T	0.957831	1.04605	0.830177	1.04839	1.19595	1.0624	0.92369	0.86845	0.851116	0.980456	1.00194	0.939284	1.12917	0.89607	0.915786
ZHX3_749	sp|Q9H4I2|ZHX3_HUMAN	ZHX3	Zinc fingers and homeoboxes protein 3 OS=Homo sapiens OX=9606 GN=ZHX3 PE=1 SV=3	749	R.NEIPGLGAC#DPEDDESNK.L	1.25573	0.830808	1.01669	1.12671	0.955285	0.73833	1.14714	1.02301	0.895969	0.906836	1.04327	1.0717	0.846807	1.08508	0.901403
KBTB8_587	sp|Q8NFY9|KBTB8_HUMAN	KBTBD8	Kelch repeat and BTB domain-containing protein 8 OS=Homo sapiens OX=9606 GN=KBTBD8 PE=1 SV=2	587	R.HFEC#AVAK.L	1.06997	0.93862	1.04541	1.40793	1.46299	0.964549	0.907712	1.81228	1.28686	0.850244	1.00429	1.22667	1.21377	1.36	1.06855
IPYR2_44	sp|Q9H2U2|IPYR2_HUMAN	PPA2	Inorganic pyrophosphatase 2, mitochondrial OS=Homo sapiens OX=9606 GN=PPA2 PE=1 SV=2	44	R.GQPC#SQNYR.L	1.14576	0.887142	1.06777	1.28745	0.919317	0.718866	1.00057	0.913554	0.743306	0.922955	1.01645	1.17761	0.819091	0.957063	0.833131
GSTM3_119	sp|P21266|GSTM3_HUMAN	GSTM3	Glutathione S-transferase Mu 3 OS=Homo sapiens OX=9606 GN=GSTM3 PE=1 SV=3	119	R.LC#YSSDHEK.L	0.887556	1.14507	1.07135	0.859294	0.771042	1.06111	1.38873	0.673752	0.835565	0.893113	1.01631	0.965323	0.916074	1.03124	0.864339
SPN1_148	sp|O95149|SPN1_HUMAN	SNUPN	Snurportin-1 OS=Homo sapiens OX=9606 GN=SNUPN PE=1 SV=1	148	K.SGYC#VNR.F	0.98624	1.01415	0.920387	1.00626	0.826357	0.924038	0.919298	0.899421	1.01814	1.19954	1.00019	0.963325	0.875197	0.909359	1.10884
TAF2_854	sp|Q6P1X5|TAF2_HUMAN	TAF2	Transcription initiation factor TFIID subunit 2 OS=Homo sapiens OX=9606 GN=TAF2 PE=1 SV=3	854	R.HTITVSC#LR.A	0.91974	1.09561	1.64341	1.20569	1.07705	1.28745	1.16912	1.07342	1.08811	1.8355	1.00767	1.42455	1.18225	1.12127	1.4618
BEND3_119	sp|Q5T5X7|BEND3_HUMAN	BEND3	BEN domain-containing protein 3 OS=Homo sapiens OX=9606 GN=BEND3 PE=1 SV=1	119	R.SLGNVWPGEEEPC#NDATTPSYK.K	1.11684	0.905291	0.719512	1.0982	1.23806	0.689919	0.955866	0.962317	1.11538	1.23986	1.01107	0.908858	0.96399	0.959092	1.17762
F262_415	sp|O60825|F262_HUMAN	PFKFB2	6-phosphofructo-2-kinase/fructose-2,6-bisphosphatase 2 OS=Homo sapiens OX=9606 GN=PFKFB2 PE=1 SV=2	415	R.C#PLHTIFK.L	0.981405	1.01931	0.970048	0.951268	1.04934	0.938117	0.953815	1.29193	0.688073	1.082	1.00036	0.960658	0.993727	1.12287	0.885039
APC4_697	sp|Q9UJX5|APC4_HUMAN	ANAPC4	Anaphase-promoting complex subunit 4 OS=Homo sapiens OX=9606 GN=ANAPC4 PE=1 SV=2	697	R.LDEQC#SAIPTR.T	1.08595	0.926656	0.759535	1.10849	0.980801	1.33675	1.03616	0.859546	0.883459	0.896947	1.0063	0.934013	1.15877	0.947851	0.890203
MMS19_819	sp|Q96T76|MMS19_HUMAN	MMS19	MMS19 nucleotide excision repair protein homolog OS=Homo sapiens OX=9606 GN=MMS19 PE=1 SV=2	819	R.YHPLSSC#LTAR.L	0.933731	1.07639	1.09184	0.995302	1.17625	1.17894	1.08817	1.11856	1.54835	1.83571	1.00506	1.04357	1.17759	1.10337	1.69203
NFKB1_446	sp|P19838|NFKB1_HUMAN	NFKB1	Nuclear factor NF-kappa-B p105 subunit OS=Homo sapiens OX=9606 GN=NFKB1 PE=1 SV=2	446	K.KDPEGC#DK.S	0.940387	1.06768	0.75476	0.955295	1.00433	1.13441	0.926507	0.870306	0.77455	1.26703	1.00403	0.855027	1.06937	0.898406	1.02079
PSMD8_274	sp|P48556|PSMD8_HUMAN	PSMD8	26S proteasome non-ATPase regulatory subunit 8 OS=Homo sapiens OX=9606 GN=PSMD8 PE=1 SV=2	274	R.DEIAGC#IEK.A	0.972455	1.02915	0.919502	1.31765	0.683454	1.12939	0.973516	0.923835	0.689266	0.818567	1.0008	1.11858	0.906423	0.948676	0.753916
MCM6_185	sp|Q14566|MCM6_HUMAN	MCM6	DNA replication licensing factor MCM6 OS=Homo sapiens OX=9606 GN=MCM6 PE=1 SV=1	185	R.NPVC#ANR.R	1.11303	0.907808	0.870681	0.984584	0.760963	0.819478	0.890233	0.892999	0.937991	0.900784	1.01042	0.927632	0.79022	0.891616	0.919387
PK3CA_276	sp|P42336|PK3CA_HUMAN	PIK3CA	Phosphatidylinositol 4,5-bisphosphate 3-kinase catalytic subunit alpha isoform OS=Homo sapiens OX=9606 GN=PIK3CA PE=1 SV=2	276	R.SC#IMLGR.M	1.2457	0.835255	0.868198	0.828095	0.781924	0.659462	0.835656	0.880061	0.870806	0.843356	1.04048	0.848146	0.720693	0.857858	0.857081
RN213-4_2967	sp|Q63HN8-4|RN213-4_HUMAN	RNF213	Isoform of Q63HN8, Isoform 2 of E3 ubiquitin-protein ligase RNF213 OS=Homo sapiens OX=9606 GN=RNF213 PE=1 SV=3	2967	K.GIC#SSDILVQDR.V	0.958182	1.04563	0.638235	0.976443	0.549122	0.81615	0.714092	0.713816	0.658515	1.23875	1.00191	0.807339	0.682636	0.713954	0.948633
PLD2_84	sp|O14939|PLD2_HUMAN	PLD2	Phospholipase D2 OS=Homo sapiens OX=9606 GN=PLD2 PE=1 SV=2	84	K.VGTC#TLYSVR.L	1.05218	0.952751	0.979705	0.889944	0.713071	1.06913	1.06913	1.03307	0.591753	1.21233	1.00247	0.934824	0.891099	1.0511	0.902041
TAF6L_122	sp|Q9Y6J9|TAF6L_HUMAN	TAF6L	TAF6-like RNA polymerase II p300/CBP-associated factor-associated factor 65 kDa subunit 6L OS=Homo sapiens OX=9606 GN=TAF6L PE=1 SV=1	122	K.GC#AETAVR.V	0.952769	1.05216	0.949675	1.00631	0.841727	1.11997	0.992647	1.15995	0.82705	1.00228	1.00246	0.977991	0.980851	1.0763	0.914667
TUT7_775	sp|Q5VYS8|TUT7_HUMAN	TUT7	Terminal uridylyltransferase 7 OS=Homo sapiens OX=9606 GN=TUT7 PE=1 SV=1	775	R.GEHVVC#GSTR.N	0.959215	1.04441	1.48364	1.32017	0.77439	1.01438	0.546942	0.901989	0.924309	1.1847	1.00181	1.40191	0.894384	0.724465	1.05451
OGFR_87	sp|Q9NZT2|OGFR_HUMAN	OGFR	Opioid growth factor receptor OS=Homo sapiens OX=9606 GN=OGFR PE=1 SV=3	87	R.DC#NGDTPNLSFYR.N	1.05435	0.950978	1.03544	0.884726	1.02996	0.991016	0.925031	0.847981	0.91292	1.01274	1.00266	0.960085	1.01049	0.886506	0.962832
F120B_344	sp|Q96EK7|F120B_HUMAN	FAM120B	Constitutive coactivator of peroxisome proliferator-activated receptor gamma OS=Homo sapiens OX=9606 GN=FAM120B PE=1 SV=1	344	R.EEVPM*C#SDAESR.Q	0.879649	1.1585	1.79842	0.953957	1.18703	1.1303	0.804041	1.08905	2.47239	0.827393	1.01908	1.37619	1.15866	0.946547	1.64989
UXS1_230	sp|Q8NBZ7|UXS1_HUMAN	UXS1	UDP-glucuronic acid decarboxylase 1 OS=Homo sapiens OX=9606 GN=UXS1 PE=1 SV=1	230	R.AC#YDEGK.R	0.981994	1.01868	0.879168	0.778741	0.7759	1.05054	1.06634	1.22759	0.985026	0.988996	1.00034	0.828954	0.913222	1.14697	0.987011
DGLB_465	sp|Q8NCG7|DGLB_HUMAN	DAGLB	Diacylglycerol lipase-beta OS=Homo sapiens OX=9606 GN=DAGLB PE=1 SV=2	465	R.C#YAFSPPR.G	0.930613	1.08057	1.01395	1.42434	1.05932	1.09649	1.13968	1.5501	1.18821	1.04306	1.00559	1.21915	1.07791	1.34489	1.11564
LARGN_13	sp|Q569H4|LARGN_HUMAN	PRR16	Protein Largen OS=Homo sapiens OX=9606 GN=PRR16 PE=1 SV=1	13	K.GNPSSSC#PAEGPPAASK.T	1.22292	0.845819	0.987792	1.38024	1.12841	1.13104	1.0141	1.31483	1.16918	1.39612	1.03437	1.18402	1.12973	1.16446	1.28265
CASP7_70	sp|P55210|CASP7_HUMAN	CASP7	Caspase-7 OS=Homo sapiens OX=9606 GN=CASP7 PE=1 SV=1	70	K.C#IIINNK.N	1.1168	0.905316	1.41087	1.20347	1.526	0.893024	1.02334	1.19818	1.42457	1.11095	1.01106	1.30717	1.20951	1.11076	1.26776
DCLK2_373	sp|Q8N568|DCLK2_HUMAN	DCLK2	Serine/threonine-protein kinase DCLK2 OS=Homo sapiens OX=9606 GN=DCLK2 PE=1 SV=4	373	R.C#ISPEGVNGNR.C	0.812806	1.29922	1.29541	1.43872	1.04696	1.28661	1.07846	1.51947	2.29102	1.5353	1.05601	1.36707	1.16679	1.29896	1.91316
C9JEQ1_58	tr|C9JEQ1|C9JEQ1_HUMAN	TOP3B	Isoform of O95985, DNA topoisomerase (Fragment) OS=Homo sapiens OX=9606 GN=TOP3B PE=1 SV=1	58	K.MTSVC#GH.-	0.910616	1.10884	0.870989	0.830121	0.788186	1.21639	1.02087	0.842474	1.05793	1.55168	1.00973	0.850555	1.00229	0.93167	1.30481
K0100_352	sp|Q14667|K0100_HUMAN	KIAA0100	Protein KIAA0100 OS=Homo sapiens OX=9606 GN=KIAA0100 PE=1 SV=3	352	R.IVC#LNSLK.A	0.935718	1.07377	0.822996	0.77103	0.995531	0.674651	0.821341	0.723239	0.76829	0.858762	1.00474	0.797013	0.835091	0.77229	0.813526
GPD1L_343	sp|Q8N335|GPD1L_HUMAN	GPD1L	Glycerol-3-phosphate dehydrogenase 1-like protein OS=Homo sapiens OX=9606 GN=GPD1L PE=1 SV=1	343	R.PVQEMLSC#LQSHPEHT.-	1.0409	0.962197	0.872422	1.04703	0.995852	1.02528	1.01265	1.02292	0.879853	0.8809	1.00155	0.959726	1.01056	1.01778	0.880377
PTPRC_762	sp|P08575|PTPRC_HUMAN	PTPRC	Receptor-type tyrosine-protein phosphatase C OS=Homo sapiens OX=9606 GN=PTPRC PE=1 SV=3	762	K.C#AEYWPSMEEGTR.A	1.00931	0.990859	0.834617	1.36528	1.06721	0.974971	1.12045	0.863526	0.913856	1.261	1.00009	1.09995	1.02109	0.991988	1.08743
DIDO1_1665	sp|Q9BTC0|DIDO1_HUMAN	DIDO1	Death-inducer obliterator 1 OS=Homo sapiens OX=9606 GN=DIDO1 PE=1 SV=5	1665	R.VLLPTPPC#GALQPGFPLQHDGER.D	0.828886	1.26014	0.809173	0.705331	0.529652	0.860843	0.863966	0.828886	1.10092	0.73132	1.04451	0.757252	0.695247	0.846426	0.916122
STK39_450	sp|Q9UEW8|STK39_HUMAN	STK39	STE20/SPS1-related proline-alanine-rich protein kinase OS=Homo sapiens OX=9606 GN=STK39 PE=1 SV=3	450	R.EASSC#AVNLVLR.L	1.15214	0.88335	1.14143	0.967905	1.22436	0.883805	1.16227	0.918269	0.900471	1.0559	1.01775	1.05467	1.05408	1.04027	0.978184
MA7D3_505	sp|Q8IWC1|MA7D3_HUMAN	MAP7D3	MAP7 domain-containing protein 3 OS=Homo sapiens OX=9606 GN=MAP7D3 PE=1 SV=2	505	K.WSSSPENAC#GLPSPISTNR.Q	1.02445	0.976688	0.803571	0.87536	0.570423	0.656048	0.949219	0.56198	1.23476	0.739051	1.00057	0.839466	0.613235	0.755599	0.986904
DOC10_699	sp|Q96BY6|DOC10_HUMAN	DOCK10	Dedicator of cytokinesis protein 10 OS=Homo sapiens OX=9606 GN=DOCK10 PE=1 SV=3	699	R.NITVC#IEFK.N	0.888967	1.14273	0.678431	0.634338	0.509965	0.576935	0.40142	0.40773	0.344273	0.305897	1.01585	0.656385	0.54345	0.404575	0.325085
DDI2_264	sp|Q5TDH0|DDI2_HUMAN	DDI2	Protein DDI1 homolog 2 OS=Homo sapiens OX=9606 GN=DDI2 PE=1 SV=1	264	K.AFVDSGAQM*TIMSQAC#AER.C	0.923672	1.09008	0.966211	0.931847	0.837019	0.835208	0.842255	0.821581	0.838717	0.972866	1.00688	0.949029	0.836114	0.831918	0.905791
EFHD2_53	sp|Q96C19|EFHD2_HUMAN	EFHD2	EF-hand domain-containing protein D2 OS=Homo sapiens OX=9606 GN=EFHD2 PE=1 SV=1	53	R.LQM*EGEGGGETPEQPGLNGAAAAAAGAPDEAAEALGSADC#ELSAK.L	0.897688	1.12863	1.00496	1.70161	0.862458	0.729793	0.805777	0.927349	0.880053	0.667861	1.01316	1.35328	0.796126	0.866563	0.773957
MCTS1_55	sp|Q9ULC4|MCTS1_HUMAN	MCTS1	Malignant T-cell-amplified sequence 1 OS=Homo sapiens OX=9606 GN=MCTS1 PE=1 SV=1	55	R.C#HEHIEILTVNGELLFFR.Q	1.0603	0.946188	0.813245	1.13942	0.977263	0.84308	0.875519	1.05644	0.872556	0.944648	1.00324	0.976333	0.910172	0.96598	0.908602
RAD9A_114	sp|Q99638|RAD9A_HUMAN	RAD9A	Cell cycle checkpoint control protein RAD9A OS=Homo sapiens OX=9606 GN=RAD9A PE=1 SV=1	114	R.LVVQLHC#K.F	1.07731	0.933043	1.10429	0.924469	0.886777	0.889472	0.821802	0.797374	0.933314	1.22629	1.00518	1.01438	0.888125	0.809588	1.0798
MET16_276	sp|Q86W50|MET16_HUMAN	METTL16	RNA N6-adenosine-methyltransferase METTL16 OS=Homo sapiens OX=9606 GN=METTL16 PE=1 SV=2	276	K.VTYTEFC#QGR.T	0.844786	1.22509	0.919085	0.876678	1.00192	0.753425	1.1676	0.759448	1.18079	0.988647	1.03494	0.897882	0.877671	0.963523	1.08472
POC1B_162	sp|Q8TC44|POC1B_HUMAN	POC1B	POC1 centriolar protein homolog B OS=Homo sapiens OX=9606 GN=POC1B PE=1 SV=1	162	R.LIVSC#SEDK.T	0.923212	1.09072	0.790691	0.966593	0.803234	0.880013	0.645027	0.844994	0.774868	1.61138	1.00697	0.878642	0.841624	0.74501	1.19313
SETX_1565	sp|Q7Z333|SETX_HUMAN	SETX	Probable helicase senataxin OS=Homo sapiens OX=9606 GN=SETX PE=1 SV=4	1565	K.NQGEYC#PK.H	1.09284	0.921699	1.03506	1.67069	1.05445	0.927394	1.16796	1.03506	1.50083	0.950898	1.00727	1.35287	0.990922	1.10151	1.22587
AFAP1_471	sp|Q8N556|AFAP1_HUMAN	AFAP1	Actin filament-associated protein 1 OS=Homo sapiens OX=9606 GN=AFAP1 PE=1 SV=2	471	K.QTFC#FMNR.R	1.06455	0.942828	0.877049	0.892705	0.834724	0.75774	0.730317	0.745463	1.03954	0.79934	1.00369	0.884877	0.796232	0.73789	0.919439
FBX38_242	sp|Q6PIJ6|FBX38_HUMAN	FBXO38	F-box only protein 38 OS=Homo sapiens OX=9606 GN=FBXO38 PE=1 SV=3	242	R.NC#AGPTNSLK.Y	1.1305	0.896511	1.0195	1.06461	0.777835	1.40241	0.931776	1.06162	0.898104	0.808965	1.01351	1.04205	1.09012	0.9967	0.853535
MED13_1399	sp|Q9UHV7|MED13_HUMAN	MED13	Mediator of RNA polymerase II transcription subunit 13 OS=Homo sapiens OX=9606 GN=MED13 PE=1 SV=3	1399	R.DLTAIYESC#R.L	1.05717	0.948698	0.856846	0.803849	0.79457	0.853306	0.660213	0.79525	0.766708	1.46223	1.00293	0.830348	0.823938	0.727732	1.11447
PDS5A_1093	sp|Q29RF7|PDS5A_HUMAN	PDS5A	Sister chromatid cohesion protein PDS5 homolog A OS=Homo sapiens OX=9606 GN=PDS5A PE=1 SV=1	1093	K.SALC#NADSPKDPVLPMK.F	1.14492	0.887645	1.06456	0.951588	0.824497	0.716327	1.28639	1.06826	0.851351	3.54035	1.01628	1.00807	0.770412	1.17732	2.19585
MOG1_99	sp|Q9HD47|MOG1_HUMAN	RANGRF	Ran guanine nucleotide release factor OS=Homo sapiens OX=9606 GN=RANGRF PE=1 SV=1	99	R.C#QEAWVLSGK.Q	1.04283	0.960547	0.873129	1.12219	1.02016	1.01136	0.996236	0.934124	1.01186	1.16935	1.00169	0.997658	1.01576	0.96518	1.0906
TIGAR_215	sp|Q9NQ88|TIGAR_HUMAN	TIGAR	Fructose-2,6-bisphosphatase TIGAR OS=Homo sapiens OX=9606 GN=TIGAR PE=1 SV=1	215	K.C#SLPATLSR.S	1.05189	0.952985	1.07709	1.36432	1.16984	0.932117	0.704902	1.0325	0.828145	1.09145	1.00244	1.2207	1.05098	0.868702	0.959799
WDFY4_2283	sp|Q6ZS81|WDFY4_HUMAN	WDFY4	WD repeat- and FYVE domain-containing protein 4 OS=Homo sapiens OX=9606 GN=WDFY4 PE=1 SV=3	2283	K.PC#SPWELDWR.E	1.2069	0.853659	1.09903	1.34483	1.12997	0.731903	1.07565	1.24204	1.22202	0.980603	1.03028	1.22193	0.930935	1.15884	1.10131
A0A3B3ISP1_176	tr|A0A3B3ISP1|A0A3B3ISP1_HUMAN	ANKS1A	Isoform of Q92625, Ankyrin repeat and SAM domain-containing protein 1A OS=Homo sapiens OX=9606 GN=ANKS1A PE=1 SV=1	176	K.NNDNETALHC#AAQYGHTEVVK.V	1.06336	0.943763	1.0427	1.10243	0.905164	0.825793	1.07826	0.965903	0.995782	1.15568	1.00356	1.07256	0.865478	1.02208	1.07573
DHYS_142	sp|P49366|DHYS_HUMAN	DHPS	Deoxyhypusine synthase OS=Homo sapiens OX=9606 GN=DHPS PE=1 SV=1	142	K.C#LAPTYLGEFSLR.G	1.04962	0.954861	1.36139	1.75464	1.10563	1.30613	1.05474	1.28614	1.36384	1.21779	1.00224	1.55801	1.20588	1.17044	1.29082
DHPR_85	sp|P09417|DHPR_HUMAN	QDPR	Dihydropteridine reductase OS=Homo sapiens OX=9606 GN=QDPR PE=1 SV=2	85	K.VDAILC#VAGGWAGGNAK.S	0.902575	1.121	0.99452	0.938546	0.952454	0.997736	1.03663	0.940549	1.24145	0.94487	1.01179	0.966533	0.975095	0.988588	1.09316
PTPRE_630	sp|P23469|PTPRE_HUMAN	PTPRE	Receptor-type tyrosine-protein phosphatase epsilon OS=Homo sapiens OX=9606 GN=PTPRE PE=1 SV=1	630	K.QQQQTGNHPITVHC#SAGAGR.T	0.985175	1.01528	0.93558	0.844761	0.645	0.857981	0.950997	0.955139	0.918342	1.13627	1.00023	0.890171	0.751491	0.953068	1.02731
PDLI4_258	sp|P50479|PDLI4_HUMAN	PDLIM4	PDZ and LIM domain protein 4 OS=Homo sapiens OX=9606 GN=PDLIM4 PE=1 SV=2	258	R.C#GHGIVGTIVK.A	0.895267	1.13248	1.04448	0.990786	1.02767	1.70819	0.948468	1.45929	0.864213	1.46767	1.01388	1.01763	1.36793	1.20388	1.16594
HIPK2_817	sp|Q9H2X6|HIPK2_HUMAN	HIPK2	Homeodomain-interacting protein kinase 2 OS=Homo sapiens OX=9606 GN=HIPK2 PE=1 SV=2	817	R.NVSTC#EVSSSQAISSPQR.S	0.887862	1.14456	1.17031	1.36979	1.05197	1.10082	0.860524	0.812717	1.28518	1.02044	1.01621	1.27005	1.07639	0.83662	1.15281
PPAC_146	sp|P24666|PPAC_HUMAN	ACP1	Low molecular weight phosphotyrosine protein phosphatase OS=Homo sapiens OX=9606 GN=ACP1 PE=1 SV=3	146	K.QLIIEDPYYGNDSDFETVYQQC#VR.C	1.04932	0.955106	0.871953	0.888373	0.916643	1.06512	0.907697	0.893494	1.30986	0.962164	1.00221	0.880163	0.990881	0.900595	1.13601
ATP9B_1143	sp|O43861|ATP9B_HUMAN	ATP9B	Probable phospholipid-transporting ATPase IIB OS=Homo sapiens OX=9606 GN=ATP9B PE=2 SV=4	1143	K.LSPPSYC#K.L	0.977888	1.02314	1.17262	0.998618	0.902917	0.840574	1.24684	1.375	0.958002	1.57945	1.00051	1.08562	0.871745	1.31092	1.26872
DUSTY_586	sp|Q6XUX3|DUSTY_HUMAN	DSTYK	Dual serine/threonine and tyrosine protein kinase OS=Homo sapiens OX=9606 GN=DSTYK PE=1 SV=2	586	K.SIC#SQFR.T	1.19607	0.85916	0.924815	0.823939	1.55671	0.962789	1.03352	1.02132	0.711441	0.733225	1.02761	0.874377	1.25975	1.02742	0.722333
OTUB2_13	sp|Q96DC9|OTUB2_HUMAN	OTUB2	Ubiquitin thioesterase OTUB2 OS=Homo sapiens OX=9606 GN=OTUB2 PE=1 SV=2	13	K.C#DILSILR.D	1.20694	0.853638	0.82977	1.15711	0.978661	0.770817	0.764973	0.891343	0.783385	0.771407	1.03029	0.99344	0.874739	0.828158	0.777396
PK3CA_971	sp|P42336|PK3CA_HUMAN	PIK3CA	Phosphatidylinositol 4,5-bisphosphate 3-kinase catalytic subunit alpha isoform OS=Homo sapiens OX=9606 GN=PIK3CA PE=1 SV=2	971	K.GAQEC#TK.T	0.901682	1.12238	0.904021	0.810151	0.760364	0.763417	0.884892	1.04655	0.890925	1.23948	1.01203	0.857086	0.76189	0.965719	1.0652
RFA2_219	sp|P15927|RFA2_HUMAN	RPA2	Replication protein A 32 kDa subunit OS=Homo sapiens OX=9606 GN=RPA2 PE=1 SV=1	219	K.AC#PRPEGLNFQDLK.N	0.962737	1.04026	1.02271	1.05345	0.940851	0.854233	0.869264	0.912665	0.928977	1.01251	1.0015	1.03808	0.897542	0.890965	0.970743
ZC12C_416	sp|Q9C0D7|ZC12C_HUMAN	ZC3H12C	Probable ribonuclease ZC3H12C OS=Homo sapiens OX=9606 GN=ZC3H12C PE=1 SV=2	416	K.KQPC#PYGK.K	1.02313	0.977892	1.05926	1.0986	1.16898	1.0997	1.07964	1.04411	0.954446	1.19059	1.00051	1.07893	1.13434	1.06187	1.07252
TRFM_603	sp|P08582|TRFM_HUMAN	MELTF	Melanotransferrin OS=Homo sapiens OX=9606 GN=MELTF PE=1 SV=2	603	R.SEDYELLC#PNGAR.A	1.13153	0.895867	1.00421	1.74217	1.38968	1.09443	0.953714	1.2245	1.25583	1.05233	1.0137	1.37319	1.24205	1.08911	1.15408
RT27_101	sp|Q92552|RT27_HUMAN	MRPS27	28S ribosomal protein S27, mitochondrial OS=Homo sapiens OX=9606 GN=MRPS27 PE=1 SV=3	101	R.HSPNC#WYLR.N	0.964825	1.03784	1.17099	1.04279	0.825299	0.870844	1.10156	1.03866	1.0478	1.30129	1.00133	1.10689	0.848072	1.07011	1.17455
DNJB8_70	sp|Q8NHS0|DNJB8_HUMAN	DNAJB8	DnaJ homolog subfamily B member 8 OS=Homo sapiens OX=9606 GN=DNAJB8 PE=1 SV=1	70	R.AGC#DSWR.A	1.09967	0.916898	0.677353	0.697822	0.913523	0.6714	0.638585	1.04636	0.640645	0.718524	1.00828	0.687587	0.792462	0.842475	0.679585
WDR59_26	sp|Q6PJI9|WDR59_HUMAN	WDR59	GATOR complex protein WDR59 OS=Homo sapiens OX=9606 GN=WDR59 PE=1 SV=2	26	R.DSQATAM*SVDC#LGQHAVLSGR.R	1.33025	0.801113	0.833158	1.13885	1.17259	0.769942	0.74811	0.709229	0.650905	1.72817	1.06568	0.986003	0.971267	0.72867	1.18954
U3KQC9_60	tr|U3KQC9|U3KQC9_HUMAN	SEC31A	Isoform of O94979, Protein transport protein Sec31A (Fragment) OS=Homo sapiens OX=9606 GN=SEC31A PE=1 SV=1	60	K.SC#ATFSS.-	0.954365	1.05022	0.899971	0.860584	0.757756	0.735128	0.910719	0.763679	0.849362	0.908866	1.00229	0.880277	0.746442	0.837199	0.879114
SHIP2_215	sp|O15357|SHIP2_HUMAN	INPPL1	Phosphatidylinositol 3,4,5-trisphosphate 5-phosphatase 2 OS=Homo sapiens OX=9606 GN=INPPL1 PE=1 SV=2	215	R.TLATSC#R.R	0.952398	1.05261	0.933029	1.01256	1.01876	1.02425	1.06953	1.06355	1.01333	0.984826	1.0025	0.972793	1.0215	1.06654	0.999077
UBP14_257	sp|P54578|UBP14_HUMAN	USP14	Ubiquitin carboxyl-terminal hydrolase 14 OS=Homo sapiens OX=9606 GN=USP14 PE=1 SV=3	257	K.C#TESEEEEVTK.G	1.02402	0.977082	0.893247	1.24568	1.00171	0.826098	0.807663	0.986145	0.711698	0.846824	1.00055	1.06946	0.913903	0.896904	0.779261
TT21B_914	sp|Q7Z4L5|TT21B_HUMAN	TTC21B	Tetratricopeptide repeat protein 21B OS=Homo sapiens OX=9606 GN=TTC21B PE=1 SV=2	914	R.EALVHC#ETDNK.I	0.999097	1.0009	0.769391	0.872928	1.01421	0.865415	0.900651	0.851752	0.976169	1.11492	1	0.82116	0.939814	0.876202	1.04554
RSF1_638	sp|Q96T23|RSF1_HUMAN	RSF1	Remodeling and spacing factor 1 OS=Homo sapiens OX=9606 GN=RSF1 PE=1 SV=2	638	K.PGSPEAAETSPPSNIIDHC#EK.L	0.972154	1.02949	0.933981	1.18182	0.903192	0.888729	0.88167	0.972809	0.959441	0.823317	1.00082	1.0579	0.895961	0.92724	0.891379
COR2B_46	sp|Q9UQ03|COR2B_HUMAN	CORO2B	Coronin-2B OS=Homo sapiens OX=9606 GN=CORO2B PE=1 SV=4	46	K.NVHDNHFC#AVNTR.F	1.11091	0.909228	0.733822	0.955485	0.873547	0.643469	0.599202	0.681406	1.10681	0.550871	1.01007	0.844653	0.758508	0.640304	0.828842
GDE_172	sp|P35573|GDE_HUMAN	AGL	Glycogen debranching enzyme OS=Homo sapiens OX=9606 GN=AGL PE=1 SV=3	172	R.SC#YSLANQLELNPDFSRPNR.K	0.961318	1.04193	0.918675	0.9335	1.00149	1.16818	0.967416	1.0057	0.761116	1.10507	1.00162	0.926087	1.08483	0.986556	0.933094
DPOG2_95	sp|Q9UHN1|DPOG2_HUMAN	POLG2	DNA polymerase subunit gamma-2, mitochondrial OS=Homo sapiens OX=9606 GN=POLG2 PE=1 SV=1	95	R.DSLLSGC#HPGFGPLGVELR.K	1.08663	0.926166	0.741701	0.736607	1.06823	0.695525	1.01084	1.04839	0.93342	1.03824	1.0064	0.739154	0.881876	1.02961	0.985829
RGPA2_612	sp|Q2PPJ7|RGPA2_HUMAN	RALGAPA2	Ral GTPase-activating protein subunit alpha-2 OS=Homo sapiens OX=9606 GN=RALGAPA2 PE=1 SV=2	612	R.ANLC#VYISR.E	0.871308	1.1733	0.937216	0.82545	0.73926	0.804023	0.745936	0.797297	0.836032	0.925317	1.0223	0.881333	0.771642	0.771617	0.880675
TARSH_807	sp|Q7Z7G0|TARSH_HUMAN	ABI3BP	Target of Nesh-SH3 OS=Homo sapiens OX=9606 GN=ABI3BP PE=1 SV=2	807	R.YIQKPDNSPC#SITDSVK.R	0.826389	1.26596	0.817653	0.707038	0.562545	0.693722	0.603825	0.531981	0.688167	0.779738	1.04617	0.762346	0.628134	0.567903	0.733953
MLKL_184	sp|Q8NB16|MLKL_HUMAN	MLKL	Mixed lineage kinase domain-like protein OS=Homo sapiens OX=9606 GN=MLKL PE=1 SV=1	184	K.C#M*QEIPQEQIK.E	0.964474	1.03824	1.14278	1.07663	0.980478	0.829137	1.07204	0.725271	0.941866	1.18316	1.00136	1.10971	0.904808	0.898655	1.06251
ZN598_610	sp|Q86UK7|ZN598_HUMAN	ZNF598	E3 ubiquitin-protein ligase ZNF598 OS=Homo sapiens OX=9606 GN=ZNF598 PE=1 SV=1	610	K.PGTTLPQPPPATC#PPGALQAPEAPASR.A	1.19732	0.858513	1.45973	1.22393	0.955941	1.20844	1.12845	1.29359	1.36122	1.36122	1.02792	1.34183	1.08219	1.21102	1.36122
P66B_409	sp|Q8WXI9|P66B_HUMAN	GATAD2B	Transcriptional repressor p66-beta OS=Homo sapiens OX=9606 GN=GATAD2B PE=1 SV=1	409	K.SC#ASLLR.V	0.966725	1.03565	1.02362	1.35006	0.990492	0.974318	0.996986	1.08424	0.921194	1.17272	1.00119	1.18684	0.982405	1.04061	1.04696
CE152_1182	sp|O94986|CE152_HUMAN	CEP152	Centrosomal protein of 152 kDa OS=Homo sapiens OX=9606 GN=CEP152 PE=1 SV=4	1182	K.QEC#QDLK.G	0.950199	1.05531	0.63941	1.14663	0.867273	0.625984	0.985537	1.10077	0.778564	0.804837	1.00275	0.893022	0.746628	1.04315	0.7917
PRKDC_1791	sp|P78527|PRKDC_HUMAN	PRKDC	DNA-dependent protein kinase catalytic subunit OS=Homo sapiens OX=9606 GN=PRKDC PE=1 SV=3	1791	R.GSC#VTQVGLLESVYEMFR.K	0.81735	1.28777	0.985437	1.08927	0.913666	0.967504	1.0593	0.854246	1.32759	1.36325	1.05256	1.03735	0.940585	0.956772	1.34542
SYNJ1_374	sp|O43426|SYNJ1_HUMAN	SYNJ1	Synaptojanin-1 OS=Homo sapiens OX=9606 GN=SYNJ1 PE=1 SV=2	374	R.C#QSGTVR.T	1.00945	0.990726	0.747263	0.925075	0.887004	0.672414	0.82616	1.0518	0.889573	0.680233	1.00009	0.836169	0.779709	0.938979	0.784903
ZN623_489	sp|O75123|ZN623_HUMAN	ZNF623	Zinc finger protein 623 OS=Homo sapiens OX=9606 GN=ZNF623 PE=1 SV=3	489	K.LYEC#SQYGR.D	1.25476	0.83123	0.730591	0.812436	1.36059	0.7905	0.978342	0.979554	1.21242	1.43989	1.043	0.771514	1.07554	0.978948	1.32616
MLXPL_731	sp|Q9NP71|MLXPL_HUMAN	MLXIPL	Carbohydrate-responsive element-binding protein OS=Homo sapiens OX=9606 GN=MLXIPL PE=1 SV=1	731	R.DEIEELNAAINLC#QQQLPATGVPITHQR.F	1.01151	0.98875	1.17012	1.13	0.953778	0.867325	0.862909	0.961507	0.966993	1.18531	1.00013	1.15006	0.910551	0.912208	1.07615
KMT2C_1103	sp|Q8NEZ4|KMT2C_HUMAN	KMT2C	Histone-lysine N-methyltransferase 2C OS=Homo sapiens OX=9606 GN=KMT2C PE=1 SV=3	1103	R.EEDLILQC#R.Q	0.989086	1.01116	1.65777	1.34259	0.967096	1.01636	1.08317	1.22466	1.08263	1.08804	1.00012	1.50018	0.991726	1.15391	1.08534
LCOR-3_1546	sp|Q96JN0-3|LCOR-3_HUMAN	LCOR	Isoform of Q96JN0, Isoform 3 of Ligand-dependent corepressor OS=Homo sapiens OX=9606 GN=LCOR PE=1 SV=2	1546	K.LDC#SHSK.R	0.972038	1.02962	0.996599	0.803054	1.10269	0.858878	2.33599	1.28348	1.28832	1.36733	1.00083	0.899826	0.980783	1.80974	1.32782
TGO1_1899	sp|Q5JRA6|TGO1_HUMAN	MIA3	Transport and Golgi organization protein 1 homolog OS=Homo sapiens OX=9606 GN=MIA3 PE=1 SV=1	1899	R.DEPPPASQSTSQDC#SQALK.Q	0.958272	1.04553	0.94505	1.38244	0.9058	0.821722	0.930188	1.03802	0.907485	0.947803	1.0019	1.16374	0.863761	0.984105	0.927644
AKAP8_351	sp|O43823|AKAP8_HUMAN	AKAP8	A-kinase anchor protein 8 OS=Homo sapiens OX=9606 GN=AKAP8 PE=1 SV=1	351	R.VDSEGDFSENDDAAGDFRSGDEEFKGEDELC#DSGR.Q	0.99882	1.00118	0.94011	1.55396	0.973253	0.777839	0.93485	1.07783	0.856767	0.829675	1	1.24704	0.875546	1.00634	0.843221
ARNT_400	sp|P27540|ARNT_HUMAN	ARNT	Aryl hydrocarbon receptor nuclear translocator OS=Homo sapiens OX=9606 GN=ARNT PE=1 SV=1	400	K.NIVEFC#HPEDQQLLR.D	1.03453	0.967697	0.771845	1.35452	0.66463	1.29674	1.05244	1.01823	0.992795	1.05244	1.00112	1.06318	0.980684	1.03534	1.02262
UNK_383	sp|Q9C0B0|UNK_HUMAN	UNK	RING finger protein unkempt homolog OS=Homo sapiens OX=9606 GN=UNK PE=1 SV=2	383	R.NSSLGSPSNLC#GSPPGSIR.K	0.990371	1.00982	1.18372	1.42264	1.2053	1.10111	1.13532	0.994628	1.33896	1.06317	1.00009	1.30318	1.1532	1.06498	1.20106
ADCY9_1333	sp|O60503|ADCY9_HUMAN	ADCY9	Adenylate cyclase type 9 OS=Homo sapiens OX=9606 GN=ADCY9 PE=1 SV=4	1333	K.DDC#DETGIEEANELTK.L	0.966667	1.03571	0.79539	1.18288	0.713444	0.820101	0.919196	0.960354	0.964855	0.836086	1.00119	0.989135	0.766773	0.939775	0.90047
UBP38_180	sp|Q8NB14|UBP38_HUMAN	USP38	Ubiquitin carboxyl-terminal hydrolase 38 OS=Homo sapiens OX=9606 GN=USP38 PE=1 SV=2	180	R.TIGHFQC#VSTQER.E	0.837878	1.23991	0.919978	1.02986	0.822184	0.897028	0.739444	0.89489	0.796794	0.911051	1.03889	0.974919	0.859606	0.817167	0.853923
WDR37_251	sp|Q9Y2I8|WDR37_HUMAN	WDR37	WD repeat-containing protein 37 OS=Homo sapiens OX=9606 GN=WDR37 PE=1 SV=2	251	R.YAVQLPTPQPVADTSISGEDEVEC#SDK.D	1.10439	0.913643	0.712642	1.34989	1.04279	0.672782	0.985133	0.918085	0.983082	0.66755	1.00901	1.03127	0.857788	0.951609	0.825316
SYCC_389	sp|P49589|SYCC_HUMAN	CARS1	Cysteine--tRNA ligase, cytoplasmic OS=Homo sapiens OX=9606 GN=CARS1 PE=1 SV=3	389	R.FPHHDNELAQSEAYFENDC#WVR.Y	1.04464	0.959016	1.25022	0.748401	0.7488	0.949932	0.926733	1.23266	1.135	0.763458	1.00183	0.999312	0.849366	1.0797	0.949231
RASA1_906	sp|P20936|RASA1_HUMAN	RASA1	Ras GTPase-activating protein 1 OS=Homo sapiens OX=9606 GN=RASA1 PE=1 SV=1	906	R.LIC#PAILNPR.M	0.945444	1.06124	0.859177	1.086	0.994505	0.929264	0.782045	0.98429	0.833675	0.911584	1.00334	0.972589	0.961885	0.883168	0.872629
BIRC3_232	sp|Q13489|BIRC3_HUMAN	BIRC3	Baculoviral IAP repeat-containing protein 3 OS=Homo sapiens OX=9606 GN=BIRC3 PE=1 SV=2	232	K.C#PFIENQLQDTSR.Y	0.943092	1.06422	0.93126	0.984798	0.901569	0.788973	0.84033	0.911253	1.06805	0.839538	1.00365	0.958029	0.845271	0.875792	0.953792
MCM5_355	sp|P33992|MCM5_HUMAN	MCM5	DNA replication licensing factor MCM5 OS=Homo sapiens OX=9606 GN=MCM5 PE=1 SV=5	355	K.AIAC#LLFGGSR.K	1.08344	0.928496	0.867176	0.966758	1.03196	1.05866	0.832702	0.982961	1.19694	1.1207	1.00597	0.916967	1.04531	0.907832	1.15882
KNDC1_890	sp|Q76NI1|KNDC1_HUMAN	KNDC1	Kinase non-catalytic C-lobe domain-containing protein 1 OS=Homo sapiens OX=9606 GN=KNDC1 PE=2 SV=2	890	R.TAC#PSLQEATR.L	1.08857	0.924762	0.921252	1.09162	0.873201	1.2938	1.32199	1.02103	1.10216	1.36953	1.00666	1.00644	1.0835	1.17151	1.23585
DJC16_744	sp|Q9Y2G8|DJC16_HUMAN	DNAJC16	DnaJ homolog subfamily C member 16 OS=Homo sapiens OX=9606 GN=DNAJC16 PE=2 SV=3	744	K.PSC#GLGSR.P	0.878245	1.16095	1.21246	1.97361	1.07326	0.804643	0.889237	1.01355	0.910897	1.38499	1.0196	1.59303	0.938953	0.951394	1.14794
FAKD3_87	sp|Q14CZ7|FAKD3_HUMAN	FASTKD3	FAST kinase domain-containing protein 3, mitochondrial OS=Homo sapiens OX=9606 GN=FASTKD3 PE=1 SV=2	87	K.NGNDLHPLGGPVFSQVSDC#DR.L	0.946013	1.06052	0.93545	1.10148	1.08455	0.998882	1.11522	1.09072	1.20657	1.18628	1.00327	1.01846	1.04171	1.10297	1.19643
TESK2_534	sp|Q96S53|TESK2_HUMAN	TESK2	Dual specificity testis-specific protein kinase 2 OS=Homo sapiens OX=9606 GN=TESK2 PE=1 SV=1	534	R.PQGTSPC#PAGASEEMEVEER.P	1.02048	0.980325	0.714464	1.1483	0.916067	0.784932	1.04372	0.877489	0.848261	0.909524	1.0004	0.93138	0.850499	0.960602	0.878892
SPT6H_575	sp|Q7KZ85|SPT6H_HUMAN	SUPT6H	Transcription elongation factor SPT6 OS=Homo sapiens OX=9606 GN=SUPT6H PE=1 SV=2	575	K.DYVC#SQFPTPEAVLEGAR.Y	1.03202	0.969909	0.983308	1.29093	0.865417	0.870267	1.00411	1.03202	1.10667	1.03892	1.00096	1.13712	0.867842	1.01807	1.0728
RND3_177	sp|P61587|RND3_HUMAN	RND3	Rho-related GTP-binding protein RhoE OS=Homo sapiens OX=9606 GN=RND3 PE=1 SV=1	177	K.QIGAATYIEC#SALQSENSVR.D	0.919834	1.09547	1.30895	1.17601	0.96498	1.1644	1.66446	1.01697	1.23044	1.24835	1.00765	1.24248	1.06469	1.34072	1.23939
KIF15_862	sp|Q9NS87|KIF15_HUMAN	KIF15	Kinesin-like protein KIF15 OS=Homo sapiens OX=9606 GN=KIF15 PE=1 SV=1	862	K.AC#LQDSYDNLQEIM*K.F	1.18246	0.866321	1.10878	1.17478	1.68295	0.889754	0.7715	0.881088	0.838224	0.925405	1.02439	1.14178	1.28635	0.826294	0.881814
SLBP_15	sp|Q14493|SLBP_HUMAN	SLBP	Histone RNA hairpin-binding protein OS=Homo sapiens OX=9606 GN=SLBP PE=1 SV=1	15	R.C#DGDASPPSPAR.W	0.959452	1.04413	1.42124	1.25987	0.866812	1.03746	0.764115	1.22196	1.05835	0.952292	1.00179	1.34056	0.952134	0.993035	1.00532
A0A1B0GV45_120	tr|A0A1B0GV45|A0A1B0GV45_HUMAN	MYO18A	Isoform of Q92614, Unconventional myosin-XVIIIa (Fragment) OS=Homo sapiens OX=9606 GN=MYO18A PE=1 SV=1	120	R.KSEEPEEC#GSVR.S	1.01393	0.986448	0.878653	0.65113	0.561282	0.745151	0.87421	0.828144	0.682626	0.621294	1.00019	0.764892	0.653217	0.851177	0.65196
TXD11_815	sp|Q6PKC3|TXD11_HUMAN	TXNDC11	Thioredoxin domain-containing protein 11 OS=Homo sapiens OX=9606 GN=TXNDC11 PE=1 SV=2	815	K.EC#LQSEAVLQR.G	0.951373	1.05387	0.824083	0.977086	0.919801	0.868861	1.00544	1.65968	0.871593	0.93743	1.00262	0.900585	0.894331	1.33256	0.904511
HTR5B_1262	sp|Q9P2D3|HTR5B_HUMAN	HEATR5B	HEAT repeat-containing protein 5B OS=Homo sapiens OX=9606 GN=HEATR5B PE=1 SV=2	1262	R.IINLC#ENADQAHFDLALAR.S	1.02192	0.979004	0.89992	1.13444	0.836508	0.96275	0.785243	0.887211	0.910793	0.93354	1.00046	1.01718	0.899629	0.836227	0.922167
SETX_1554	sp|Q7Z333|SETX_HUMAN	SETX	Probable helicase senataxin OS=Homo sapiens OX=9606 GN=SETX PE=1 SV=4	1554	K.DC#LETTK.N	1.0794	0.931478	1.289	1.03562	0.916897	1.26444	1.22178	1.64996	1.08116	0.974792	1.00544	1.16231	1.09067	1.43587	1.02798
PDD2L_100	sp|Q9BRP1|PDD2L_HUMAN	PDCD2L	Programmed cell death protein 2-like OS=Homo sapiens OX=9606 GN=PDCD2L PE=1 SV=1	100	R.SQC#LQVPER.E	1.01574	0.984743	1.07762	1.19658	0.914054	1.03135	0.776115	1.00967	0.782291	1.02188	1.00024	1.1371	0.972702	0.892894	0.902083
PSMD8_112	sp|P48556|PSMD8_HUMAN	PSMD8	26S proteasome non-ATPase regulatory subunit 8 OS=Homo sapiens OX=9606 GN=PSMD8 PE=1 SV=2	112	K.C#GEELGR.L	1.05124	0.95352	1.0466	1.48469	0.995799	0.931456	0.991403	1.01644	0.93554	0.907486	1.00238	1.26565	0.963628	1.00392	0.921513
PLXB2_1504	sp|O15031|PLXB2_HUMAN	PLXNB2	Plexin-B2 OS=Homo sapiens OX=9606 GN=PLXNB2 PE=1 SV=3	1504	R.GQPC#SC#WPRPDSVVLEWR.P	1	1	0.984551	0.989414	0.999287	0.993622	1.01081	1.17224	0.947297	1.06454	1	0.986982	0.996454	1.09153	1.00592
PX11B_85	sp|O96011|PX11B_HUMAN	PEX11B	Peroxisomal membrane protein 11B OS=Homo sapiens OX=9606 GN=PEX11B PE=1 SV=1	85	R.FC#ITVSHLNR.A	0.886232	1.14728	0.960421	0.815522	1.01903	0.978248	0.801188	1.05012	0.926648	1.06337	1.01676	0.887972	0.998641	0.925656	0.995008
EIF3J_188	sp|O75822|EIF3J_HUMAN	EIF3J	Eukaryotic translation initiation factor 3 subunit J OS=Homo sapiens OX=9606 GN=EIF3J PE=1 SV=2	188	R.DVC#ISLEIDDLKK.I	0.962279	1.0408	1.14364	2.04248	0.944822	0.848608	0.95057	1.18036	1.4758	1.33833	1.00154	1.59306	0.896715	1.06546	1.40706
WDR47_367	sp|O94967|WDR47_HUMAN	WDR47	WD repeat-containing protein 47 OS=Homo sapiens OX=9606 GN=WDR47 PE=1 SV=1	367	R.SLMLENTEC#HSIYEESPER.D	0.943161	1.06413	1.1088	1.44937	1.11464	1.14997	0.93799	1.2864	0.727521	1.18538	1.00365	1.27908	1.13231	1.1122	0.956452
PISD-2_266	sp|Q9UG56-2|PISD-2_HUMAN	PISD	Isoform of Q9UG56, Isoform 2 of Phosphatidylserine decarboxylase proenzyme, mitochondrial OS=Homo sapiens OX=9606 GN=PISD PE=1 SV=4	266	K.ELFC#HNER.V	0.969801	1.03214	0.899577	1.05714	0.859596	1.17137	0.815525	0.995904	1.20538	1.20624	1.00097	0.97836	1.01548	0.905714	1.20581
INP4A_696	sp|Q96PE3|INP4A_HUMAN	INPP4A	Inositol polyphosphate-4-phosphatase type I A OS=Homo sapiens OX=9606 GN=INPP4A PE=1 SV=1	696	R.NC#LHDDGFLR.Q	1.03407	0.968104	0.850366	1.07702	0.807681	0.81309	1.06118	0.994045	0.856914	0.846056	1.00109	0.963691	0.810385	1.02761	0.851485
ENOA_339	sp|P06733|ENOA_HUMAN	ENO1	Alpha-enolase OS=Homo sapiens OX=9606 GN=ENO1 PE=1 SV=2	339	K.SC#NC#LLLK.V	0.941898	1.06574	0.935849	0.977512	1.01416	0.982756	1.03712	0.925447	0.97041	0.966606	1.00382	0.95668	0.998456	0.981286	0.968508
SMYD4_501	sp|Q8IYR2|SMYD4_HUMAN	SMYD4	SET and MYND domain-containing protein 4 OS=Homo sapiens OX=9606 GN=SMYD4 PE=1 SV=3	501	R.HM*LQLQC#NAQAM*TTIQHTGPK.G	1.00585	0.99422	1.00417	0.740012	0.957075	0.872464	0.885294	1.10764	0.929012	1.30586	1.00003	0.872091	0.914769	0.996465	1.11743
RNPC3_388	sp|Q96LT9|RNPC3_HUMAN	RNPC3	RNA-binding region-containing protein 3 OS=Homo sapiens OX=9606 GN=RNPC3 PE=1 SV=1	388	K.EDSDEM*PSEC#ISR.R	1.04468	0.958984	1.23367	1.03937	1.22383	1.16241	0.874911	0.996347	1.15802	0.853616	1.00183	1.13652	1.19312	0.935629	1.00582
PML_57	sp|P29590|PML_HUMAN	PML	Protein PML OS=Homo sapiens OX=9606 GN=PML PE=1 SV=3	57	R.C#QQC#QAEAK.C	1.0619	0.944918	0.898949	1.35883	0.982442	0.907121	0.913488	1.01132	0.912374	0.944918	1.00341	1.12889	0.944781	0.962403	0.928646
MTREX_650	sp|P42285|MTREX_HUMAN	MTREX	Exosome RNA helicase MTR4 OS=Homo sapiens OX=9606 GN=MTREX PE=1 SV=3	650	K.YC#LPFLQPGR.L	0.960924	1.04239	0.706728	1.01692	1.12944	1.07769	1.10183	1.29271	0.860095	1.42556	1.00166	0.861822	1.10356	1.19727	1.14283
IDHP_154	sp|P48735|IDHP_HUMAN	IDH2	Isocitrate dehydrogenase [NADP], mitochondrial OS=Homo sapiens OX=9606 GN=IDH2 PE=1 SV=2	154	R.NILGGTVFREPIIC#K.N	0.881096	1.156	1.10516	0.551742	0.663027	0.949403	0.992959	0.8654	0.545273	1.43627	1.01855	0.828449	0.806215	0.92918	0.990771
KMT2E_160	sp|Q8IZD2|KMT2E_HUMAN	KMT2E	Inactive histone-lysine N-methyltransferase 2E OS=Homo sapiens OX=9606 GN=KMT2E PE=1 SV=1	160	R.QHIPDTYLC#ER.C	0.888861	1.1429	0.811281	0.852439	0.857458	0.900309	0.966538	0.919737	0.844203	0.970833	1.01588	0.83186	0.878884	0.943137	0.907518
CARF_178	sp|Q9NXV6|CARF_HUMAN	CDKN2AIP	CDKN2A-interacting protein OS=Homo sapiens OX=9606 GN=CDKN2AIP PE=1 SV=3	178	R.ASAQQENSSTC#IGSAIK.S	0.953129	1.05172	0.981155	0.97206	1.18213	1.04157	0.754471	1.07293	1.15534	1.03162	1.00242	0.976608	1.11185	0.913701	1.09348
LDLR_452	sp|P01130|LDLR_HUMAN	LDLR	Low-density lipoprotein receptor OS=Homo sapiens OX=9606 GN=LDLR PE=1 SV=1	452	R.MIC#STQLDR.A	0.992647	1.00746	1.19469	0.662848	1	0.995086	1.45161	0.790244	1.0686	0.737034	1.00005	0.928769	0.997543	1.12093	0.902818
ZN791_311	sp|Q3KP31|ZN791_HUMAN	ZNF791	Zinc finger protein 791 OS=Homo sapiens OX=9606 GN=ZNF791 PE=1 SV=1	311	R.C#STSIQIHER.I	0.909711	1.11019	0.965503	1.51944	1.04566	0.789895	0.756171	0.800494	1.43663	1.52352	1.00995	1.24247	0.91778	0.778333	1.48008
A0A3B3ISF0_42	tr|A0A3B3ISF0|A0A3B3ISF0_HUMAN	LARP1B	Isoform of Q659C4, La-related protein 1B OS=Homo sapiens OX=9606 GN=LARP1B PE=1 SV=1	42	R.PAEQPPPPEC#EGK.E	0.968314	1.03383	0.958023	1.33161	1.16023	0.83011	1.07835	0.991749	0.858571	1.34753	1.00107	1.14482	0.995171	1.03505	1.10305
BRAT1_422	sp|Q6PJG6|BRAT1_HUMAN	BRAT1	BRCA1-associated ATM activator 1 OS=Homo sapiens OX=9606 GN=BRAT1 PE=1 SV=2	422	R.LCDGSAAPASSVGGHLCGTLAGC#VR.V	0.765169	1.4428	0.827461	0.795561	0.992711	0.666341	0.449208	0.971469	0.887875	0.656702	1.10398	0.811511	0.829526	0.710339	0.772288
EXOC7_667	sp|Q9UPT5|EXOC7_HUMAN	EXOC7	Exocyst complex component 7 OS=Homo sapiens OX=9606 GN=EXOC7 PE=1 SV=3	667	K.GFNDGLEELC#K.I	0.966835	1.03552	1.06759	0.969113	0.885633	0.977007	0.988921	1.00585	1.0794	1.01813	1.00118	1.01835	0.93132	0.997387	1.04876
F185A_172	sp|Q8N0U4|F185A_HUMAN	FAM185A	Protein FAM185A OS=Homo sapiens OX=9606 GN=FAM185A PE=1 SV=3	172	K.VQSIEGDNC#K.I	0.906517	1.11498	1.03746	0.849641	0.775284	1.01019	0.984625	0.958229	1.16219	0.906517	1.01075	0.943551	0.892736	0.971427	1.03436
THYN1_89	sp|Q9P016|THYN1_HUMAN	THYN1	Thymocyte nuclear protein 1 OS=Homo sapiens OX=9606 GN=THYN1 PE=1 SV=1	89	K.QTTC#WDGVR.N	1.21154	0.851351	0.84467	0.855865	0.843566	0.904412	0.734642	0.906316	1.28507	0.840273	1.03144	0.850267	0.873989	0.820479	1.06267
UH1BL_227	sp|A0JNW5|UH1BL_HUMAN	UHRF1BP1L	UHRF1-binding protein 1-like OS=Homo sapiens OX=9606 GN=UHRF1BP1L PE=1 SV=2	227	K.DC#NVIATK.L	1.09883	0.917479	1.22558	0.85441	0.895649	0.803844	1.01424	0.690514	1.2032	0.989114	1.00816	1.04	0.849747	0.852378	1.09616
FAAA_193	sp|P16930|FAAA_HUMAN	FAH	Fumarylacetoacetase OS=Homo sapiens OX=9606 GN=FAH PE=1 SV=2	193	K.PPVYGAC#K.L	1.14096	0.890041	0.944284	1.37238	0.807805	0.849748	0.762966	1.02026	0.896747	0.822781	1.0155	1.15833	0.828777	0.891614	0.859764
KLDC4_465	sp|Q8TBB5|KLDC4_HUMAN	KLHDC4	Kelch domain-containing protein 4 OS=Homo sapiens OX=9606 GN=KLHDC4 PE=1 SV=1	465	R.QVTLSDLHC#LDLHR.M	0.819639	1.28213	0.764663	1.03681	0.911561	0.969268	1.03763	0.825031	1.15555	0.885806	1.05089	0.900737	0.940414	0.93133	1.02068
GTF2I_745	sp|P78347|GTF2I_HUMAN	GTF2I	General transcription factor II-I OS=Homo sapiens OX=9606 GN=GTF2I PE=1 SV=2	745	K.C#GEALGLK.Q	1.09234	0.922053	1.00194	1.5501	1.08483	1.05148	0.819928	1.13788	0.97093	1.12748	1.0072	1.27602	1.06816	0.978902	1.04921
C163B_1125	sp|Q9NR16|C163B_HUMAN	CD163L1	Scavenger receptor cysteine-rich type 1 protein M160 OS=Homo sapiens OX=9606 GN=CD163L1 PE=1 SV=2	1125	R.GWGQHDC#R.H	0.841383	1.23232	0.540169	0.333261	0.763446	0.707756	1.08878	0.760417	1.29695	1.21667	1.03685	0.436715	0.735601	0.924598	1.25681
PRDM2_455	sp|Q13029|PRDM2_HUMAN	PRDM2	PR domain zinc finger protein 2 OS=Homo sapiens OX=9606 GN=PRDM2 PE=1 SV=3	455	K.DDSSPPSLGPDC#LIM*NSEK.A	0.97345	1.02804	0.788031	0.80821	0.792929	0.847122	0.734173	0.911432	1.03534	0.892566	1.00074	0.798121	0.820026	0.822802	0.963953
UBP3_385	sp|Q9Y6I4|UBP3_HUMAN	USP3	Ubiquitin carboxyl-terminal hydrolase 3 OS=Homo sapiens OX=9606 GN=USP3 PE=1 SV=2	385	R.SFTDLEELDETELYM*C#HK.C	0.833157	1.2504	1.09583	1.0823	1.24448	1.19545	0.776575	0.714027	0.971675	1.00638	1.04178	1.08907	1.21997	0.745301	0.989026
ZSWM6_570	sp|Q9HCJ5|ZSWM6_HUMAN	ZSWIM6	Zinc finger SWIM domain-containing protein 6 OS=Homo sapiens OX=9606 GN=ZSWIM6 PE=1 SV=2	570	R.GWPLWHEHVPTAC#AR.V	0.909171	1.11099	0.767105	0.813788	0.922234	0.878679	0.767334	0.855833	0.770327	1.00924	1.01008	0.790446	0.900457	0.811584	0.889782
RBGP1_476	sp|Q9Y3P9|RBGP1_HUMAN	RABGAP1	Rab GTPase-activating protein 1 OS=Homo sapiens OX=9606 GN=RABGAP1 PE=1 SV=3	476	K.NNTDTLYEVVC#LESESER.E	1.12317	0.901175	0.872285	0.873188	0.893538	0.850302	0.640471	0.728411	1.1307	1.53085	1.01217	0.872737	0.87192	0.684441	1.33078
MAAI_205	sp|O43708|MAAI_HUMAN	GSTZ1	Maleylacetoacetate isomerase OS=Homo sapiens OX=9606 GN=GSTZ1 PE=1 SV=3	205	R.LLVLEAFQVSHPC#R.Q	0.990017	1.01019	1.08516	0.784928	0.62596	0.937911	0.9205	1.09034	0.925731	1.05018	1.0001	0.935042	0.781936	1.00542	0.987957
UBA7_829	sp|P41226|UBA7_HUMAN	UBA7	Ubiquitin-like modifier-activating enzyme 7 OS=Homo sapiens OX=9606 GN=UBA7 PE=1 SV=2	829	R.C#QNYGIPPVNR.A	0.919509	1.09594	0.845244	1.12262	1.13221	0.941551	1.0343	1.1254	0.946593	0.818919	1.00772	0.983931	1.03688	1.07985	0.882756
WDR33_220	sp|Q9C0J8|WDR33_HUMAN	WDR33	pre-mRNA 3' end processing protein WDR33 OS=Homo sapiens OX=9606 GN=WDR33 PE=1 SV=2	220	K.FATC#SDDGTVR.I	0.953503	1.05126	1.47779	0.826615	0.873396	0.929236	1.46477	0.962701	0.994024	0.885275	1.00238	1.1522	0.901316	1.21374	0.939649
ZFPL1_230	sp|O95159|ZFPL1_HUMAN	ZFPL1	Zinc finger protein-like 1 OS=Homo sapiens OX=9606 GN=ZFPL1 PE=1 SV=2	230	R.TPGLHGDC#DDDK.Y	0.951742	1.05341	1.01123	2.43997	0.934137	1.18359	0.910656	1.06282	0.736412	1.0268	1.00258	1.7256	1.05887	0.986737	0.881607
NCOR1_1274	sp|O75376|NCOR1_HUMAN	NCOR1	Nuclear receptor corepressor 1 OS=Homo sapiens OX=9606 GN=NCOR1 PE=1 SV=2	1274	R.ESPVSAPLEGLIC#R.A	0.929603	1.08193	0.777007	1.06493	1.30711	1.1284	1.02671	1.93901	1.82107	1.45975	1.00577	0.920968	1.21775	1.48286	1.64041
GSK3A_262	sp|P49840|GSK3A_HUMAN	GSK3A	Glycogen synthase kinase-3 alpha OS=Homo sapiens OX=9606 GN=GSK3A PE=1 SV=2	262	K.LC#DFGSAK.Q	0.946311	1.06015	0.975181	1.00896	0.92659	1.01397	0.94209	0.800853	0.967998	1.00982	1.00323	0.992069	0.970283	0.871472	0.988909
EMAL2-3_364	sp|O95834-3|EMAL2-3_HUMAN	EML2	Isoform of O95834, Isoform 3 of Echinoderm microtubule-associated protein-like 2 OS=Homo sapiens OX=9606 GN=EML2 PE=1 SV=1	364	R.AVC#C#VGFSK.S	0.751436	1.49429	1.63337	0.860646	0.799444	0.927191	1.24913	0.801671	0.906171	1.56925	1.12286	1.24701	0.863318	1.0254	1.23771
DCNL1_29	sp|Q96GG9|DCNL1_HUMAN	DCUN1D1	DCN1-like protein 1 OS=Homo sapiens OX=9606 GN=DCUN1D1 PE=1 SV=1	29	K.TAVSC#LSQNDWK.L	0.919723	1.09563	0.877304	1.1471	0.884708	0.968735	0.889733	0.959733	0.956441	1.08077	1.00768	1.0122	0.926721	0.924733	1.01861
FXL20_127	sp|Q96IG2|FXL20_HUMAN	FBXL20	F-box/LRR-repeat protein 20 OS=Homo sapiens OX=9606 GN=FBXL20 PE=1 SV=2	127	R.NIEVLNLNGC#TK.T	0.909924	1.10987	0.832226	0.921394	0.791191	0.878925	0.786932	0.939151	0.643556	0.84208	1.0099	0.87681	0.835058	0.863041	0.742818
RCC2_42	sp|Q9P258|RCC2_HUMAN	RCC2	Protein RCC2 OS=Homo sapiens OX=9606 GN=RCC2 PE=1 SV=2	42	R.C#SSSSGGGSSGDEDGLELDGAPGGGK.R	0.990868	1.0093	1.01816	1.54521	0.917819	0.945251	0.852616	1.02733	0.877276	0.978016	1.00008	1.28168	0.931535	0.939971	0.927646
IKBE_342	sp|O00221|IKBE_HUMAN	NFKBIE	NF-kappa-B inhibitor epsilon OS=Homo sapiens OX=9606 GN=NFKBIE PE=1 SV=3	342	R.QHLAC#AR.C	0.76277	1.4514	1.06329	0.940518	0.791519	0.992614	1.71429	0.671664	0.819013	1.95633	1.10709	1.0019	0.892067	1.19297	1.38767
FCHO1_505	sp|O14526|FCHO1_HUMAN	FCHO1	F-BAR domain only protein 1 OS=Homo sapiens OX=9606 GN=FCHO1 PE=1 SV=2	505	R.PGTPQSPPSC#R.A	1.35144	0.793621	0.840954	0.771898	0.659906	0.646789	0.847695	0.740806	0.487889	3.67826	1.07253	0.806426	0.653348	0.79425	2.08308
GDIA_282	sp|P31150|GDIA_HUMAN	GDI1	Rab GDP dissociation inhibitor alpha OS=Homo sapiens OX=9606 GN=GDI1 PE=1 SV=2	282	K.QLIC#DPSYIPDR.V	1.02715	0.974247	0.939677	1.02032	0.828498	0.955552	0.937409	1.17365	1.08613	0.883263	1.0007	0.979996	0.892025	1.05553	0.984696
C2C2L_359	sp|O14523|C2C2L_HUMAN	C2CD2L	Phospholipid transfer protein C2CD2L OS=Homo sapiens OX=9606 GN=C2CD2L PE=1 SV=3	359	R.SSSC#GDTELLGQATLPVGSPSR.P	0.993953	1.00612	1.05074	0.785075	0.833862	0.884331	0.932955	1.05835	0.798664	1.01741	1.00004	0.917907	0.859096	0.995653	0.908036
ZN292_96	sp|O60281|ZN292_HUMAN	ZNF292	Zinc finger protein 292 OS=Homo sapiens OX=9606 GN=ZNF292 PE=1 SV=3	96	K.ARPYLTSEC#ENVALVLER.L	1.00098	0.999018	0.920362	1.4912	1.16362	1.35419	1.10543	0.785935	1.84239	1.41841	1	1.20578	1.2589	0.945685	1.6304
COF1_147	sp|P23528|COF1_HUMAN	CFL1	Cofilin-1 OS=Homo sapiens OX=9606 GN=CFL1 PE=1 SV=3	147	K.DRC#TLAEK.L	1.16725	0.874674	1.3131	0.650414	0.963306	2.37355	1.1758	1.57966	0.830182	3.11003	1.02096	0.981758	1.66843	1.37773	1.97011
CASP7_186	sp|P55210|CASP7_HUMAN	CASP7	Caspase-7 OS=Homo sapiens OX=9606 GN=CASP7 PE=1 SV=1	186	K.LFFIQAC#R.G	0.949877	1.05571	0.81461	0.946965	0.797779	0.700136	0.914988	1.08158	0.722404	0.741123	1.00279	0.880787	0.748957	0.998285	0.731763
TAF1D_226	sp|Q9H5J8|TAF1D_HUMAN	TAF1D	TATA box-binding protein-associated factor RNA polymerase I subunit D OS=Homo sapiens OX=9606 GN=TAF1D PE=1 SV=1	226	K.FLDDDGSISPIEESTAEDEDATHLEDNEC#DIK.L	1.06868	0.939616	0.869486	1.15517	0.954036	0.797127	0.925891	0.909481	0.88218	0.747975	1.00415	1.01233	0.875582	0.917686	0.815078
WDR81_464	sp|Q562E7|WDR81_HUMAN	WDR81	WD repeat-containing protein 81 OS=Homo sapiens OX=9606 GN=WDR81 PE=1 SV=2	464	R.SVLC#GHVR.A	1.08904	0.924419	0.96435	0.963683	1.00036	1.06441	1.03901	1.03561	1.05124	1.12565	1.00673	0.964016	1.03238	1.03731	1.08844
CCHL_66	sp|P53701|CCHL_HUMAN	HCCS	Holocytochrome c-type synthase OS=Homo sapiens OX=9606 GN=HCCS PE=1 SV=1	66	R.AYEYVEC#PIR.G	0.93448	1.0754	0.977721	0.970238	0.865706	0.947674	0.624863	0.962057	0.914263	1.08978	1.00494	0.973979	0.90669	0.79346	1.00202
NUBP1_235	sp|P53384|NUBP1_HUMAN	NUBP1	Cytosolic Fe-S cluster assembly factor NUBP1 OS=Homo sapiens OX=9606 GN=NUBP1 PE=1 SV=2	235	K.LPIIGVVENMSGFIC#PK.C	0.905673	1.11626	1.25733	1.1705	0.765756	1.08709	0.879564	1.13097	1.1826	1.24818	1.01097	1.21391	0.926425	1.00527	1.21539
EMAL3_420	sp|Q32P44|EMAL3_HUMAN	EML3	Echinoderm microtubule-associated protein-like 3 OS=Homo sapiens OX=9606 GN=EML3 PE=1 SV=1	420	R.DSSC#IVTSGK.S	1.02066	0.980156	0.926635	0.85023	0.850141	0.902458	0.89211	0.889919	0.939074	0.883312	1.00041	0.888433	0.8763	0.891015	0.911193
ZNF20_378	sp|P17024|ZNF20_HUMAN	ZNF20	Zinc finger protein 20 OS=Homo sapiens OX=9606 GN=ZNF20 PE=1 SV=2	378	R.C#ASQLQIHER.T	0.969789	1.03215	0.436438	1.10499	0.682979	0.552021	0.660494	0.647177	0.844737	0.951111	1.00097	0.770715	0.6175	0.653836	0.897924
TT21B_833	sp|Q7Z4L5|TT21B_HUMAN	TTC21B	Tetratricopeptide repeat protein 21B OS=Homo sapiens OX=9606 GN=TTC21B PE=1 SV=2	833	R.C#QVLLAK.V	0.99021	1.00999	2.04624	2.02286	0.937748	0.79062	1.38281	1.27913	1.09175	1.29079	1.0001	2.03455	0.864184	1.33097	1.19127
ZDHC6_295	sp|Q9H6R6|ZDHC6_HUMAN	ZDHHC6	Palmitoyltransferase ZDHHC6 OS=Homo sapiens OX=9606 GN=ZDHHC6 PE=1 SV=1	295	R.EGC#HQYSLTIEQLK.Q	0.955913	1.04835	0.763463	1.07151	1.18445	0.991927	0.95098	0.810466	1.02162	0.953934	1.00213	0.917487	1.08819	0.880723	0.987776
BTBDA_86	sp|Q9BSF8|BTBDA_HUMAN	BTBD10	BTB/POZ domain-containing protein 10 OS=Homo sapiens OX=9606 GN=BTBD10 PE=1 SV=2	86	R.TESQLTPC#IR.N	1.18858	0.863064	0.910069	0.921455	0.737027	0.774338	0.9738	0.997242	1.04001	1.08306	1.02582	0.915762	0.755683	0.985521	1.06154
WDR82_153	sp|Q6UXN9|WDR82_HUMAN	WDR82	WD repeat-containing protein 82 OS=Homo sapiens OX=9606 GN=WDR82 PE=1 SV=1	153	K.PVC#SFDPEGLIFAAGVNSEMVK.L	1.1314	0.895943	0.955529	1.07432	0.918721	1.13033	0.929462	1.24738	1.2156	0.99375	1.01367	1.01493	1.02453	1.08842	1.10467
RIR1_662	sp|P23921|RIR1_HUMAN	RRM1	Ribonucleoside-diphosphate reductase large subunit OS=Homo sapiens OX=9606 GN=RRM1 PE=1 SV=1	662	K.NQIIAC#NGSIQSIPEIPDDLK.Q	1.0778	0.932674	1.11797	1.41078	0.761345	1.07346	0.976925	0.989515	0.928089	0.96056	1.00524	1.26437	0.917402	0.98322	0.944324
RAB44_950	sp|Q7Z6P3|RAB44_HUMAN	RAB44	Ras-related protein Rab-44 OS=Homo sapiens OX=9606 GN=RAB44 PE=1 SV=4	950	K.M*DC#EEER.Q	1.15414	0.882184	1.02676	1.11098	0.935976	0.739759	1.11098	1.5299	1.71508	1.01768	1.01816	1.06887	0.837867	1.32044	1.36638
TYK2_1072	sp|P29597|TYK2_HUMAN	TYK2	Non-receptor tyrosine-protein kinase TYK2 OS=Homo sapiens OX=9606 GN=TYK2 PE=1 SV=3	1072	R.VREDGDSPVFWYAPEC#LK.E	0.951156	1.05413	1.62484	1.57469	1.09768	1.00039	1.25049	1.22999	1.23356	2.21441	1.00264	1.59977	1.04903	1.24024	1.72398
PWP2_24	sp|Q15269|PWP2_HUMAN	PWP2	Periodic tryptophan protein 2 homolog OS=Homo sapiens OX=9606 GN=PWP2 PE=2 SV=2	24	R.GNLNFTC#DGNSVISPVGNR.V	1.04127	0.96188	1.02835	1.16368	0.964074	0.886988	1.04668	1.01016	1.07736	1.06973	1.00157	1.09601	0.925531	1.02842	1.07355
GFPT1_254	sp|Q06210|GFPT1_HUMAN	GFPT1	Glutamine--fructose-6-phosphate aminotransferase [isomerizing] 1 OS=Homo sapiens OX=9606 GN=GFPT1 PE=1 SV=3	254	K.GSC#NLSR.V	0.912859	1.10553	1.27368	0.974564	1.01194	0.801433	0.991141	1.21292	1.21398	1.45073	1.0092	1.12412	0.906686	1.10203	1.33235
Z3H7B_760	sp|Q9UGR2|Z3H7B_HUMAN	ZC3H7B	Zinc finger CCCH domain-containing protein 7B OS=Homo sapiens OX=9606 GN=ZC3H7B PE=1 SV=2	760	R.NFPQQYDLC#IHAQNGR.K	0.889272	1.14222	0.909483	1.9537	1.09378	1.05982	1.1333	1.42218	1.87177	2.28895	1.01575	1.43159	1.0768	1.27774	2.08036
MYCB2_2169	sp|O75592|MYCB2_HUMAN	MYCBP2	E3 ubiquitin-protein ligase MYCBP2 OS=Homo sapiens OX=9606 GN=MYCBP2 PE=1 SV=4	2169	K.ELANLGGVC#AAALM*K.K	1.01772	0.98289	0.949077	1.08247	1.07013	0.900756	1.01118	1.17719	1.13849	1.01814	1.0003	1.01577	0.985443	1.09419	1.07832
TRI36_363	sp|Q9NQ86|TRI36_HUMAN	TRIM36	E3 ubiquitin-protein ligase TRIM36 OS=Homo sapiens OX=9606 GN=TRIM36 PE=1 SV=2	363	K.ETDQSC#FVQTAK.Q	0.876363	1.16425	0.97355	0.949938	0.922961	1.09263	0.877369	0.91303	0.831519	0.990597	1.02031	0.961744	1.0078	0.8952	0.911058
LRBA_832	sp|P50851|LRBA_HUMAN	LRBA	Lipopolysaccharide-responsive and beige-like anchor protein OS=Homo sapiens OX=9606 GN=LRBA PE=1 SV=4	832	R.NSPQC#PESM*EVR.R	0.984848	1.01562	0.929678	1.15129	1.16942	1.0084	0.865705	1.06122	0.916569	0.881854	1.00024	1.04048	1.08891	0.963465	0.899211
RNPL1_208	sp|Q9HAU8|RNPL1_HUMAN	RNPEPL1	Aminopeptidase RNPEPL1 OS=Homo sapiens OX=9606 GN=RNPEPL1 PE=1 SV=3	208	R.SFFPC#FDTPAVK.C	0.867305	1.18063	0.917421	0.878044	0.831704	0.732863	0.831379	0.884248	0.907637	0.905319	1.02397	0.897733	0.782284	0.857814	0.906478
DGKD_256	sp|Q16760|DGKD_HUMAN	DGKD	Diacylglycerol kinase delta OS=Homo sapiens OX=9606 GN=DGKD PE=1 SV=4	256	K.TC#GSVLR.L	1.05923	0.947043	0.934193	1.26679	0.939932	1.10691	1.11048	1.43139	1.24166	1.21215	1.00314	1.10049	1.02342	1.27094	1.2269
HEM4_14	sp|P10746|HEM4_HUMAN	UROS	Uroporphyrinogen-III synthase OS=Homo sapiens OX=9606 GN=UROS PE=1 SV=1	14	K.EDDC#GQDPYIR.E	0.971514	1.03021	0.922996	1.19078	0.9494	1.04379	0.883877	0.919696	0.929109	1.06541	1.00086	1.05689	0.996597	0.901787	0.997261
SDHA_266	sp|P31040|SDHA_HUMAN	SDHA	Succinate dehydrogenase [ubiquinone] flavoprotein subunit, mitochondrial OS=Homo sapiens OX=9606 GN=SDHA PE=1 SV=2	266	R.TYFSC#TSAHTSTGDGTAM*ITR.A	1.12125	0.902415	1.10247	0.934753	0.966783	0.915563	1.16765	0.96746	1.07005	1.40071	1.01183	1.01861	0.941173	1.06756	1.23538
ICAL_328	sp|P20810|ICAL_HUMAN	CAST	Calpastatin OS=Homo sapiens OX=9606 GN=CAST PE=1 SV=4	328	K.C#GEDDETIPSEYR.L	1.00603	0.994046	1.07144	1.40441	0.891247	0.926057	0.878763	0.988501	0.900544	0.836896	1.00004	1.23793	0.908652	0.933632	0.86872
JADE1_139	sp|Q6IE81|JADE1_HUMAN	JADE1	Protein Jade-1 OS=Homo sapiens OX=9606 GN=JADE1 PE=1 SV=1	139	R.TLADSVC#R.Y	0.997749	1.00226	0.863614	1.02308	1.10882	0.990503	0.898176	1.0765	1.11861	1.05725	1.00001	0.943348	1.04966	0.98734	1.08793
PTPRC_1261	sp|P08575|PTPRC_HUMAN	PTPRC	Receptor-type tyrosine-protein phosphatase C OS=Homo sapiens OX=9606 GN=PTPRC PE=1 SV=3	1261	K.QDANC#VNPLGAPEK.L	1.07906	0.931731	1.0913	1.04061	0.944513	0.969824	0.948108	1.01638	1.05566	0.937507	1.0054	1.06596	0.957168	0.982245	0.996583
MMS19_502	sp|Q96T76|MMS19_HUMAN	MMS19	MMS19 nucleotide excision repair protein homolog OS=Homo sapiens OX=9606 GN=MMS19 PE=1 SV=2	502	K.EDSQSC#R.V	1.16831	0.874077	1.51997	1.00519	1.11454	0.93383	1.46159	1.09507	1.87588	0.850359	1.02119	1.26258	1.02418	1.27833	1.36312
PHRF1_949	sp|Q9P1Y6|PHRF1_HUMAN	PHRF1	PHD and RING finger domain-containing protein 1 OS=Homo sapiens OX=9606 GN=PHRF1 PE=1 SV=3	949	R.RPSPPEPWDEEDGASC#STFFGSEER.T	0.907265	1.11385	0.918896	1.16092	0.82425	0.608977	0.665523	0.877796	0.837652	0.795224	1.01056	1.03991	0.716613	0.771659	0.816438
ZFYV1_604	sp|Q9HBF4|ZFYV1_HUMAN	ZFYVE1	Zinc finger FYVE domain-containing protein 1 OS=Homo sapiens OX=9606 GN=ZFYVE1 PE=1 SV=1	604	R.PNSQILSC#NK.C	1.02477	0.976397	0.812705	0.800129	0.754407	0.683747	0.953149	0.991214	0.686394	0.994391	1.00058	0.806417	0.719077	0.972182	0.840392
GCP6_640	sp|Q96RT7|GCP6_HUMAN	TUBGCP6	Gamma-tubulin complex component 6 OS=Homo sapiens OX=9606 GN=TUBGCP6 PE=1 SV=3	640	K.DC#AVYVGR.M	0.910316	1.10929	0.880201	1.05911	1.06748	0.838186	0.814094	1.05087	1.1242	1.37725	1.0098	0.969654	0.952832	0.932481	1.25073
CUTC_52	sp|Q9NTM9|CUTC_HUMAN	CUTC	Copper homeostasis protein cutC homolog OS=Homo sapiens OX=9606 GN=CUTC PE=1 SV=1	52	R.IELC#SGLSEGGTTPSM*GVLQVVK.Q	0.958468	1.04529	0.907383	1.04529	1.07007	0.981105	0.916998	0.811011	1.06132	0.926405	1.00188	0.976339	1.02559	0.864005	0.993862
SESN1-2_414	sp|Q9Y6P5-2|SESN1-2_HUMAN	SESN1	Isoform of Q9Y6P5, Isoform T1 of Sestrin-1 OS=Homo sapiens OX=9606 GN=SESN1 PE=1 SV=2	414	R.VQDYC#WEDHGYSLVNR.L	1.02812	0.973373	1.02877	0.852773	1.11299	1.32129	1.19203	1.23129	1.43794	0.917969	1.00075	0.940771	1.21714	1.21166	1.17795
PPWD1_512	sp|Q96BP3|PPWD1_HUMAN	PPWD1	Peptidylprolyl isomerase domain and WD repeat-containing protein 1 OS=Homo sapiens OX=9606 GN=PPWD1 PE=1 SV=1	512	K.LFPVEC#PK.T	1.05464	0.950744	1.02432	0.915514	1.06464	0.886179	0.985376	0.919375	1.15994	1.04956	1.00269	0.969918	0.975408	0.952376	1.10475
DUS1_258	sp|P28562|DUS1_HUMAN	DUSP1	Dual specificity protein phosphatase 1 OS=Homo sapiens OX=9606 GN=DUSP1 PE=1 SV=3	258	R.VFVHC#QAGISR.S	1.1374	0.892216	0.67698	0.776042	0.774889	0.78717	0.839549	0.915716	0.859852	0.772021	1.01481	0.726511	0.781029	0.877632	0.815936
ZN721_60	sp|Q8TF20|ZN721_HUMAN	ZNF721	Zinc finger protein 721 OS=Homo sapiens OX=9606 GN=ZNF721 PE=1 SV=2	60	K.C#LSNTQSK.I	1.09327	0.92139	0.59702	1.40309	1.24674	0.819696	0.725779	0.879082	1.41928	2.06595	1.00733	1.00006	1.03322	0.80243	1.74261
MACF1_443	sp|Q9UPN3|MACF1_HUMAN	MACF1	Microtubule-actin cross-linking factor 1, isoforms 1/2/3/5 OS=Homo sapiens OX=9606 GN=MACF1 PE=1 SV=4	443	K.IQNGALNC#EEK.L	0.809506	1.30774	0.968218	1.39909	1.19371	1.15053	0.818079	0.840326	1.16793	1.5211	1.05862	1.18366	1.17212	0.829203	1.34451
NIPS2_93	sp|O75323|NIPS2_HUMAN	NIPSNAP2	Protein NipSnap homolog 2 OS=Homo sapiens OX=9606 GN=NIPSNAP2 PE=1 SV=1	93	K.IC#QEVLPK.I	0.976844	1.02428	1.00953	0.825732	0.660134	0.903702	1.21233	0.892197	0.951599	0.969433	1.00056	0.917629	0.781918	1.05226	0.960516
E7EQZ7_263	tr|E7EQZ7|E7EQZ7_HUMAN	IK	Isoform of Q13123, Protein Red (Fragment) OS=Homo sapiens OX=9606 GN=IK PE=1 SV=1	263	K.ADC#PTM*E.-	1.05419	0.951105	1.02053	1.04484	1.14395	1.22946	1.25816	1.15191	1.26384	1.36945	1.00265	1.03268	1.18671	1.20503	1.31665
RBP2_3221	sp|P49792|RBP2_HUMAN	RANBP2	E3 SUMO-protein ligase RanBP2 OS=Homo sapiens OX=9606 GN=RANBP2 PE=1 SV=2	3221	R.ITITEC#GQI.-	1.07174	0.937262	1.06752	1.45078	1.05301	0.969432	1.05629	0.997609	1.10134	1.20833	1.0045	1.25915	1.01122	1.02695	1.15484
TPD53_204	sp|Q16890|TPD53_HUMAN	TPD52L1	Tumor protein D53 OS=Homo sapiens OX=9606 GN=TPD52L1 PE=1 SV=1	204	R.TKEEELQC#.-	0.87125	1.1734	0.465909	0.936828	0.816159	0.592687	0.576987	0.695609	0.758433	0.830751	1.02233	0.701369	0.704423	0.636298	0.794592
TRI75_366	sp|A6NK02|TRI75_HUMAN	TRIM75P	Putative tripartite motif-containing protein 75 OS=Homo sapiens OX=9606 GN=TRIM75P PE=5 SV=2	366	K.SEWAIGIC#K.D	0.898131	1.12793	1.34688	1.19083	1.30482	1.14883	1.21033	1.32278	1.34783	1.80979	1.01303	1.26886	1.22683	1.26655	1.57881
UACA_980	sp|Q9BZF9|UACA_HUMAN	UACA	Uveal autoantigen with coiled-coil domains and ankyrin repeats OS=Homo sapiens OX=9606 GN=UACA PE=1 SV=2	980	K.ELDTIQEC#IK.V	1.08072	0.930499	0.992086	1.54251	0.996387	0.983595	0.912037	1.24909	0.923025	1.33108	1.00561	1.2673	0.989991	1.08057	1.12705
PAXI1_748	sp|Q6ZW49|PAXI1_HUMAN	PAXIP1	PAX-interacting protein 1 OS=Homo sapiens OX=9606 GN=PAXIP1 PE=1 SV=2	748	R.SNTVLIC#K.E	0.98139	1.01933	1.00955	1.04132	0.942	0.98977	0.966008	1.00515	1.00783	1.08416	1.00036	1.02544	0.965885	0.98558	1.046
KANK1_1187	sp|Q14678|KANK1_HUMAN	KANK1	KN motif and ankyrin repeat domain-containing protein 1 OS=Homo sapiens OX=9606 GN=KANK1 PE=1 SV=3	1187	K.LLLDADVC#NVDHQNK.A	1.0329	0.969133	0.9634	1.04768	0.945614	0.847154	0.989345	0.807408	0.737146	0.793491	1.00102	1.00554	0.896384	0.898376	0.765319
MCM6_180	sp|Q14566|MCM6_HUMAN	MCM6	DNA replication licensing factor MCM6 OS=Homo sapiens OX=9606 GN=MCM6 PE=1 SV=1	180	K.YTQPNIC#R.N	0.928268	1.08375	1.14984	1.56887	1.08482	1.215	1.13788	1.11241	1.30179	2.01753	1.00601	1.35935	1.14991	1.12514	1.65966
MDC1_26	sp|Q14676|MDC1_HUMAN	MDC1	Mediator of DNA damage checkpoint protein 1 OS=Homo sapiens OX=9606 GN=MDC1 PE=1 SV=3	26	R.C#NVEPVGR.L	0.985147	1.01531	1.11641	1.09774	1.04252	0.999524	0.916376	0.961104	1.11799	1.07526	1.00023	1.10707	1.02102	0.93874	1.09662
PIN1_113	sp|Q13526|PIN1_HUMAN	PIN1	Peptidyl-prolyl cis-trans isomerase NIMA-interacting 1 OS=Homo sapiens OX=9606 GN=PIN1 PE=1 SV=1	113	K.SGEEDFESLASQFSDC#SSAK.A	0.890891	1.13956	1.01147	1.23531	0.796283	0.97381	0.799964	1.09199	1.01787	0.915175	1.01523	1.12339	0.885046	0.945977	0.966524
FRYL_560	sp|O94915|FRYL_HUMAN	FRYL	Protein furry homolog-like OS=Homo sapiens OX=9606 GN=FRYL PE=1 SV=2	560	R.TC#IAAIPR.L	0.967186	1.03512	0.968263	0.970424	0.723378	0.750539	1.11474	1.04069	0.884537	0.806586	1.00115	0.969343	0.736959	1.07772	0.845562
RHG06_100	sp|O43182|RHG06_HUMAN	ARHGAP6	Rho GTPase-activating protein 6 OS=Homo sapiens OX=9606 GN=ARHGAP6 PE=1 SV=3	100	R.LPPPGPLC#SSFSTPSTPQEK.S	1.11504	0.906478	1.30552	0.87765	0.727839	0.786619	1.12007	1.3517	1.14327	1.24188	1.01076	1.09158	0.757229	1.23588	1.19257
TDRD7_600	sp|Q8NHU6|TDRD7_HUMAN	TDRD7	Tudor domain-containing protein 7 OS=Homo sapiens OX=9606 GN=TDRD7 PE=1 SV=2	600	K.VVESLTC#GK.I	0.984244	1.01627	0.881468	1.02125	0.923608	1.04751	0.98218	1.00268	1.2153	1.05104	1.00026	0.95136	0.98556	0.992428	1.13317
PTPRS_1723	sp|Q13332|PTPRS_HUMAN	PTPRS	Receptor-type tyrosine-protein phosphatase S OS=Homo sapiens OX=9606 GN=PTPRS PE=1 SV=3	1723	R.VC#LQPIR.G	1.1309	0.896258	0.859367	1.03004	0.988167	0.872255	0.895272	0.77807	1.09737	0.968193	1.01358	0.944706	0.930211	0.836671	1.03278
UIMC1_348	sp|Q96RL1|UIMC1_HUMAN	UIMC1	BRCA1-A complex subunit RAP80 OS=Homo sapiens OX=9606 GN=UIMC1 PE=1 SV=2	348	K.NEC#ISEDM*GDEDK.E	0.979849	1.021	0.897367	1.23076	0.851075	0.757424	0.823104	0.854749	0.887217	1.02477	1.00042	1.06406	0.804249	0.838927	0.955995
SMG1_2396	sp|Q96Q15|SMG1_HUMAN	SMG1	Serine/threonine-protein kinase SMG1 OS=Homo sapiens OX=9606 GN=SMG1 PE=1 SV=3	2396	R.LSC#EQVLHIMR.R	0.9889	1.01135	0.750284	0.869217	0.908039	0.918985	0.90908	0.841541	0.869408	0.898165	1.00013	0.809751	0.913512	0.875311	0.883786
BRPF3_488	sp|Q9ULD4|BRPF3_HUMAN	BRPF3	Bromodomain and PHD finger-containing protein 3 OS=Homo sapiens OX=9606 GN=BRPF3 PE=1 SV=2	488	K.IC#SGLSFQR.K	1.07727	0.933074	0.944838	0.97559	1.1322	0.912134	1.09099	1.08067	0.831772	1.10101	1.00517	0.960214	1.02217	1.08583	0.966391
FSCN1_260	sp|Q16658|FSCN1_HUMAN	FSCN1	Fascin OS=Homo sapiens OX=9606 GN=FSCN1 PE=1 SV=3	260	K.DELFALEQSC#AQVVLQAANER.N	0.986852	1.0135	0.890605	1.10375	0.842146	0.810743	0.871065	0.798921	0.893509	0.883995	1.00018	0.997176	0.826444	0.834993	0.888752
SNR48_132	sp|Q6IEG0|SNR48_HUMAN	SNRNP48	U11/U12 small nuclear ribonucleoprotein 48 kDa protein OS=Homo sapiens OX=9606 GN=SNRNP48 PE=1 SV=2	132	K.DSDC#YNQR.I	0.998983	1.00102	1.02398	1.03368	1.20049	0.907579	0.614134	1.08389	1.02612	1.12744	1	1.02883	1.05403	0.84901	1.07678
TUT7_1158	sp|Q5VYS8|TUT7_HUMAN	TUT7	Terminal uridylyltransferase 7 OS=Homo sapiens OX=9606 GN=TUT7 PE=1 SV=1	1158	K.M*C#DIGDASR.G	1.03984	0.963103	1.27402	1.13063	0.905243	1.32283	1.63623	1.71762	1.05506	1.11616	1.00147	1.20232	1.11403	1.67692	1.08561
GLGB_473	sp|Q04446|GLGB_HUMAN	GBE1	1,4-alpha-glucan-branching enzyme OS=Homo sapiens OX=9606 GN=GBE1 PE=1 SV=3	473	K.C#IAYAESHDQALVGDK.S	0.886228	1.14729	1.04508	1.03164	1.2093	1.11731	1.0234	0.885412	1.08151	1.0121	1.01676	1.03836	1.1633	0.954408	1.0468
DNLI4_593	sp|P49917|DNLI4_HUMAN	LIG4	DNA ligase 4 OS=Homo sapiens OX=9606 GN=LIG4 PE=1 SV=2	593	K.EWHEC#MTLDDLEQLR.G	1.1209	0.90264	1.08833	0.80999	0.736883	0.958757	0.807495	0.94645	1.00234	1.13329	1.01177	0.94916	0.84782	0.876972	1.06781
PDP1_132	sp|Q9P0J1|PDP1_HUMAN	PDP1	[Pyruvate dehydrogenase [acetyl-transferring]]-phosphatase 1, mitochondrial OS=Homo sapiens OX=9606 GN=PDP1 PE=1 SV=3	132	R.SAATC#LQTR.G	1.02741	0.974012	0.820712	0.835578	1.01638	0.938445	1.31602	0.729521	0.864488	0.872031	1.00071	0.828145	0.977415	1.02277	0.86826
CRNS1_75	sp|A5YM72|CRNS1_HUMAN	CARNS1	Carnosine synthase 1 OS=Homo sapiens OX=9606 GN=CARNS1 PE=1 SV=3	75	R.DLTC#PTGASAELAR.L	1.0035	0.996521	1.05455	1.86671	1.04338	0.912804	0.909117	0.942285	0.785002	0.976751	1.00001	1.46063	0.978091	0.925701	0.880877
DEN4C_822	sp|Q5VZ89|DEN4C_HUMAN	DENND4C	DENN domain-containing protein 4C OS=Homo sapiens OX=9606 GN=DENND4C PE=1 SV=3	822	K.TDVDPLDEVC#YR.V	1.04857	0.955731	0.908741	1.16661	0.99471	0.93171	0.947357	0.891875	0.882413	1.02214	1.00215	1.03767	0.96321	0.919616	0.952275
WDR19_1201	sp|Q8NEZ3|WDR19_HUMAN	WDR19	WD repeat-containing protein 19 OS=Homo sapiens OX=9606 GN=WDR19 PE=1 SV=2	1201	K.FPSHIVPILTSTVIEC#HR.A	1.23382	0.840682	0.8685	1	0.998518	0.996548	0.966523	1.1234	1.43639	1.0537	1.03725	0.93425	0.997533	1.04496	1.24505
NGAP-2_556	sp|Q9UJF2-2|NGAP-2_HUMAN	RASAL2	Isoform of Q9UJF2, Isoform 2 of Ras GTPase-activating protein nGAP OS=Homo sapiens OX=9606 GN=RASAL2 PE=1 SV=2	556	K.ALYESDENC#EVDPSK.C	1.24688	0.834724	1.12494	1.33517	0.893398	0.798785	0.990741	1.15487	1.08259	0.914348	1.0408	1.23006	0.846091	1.07281	0.998468
XPP3_492	sp|Q9NQH7|XPP3_HUMAN	XPNPEP3	Xaa-Pro aminopeptidase 3 OS=Homo sapiens OX=9606 GN=XPNPEP3 PE=1 SV=1	492	R.IEDDVVVTQDSPLILSADC#PK.E	1.95495	0.671827	0.60671	0.659574	0.453343	0.485821	0.389121	0.660243	0.583857	0.603896	1.31339	0.633142	0.469582	0.524682	0.593876
SEP10_304	sp|Q9P0V9|SEP10_HUMAN	SEPTIN10	Septin-10 OS=Homo sapiens OX=9606 GN=SEPTIN10 PE=1 SV=2	304	R.EM*LIC#TNMEDLR.E	0.966237	1.03621	0.970407	0.966435	0.842312	0.937091	0.819649	0.901489	1.00297	1.12375	1.00122	0.968421	0.889701	0.860569	1.06336
NP1L1_88	sp|P55209|NP1L1_HUMAN	NAP1L1	Nucleosome assembly protein 1-like 1 OS=Homo sapiens OX=9606 GN=NAP1L1 PE=1 SV=1	88	K.C#AQIEAK.F	1.054	0.951261	0.970214	1.1095	0.940083	0.841278	0.878325	0.850517	0.968021	0.798114	1.00263	1.03986	0.89068	0.864421	0.883068
PK3CD_355	sp|O00329|PK3CD_HUMAN	PIK3CD	Phosphatidylinositol 4,5-bisphosphate 3-kinase catalytic subunit delta isoform OS=Homo sapiens OX=9606 GN=PIK3CD PE=1 SV=2	355	K.LVVQAGLFHGNEM*LC#K.T	1.01888	0.98181	1.24815	1.1047	1.13447	1.28393	1.20217	0.960529	1.07125	1.01226	1.00034	1.17642	1.2092	1.08135	1.04175
HAUS4_213	sp|Q9H6D7|HAUS4_HUMAN	HAUS4	HAUS augmin-like complex subunit 4 OS=Homo sapiens OX=9606 GN=HAUS4 PE=1 SV=1	213	K.LAEVLVGEQQQC#QDAK.S	0.943537	1.06365	0.874327	0.971765	1.04316	1.00483	1.0419	0.837415	0.806737	1.13126	1.00359	0.923046	1.02399	0.939658	0.968998
GBG7_39	sp|O60262|GBG7_HUMAN	GNG7	Guanine nucleotide-binding protein G(I)/G(S)/G(O) subunit gamma-7 OS=Homo sapiens OX=9606 GN=GNG7 PE=1 SV=1	39	K.AASDLMSYC#EQHAR.N	1.06118	0.945491	0.729093	0.805691	0.897346	0.860073	0.839159	0.965889	0.999698	0.897346	1.00333	0.767392	0.878709	0.902524	0.948522
H0YDC3_4	tr|H0YDC3|H0YDC3_HUMAN	AMPD3	Isoform of Q01432, AMP deaminase 3 (Fragment) OS=Homo sapiens OX=9606 GN=AMPD3 PE=1 SV=1	4	-.AAAC#MNQK.H	0.93694	1.07216	0.954353	1.35761	0.928911	0.767034	0.864953	1.02738	0.87661	0.867259	1.00455	1.15598	0.847972	0.946165	0.871935
A0A087WWI0_29	tr|A0A087WWI0|A0A087WWI0_HUMAN	LRMDA	Isoform of Q9H2I8, Leucine-rich melanocyte differentiation-associated protein OS=Homo sapiens OX=9606 GN=LRMDA PE=1 SV=1	29	R.DC#GHFAK.R	1.03242	0.969555	1.05254	1.1129	0.947368	1.04987	0.840325	0.919319	0.877119	1.07626	1.00099	1.08272	0.998621	0.879822	0.976688
B1AK88_91	tr|B1AK88|B1AK88_HUMAN	CAPZB	Isoform of P47756, F-actin-capping protein subunit beta OS=Homo sapiens OX=9606 GN=CAPZB PE=1 SV=1	91	K.DYLLC#DYNR.D	1.00054	0.999462	0.836742	0.882375	0.990825	0.959302	0.838858	0.88313	0.867701	0.979022	1	0.859559	0.975063	0.860994	0.923361
EST1A_278	sp|Q86US8|EST1A_HUMAN	SMG6	Telomerase-binding protein EST1A OS=Homo sapiens OX=9606 GN=SMG6 PE=1 SV=2	278	R.STSSAGSNNSAEGAGLTDNGC#R.R	1.1194	0.903619	1.26626	0.901491	1.29045	1.26626	1.02453	1.24566	1.24162	1.42141	1.01151	1.08388	1.27836	1.1351	1.33152
OSBL1_556	sp|Q9BXW6|OSBL1_HUMAN	OSBPL1A	Oxysterol-binding protein-related protein 1 OS=Homo sapiens OX=9606 GN=OSBPL1A PE=1 SV=2	556	K.C#IGMELSK.I	0.773286	1.41479	0.958722	1.31204	0.895365	0.767204	0.851222	1.13101	1.1343	0.954034	1.09404	1.13538	0.831284	0.991118	1.04417
CE350_2590	sp|Q5VT06|CE350_HUMAN	CEP350	Centrosome-associated protein 350 OS=Homo sapiens OX=9606 GN=CEP350 PE=1 SV=1	2590	R.YQC#YNQEQNDTEGPK.D	0.982333	1.01831	0.835216	1.01135	0.919776	0.745313	0.644276	0.962389	0.947106	1.20361	1.00032	0.923283	0.832545	0.803333	1.07536
AGAP1_777	sp|Q9UPQ3|AGAP1_HUMAN	AGAP1	Arf-GAP with GTPase, ANK repeat and PH domain-containing protein 1 OS=Homo sapiens OX=9606 GN=AGAP1 PE=1 SV=4	777	R.TALHLAC#R.K	1.04923	0.95518	0.819359	1.08189	0.851265	0.906972	0.892842	0.751151	0.812764	1.09023	1.00221	0.950623	0.879118	0.821997	0.951497
ULA1_153	sp|Q13564|ULA1_HUMAN	NAE1	NEDD8-activating enzyme E1 regulatory subunit OS=Homo sapiens OX=9606 GN=NAE1 PE=1 SV=1	153	R.LADVLWNSQIPLLIC#R.T	1.019	0.981693	0.763047	0.735422	0.809099	0.693814	0.682121	0.716271	0.795672	0.757616	1.00035	0.749234	0.751456	0.699196	0.776644
IN80D_456	sp|Q53TQ3|IN80D_HUMAN	INO80D	INO80 complex subunit D OS=Homo sapiens OX=9606 GN=INO80D PE=1 SV=3	456	K.GEQC#ANK.A	1.06827	0.939929	1.0176	1.01643	1.00504	0.88333	1.08057	1.02571	1.08734	1.13368	1.0041	1.01701	0.944184	1.05314	1.11051
MPRI_1957	sp|P11717|MPRI_HUMAN	IGF2R	Cation-independent mannose-6-phosphate receptor OS=Homo sapiens OX=9606 GN=IGF2R PE=1 SV=3	1957	K.C#DEDEDIGRPQVFSEVR.G	0.999452	1.00055	1.29474	1.30775	1.11567	1.29659	1.38948	1.54492	0.773769	1.80853	1	1.30125	1.20613	1.4672	1.29115
CSN7B_157	sp|Q9H9Q2|CSN7B_HUMAN	COPS7B	COP9 signalosome complex subunit 7b OS=Homo sapiens OX=9606 GN=COPS7B PE=1 SV=1	157	R.NQLLEVDFC#IGR.D	0.944127	1.0629	0.85632	1.0954	0.95781	0.938763	0.793067	0.878842	0.797533	0.988368	1.00351	0.975858	0.948286	0.835954	0.892951
IPP_577	sp|Q9Y573|IPP_HUMAN	IPP	Actin-binding protein IPP OS=Homo sapiens OX=9606 GN=IPP PE=1 SV=1	577	R.C#EGGVAVL.-	1.20344	0.855398	0.916034	1.28462	0.941457	0.883238	1.1069	0.827783	0.890484	1.02117	1.02942	1.10032	0.912348	0.967342	0.955825
GBA2_45	sp|Q9HCG7|GBA2_HUMAN	GBA2	Non-lysosomal glucosylceramidase OS=Homo sapiens OX=9606 GN=GBA2 PE=1 SV=2	45	K.DVQVTDC#K.S	1.05641	0.949305	0.862925	1.01877	0.981278	0.943567	0.928975	1.02817	0.92312	0.993173	1.00286	0.940847	0.962423	0.978575	0.958147
PIMT_102	sp|P22061|PIMT_HUMAN	PCMT1	Protein-L-isoaspartate(D-aspartate) O-methyltransferase OS=Homo sapiens OX=9606 GN=PCMT1 PE=1 SV=4	102	R.M*VGC#TGK.V	1.0152	0.985252	0.968656	1.04558	0.922265	0.995331	1.07707	1.01655	1.01538	1.02458	1.00022	1.00712	0.958798	1.04681	1.01998
ENDD1_34	sp|O94919|ENDD1_HUMAN	ENDOD1	Endonuclease domain-containing 1 protein OS=Homo sapiens OX=9606 GN=ENDOD1 PE=1 SV=2	34	R.LVGEEEAGFGEC#DK.F	1.04921	0.955201	0.747881	0.919803	0.769249	1.02816	0.958082	0.680009	0.815452	1.02882	1.0022	0.833842	0.898702	0.819045	0.922136
NFAC3_431	sp|Q12968|NFAC3_HUMAN	NFATC3	Nuclear factor of activated T-cells, cytoplasmic 3 OS=Homo sapiens OX=9606 GN=NFATC3 PE=1 SV=1	431	R.TSSLPPLDWPLPAHFGQC#ELK.I	1.05607	0.94958	0.698069	0.923391	0.869649	0.745567	0.740074	0.806423	0.741287	0.991772	1.00283	0.81073	0.807608	0.773248	0.86653
PAXI_290	sp|P49023|PAXI_HUMAN	PXN	Paxillin OS=Homo sapiens OX=9606 GN=PXN PE=1 SV=3	290	R.C#WAAGWPR.D	1.048	0.956206	0.942898	1.60523	0.962197	1.06054	0.809097	1.11929	0.917729	1.084	1.0021	1.27406	1.01137	0.964194	1.00086
CYFP1_918	sp|Q7L576|CYFP1_HUMAN	CYFIP1	Cytoplasmic FMR1-interacting protein 1 OS=Homo sapiens OX=9606 GN=CYFIP1 PE=1 SV=1	918	R.NFVGPPHFQVIC#R.L	1.01132	0.988935	0.961167	1.15988	0.921525	0.933227	0.956011	1.03549	0.946615	1.07879	1.00013	1.06053	0.927376	0.995752	1.0127
ARP3_307	sp|P61158|ARP3_HUMAN	ACTR3	Actin-related protein 3 OS=Homo sapiens OX=9606 GN=ACTR3 PE=1 SV=3	307	R.FLGPEIFFHPEFANPDFTQPISEVVDEVIQNC#PIDVR.R	0.882316	1.15391	0.903351	1.00646	1.33017	1.08514	0.82277	1.11981	0.898718	0.861179	1.01811	0.954906	1.20766	0.971289	0.879949
CLIC5_324	sp|Q9NZA1|CLIC5_HUMAN	CLIC5	Chloride intracellular channel protein 5 OS=Homo sapiens OX=9606 GN=CLIC5 PE=1 SV=3	324	K.LDDYLNTPLPEEIDANTC#GEDK.G	0.996148	1.00388	1.0811	1.00077	0.967814	0.841797	1.10136	0.915074	0.898541	1.5865	1.00001	1.04094	0.904806	1.00822	1.24252
ACAP1_338	sp|Q15027|ACAP1_HUMAN	ACAP1	Arf-GAP with coiled-coil, ANK repeat and PH domain-containing protein 1 OS=Homo sapiens OX=9606 GN=ACAP1 PE=1 SV=1	338	K.SC#LLQADSER.L	1.18313	0.865964	0.881001	0.825359	1.26466	1.09593	0.899374	0.886434	1.1687	1.19792	1.02455	0.85318	1.1803	0.892904	1.18331
RCC1L_181	sp|Q96I51|RCC1L_HUMAN	RCC1L	RCC1-like G exchanging factor-like protein OS=Homo sapiens OX=9606 GN=RCC1L PE=1 SV=2	181	R.VLQVSC#GR.A	0.983417	1.01715	0.957505	1.07093	0.746827	0.995034	1.01326	1.09401	1.02192	1.16593	1.00028	1.01422	0.87093	1.05363	1.09393
PHLP1_203	sp|O60346|PHLP1_HUMAN	PHLPP1	PH domain leucine-rich repeat-containing protein phosphatase 1 OS=Homo sapiens OX=9606 GN=PHLPP1 PE=1 SV=3	203	R.GC#VHVFDR.H	1.00351	0.996514	0.782148	0.722135	0.834976	1.0462	0.880971	0.942316	1.10483	1.06422	1.00001	0.752141	0.94059	0.911643	1.08452
TPM4_154	sp|P67936|TPM4_HUMAN	TPM4	Tropomyosin alpha-4 chain OS=Homo sapiens OX=9606 GN=TPM4 PE=1 SV=3	154	K.C#GDLEEELK.I	1.07916	0.931661	1.27733	1.81785	0.99171	0.929553	0.993506	0.969589	0.919233	0.920564	1.00541	1.54759	0.960631	0.981548	0.919899
FGD4_147	sp|Q96M96|FGD4_HUMAN	FGD4	FYVE, RhoGEF and PH domain-containing protein 4 OS=Homo sapiens OX=9606 GN=FGD4 PE=1 SV=2	147	R.DETATAPASPTTDSC#DGNASDSSYR.T	0.915057	1.10233	0.96885	0.874171	0.888515	0.818489	0.762509	0.948842	0.872411	0.849916	1.00869	0.921511	0.853502	0.855676	0.861163
SNF8_72	sp|Q96H20|SNF8_HUMAN	SNF8	Vacuolar-sorting protein SNF8 OS=Homo sapiens OX=9606 GN=SNF8 PE=1 SV=1	72	R.VQFQDM*C#ATIGVDPLASGK.G	0.906839	1.11449	0.965596	1.10644	1.04792	1.16298	1.04015	0.891477	1.34828	1.10862	1.01067	1.03602	1.10545	0.965813	1.22845
HD_1808	sp|P42858|HD_HUMAN	HTT	Huntingtin OS=Homo sapiens OX=9606 GN=HTT PE=1 SV=2	1808	R.SDGC#GGSFYTLDSLNLR.A	0.924867	1.08842	0.736634	0.789388	0.67249	0.740684	0.746154	0.714496	0.725613	1.15366	1.00664	0.763011	0.706587	0.730325	0.939638
A0A3B3ITJ4_172	tr|A0A3B3ITJ4|A0A3B3ITJ4_HUMAN	HNRNPL	Isoform of P14866, Heterogeneous nuclear ribonucleoprotein L (Fragment) OS=Homo sapiens OX=9606 GN=HNRNPL PE=1 SV=1	172	K.ASLNGADIYSGC#C#TLK.I	1.01923	0.981481	0.942884	0.878402	0.875652	1.36524	1.02671	1.06358	0.81684	0.911807	1.00036	0.910643	1.12045	1.04515	0.864324
RHG44_53	sp|Q17R89|RHG44_HUMAN	ARHGAP44	Rho GTPase-activating protein 44 OS=Homo sapiens OX=9606 GN=ARHGAP44 PE=1 SV=1	53	K.LTAC#LQGQQGAEADK.R	1.04414	0.959437	1.00889	0.996489	1.4593	0.830327	1.24307	0.860101	1.12707	1.44322	1.00179	1.00269	1.14481	1.05158	1.28514
CYTSB_740	sp|Q5M775|CYTSB_HUMAN	SPECC1	Cytospin-B OS=Homo sapiens OX=9606 GN=SPECC1 PE=1 SV=1	740	K.C#EAQQELR.T	1.1336	0.89457	1.69586	2.68182	1.07046	1.0313	0.8971	1.20123	1.41574	1.54884	1.01409	2.18884	1.05088	1.04917	1.48229
LMNB1_110	sp|P20700|LMNB1_HUMAN	LMNB1	Lamin-B1 OS=Homo sapiens OX=9606 GN=LMNB1 PE=1 SV=2	110	K.C#KAEHDQLLLNYAK.K	0.851012	1.21223	1.11881	0.498569	1.1886	1.0326	0.732432	0.82566	0.70046	1.78289	1.03162	0.808688	1.1106	0.779046	1.24168
ITPR2_764	sp|Q14571|ITPR2_HUMAN	ITPR2	Inositol 1,4,5-trisphosphate receptor type 2 OS=Homo sapiens OX=9606 GN=ITPR2 PE=1 SV=2	764	R.C#VSDESLPFDLR.A	0.997193	1.00282	0.900634	0.956651	0.734243	0.761956	0.767552	0.856351	0.919038	0.838169	1.00001	0.928642	0.748099	0.811952	0.878604
F1142_296	sp|Q9NRY5|F1142_HUMAN	FAM114A2	Protein FAM114A2 OS=Homo sapiens OX=9606 GN=FAM114A2 PE=1 SV=4	296	K.ETFSLAEFC#EEEEEEK.K	0.988612	1.01165	0.861708	0.962777	0.778119	0.98523	0.82043	0.931638	0.931364	1.04261	1.00013	0.912243	0.881674	0.876034	0.986988
SEBP2_633	sp|Q96T21|SEBP2_HUMAN	SECISBP2	Selenocysteine insertion sequence-binding protein 2 OS=Homo sapiens OX=9606 GN=SECISBP2 PE=1 SV=2	633	R.DYC#SQMLSK.E	1.15446	0.881995	0.939119	1.01493	0.750259	0.924352	0.971416	0.951444	0.813997	1.00928	1.01823	0.977026	0.837305	0.96143	0.911639
PTPRJ_1149	sp|Q12913|PTPRJ_HUMAN	PTPRJ	Receptor-type tyrosine-protein phosphatase eta OS=Homo sapiens OX=9606 GN=PTPRJ PE=1 SV=3	1149	K.C#EEYWPSK.Q	0.965098	1.03752	1.09555	1.49589	1.13069	1.33483	0.950143	1.02657	1.089	1.05934	1.00131	1.29572	1.23276	0.988356	1.07417
RM53_63	sp|Q96EL3|RM53_HUMAN	MRPL53	39S ribosomal protein L53, mitochondrial OS=Homo sapiens OX=9606 GN=MRPL53 PE=1 SV=1	63	R.HDGSEPC#VDVLFGDGHR.L	1.01529	0.985165	0.926556	1.0902	0.945253	0.953606	0.816401	0.898988	0.899926	1.00382	1.00023	1.00838	0.949429	0.857695	0.951873
GLYR1_303	sp|Q49A26|GLYR1_HUMAN	GLYR1	Putative oxidoreductase GLYR1 OS=Homo sapiens OX=9606 GN=GLYR1 PE=1 SV=4	303	K.C#DLFIQEGAR.L	0.981103	1.01964	1.08144	1.48241	0.888772	0.873744	0.923693	1.02078	0.959282	0.963162	1.00037	1.28192	0.881258	0.972236	0.961222
CE164_626	sp|Q9UPV0|CE164_HUMAN	CEP164	Centrosomal protein of 164 kDa OS=Homo sapiens OX=9606 GN=CEP164 PE=1 SV=3	626	K.LC#QEEEEEILR.L	0.990652	1.00953	1.04998	1.32472	1.03855	1.17521	1.01684	0.873443	1.19106	0.990241	1.00009	1.18735	1.10688	0.945144	1.09065
RPB2_161	sp|P30876|RPB2_HUMAN	POLR2B	DNA-directed RNA polymerase II subunit RPB2 OS=Homo sapiens OX=9606 GN=POLR2B PE=1 SV=1	161	R.STYC#LLNGLTDR.D	1.07049	0.938223	0.983326	1.23936	0.777835	0.816139	1.10864	1.03345	1.33324	0.748105	1.00435	1.11134	0.796987	1.07105	1.04067
ZN106_1472	sp|Q9H2Y7|ZN106_HUMAN	ZNF106	Zinc finger protein 106 OS=Homo sapiens OX=9606 GN=ZNF106 PE=1 SV=1	1472	R.SGC#DEVSSTSEIGTR.Y	1.08408	0.928022	0.830775	0.813764	0.947345	0.964813	0.73473	1.04685	0.970179	0.982629	1.00605	0.822269	0.956079	0.890789	0.976404
PK3CB_626	sp|P42338|PK3CB_HUMAN	PIK3CB	Phosphatidylinositol 4,5-bisphosphate 3-kinase catalytic subunit beta isoform OS=Homo sapiens OX=9606 GN=PIK3CB PE=1 SV=1	626	R.EYAVGC#LR.Q	0.898823	1.12685	1.26188	1.20702	1.04135	1.28444	1.36633	1.11248	0.910209	1.35722	1.01283	1.23445	1.16289	1.2394	1.13372
C1GLC_207	sp|Q96EU7|C1GLC_HUMAN	C1GALT1C1	C1GALT1-specific chaperone 1 OS=Homo sapiens OX=9606 GN=C1GALT1C1 PE=1 SV=1	207	K.C#PEQGGMIWK.I	0.951305	1.05395	0.806383	0.724388	0.614462	1.56612	0.820346	0.765347	0.897254	1.14709	1.00263	0.765386	1.09029	0.792847	1.02217
ANR17_58	sp|O75179|ANR17_HUMAN	ANKRD17	Ankyrin repeat domain-containing protein 17 OS=Homo sapiens OX=9606 GN=ANKRD17 PE=1 SV=3	58	R.VC#DLLLK.K	0.930019	1.08137	1.29089	1.21495	0.892831	0.817717	1.02417	1.14164	1.39163	1.58068	1.00569	1.25292	0.855274	1.08291	1.48615
APC4_93	sp|Q9UJX5|APC4_HUMAN	ANAPC4	Anaphase-promoting complex subunit 4 OS=Homo sapiens OX=9606 GN=ANAPC4 PE=1 SV=2	93	K.IVLC#DVEK.P	0.930944	1.08012	0.97975	1.22981	0.853965	0.847002	0.913842	0.999717	0.771853	1.05119	1.00553	1.10478	0.850484	0.95678	0.911522
EMAL2-3_254	sp|O95834-3|EMAL2-3_HUMAN	EML2	Isoform of O95834, Isoform 3 of Echinoderm microtubule-associated protein-like 2 OS=Homo sapiens OX=9606 GN=EML2 PE=1 SV=1	254	R.SELPSC#R.L	1.22362	0.845485	0.88764	1.27291	0.853189	0.770967	1.08034	0.87656	0.922965	1.09722	1.03455	1.08028	0.812078	0.978451	1.01009
NPHP4_1420	sp|O75161|NPHP4_HUMAN	NPHP4	Nephrocystin-4 OS=Homo sapiens OX=9606 GN=NPHP4 PE=1 SV=2	1420	K.NEEAFC#VK.V	0.940503	1.06753	0.912841	0.956048	0.93019	0.701102	1.0839	0.79432	0.727975	1.05078	1.00402	0.934444	0.815646	0.93911	0.88938
ARAP1_1310	sp|Q96P48|ARAP1_HUMAN	ARAP1	Arf-GAP with Rho-GAP domain, ANK repeat and PH domain-containing protein 1 OS=Homo sapiens OX=9606 GN=ARAP1 PE=1 SV=3	1310	R.YFILNSSC#LR.L	0.809487	1.30779	0.892031	1.07876	0.868948	0.8328	1.43388	1.07876	0.888225	1.12298	1.05864	0.985394	0.850874	1.25632	1.0056
NJMU_182	sp|Q9HAS0|NJMU_HUMAN	C17orf75	Protein Njmu-R1 OS=Homo sapiens OX=9606 GN=C17orf75 PE=1 SV=2	182	K.NNM*NC#EAR.G	1.07258	0.93662	0.992097	1.58483	1.06392	0.897568	1.02605	1.12485	1.06156	1.23171	1.0046	1.28846	0.980742	1.07545	1.14663
AT2B1_649	sp|P20020|AT2B1_HUMAN	ATP2B1	Plasma membrane calcium-transporting ATPase 1 OS=Homo sapiens OX=9606 GN=ATP2B1 PE=1 SV=4	649	R.TIC#LAFR.D	0.920244	1.09489	0.722188	0.743206	0.735649	0.8506	0.773841	0.875252	0.879241	0.870644	1.00757	0.732697	0.793125	0.824547	0.874942
CENPH_35	sp|Q9H3R5|CENPH_HUMAN	CENPH	Centromere protein H OS=Homo sapiens OX=9606 GN=CENPH PE=1 SV=1	35	R.AGGPPQVAGAQAAC#SEDR.M	0.942387	1.06512	0.936605	0.913766	1.02563	1.02921	0.96534	1.14341	1.18041	1.16704	1.00375	0.925186	1.02742	1.05438	1.17373
UBR1_350	sp|Q8IWV7|UBR1_HUMAN	UBR1	E3 ubiquitin-protein ligase UBR1 OS=Homo sapiens OX=9606 GN=UBR1 PE=1 SV=1	350	R.EEPDSENPC#LISR.L	1.00032	0.999676	0.950678	1.11015	0.890043	1.01782	0.866536	0.945143	0.881647	0.870695	1	1.03041	0.953933	0.905839	0.876171
WDFY3_1024	sp|Q8IZQ1|WDFY3_HUMAN	WDFY3	WD repeat and FYVE domain-containing protein 3 OS=Homo sapiens OX=9606 GN=WDFY3 PE=1 SV=2	1024	K.C#LVSM*TTPHDIR.L	1.02017	0.980611	1.02809	0.923583	0.880454	1.14408	0.930953	1.00735	1.1433	1.07962	1.00039	0.975838	1.01227	0.969152	1.11146
DFFA_289	sp|O00273|DFFA_HUMAN	DFFA	DNA fragmentation factor subunit alpha OS=Homo sapiens OX=9606 GN=DFFA PE=1 SV=1	289	K.KTETVQEAC#ER.E	0.937309	1.07168	1.16643	1.14965	1.00379	1.03442	1.00189	1.1054	1.20252	1.1883	1.00449	1.15804	1.0191	1.05365	1.19541
CPSF1_1102	sp|Q10570|CPSF1_HUMAN	CPSF1	Cleavage and polyadenylation specificity factor subunit 1 OS=Homo sapiens OX=9606 GN=CPSF1 PE=1 SV=2	1102	R.IELQEWEHVTC#M*K.T	1.00689	0.993201	0.857982	0.678376	1.12013	0.917983	1.01011	1.12234	1.39769	1.02723	1.00005	0.768179	1.01906	1.06622	1.21246
FAKD5_525	sp|Q7L8L6|FAKD5_HUMAN	FASTKD5	FAST kinase domain-containing protein 5, mitochondrial OS=Homo sapiens OX=9606 GN=FASTKD5 PE=1 SV=1	525	K.ELYTLDGTVGIEC#PDYR.G	0.975719	1.02552	0.834918	1.16922	0.912655	0.915552	0.816188	0.967305	0.787846	0.859621	1.00062	1.00207	0.914104	0.891747	0.823734
F91A1_653	sp|Q658Y4|F91A1_HUMAN	FAM91A1	Protein FAM91A1 OS=Homo sapiens OX=9606 GN=FAM91A1 PE=1 SV=3	653	R.VDLQHLC#GYVTM*LNASSQLADR.K	1.24967	0.833482	1.29461	0.849365	0.872321	1.16129	0.62234	1.00429	0.702176	0.765331	1.04157	1.07199	1.01681	0.813316	0.733753
TRNK1_1158	sp|O15050|TRNK1_HUMAN	TRANK1	TPR and ankyrin repeat-containing protein 1 OS=Homo sapiens OX=9606 GN=TRANK1 PE=2 SV=4	1158	K.NHVLC#QEVQR.N	1.04829	0.955965	1.16681	1.17842	0.838566	0.891525	0.957982	1.03201	0.862184	1.11204	1.00213	1.17261	0.865045	0.994995	0.987112
DCMC_68	sp|O95822|DCMC_HUMAN	MLYCD	Malonyl-CoA decarboxylase, mitochondrial OS=Homo sapiens OX=9606 GN=MLYCD PE=1 SV=3	68	K.TPAPAEGQC#ADFVSFYGGLAETAQR.A	0.855196	1.20384	0.853741	1.03719	1.01929	0.847257	1.0121	1.04802	1.05131	0.875327	1.02952	0.945466	0.933273	1.03006	0.963318
ZBT18_137	sp|Q99592|ZBT18_HUMAN	ZBTB18	Zinc finger and BTB domain-containing protein 18 OS=Homo sapiens OX=9606 GN=ZBTB18 PE=1 SV=1	137	K.KEEDASSC#SDK.V	1.12143	0.902296	1.25732	1.12416	1.23133	1.47997	0.90362	1.08711	1.2421	1.42957	1.01186	1.19074	1.35565	0.995365	1.33583
UBP3_98	sp|Q9Y6I4|UBP3_HUMAN	USP3	Ubiquitin carboxyl-terminal hydrolase 3 OS=Homo sapiens OX=9606 GN=USP3 PE=1 SV=2	98	R.C#DDFVVNDTK.L	1.06851	0.939742	0.965544	1.06183	0.824106	0.795655	0.805972	1.04326	0.840027	0.907474	1.00413	1.01369	0.809881	0.924614	0.87375
MER34_262	sp|Q9H9K5|MER34_HUMAN	ERVMER34-1	Endogenous retroviral envelope protein HEMO OS=Homo sapiens OX=9606 GN=ERVMER34-1 PE=1 SV=1	262	R.C#ADASITNDK.G	0.950246	1.05525	0.724643	0.814611	0.917697	0.583485	0.818761	0.721931	0.798427	0.826478	1.00275	0.769627	0.750591	0.770346	0.812453
N4BP2_837	sp|Q86UW6|N4BP2_HUMAN	N4BP2	NEDD4-binding protein 2 OS=Homo sapiens OX=9606 GN=N4BP2 PE=1 SV=2	837	K.LVNSVSVNTDC#VQQR.G	1.01211	0.988178	0.877453	1.16692	1.14435	1.06746	1.2218	1.24353	1.19225	1.10014	1.00014	1.02219	1.1059	1.23267	1.1462
UBP33_74	sp|Q8TEY7|UBP33_HUMAN	USP33	Ubiquitin carboxyl-terminal hydrolase 33 OS=Homo sapiens OX=9606 GN=USP33 PE=1 SV=2	74	K.VQGPNLWAC#LENR.C	1.04726	0.956823	0.911168	0.803731	0.894816	0.896305	1.10575	0.900502	0.904434	0.888907	1.00204	0.857449	0.89556	1.00313	0.896671
PDPK1_181	sp|O15530|PDPK1_HUMAN	PDPK1	3-phosphoinositide-dependent protein kinase 1 OS=Homo sapiens OX=9606 GN=PDPK1 PE=1 SV=1	181	K.IGSFDETC#TR.F	1.03923	0.963626	1.05388	1.0703	1.13302	0.978337	1.00824	1.10275	1.09042	1.06657	1.00143	1.06209	1.05568	1.0555	1.0785
A0A804HK06_857	tr|A0A804HK06|A0A804HK06_HUMAN	ARHGAP32	Isoform of A7KAX9, Rho GTPase-activating protein 32 OS=Homo sapiens OX=9606 GN=ARHGAP32 PE=4 SV=1	857	K.DAETGSSQC#QTPGSTASSEPVSPLQEK.L	0.868152	1.17907	0.861993	1.28799	1.04655	1.16667	0.77956	1.17635	1.215	1.0077	1.02361	1.07499	1.10661	0.977954	1.11135
OGA_878	sp|O60502|OGA_HUMAN	OGA	Protein O-GlcNAcase OS=Homo sapiens OX=9606 GN=OGA PE=1 SV=2	878	R.GAFC#EVRPDDK.R	1.12534	0.899783	1.15347	0.765438	0.839737	1.08847	0.749549	1.10733	1.46991	1.23955	1.01256	0.959455	0.964102	0.928441	1.35473
BTK_633	sp|Q06187|BTK_HUMAN	BTK	Tyrosine-protein kinase BTK OS=Homo sapiens OX=9606 GN=BTK PE=1 SV=3	633	K.VYTIM*YSC#WHEK.A	1.12466	0.900217	0.679956	0.812663	0.68369	1.09788	1.19482	1.02554	0.813725	1.01882	1.01244	0.74631	0.890787	1.11018	0.916274
ENASE_202	sp|Q8NFI3|ENASE_HUMAN	ENGASE	Cytosolic endo-beta-N-acetylglucosaminidase OS=Homo sapiens OX=9606 GN=ENGASE PE=1 SV=1	202	R.LC#EAFLAGDER.S	0.943766	1.06336	1.3308	1.34917	1.01776	1.27857	1.42435	0.96937	1.06268	1.0782	1.00356	1.33998	1.14817	1.19686	1.07044
RPA49_14	sp|Q9GZS1|RPA49_HUMAN	POLR1E	DNA-directed RNA polymerase I subunit RPA49 OS=Homo sapiens OX=9606 GN=POLR1E PE=1 SV=3	14	R.WQYC#GAPDGSQR.A	0.954918	1.04955	0.793957	0.840953	0.97408	0.699	0.90638	0.843795	1.61656	0.992898	1.00223	0.817455	0.83654	0.875087	1.30473
A0A804HJX8_4338	tr|A0A804HJX8|A0A804HJX8_HUMAN	HECTD4	Isoform of Q9Y4D8, Probable E3 ubiquitin-protein ligase HECTD4 OS=Homo sapiens OX=9606 GN=HECTD4 PE=4 SV=1	4338	K.FAC#NQER.I	0.997783	1.00223	1.67598	1.31004	0.993377	0.836431	1.36778	0.949367	0.700935	1.36778	1	1.49301	0.914904	1.15857	1.03436
THRB_129	sp|P00734|THRB_HUMAN	F2	Prothrombin OS=Homo sapiens OX=9606 GN=F2 PE=1 SV=2	129	R.SGIEC#QLWR.S	1.09573	0.919653	0.825536	1.41639	0.948488	0.622794	0.791589	0.714768	0.826341	1.61027	1.00769	1.12096	0.785641	0.753178	1.2183
PIGA_356	sp|P37287|PIGA_HUMAN	PIGA	Phosphatidylinositol N-acetylglucosaminyltransferase subunit A OS=Homo sapiens OX=9606 GN=PIGA PE=1 SV=1	356	K.SLC#EGLEK.A	1.00669	0.993398	1.04649	1.25947	0.892322	0.995474	0.903032	1.34731	0.767311	1.23659	1.00004	1.15298	0.943898	1.12517	1.00195
ZUP1_360	sp|Q96AP4|ZUP1_HUMAN	ZUP1	Zinc finger-containing ubiquitin peptidase 1 OS=Homo sapiens OX=9606 GN=ZUP1 PE=1 SV=1	360	K.GWGC#GYR.N	1.10105	0.915938	0.912467	0.85633	0.795507	0.921546	0.80589	0.882051	0.68604	0.778281	1.00849	0.884398	0.858527	0.843971	0.73216
KIZ_329	sp|Q2M2Z5|KIZ_HUMAN	KIZ	Centrosomal protein kizuna OS=Homo sapiens OX=9606 GN=KIZ PE=1 SV=2	329	K.RASPPVSPIPVSEYC#ESENK.W	1.1428	0.888925	0.874119	1.20114	0.807874	0.980244	0.608608	0.957544	0.774404	0.844369	1.01586	1.03763	0.894059	0.783076	0.809386
ATG5_223	sp|Q9H1Y0|ATG5_HUMAN	ATG5	Autophagy protein 5 OS=Homo sapiens OX=9606 GN=ATG5 PE=1 SV=2	223	K.EVC#PSAIDPEDGEKK.N	1.04266	0.960693	1.07153	1.17601	0.797553	1.08309	0.863351	0.915476	0.658221	1.04149	1.00168	1.12377	0.940321	0.889413	0.849856
DYL1_56	sp|P63167|DYL1_HUMAN	DYNLL1	Dynein light chain 1, cytoplasmic OS=Homo sapiens OX=9606 GN=DYNLL1 PE=1 SV=1	56	K.KYNPTWHC#IVGR.N	0.910909	1.10841	1.33003	0.404896	0.96734	1.5801	1.03743	1.44979	0.716752	2.49807	1.00966	0.867464	1.27372	1.24361	1.60741
GRDN-5_1728	sp|Q3V6T2-5|GRDN-5_HUMAN	CCDC88A	Isoform of Q3V6T2, Isoform 5 of Girdin OS=Homo sapiens OX=9606 GN=CCDC88A PE=1 SV=2	1728	K.DKPVSC#GLASVISTAEGTTR.R	1.03761	0.965022	1.06545	1.20229	0.947578	1.19028	0.94895	0.995065	1.46588	1.07418	1.00132	1.13387	1.06893	0.972007	1.27003
COG4_310	sp|Q9H9E3|COG4_HUMAN	COG4	Conserved oligomeric Golgi complex subunit 4 OS=Homo sapiens OX=9606 GN=COG4 PE=1 SV=3	310	K.YLQVEC#DR.Q	0.963882	1.03893	1.14215	1.03569	0.993571	1.08792	1.01019	0.966124	1.10309	1.18028	1.00141	1.08892	1.04074	0.988155	1.14169
ADA17_525	sp|P78536|ADA17_HUMAN	ADAM17	Disintegrin and metalloproteinase domain-containing protein 17 OS=Homo sapiens OX=9606 GN=ADAM17 PE=1 SV=1	525	K.NC#QFETAQK.K	0.949925	1.05565	1.8054	1.68568	1.25842	1.83671	1.16179	1.13482	1.78511	1.64212	1.00279	1.74554	1.54756	1.14831	1.71362
FACD2_893	sp|Q9BXW9|FACD2_HUMAN	FANCD2	Fanconi anemia group D2 protein OS=Homo sapiens OX=9606 GN=FANCD2 PE=1 SV=2	893	K.NSEC#DPTPSHR.G	1.11559	0.906116	0.958797	1.2299	0.759511	0.883737	1.26013	1.03015	1.03127	0.924671	1.01085	1.09435	0.821624	1.14514	0.977969
ERO1A_104	sp|Q96HE7|ERO1A_HUMAN	ERO1A	ERO1-like protein alpha OS=Homo sapiens OX=9606 GN=ERO1A PE=1 SV=2	104	K.PC#QSDEVPDGIK.S	1.04997	0.954568	0.903342	1.37894	0.838532	0.864706	0.821283	0.935675	0.728114	0.805617	1.00227	1.14114	0.851619	0.878479	0.766865
CDC16_544	sp|Q13042|CDC16_HUMAN	CDC16	Cell division cycle protein 16 homolog OS=Homo sapiens OX=9606 GN=CDC16 PE=1 SV=2	544	K.C#YDFDVHTMK.T	0.998064	1.00194	1.0037	1.04669	0.789587	1.05353	0.941391	1.02322	1.07305	1.12209	1	1.02519	0.921561	0.982305	1.09757
RANB3_249	sp|Q9H6Z4|RANB3_HUMAN	RANBP3	Ran-binding protein 3 OS=Homo sapiens OX=9606 GN=RANBP3 PE=1 SV=1	249	K.NESSNASEEEAC#EK.K	1.01705	0.98351	0.817653	1.35893	0.846917	0.961572	0.801842	1.21484	1.05068	1.10228	1.00028	1.08829	0.904245	1.00834	1.07648
OCRL_104	sp|Q01968|OCRL_HUMAN	OCRL	Inositol polyphosphate 5-phosphatase OCRL OS=Homo sapiens OX=9606 GN=OCRL PE=1 SV=3	104	R.FEIPDEEHC#LK.F	1.02116	0.979697	1.00113	1.3404	1.10907	1.00038	0.912969	1.142	1.23327	1.1759	1.00043	1.17077	1.05472	1.02748	1.20458
TFCP2_369	sp|Q12800|TFCP2_HUMAN	TFCP2	Alpha-globin transcription factor CP2 OS=Homo sapiens OX=9606 GN=TFCP2 PE=1 SV=2	369	R.DDVIQIC#GPADGIR.L	0.997565	1.00245	1.53242	1.61075	1.28826	1.81001	1.47362	1.33297	0.884809	1.21203	1.00001	1.57158	1.54914	1.4033	1.04842
SP100_16	sp|P23497|SP100_HUMAN	SP100	Nuclear autoantigen Sp-100 OS=Homo sapiens OX=9606 GN=SP100 PE=1 SV=3	16	R.LNEC#ISPVANEM*NHLPAHSHDLQR.M	1.10803	0.911165	0.915643	1.07759	1.03519	1.10094	1.04194	0.856049	1.16035	1.12531	1.0096	0.996617	1.06806	0.948994	1.14283
TRXR3_565	sp|Q86VQ6|TRXR3_HUMAN	TXNRD3	Thioredoxin reductase 3 OS=Homo sapiens OX=9606 GN=TXNRD3 PE=1 SV=4	565	R.ENNTC#YAK.I	0.876144	1.16464	1.15994	1.22317	1.48194	1.16181	1.05048	1.24978	1.28905	0.808559	1.02039	1.19155	1.32188	1.15013	1.0488
TSP1_462	sp|P07996|TSP1_HUMAN	THBS1	Thrombospondin-1 OS=Homo sapiens OX=9606 GN=THBS1 PE=1 SV=2	462	R.LC#NSPSPQMNGKPC#EGEAR.E	0.916547	1.10017	0.872603	0.51247	0.813538	1.21103	0.783518	0.936765	0.80531	1.21565	1.00836	0.692536	1.01228	0.860141	1.01048
BDP1_1516	sp|A6H8Y1|BDP1_HUMAN	BDP1	Transcription factor TFIIIB component B'' homolog OS=Homo sapiens OX=9606 GN=BDP1 PE=1 SV=3	1516	R.NEEAVILPC#TQTER.N	0.978261	1.02273	0.80239	1.21996	0.846258	0.926358	0.899629	1.16524	0.810134	0.819564	1.00049	1.01117	0.886308	1.03244	0.814849
HS90B_564	sp|P08238|HS90B_HUMAN	HSP90AB1	Heat shock protein HSP 90-beta OS=Homo sapiens OX=9606 GN=HSP90AB1 PE=1 SV=4	564	K.AKFENLC#K.L	1.00822	0.991917	1.35544	0.857724	0.77971	1.13225	1.19843	1.28268	1.01328	1.94547	1.00007	1.10658	0.95598	1.24056	1.47937
K0232_116	sp|Q92628|K0232_HUMAN	KIAA0232	Uncharacterized protein KIAA0232 OS=Homo sapiens OX=9606 GN=KIAA0232 PE=1 SV=5	116	K.QAAVQC#LR.S	1.03408	0.968093	1.15721	1.1167	1.20426	0.920799	0.900797	0.946728	0.971875	1.13919	1.00109	1.13695	1.06253	0.923762	1.05553
RNBP6_356	sp|O60518|RNBP6_HUMAN	RANBP6	Ran-binding protein 6 OS=Homo sapiens OX=9606 GN=RANBP6 PE=1 SV=2	356	R.LAC#GLGGK.V	1.09373	0.92107	0.915137	1.00762	1.06503	0.88908	1.01049	1.01956	1.14071	1.12357	1.0074	0.96138	0.977055	1.01502	1.13214
NR1H3_167	sp|Q13133|NR1H3_HUMAN	NR1H3	Oxysterols receptor LXR-alpha OS=Homo sapiens OX=9606 GN=NR1H3 PE=1 SV=2	167	R.EEC#VLSEEQIR.L	1.03151	0.970362	0.795268	0.993302	0.840894	0.867515	0.747184	0.84825	0.893972	1.25673	1.00093	0.894285	0.854205	0.797717	1.07535
EP15R_470	sp|Q9UBC2|EP15R_HUMAN	EPS15L1	Epidermal growth factor receptor substrate 15-like 1 OS=Homo sapiens OX=9606 GN=EPS15L1 PE=1 SV=1	470	K.C#QDETQM*ISSLK.T	1.01038	0.989832	1.0475	1.33098	0.920143	0.844957	0.792978	1.0232	0.920443	0.96645	1.00011	1.18924	0.88255	0.908087	0.943447
ZN202_29	sp|O95125|ZN202_HUMAN	ZNF202	Zinc finger protein 202 OS=Homo sapiens OX=9606 GN=ZNF202 PE=1 SV=4	29	K.LEDDFTC#R.P	1.00224	0.997768	0.895433	1.11416	0.822296	1.18379	0.961704	1.06938	1.13683	1.39513	1.00001	1.0048	1.00304	1.01554	1.26598
MD2BP_221	sp|Q15013|MD2BP_HUMAN	MAD2L1BP	MAD2L1-binding protein OS=Homo sapiens OX=9606 GN=MAD2L1BP PE=1 SV=1	221	R.NC#GEDWFRPK.L	0.917017	1.0995	0.804757	1.23235	0.822654	0.99612	1.01135	0.881462	1.17718	1.08528	1.00826	1.01856	0.909387	0.946408	1.13123
HACE1_481	sp|Q8IYU2|HACE1_HUMAN	HACE1	E3 ubiquitin-protein ligase HACE1 OS=Homo sapiens OX=9606 GN=HACE1 PE=1 SV=2	481	R.FIEFVC#K.H	1.05574	0.949853	1.00104	1.19112	1.15412	0.988235	0.947059	1.09029	0.940146	0.994851	1.0028	1.09608	1.07118	1.01868	0.967498
DHX40_582	sp|Q8IX18|DHX40_HUMAN	DHX40	Probable ATP-dependent RNA helicase DHX40 OS=Homo sapiens OX=9606 GN=DHX40 PE=1 SV=2	582	R.C#LFSAFR.V	1.01031	0.989894	0.952162	1.04551	1.01583	0.988842	1.00949	1.03074	1.0607	1.14312	1.0001	0.998834	1.00234	1.02012	1.10191
LMAN2_239	sp|Q12907|LMAN2_HUMAN	LMAN2	Vesicular integral-membrane protein VIP36 OS=Homo sapiens OX=9606 GN=LMAN2 PE=1 SV=1	239	K.NC#IDITGVR.L	1.04621	0.957703	0.946797	1.09171	0.838481	0.792051	1.07669	0.962903	0.783191	1.09486	1.00195	1.01925	0.815266	1.0198	0.939024
IPO13_951	sp|O94829|IPO13_HUMAN	IPO13	Importin-13 OS=Homo sapiens OX=9606 GN=IPO13 PE=1 SV=3	951	K.EFTLLC#R.G	0.869132	1.17726	0.723077	0.784339	1.09892	0.879137	0.668125	0.701493	1.27691	0.890671	1.0232	0.753708	0.989029	0.684809	1.08379
PARP4_350	sp|Q9UKK3|PARP4_HUMAN	PARP4	Protein mono-ADP-ribosyltransferase PARP4 OS=Homo sapiens OX=9606 GN=PARP4 PE=1 SV=3	350	K.ADLC#QLIR.D	0.894984	1.13294	0.805197	0.855889	1.04634	0.861422	0.870806	1.00125	0.948955	1.09148	1.01396	0.830543	0.953879	0.936029	1.02022
TEN3_1264	sp|Q9P273|TEN3_HUMAN	TENM3	Teneurin-3 OS=Homo sapiens OX=9606 GN=TENM3 PE=1 SV=3	1264	K.NAEVVAGTGEQC#LPFDEAR.C	1.03988	0.963062	0.754614	1.1789	0.747714	0.78422	0.880137	0.747714	1.00279	0.86657	1.00147	0.966757	0.765967	0.813926	0.934679
KCD20_189	sp|Q7Z5Y7|KCD20_HUMAN	KCTD20	BTB/POZ domain-containing protein KCTD20 OS=Homo sapiens OX=9606 GN=KCTD20 PE=1 SV=1	189	K.TGIINC#PDGISIPDLR.D	1.33883	0.798036	1.00918	1.08916	0.828457	0.82626	1.28542	1.20425	0.821178	1.20814	1.06843	1.04917	0.827359	1.24484	1.01466
AGAP2_536	sp|Q99490|AGAP2_HUMAN	AGAP2	Arf-GAP with GTPase, ANK repeat and PH domain-containing protein 2 OS=Homo sapiens OX=9606 GN=AGAP2 PE=1 SV=2	536	R.ALC#ADM*K.R	0.957041	1.047	0.693881	0.784702	0.803114	0.913392	1.07326	0.997087	0.756632	1.22959	1.00202	0.739292	0.858253	1.03517	0.99311
TT21B_187	sp|Q7Z4L5|TT21B_HUMAN	TTC21B	Tetratricopeptide repeat protein 21B OS=Homo sapiens OX=9606 GN=TTC21B PE=1 SV=2	187	K.AQC#LEM*R.Q	0.954333	1.05026	0.949397	0.958986	0.984182	1.04726	0.930781	1.05752	1.24892	1.1314	1.0023	0.954191	1.01572	0.99415	1.19016
AT2C1-7_972	sp|P98194-7|AT2C1-7_HUMAN	ATP2C1	Isoform of P98194, Isoform 7 of Calcium-transporting ATPase type 2C member 1 OS=Homo sapiens OX=9606 GN=ATP2C1 PE=1 SV=3	972	R.SGQQLVEIHPHLETGLPLTEDVSC#V.-	0.866122	1.18283	0.874005	0.765952	0.659442	0.667753	0.617316	0.955535	0.641277	1.00886	1.02448	0.819978	0.663598	0.786426	0.825071
CBWD1_19	sp|Q9BRT8|CBWD1_HUMAN	CBWD1	COBW domain-containing protein 1 OS=Homo sapiens OX=9606 GN=CBWD1 PE=1 SV=1	19	-.MLPAVGSADEEEDPAEEDC#PELVPIETTQSEEEEK.S	0.909287	1.11082	1.0569	1.94009	1.05426	1.18369	1.02683	1.1662	1.42712	0.931416	1.01005	1.4985	1.11897	1.09652	1.17927
ESPL1_1191	sp|Q14674|ESPL1_HUMAN	ESPL1	Separin OS=Homo sapiens OX=9606 GN=ESPL1 PE=1 SV=3	1191	K.GC#PEAAER.L	0.985728	1.01469	1.131	1.01172	1.02676	0.829464	0.667526	1.04541	1.05178	1.38874	1.00021	1.07136	0.928111	0.856467	1.22026
DCMC_360	sp|O95822|DCMC_HUMAN	MLYCD	Malonyl-CoA decarboxylase, mitochondrial OS=Homo sapiens OX=9606 GN=MLYCD PE=1 SV=3	360	R.NELFTDSEC#K.E	0.983427	1.01714	1.63099	3.14077	0.984816	0.94223	1.18782	1.0164	0.967731	1.13098	1.00028	2.38588	0.963523	1.10211	1.04936
BPNT1_249	sp|O95861|BPNT1_HUMAN	BPNT1	3'(2'),5'-bisphosphate nucleotidase 1 OS=Homo sapiens OX=9606 GN=BPNT1 PE=1 SV=1	249	K.KWDTC#APEVILHAVGGK.L	1.13326	0.894786	0.83047	0.955204	0.75718	1.11453	0.837666	0.939423	0.683318	0.855205	1.01402	0.892837	0.935854	0.888545	0.769261
FA83B_281	sp|Q5T0W9|FA83B_HUMAN	FAM83B	Protein FAM83B OS=Homo sapiens OX=9606 GN=FAM83B PE=1 SV=1	281	R.SC#VPSSFAQEESAR.V	0.944407	1.06255	1.30586	1.04142	0.981777	0.907152	0.899078	0.964042	1.22765	1.13869	1.00348	1.17364	0.944465	0.93156	1.18317
UTP20_2449	sp|O75691|UTP20_HUMAN	UTP20	Small subunit processome component 20 homolog OS=Homo sapiens OX=9606 GN=UTP20 PE=1 SV=3	2449	K.EC#NIIQFTK.P	0.937903	1.0709	1.10506	1.03461	1.07195	1.08799	1.08717	0.969354	1.05435	1.17087	1.0044	1.06983	1.07997	1.02826	1.11261
A0A804HK06_1421	tr|A0A804HK06|A0A804HK06_HUMAN	ARHGAP32	Isoform of A7KAX9, Rho GTPase-activating protein 32 OS=Homo sapiens OX=9606 GN=ARHGAP32 PE=4 SV=1	1421	R.AESVPAHPC#GFPAPLPPTR.M	1.12557	0.899636	0.829736	0.764134	0.745047	0.843902	0.876393	1.06462	1.2455	0.803903	1.0126	0.796935	0.794475	0.970504	1.0247
PUR1_496	sp|Q06203|PUR1_HUMAN	PPAT	Amidophosphoribosyltransferase OS=Homo sapiens OX=9606 GN=PPAT PE=1 SV=1	496	K.HDIM*IQENGNGLEC#FEK.S	1.18171	0.866724	1.08039	1.13514	1.33687	0.667108	1.09091	1.38082	1.98035	1.19008	1.02422	1.10776	1.00199	1.23587	1.58522
RTN3_390	sp|O95197|RTN3_HUMAN	RTN3	Reticulon-3 OS=Homo sapiens OX=9606 GN=RTN3 PE=1 SV=2	390	K.TPVC#SIDGSTPITK.S	0.716528	1.65459	0.893371	0.962565	0.773513	1.10089	0.960086	1.0196	0.974303	0.837201	1.18556	0.927968	0.937199	0.989842	0.905752
ANR12_566	sp|Q6UB98|ANR12_HUMAN	ANKRD12	Ankyrin repeat domain-containing protein 12 OS=Homo sapiens OX=9606 GN=ANKRD12 PE=1 SV=3	566	K.TC#LSPGSSEM*SLQPDLVR.Y	0.890335	1.14048	0.992952	1.00293	1.0486	1.12231	0.986409	0.951908	1.61388	1.12865	1.01541	0.997942	1.08545	0.969158	1.37127
SPTC2_188	sp|O15270|SPTC2_HUMAN	SPTLC2	Serine palmitoyltransferase 2 OS=Homo sapiens OX=9606 GN=SPTLC2 PE=1 SV=1	188	R.NTGSC#QEAAAK.V	1.02312	0.977901	0.966331	1.33268	0.989272	0.90063	0.879732	1.0622	0.873442	1.02613	1.00051	1.14951	0.944951	0.970967	0.949787
LATS2_400	sp|Q9NRM7|LATS2_HUMAN	LATS2	Serine/threonine-protein kinase LATS2 OS=Homo sapiens OX=9606 GN=LATS2 PE=1 SV=2	400	R.AHVAFRPDC#PVPSR.T	1.29599	0.814072	0.7181	0.800851	0.927867	0.750362	0.669793	0.995673	0.829728	0.568332	1.05503	0.759475	0.839115	0.832733	0.69903
RBP17_1082	sp|Q9H2T7|RBP17_HUMAN	RANBP17	Ran-binding protein 17 OS=Homo sapiens OX=9606 GN=RANBP17 PE=2 SV=1	1082	R.SDGNTEPC#SLDMMS.-	0.925347	1.08776	0.8778	1.05336	1.15668	1.03777	1.03295	0.923423	0.946378	0.785209	1.00655	0.96558	1.09723	0.978185	0.865794
NUMA1_1937	sp|Q14980|NUMA1_HUMAN	NUMA1	Nuclear mitotic apparatus protein 1 OS=Homo sapiens OX=9606 GN=NUMA1 PE=1 SV=2	1937	K.TC#YPLESR.P	0.96835	1.03379	0.946562	1.16769	1.05687	0.869902	0.809893	1.27914	1.14475	0.9343	1.00107	1.05713	0.963388	1.04452	1.03952
KI13B_1272	sp|Q9NQT8|KI13B_HUMAN	KIF13B	Kinesin-like protein KIF13B OS=Homo sapiens OX=9606 GN=KIF13B PE=1 SV=2	1272	R.IC#VNVHGR.Q	0.908983	1.11127	0.97096	0.948992	0.935144	1.03083	0.858578	1.12045	1.30856	1.01229	1.01013	0.959976	0.982987	0.989513	1.16043
RRP15_49	sp|Q9Y3B9|RRP15_HUMAN	RRP15	RRP15-like protein OS=Homo sapiens OX=9606 GN=RRP15 PE=1 SV=2	49	K.M*VTGAVASVLEDEATDTSDSEGSC#GSEK.D	0.940322	1.06777	0.996396	1.30796	1.17823	0.890744	1.10181	1.14066	1.09823	1.0644	1.00404	1.15218	1.03448	1.12124	1.08132
MMP2_233	sp|P08253|MMP2_HUMAN	MMP2	72 kDa type IV collagenase OS=Homo sapiens OX=9606 GN=MMP2 PE=1 SV=2	233	K.YGNADGEYC#K.F	1.04279	0.960584	1.61275	2.08228	1.645	1.03785	1.20293	1.01387	1.34012	0.811344	1.00169	1.84751	1.34143	1.1084	1.07573
PLPP5_240	sp|Q8NEB5|PLPP5_HUMAN	PLPP5	Phospholipid phosphatase 5 OS=Homo sapiens OX=9606 GN=PLPP5 PE=1 SV=2	240	R.QYYPPLTDAEC#HK.P	1.1136	0.907433	1.05308	1.21642	1.04319	0.920973	0.946337	0.885965	0.957209	0.912901	1.01052	1.13475	0.982083	0.916151	0.935055
GILT_148	sp|P13284|GILT_HUMAN	IFI30	Gamma-interferon-inducible lysosomal thiol reductase OS=Homo sapiens OX=9606 GN=IFI30 PE=1 SV=3	148	K.VEACVLDELDMELAFLTIVC#M*EEFEDM*ER.S	0.994784	1.00527	1.19607	2.02908	1.21126	1.46268	1.11845	1.02545	1.33942	1.34319	1.00003	1.61257	1.33697	1.07195	1.34131
BIRC6_874	sp|Q9NR09|BIRC6_HUMAN	BIRC6	Baculoviral IAP repeat-containing protein 6 OS=Homo sapiens OX=9606 GN=BIRC6 PE=1 SV=2	874	R.EDDC#EEPIEDM*QLTSK.N	0.961155	1.04212	0.831326	1.00256	1.04751	0.8546	0.980865	1.02558	1.16705	0.935834	1.00164	0.916942	0.951054	1.00322	1.05144
UFL1_143	sp|O94874|UFL1_HUMAN	UFL1	E3 UFM1-protein ligase 1 OS=Homo sapiens OX=9606 GN=UFL1 PE=1 SV=2	143	K.LQESGQVTISELC#K.T	0.944062	1.06299	0.629597	0.929765	0.881	0.924455	1.14428	0.95163	1.05982	1.02979	1.00352	0.779681	0.902727	1.04796	1.0448
LST8_107	sp|Q9BVC4|LST8_HUMAN	MLST8	Target of rapamycin complex subunit LST8 OS=Homo sapiens OX=9606 GN=MLST8 PE=1 SV=1	107	R.WM*YTGGEDC#TAR.I	0.966609	1.03578	0.890631	0.920096	0.796886	0.826234	0.788207	0.755726	0.819893	1.00201	1.00119	0.905363	0.81156	0.771967	0.910951
CNEP1_6	sp|O95476|CNEP1_HUMAN	CTDNEP1	CTD nuclear envelope phosphatase 1 OS=Homo sapiens OX=9606 GN=CTDNEP1 PE=1 SV=2	6	R.TQC#LLGLR.T	0.947306	1.0589	0.960384	1.52236	1.32013	1.1985	1.29241	1.63099	1.08035	1.66667	1.0031	1.24137	1.25932	1.4617	1.37351
GAB1_213	sp|Q13480|GAB1_HUMAN	GAB1	GRB2-associated-binding protein 1 OS=Homo sapiens OX=9606 GN=GAB1 PE=1 SV=2	213	K.STSSETDC#NDNVPSHK.N	1.07635	0.933768	0.68254	0.830116	0.955556	0.812854	0.692432	0.658499	0.741379	0.778986	1.00506	0.756328	0.884205	0.675465	0.760182
CSK2B_109	sp|P67870|CSK2B_HUMAN	CSNK2B	Casein kinase II subunit beta OS=Homo sapiens OX=9606 GN=CSNK2B PE=1 SV=1	109	K.YQQGDFGYC#PR.V	1.03517	0.967139	1.04007	1.06958	0.986911	0.908955	0.870957	0.941603	0.975	0.935373	1.00116	1.05482	0.947933	0.90628	0.955187
AP3B1_507	sp|O00203|AP3B1_HUMAN	AP3B1	AP-3 complex subunit beta-1 OS=Homo sapiens OX=9606 GN=AP3B1 PE=1 SV=3	507	R.ASILWLIGENC#ER.V	0.949218	1.05652	1.04697	1.00249	0.900471	0.991055	1.04755	1.11281	0.950398	0.904948	1.00287	1.02473	0.945763	1.08018	0.927673
MCM5_482	sp|P33992|MCM5_HUMAN	MCM5	DNA replication licensing factor MCM5 OS=Homo sapiens OX=9606 GN=MCM5 PE=1 SV=5	482	R.C#SVLAAANSVFGR.W	1.01004	0.990155	0.828136	0.95149	0.91965	0.728351	0.695761	0.857895	0.935299	1.02627	1.0001	0.889813	0.824001	0.776828	0.980784
SHQ1_330	sp|Q6PI26|SHQ1_HUMAN	SHQ1	Protein SHQ1 homolog OS=Homo sapiens OX=9606 GN=SHQ1 PE=1 SV=2	330	R.VLC#YPLYR.H	1.04014	0.962842	0.925181	1.00446	0.90122	0.958538	0.822688	0.904778	1.1135	1.21044	1.00149	0.96482	0.929879	0.863733	1.16197
WAPL_160	sp|Q7Z5K2|WAPL_HUMAN	WAPL	Wings apart-like protein homolog OS=Homo sapiens OX=9606 GN=WAPL PE=1 SV=1	160	R.IVEDDASISSC#NK.L	0.991219	1.00894	0.865346	0.992864	0.850099	0.891521	0.812576	0.948929	1.03209	1.03084	1.00008	0.929105	0.87081	0.880753	1.03146
CAMP1_92	sp|Q5T5Y3|CAMP1_HUMAN	CAMSAP1	Calmodulin-regulated spectrin-associated protein 1 OS=Homo sapiens OX=9606 GN=CAMSAP1 PE=1 SV=2	92	R.VC#SLILK.G	0.932654	1.07783	0.863443	0.82818	1.0046	0.994048	0.725716	0.699261	1.04222	1.02417	1.00524	0.845811	0.999324	0.712488	1.03319
CE192_1828	sp|Q8TEP8|CE192_HUMAN	CEP192	Centrosomal protein of 192 kDa OS=Homo sapiens OX=9606 GN=CEP192 PE=1 SV=3	1828	R.LTSNC#EIR.I	1.09706	0.918721	1.1157	1.1112	1.09358	0.824761	1.27567	1.12023	0.993516	1.35064	1.00789	1.11345	0.959169	1.19795	1.17208
GSTCD_140	sp|Q8NEC7|GSTCD_HUMAN	GSTCD	Glutathione S-transferase C-terminal domain-containing protein OS=Homo sapiens OX=9606 GN=GSTCD PE=1 SV=2	140	K.AC#AEVSQWTR.L	0.956373	1.0478	0.70357	0.760327	0.878829	0.815635	0.836262	0.935283	0.608357	0.812578	1.00209	0.731949	0.847232	0.885773	0.710467
DHB8_194	sp|Q92506|DHB8_HUMAN	HSD17B8	(3R)-3-hydroxyacyl-CoA dehydrogenase OS=Homo sapiens OX=9606 GN=HSD17B8 PE=1 SV=2	194	R.C#NSVLPGFIATPM*TQK.V	1.05321	0.951907	1.03494	1.24093	0.939434	0.84699	0.940877	0.923219	0.88666	0.925374	1.00256	1.13793	0.893212	0.932048	0.906017
TTF2_37	sp|Q9UNY4|TTF2_HUMAN	TTF2	Transcription termination factor 2 OS=Homo sapiens OX=9606 GN=TTF2 PE=1 SV=2	37	R.ADTC#SFVR.A	0.924125	1.08945	0.652473	1.2544	0.584495	0.78125	1.3916	0.798767	0.91817	0.703356	1.00679	0.953437	0.682873	1.09518	0.810763
CZIB_36	sp|Q9NWV4|CZIB_HUMAN	CZIB	CXXC motif containing zinc binding protein OS=Homo sapiens OX=9606 GN=CZIB PE=1 SV=1	36	K.C#GNC#GEISDK.W	1.05721	0.948666	0.885618	1.02853	0.939267	0.853399	0.890819	0.939946	0.774332	0.776049	1.00294	0.957076	0.896333	0.915383	0.77519
SMC1B_933	sp|Q8NDV3|SMC1B_HUMAN	SMC1B	Structural maintenance of chromosomes protein 1B OS=Homo sapiens OX=9606 GN=SMC1B PE=2 SV=2	933	K.HNLLLDC#K.V	1.00086	0.999139	1.01192	0.970348	0.98742	1.07221	1.02163	1.00899	0.950902	0.990605	1	0.991135	1.02981	1.01531	0.970754
LIPA1_738	sp|Q13136|LIPA1_HUMAN	PPFIA1	Liprin-alpha-1 OS=Homo sapiens OX=9606 GN=PPFIA1 PE=1 SV=1	738	K.C#ETSPPSSPR.A	1.01075	0.989474	0.887173	1.02681	1.01922	1.20794	0.983825	0.883383	1.18714	1.04339	1.00011	0.956993	1.11358	0.933604	1.11527
DHX8_615	sp|Q14562|DHX8_HUMAN	DHX8	ATP-dependent RNA helicase DHX8 OS=Homo sapiens OX=9606 GN=DHX8 PE=1 SV=1	615	K.IGC#TQPR.R	1.06106	0.945585	0.688684	1.43607	0.830228	0.99317	1.18992	1.0458	1.22909	1.05217	1.00332	1.06238	0.911699	1.11786	1.14063
HMHA1_599	sp|Q92619|HMHA1_HUMAN	ARHGAP45	Rho GTPase-activating protein 45 OS=Homo sapiens OX=9606 GN=ARHGAP45 PE=1 SV=2	599	K.SSFNVSDVARPEAAGSPPEEGGC#TEGTPAK.D	1.01104	0.989202	0.915091	1.35374	0.854359	0.782012	0.851806	0.889159	0.923409	0.789413	1.00012	1.13442	0.818186	0.870482	0.856411
INT14_218	sp|Q96SY0|INT14_HUMAN	INTS14	Integrator complex subunit 14 OS=Homo sapiens OX=9606 GN=INTS14 PE=1 SV=2	218	K.C#GHLTADVQVFPR.P	1	1	0.680401	0.859958	0.958431	0.769521	0.803419	1.33844	0.933537	0.974482	1	0.770179	0.863976	1.07093	0.954009
IRAG2_72	sp|Q12912|IRAG2_HUMAN	IRAG2	Inositol 1,4,5-triphosphate receptor associated 2 OS=Homo sapiens OX=9606 GN=IRAG2 PE=1 SV=3	72	R.VC#PESLLQSR.E	0.993846	1.00623	0.915014	0.77458	1.28994	1.08027	0.967645	0.94279	1.08754	1.04059	1.00004	0.844797	1.1851	0.955218	1.06407
FHL3_10	sp|Q13643|FHL3_HUMAN	FHL3	Four and a half LIM domains protein 3 OS=Homo sapiens OX=9606 GN=FHL3 PE=1 SV=4	10	K.C#NESLYGR.K	0.987952	1.01235	0.896682	1.04176	0.986858	0.995812	0.918738	1.02677	0.942404	0.985904	1.00015	0.969223	0.991335	0.972754	0.964154
ZY11B_43	sp|Q9C0D3|ZY11B_HUMAN	ZYG11B	Protein zyg-11 homolog B OS=Homo sapiens OX=9606 GN=ZYG11B PE=1 SV=2	43	R.QDGTLC#LQEPGVFPQEVADR.L	1.06065	0.945914	0.557313	0.684018	0.855384	0.882716	0.623973	0.72051	0.748922	0.778169	1.00328	0.620666	0.86905	0.672242	0.763545
UBP3_362	sp|Q9Y6I4|UBP3_HUMAN	USP3	Ubiquitin carboxyl-terminal hydrolase 3 OS=Homo sapiens OX=9606 GN=USP3 PE=1 SV=2	362	K.NQENGPVC#SLR.D	0.814334	1.29533	1.18668	1.41194	1.00768	0.948095	1.36389	2.34253	1.2025	1.28381	1.05483	1.29931	0.977888	1.85321	1.24315
AROS_104	sp|Q86WX3|AROS_HUMAN	RPS19BP1	Active regulator of SIRT1 OS=Homo sapiens OX=9606 GN=RPS19BP1 PE=1 SV=1	104	K.AC#DRPVAK.T	0.914824	1.10266	1.10657	1.24458	1.06996	1.39653	1.73169	1.23151	1.20669	1.118	1.00874	1.17557	1.23324	1.4816	1.16234
LANC3_323	sp|Q6ZV70|LANC3_HUMAN	LANCL3	LanC-like protein 3 OS=Homo sapiens OX=9606 GN=LANCL3 PE=2 SV=2	323	R.C#GELTWQK.G	1.02475	0.976413	1.0245	1.1446	0.806033	0.83481	0.906867	0.932706	0.918383	0.846224	1.00058	1.08455	0.820421	0.919787	0.882304
CHD1_175	sp|O14646|CHD1_HUMAN	CHD1	Chromodomain-helicase-DNA-binding protein 1 OS=Homo sapiens OX=9606 GN=CHD1 PE=1 SV=2	175	K.SSC#DETESDYEPK.N	1.07605	0.933992	0.945007	1.3508	0.888675	0.895802	0.815938	0.948655	0.891523	0.93346	1.00502	1.1479	0.892238	0.882297	0.912491
PP2AB_133	sp|P62714|PP2AB_HUMAN	PPP2CB	Serine/threonine-protein phosphatase 2A catalytic subunit beta isoform OS=Homo sapiens OX=9606 GN=PPP2CB PE=1 SV=1	133	R.QITQVYGFYDEC#LRK.Y	0.941921	1.06571	1.0296	0.84009	0.726769	0.9995	1.05023	0.917958	0.700465	1.08696	1.00382	0.934846	0.863135	0.984094	0.893714
RAB10_124	sp|P61026|RAB10_HUMAN	RAB10	Ras-related protein Rab-10 OS=Homo sapiens OX=9606 GN=RAB10 PE=1 SV=1	124	K.C#DM*DDKR.V	1.13979	0.890755	1.63696	1.65649	1.0681	1.37398	1.11292	1.11397	1.12405	0.980274	1.01527	1.64673	1.22104	1.11344	1.05216
KRBA1_549	sp|A5PL33|KRBA1_HUMAN	KRBA1	Protein KRBA1 OS=Homo sapiens OX=9606 GN=KRBA1 PE=1 SV=3	549	R.AEAC#ESAR.L	1.0626	0.944365	0.730684	1.22593	0.778824	0.633493	0.68601	0.71645	0.90068	0.52085	1.00348	0.978305	0.706158	0.70123	0.710765
NFH_411	sp|P12036|NFH_HUMAN	NEFH	Neurofilament heavy polypeptide OS=Homo sapiens OX=9606 GN=NEFH PE=1 SV=4	411	K.LLEGEEC#R.M	1.68398	0.711153	2.31963	1.46821	1.5	1.75779	0.878386	1.90025	2.2087	1.83173	1.19757	1.89392	1.62889	1.38932	2.02021
ITPR1_1255	sp|Q14643|ITPR1_HUMAN	ITPR1	Inositol 1,4,5-trisphosphate receptor type 1 OS=Homo sapiens OX=9606 GN=ITPR1 PE=1 SV=3	1255	R.LAHEFLQNFC#AGNQQNQALLHK.H	0.845615	1.22335	1.11705	0.860776	1.07029	0.988861	1.12184	1.26751	0.970904	1.10602	1.03448	0.988911	1.02958	1.19468	1.03846
AT133_361	sp|Q9H7F0|AT133_HUMAN	ATP13A3	Polyamine-transporting ATPase 13A3 OS=Homo sapiens OX=9606 GN=ATP13A3 PE=1 SV=4	361	R.HTLFC#GTTVIQTR.F	1.04898	0.955394	1.04357	1.67331	1.17165	1.02859	1.0187	1.19633	0.966494	1.23896	1.00218	1.35844	1.10012	1.10751	1.10273
HMCS1_86	sp|Q01581|HMCS1_HUMAN	HMGCS1	Hydroxymethylglutaryl-CoA synthase, cytoplasmic OS=Homo sapiens OX=9606 GN=HMGCS1 PE=1 SV=2	86	R.NNLSYDC#IGR.L	1.07203	0.937037	1.15562	1.4461	1.02578	1.01953	0.92287	1.06601	0.975884	0.903537	1.00454	1.30086	1.02265	0.994438	0.939711
ITA6_920	sp|P23229|ITA6_HUMAN	ITGA6	Integrin alpha-6 OS=Homo sapiens OX=9606 GN=ITGA6 PE=1 SV=5	920	K.VTC#EPQK.E	1.0589	0.947306	1.04115	0.995194	1.05451	1.07643	0.867629	0.938402	1.02249	1.40548	1.0031	1.01817	1.06547	0.903015	1.21399
P4R3A_554	sp|Q6IN85|P4R3A_HUMAN	PPP4R3A	Serine/threonine-protein phosphatase 4 regulatory subunit 3A OS=Homo sapiens OX=9606 GN=PPP4R3A PE=1 SV=1	554	K.HAFLALC#ALR.F	0.960859	1.04246	0.929263	0.889146	1.01858	0.825895	0.930212	0.963653	0.833257	0.924081	1.00166	0.909205	0.922238	0.946932	0.878669
CH082_130	sp|Q6P1X6|CH082_HUMAN	C8orf82	UPF0598 protein C8orf82 OS=Homo sapiens OX=9606 GN=C8orf82 PE=1 SV=2	130	R.LSYC#GGGEALAVPFEPAR.L	0.879032	1.15957	0.937583	0.81876	1.15831	0.75106	0.668186	0.885256	0.8125	1.13481	1.0193	0.878171	0.954685	0.776721	0.973655
RT30_393	sp|Q9NP92|RT30_HUMAN	MRPS30	39S ribosomal protein S30, mitochondrial OS=Homo sapiens OX=9606 GN=MRPS30 PE=1 SV=2	393	K.NIC#WGTQSK.P	1.28346	0.819095	1.66138	1.24639	1.16336	1.03822	1.5963	1.86641	1.30632	1.39184	1.05128	1.45389	1.10079	1.73136	1.34908
EI2BA_169	sp|Q14232|EI2BA_HUMAN	EIF2B1	Translation initiation factor eIF-2B subunit alpha OS=Homo sapiens OX=9606 GN=EIF2B1 PE=1 SV=1	169	K.ALC#HLNVPVTVVLDAAVGYIMEK.A	0.902034	1.12184	0.864103	0.592892	0.677251	0.708579	0.61095	0.895324	0.857943	0.836643	1.01194	0.728497	0.692915	0.753137	0.847293
MSH6_196	sp|P52701|MSH6_HUMAN	MSH6	DNA mismatch repair protein Msh6 OS=Homo sapiens OX=9606 GN=MSH6 PE=1 SV=2	196	R.LELAVC#DEPSEPEEEEEMEVGTTYVTDK.S	1.03655	0.965941	0.829744	0.789026	0.91283	0.947564	1.23758	0.892873	1.03027	0.901943	1.00124	0.809385	0.930197	1.06522	0.966108
KPB1_488	sp|P46020|KPB1_HUMAN	PHKA1	Phosphorylase b kinase regulatory subunit alpha, skeletal muscle isoform OS=Homo sapiens OX=9606 GN=PHKA1 PE=1 SV=2	488	R.ILSHIYSSLGC#NNR.M	0.95695	1.04711	1.06373	1.09717	0.954738	1.04402	0.981196	0.903243	0.945992	1.07063	1.00203	1.08045	0.999378	0.94222	1.00831
SC22A_33	sp|Q96IW7|SC22A_HUMAN	SEC22A	Vesicle-trafficking protein SEC22a OS=Homo sapiens OX=9606 GN=SEC22A PE=1 SV=1	33	R.DGLPLSASTDYEQSTGM*QEC#R.K	0.921978	1.09245	0.934084	1.15012	1.01633	0.906396	0.973199	1.00839	1.00606	1.22488	1.00721	1.0421	0.961361	0.990794	1.11547
CNIPF_22	sp|G9CGD6|CNIPF_HUMAN	CNK3/IPCEF1	CNK3/IPCEF1 fusion protein OS=Homo sapiens OX=9606 GN=CNK3/IPCEF1 PE=1 SV=1	22	R.GLDDC#LQQYVHK.F	0.975459	1.02581	0.794063	0.87981	0.899915	0.917782	0.776378	1.17227	0.876185	1.18205	1.00063	0.836936	0.908848	0.974325	1.02912
BRCA2_2117	sp|P51587|BRCA2_HUMAN	BRCA2	Breast cancer type 2 susceptibility protein OS=Homo sapiens OX=9606 GN=BRCA2 PE=1 SV=3	2117	R.NPEHC#VNSEMEK.T	0.922943	1.0911	0.860151	0.696241	0.673858	1.01594	0.809451	0.770309	0.885984	1.07201	1.00702	0.778196	0.844901	0.78988	0.978995
QORX_228	sp|Q53FA7|QORX_HUMAN	TP53I3	Quinone oxidoreductase PIG3 OS=Homo sapiens OX=9606 GN=TP53I3 PE=1 SV=2	228	K.NVNC#LALDGR.W	1.27396	0.823016	1.46262	1.14081	0.742305	1.3329	1.18514	1.05066	0.814611	0.872161	1.04849	1.30172	1.0376	1.1179	0.843386
DCA12_141	sp|Q5T6F0|DCA12_HUMAN	DCAF12	DDB1- and CUL4-associated factor 12 OS=Homo sapiens OX=9606 GN=DCAF12 PE=1 SV=1	141	K.DREPGGVTQQGC#GIHAIELNPSR.T	0.98812	1.01217	0.880706	0.928784	0.796383	0.839238	1.07557	0.783382	1.11399	0.872494	1.00014	0.904745	0.81781	0.929478	0.993241
PLAP_116	sp|Q9Y263|PLAP_HUMAN	PLAA	Phospholipase A-2-activating protein OS=Homo sapiens OX=9606 GN=PLAA PE=1 SV=2	116	K.NTVC#SLSSGK.F	1.01233	0.98797	1.02618	1.22066	0.899354	0.937132	0.878748	0.975933	0.948552	0.954137	1.00015	1.12342	0.918243	0.92734	0.951345
NXT2_133	sp|Q9NPJ8|NXT2_HUMAN	NXT2	NTF2-related export protein 2 OS=Homo sapiens OX=9606 GN=NXT2 PE=1 SV=1	133	K.IASDC#FR.F	1.03079	0.970993	1.33791	1.22384	1.03079	1.2517	0.993548	1.00918	0.99941	1.07557	1.00089	1.28088	1.14125	1.00136	1.03749
MROH1_976	sp|Q8NDA8|MROH1_HUMAN	MROH1	Maestro heat-like repeat-containing protein family member 1 OS=Homo sapiens OX=9606 GN=MROH1 PE=2 SV=3	976	R.C#ADLWPATR.Q	0.992818	1.00729	0.948715	1.28996	0.987659	1.0927	0.935178	1.15162	1.11612	1.1038	1.00005	1.11934	1.04018	1.0434	1.10996
AT2C1-7_511	sp|P98194-7|AT2C1-7_HUMAN	ATP2C1	Isoform of P98194, Isoform 7 of Calcium-transporting ATPase type 2C member 1 OS=Homo sapiens OX=9606 GN=ATP2C1 PE=1 SV=3	511	R.TQQDRPEIC#FM*K.G	1.00367	0.996357	0.843544	0.773567	0.858368	0.849834	1.01761	1.34701	0.812475	0.799805	1.00001	0.808556	0.854101	1.18231	0.80614
ELL2_614	sp|O00472|ELL2_HUMAN	ELL2	RNA polymerase II elongation factor ELL2 OS=Homo sapiens OX=9606 GN=ELL2 PE=1 SV=2	614	R.C#EYLHNK.L	1.16667	0.875	0.511821	0.704217	0.743639	0.521409	0.545243	0.695833	0.552457	0.774172	1.02083	0.608019	0.632524	0.620538	0.663315
RAN_112	sp|P62826|RAN_HUMAN	RAN	GTP-binding nuclear protein Ran OS=Homo sapiens OX=9606 GN=RAN PE=1 SV=3	112	R.VC#ENIPIVLC#GNK.V	0.962251	1.04083	1.13521	1.01509	1.079	0.901443	1.08932	1.10345	0.987276	0.910392	1.00154	1.07515	0.990223	1.09639	0.948834
ZC3H1_1625	sp|O60293|ZC3H1_HUMAN	ZFC3H1	Zinc finger C3H1 domain-containing protein OS=Homo sapiens OX=9606 GN=ZFC3H1 PE=1 SV=3	1625	R.YEAAMELC#K.S	1.06421	0.943095	0.996334	1.11485	0.873955	1.02396	1.04042	1.10866	1.05284	1.01056	1.00365	1.05559	0.948958	1.07454	1.0317
ELMO2_418	sp|Q96JJ3|ELMO2_HUMAN	ELMO2	Engulfment and cell motility protein 2 OS=Homo sapiens OX=9606 GN=ELMO2 PE=1 SV=2	418	K.M*LC#EILQVGELPNEGR.N	1.03236	0.969603	1.13346	1.08027	0.995821	1.12716	1.07056	0.954974	1.16208	1.03236	1.00098	1.10687	1.06149	1.01277	1.09722
MAN1_833	sp|Q9Y2U8|MAN1_HUMAN	LEMD3	Inner nuclear membrane protein Man1 OS=Homo sapiens OX=9606 GN=LEMD3 PE=1 SV=2	833	R.EGC#VYVK.C	0.903242	1.11997	1.19664	0.714343	1.02945	1.47599	0.866375	1.04026	1.40394	1.35486	1.01161	0.955494	1.25272	0.953316	1.3794
RF1M_335	sp|O75570|RF1M_HUMAN	MTRF1	Peptide chain release factor 1, mitochondrial OS=Homo sapiens OX=9606 GN=MTRF1 PE=1 SV=2	335	R.LVHIPTGLVVEC#QQER.S	0.872241	1.17161	0.924465	0.915391	1.09153	0.767951	1.07245	0.846894	0.931482	0.934095	1.02192	0.919928	0.929739	0.959671	0.932788
SNR48_154	sp|Q6IEG0|SNR48_HUMAN	SNRNP48	U11/U12 small nuclear ribonucleoprotein 48 kDa protein OS=Homo sapiens OX=9606 GN=SNRNP48 PE=1 SV=2	154	R.FVC#DLTQADR.L	1.0359	0.966501	0.878439	0.931373	0.99261	0.925618	0.92694	0.841253	1.09657	1.03042	1.0012	0.904906	0.959114	0.884096	1.06349
UBP24_2229	sp|Q9UPU5|UBP24_HUMAN	USP24	Ubiquitin carboxyl-terminal hydrolase 24 OS=Homo sapiens OX=9606 GN=USP24 PE=1 SV=3	2229	K.IFLLEC#NVR.E	0.949711	1.05591	0.897196	0.815287	0.942717	0.879389	1.2	1.26872	0.609846	0.829971	1.00281	0.856241	0.911053	1.23436	0.719909
SIAS_19	sp|Q9NR45|SIAS_HUMAN	NANS	Sialic acid synthase OS=Homo sapiens OX=9606 GN=NANS PE=1 SV=2	19	R.WVGGQHPC#FIIAEIGQNHQGDLDVAK.R	1.0762	0.933874	0.765477	0.99257	0.877208	0.857913	0.82726	0.962647	0.96201	0.764269	1.00504	0.879024	0.86756	0.894953	0.863139
PPRC1_1188	sp|Q5VV67|PPRC1_HUMAN	PPRC1	Peroxisome proliferator-activated receptor gamma coactivator-related protein 1 OS=Homo sapiens OX=9606 GN=PPRC1 PE=1 SV=1	1188	K.EC#PPPAPADSLAVGNSGGVDIPQEK.R	0.969677	1.03228	1.14645	0.952471	0.828099	1.04666	1.22295	0.919829	1.34196	1.4073	1.00098	1.04946	0.937378	1.07139	1.37463
MY18A_1699	sp|Q92614|MY18A_HUMAN	MYO18A	Unconventional myosin-XVIIIa OS=Homo sapiens OX=9606 GN=MYO18A PE=1 SV=3	1699	K.NQLEESEFTC#AAAVK.A	0.980413	1.02039	0.887669	1.28517	0.850796	0.994286	0.831437	1.05662	0.864443	1.11566	1.0004	1.08642	0.922541	0.944028	0.99005
RINI_30	sp|P13489|RINI_HUMAN	RNH1	Ribonuclease inhibitor OS=Homo sapiens OX=9606 GN=RNH1 PE=1 SV=2	30	R.WAELLPLLQQC#QVVR.L	1.18734	0.86372	0.992291	1.1244	1.19341	1.00296	0.907389	1.3674	1.2908	0.835871	1.02553	1.05834	1.09818	1.13739	1.06334
ARNT_62	sp|P27540|ARNT_HUMAN	ARNT	Aryl hydrocarbon receptor nuclear translocator OS=Homo sapiens OX=9606 GN=ARNT PE=1 SV=1	62	R.C#DDDQM*SNDK.E	1.1059	0.91261	0.899983	1.49546	1.00794	0.988276	0.916261	1.29003	1.1284	0.90029	1.00925	1.19772	0.998108	1.10315	1.01435
CRIP2_178	sp|P52943|CRIP2_HUMAN	CRIP2	Cysteine-rich protein 2 OS=Homo sapiens OX=9606 GN=CRIP2 PE=1 SV=1	178	K.PC#YGILFGPK.G	0.983347	1.01723	1.01638	1.58329	0.921656	0.830141	0.996007	1.12738	1.05316	0.990679	1.00029	1.29984	0.875899	1.06169	1.02192
GPD1L_104	sp|Q8N335|GPD1L_HUMAN	GPD1L	Glycerol-3-phosphate dehydrogenase 1-like protein OS=Homo sapiens OX=9606 GN=GPD1L PE=1 SV=1	104	R.IC#DEITGR.V	1.046	0.957875	0.546309	0.662584	0.726389	0.672813	0.594769	0.750718	0.65212	0.535861	1.00194	0.604447	0.699601	0.672743	0.59399
PCM1_1867	sp|Q15154|PCM1_HUMAN	PCM1	Pericentriolar material 1 protein OS=Homo sapiens OX=9606 GN=PCM1 PE=1 SV=5	1867	K.NDQNNC#PVKPC#YLNILEDEQPLNSAAHK.E	0.97584	1.02539	0.940914	1.07101	0.81778	0.949559	0.756567	0.877549	0.884619	0.847291	1.00061	1.00596	0.883669	0.817058	0.865955
PSMG2_103	sp|Q969U7|PSMG2_HUMAN	PSMG2	Proteasome assembly chaperone 2 OS=Homo sapiens OX=9606 GN=PSMG2 PE=1 SV=1	103	K.SKPFC#EK.L	1.18023	0.867521	0.699277	1.07181	0.914414	0.988797	1.01908	0.78107	0.967588	0.899424	1.02388	0.885541	0.951606	0.900073	0.933506
CYLD_129	sp|Q9NQC7|CYLD_HUMAN	CYLD	Ubiquitin carboxyl-terminal hydrolase CYLD OS=Homo sapiens OX=9606 GN=CYLD PE=1 SV=1	129	K.GLQIDVGC#PVK.V	1.04215	0.961124	0.985544	0.971416	0.918286	1.09002	0.967573	1.02022	0.949924	1.17988	1.00164	0.97848	1.00415	0.993899	1.0649
XPO2_344	sp|P55060|XPO2_HUMAN	CSE1L	Exportin-2 OS=Homo sapiens OX=9606 GN=CSE1L PE=1 SV=3	344	K.NLFEDQNTLTSIC#EK.V	0.955339	1.04904	1.02441	1.24892	0.964205	0.934643	0.949577	1.10923	0.967319	1.06939	1.00219	1.13667	0.949424	1.0294	1.01835
MED16_207	sp|Q9Y2X0|MED16_HUMAN	MED16	Mediator of RNA polymerase II transcription subunit 16 OS=Homo sapiens OX=9606 GN=MED16 PE=1 SV=2	207	K.PSGQVLTSTESLC#R.L	0.978521	1.02244	0.863338	1.46235	0.873847	0.782365	1.01067	0.794167	0.70151	1.18037	1.00048	1.16284	0.828106	0.902416	0.940939
HDAC5_982	sp|Q9UQL6|HDAC5_HUMAN	HDAC5	Histone deacetylase 5 OS=Homo sapiens OX=9606 GN=HDAC5 PE=1 SV=2	982	R.C#FGHLTR.Q	1.08406	0.928036	1.05586	1.05183	1.11381	1.32477	1.09509	1.56018	1.18073	1.39966	1.00605	1.05385	1.21929	1.32763	1.2902
BTAF1_908	sp|O14981|BTAF1_HUMAN	BTAF1	TATA-binding protein-associated factor 172 OS=Homo sapiens OX=9606 GN=BTAF1 PE=1 SV=2	908	K.LLQQC#TTR.T	1.06364	0.943548	0.845455	0.753428	0.705368	0.651635	0.776327	0.73184	0.649069	1.0971	1.00359	0.799441	0.678501	0.754084	0.873083
DCA13_174	sp|Q9NV06|DCA13_HUMAN	DCAF13	DDB1- and CUL4-associated factor 13 OS=Homo sapiens OX=9606 GN=DCAF13 PE=1 SV=2	174	K.EAVFATC#GQQVDIWDEQR.T	1.17767	0.868912	1.0599	1.68849	0.909516	1.22064	1.10818	0.970535	1.17896	0.999533	1.02329	1.37419	1.06508	1.03936	1.08925
DGKQ_248	sp|P52824|DGKQ_HUMAN	DGKQ	Diacylglycerol kinase theta OS=Homo sapiens OX=9606 GN=DGKQ PE=1 SV=2	248	R.SLVLPPAC#VR.L	1.05696	0.948862	0.96101	1.09451	1.12157	0.888614	1.16296	0.991951	1.1558	0.98321	1.00291	1.02776	1.00509	1.07745	1.0695
PGH1_568	sp|P23219|PGH1_HUMAN	PTGS1	Prostaglandin G/H synthase 1 OS=Homo sapiens OX=9606 GN=PTGS1 PE=1 SV=2	568	K.LVC#LNTK.T	0.936083	1.07329	1.22547	0.9703	1.25761	1.08425	1.17232	0.974115	0.841733	1.29149	1.00468	1.09789	1.17093	1.07322	1.06661
NUP98_1727	sp|P52948|NUP98_HUMAN	NUP98	Nuclear pore complex protein Nup98-Nup96 OS=Homo sapiens OX=9606 GN=NUP98 PE=1 SV=4	1727	K.VTSLC#SR.I	0.758621	1.46667	1.72432	1.06511	0.917986	0.691974	0.606464	0.885496	1.11636	1.02572	1.11264	1.39472	0.80498	0.74598	1.07104
AT133_67	sp|Q9H7F0|AT133_HUMAN	ATP13A3	Polyamine-transporting ATPase 13A3 OS=Homo sapiens OX=9606 GN=ATP13A3 PE=1 SV=4	67	K.DC#EVVLLR.T	1.11417	0.907052	0.721412	0.933133	0.769889	0.718848	0.761403	0.78267	0.812093	0.682063	1.01061	0.827273	0.744368	0.772036	0.747078
DOC10_1063	sp|Q96BY6|DOC10_HUMAN	DOCK10	Dedicator of cytokinesis protein 10 OS=Homo sapiens OX=9606 GN=DOCK10 PE=1 SV=3	1063	R.C#FTFM*DR.G	1.04278	0.960595	0.823822	0.924885	0.765798	0.821901	0.943664	0.938637	0.785131	0.850493	1.00169	0.874353	0.793849	0.94115	0.817812
VP13C_2925	sp|Q709C8|VP13C_HUMAN	VPS13C	Vacuolar protein sorting-associated protein 13C OS=Homo sapiens OX=9606 GN=VPS13C PE=1 SV=1	2925	R.VVGC#EGSSK.P	1.06458	0.942805	0.830363	0.760832	0.795593	0.820157	0.775114	0.824943	0.899493	1.08805	1.00369	0.795598	0.807875	0.800028	0.993772
TR10D_155	sp|Q9UBN6|TR10D_HUMAN	TNFRSF10D	Tumor necrosis factor receptor superfamily member 10D OS=Homo sapiens OX=9606 GN=TNFRSF10D PE=1 SV=1	155	K.NSPEMC#R.T	0.875848	1.16516	0.609537	1.31466	1.04281	0.704694	1.27822	0.858378	1.00545	0.68019	1.02051	0.962101	0.873753	1.0683	0.842821
BOP1_418	sp|Q14137|BOP1_HUMAN	BOP1	Ribosome biogenesis protein BOP1 OS=Homo sapiens OX=9606 GN=BOP1 PE=1 SV=2	418	R.C#LSVSPGGQWLVSGSDDGSLR.L	0.895559	1.13202	1.05245	1.41652	0.894162	0.859867	0.840419	1.05912	1.03375	1.0608	1.01379	1.23449	0.877015	0.949769	1.04727
A0A804HK06_200	tr|A0A804HK06|A0A804HK06_HUMAN	ARHGAP32	Isoform of A7KAX9, Rho GTPase-activating protein 32 OS=Homo sapiens OX=9606 GN=ARHGAP32 PE=4 SV=1	200	K.HLHLC#IYDR.R	0.900558	1.12413	1.16094	0.71601	0.963221	1.21734	0.990123	1.11636	1.09122	1.23282	1.01234	0.938476	1.09028	1.05324	1.16202
CPSF4_124	sp|O95639|CPSF4_HUMAN	CPSF4	Cleavage and polyadenylation specificity factor subunit 4 OS=Homo sapiens OX=9606 GN=CPSF4 PE=1 SV=1	124	K.DC#PWYDR.G	0.904165	1.11856	1.0329	1.1364	1.01184	1.17434	0.926785	1.11542	1.05486	1.09175	1.01136	1.08465	1.09309	1.0211	1.0733
ITB2_246	sp|P05107|ITB2_HUMAN	ITGB2	Integrin beta-2 OS=Homo sapiens OX=9606 GN=ITGB2 PE=1 SV=2	246	K.QLISGNLDAPEGGLDAM*M*QVAAC#PEEIGWR.N	0.98986	1.01035	0.982198	1.17882	0.934807	1.26018	1.06104	0.971669	1.19717	0.81216	1.0001	1.08051	1.09749	1.01635	1.00466
ZC3H3_764	sp|Q8IXZ2|ZC3H3_HUMAN	ZC3H3	Zinc finger CCCH domain-containing protein 3 OS=Homo sapiens OX=9606 GN=ZC3H3 PE=1 SV=3	764	K.GYC#PLGAK.C	0.926719	1.08587	0.918776	1.10127	0.844653	0.874514	0.913926	1.1127	1.0843	0.797379	1.00629	1.01002	0.859584	1.01332	0.940838
APAF_8	sp|O14727|APAF_HUMAN	APAF1	Apoptotic protease-activating factor 1 OS=Homo sapiens OX=9606 GN=APAF1 PE=1 SV=2	8	R.NC#LLQHR.E	1.04141	0.96176	1.04537	1.44563	1.02174	0.861476	1.01984	1.03817	1.10713	1.18317	1.00158	1.2455	0.941609	1.02901	1.14515
STAR8_1000	sp|Q92502|STAR8_HUMAN	STARD8	StAR-related lipid transfer protein 8 OS=Homo sapiens OX=9606 GN=STARD8 PE=1 SV=2	1000	K.VFGHLC#AMEVAK.I	0.988323	1.01196	1.20596	1.43673	1.15796	1.06339	1.09144	1.01471	0.895192	1.09016	1.00014	1.32134	1.11068	1.05308	0.992678
SZT2_2962	sp|Q5T011|SZT2_HUMAN	SZT2	KICSTOR complex protein SZT2 OS=Homo sapiens OX=9606 GN=SZT2 PE=1 SV=3	2962	R.GSFSC#PK.T	0.947995	1.05804	0.952359	1.11627	0.843113	0.803027	0.7525	0.973876	0.929053	0.87226	1.00302	1.03431	0.82307	0.863188	0.900656
FLNB_2115	sp|O75369|FLNB_HUMAN	FLNB	Filamin-B OS=Homo sapiens OX=9606 GN=FLNB PE=1 SV=2	2115	R.APSVATVGSIC#DLNLK.I	0.959882	1.04362	0.906555	0.939614	1.02126	1.02117	0.829767	0.942404	0.905398	1.05475	1.00175	0.923084	1.02121	0.886085	0.980076
MASP2-2_180	sp|O00187-2|MASP2-2_HUMAN	MASP2	Isoform of O00187, Isoform 2 of Mannan-binding lectin serine protease 2 OS=Homo sapiens OX=9606 GN=MASP2 PE=1 SV=4	180	R.TC#SEQSL.-	0.864454	1.18596	0.804376	1.04297	0.874738	1.02041	0.975419	1.26839	0.815129	0.845737	1.02521	0.923673	0.947573	1.12191	0.830433
F131B_290	sp|Q86XD5|F131B_HUMAN	FAM131B	Protein FAM131B OS=Homo sapiens OX=9606 GN=FAM131B PE=1 SV=3	290	K.RPLAPEEEEDAGC#R.D	0.904667	1.11779	0.909133	0.84938	0.706934	0.987764	1.01324	0.965433	1.19243	0.850361	1.01123	0.879257	0.847349	0.989336	1.0214
MDC1_1742	sp|Q14676|MDC1_HUMAN	MDC1	Mediator of DNA damage checkpoint protein 1 OS=Homo sapiens OX=9606 GN=MDC1 PE=1 SV=3	1742	K.PC#SAPLEPK.S	1.11231	0.908292	1.08489	1.29115	1.05224	0.781394	0.829958	0.781651	1.32276	0.773008	1.0103	1.18802	0.916815	0.805804	1.04788
DOC11_903	sp|Q5JSL3|DOC11_HUMAN	DOCK11	Dedicator of cytokinesis protein 11 OS=Homo sapiens OX=9606 GN=DOCK11 PE=1 SV=2	903	K.C#HEEGLDSYLR.S	1.073	0.9363	0.74125	1.12317	0.899162	0.96435	0.983201	1.06121	0.991682	0.9688	1.00465	0.932209	0.931756	1.0222	0.980241
SSDH_223	sp|P51649|SSDH_HUMAN	ALDH5A1	Succinate-semialdehyde dehydrogenase, mitochondrial OS=Homo sapiens OX=9606 GN=ALDH5A1 PE=1 SV=2	223	K.VGAALAAGC#TVVVK.P	1.0178	0.982811	0.86763	0.932966	0.809141	0.934718	0.891863	0.827418	1.00439	0.833366	1.00031	0.900298	0.87193	0.859641	0.918879
KDM8_64	sp|Q8N371|KDM8_HUMAN	KDM8	Bifunctional peptidase and arginyl-hydroxylase JMJD5 OS=Homo sapiens OX=9606 GN=KDM8 PE=1 SV=1	64	R.RDEC#LQSSEVILDYSWEK.L	1.25392	0.831601	1.19048	0.980993	1.00503	1.27287	1.24708	1.16364	0.828157	1.20937	1.04276	1.08573	1.13895	1.20536	1.01876
TSP4_940	sp|P35443|TSP4_HUMAN	THBS4	Thrombospondin-4 OS=Homo sapiens OX=9606 GN=THBS4 PE=1 SV=2	940	R.C#NDTIPEDFQEFQTQNFDR.F	0.992786	1.00732	1.36585	1.21751	1.35656	0.998249	0.940386	1.1429	1.03609	1.21974	1.00005	1.29168	1.1774	1.04164	1.12791
PIGB_422	sp|Q92521|PIGB_HUMAN	PIGB	GPI mannosyltransferase 3 OS=Homo sapiens OX=9606 GN=PIGB PE=1 SV=1	422	K.VC#YNNPNK.S	0.920771	1.09415	0.714286	0.807512	0.755048	1.4527	1.48276	0.982857	1.02017	0.963046	1.00746	0.760899	1.10388	1.23281	0.991606
ARFG1_351	sp|Q8N6T3|ARFG1_HUMAN	ARFGAP1	ADP-ribosylation factor GTPase-activating protein 1 OS=Homo sapiens OX=9606 GN=ARFGAP1 PE=1 SV=2	351	R.KSPSSDSWTC#ADTSTER.R	0.931143	1.07985	1.21018	1.04874	1.27509	1.305	0.971975	0.980379	1.00204	0.951582	1.0055	1.12946	1.29004	0.976177	0.976811
TCPH_345	sp|Q99832|TCPH_HUMAN	CCT7	T-complex protein 1 subunit eta OS=Homo sapiens OX=9606 GN=CCT7 PE=1 SV=2	345	R.C#QVFEETQIGGER.Y	0.963811	1.03901	1.00554	1.37078	0.895444	0.999454	0.990463	1.01187	0.932374	0.855073	1.00141	1.18816	0.947449	1.00117	0.893724
EFL1_831	sp|Q7Z2Z2|EFL1_HUMAN	EFL1	Elongation factor-like GTPase 1 OS=Homo sapiens OX=9606 GN=EFL1 PE=1 SV=2	831	K.C#GPNILVNK.S	1.07528	0.934568	1.11406	1.31524	0.9617	0.890526	1.03171	0.977948	1.22037	0.975173	1.00493	1.21465	0.926113	1.00483	1.09777
CUX1_1338	sp|P39880|CUX1_HUMAN	CUX1	Homeobox protein cut-like 1 OS=Homo sapiens OX=9606 GN=CUX1 PE=1 SV=3	1338	R.AAPSSEGDSC#DGVEATEGPGSADTEEPK.S	0.828323	1.26145	0.961433	1.31368	0.906494	1.35622	1.16204	1.54882	0.897172	1.18707	1.04488	1.13755	1.13136	1.35543	1.04212
DALD3_314	sp|Q5D0E6|DALD3_HUMAN	DALRD3	DALR anticodon-binding domain-containing protein 3 OS=Homo sapiens OX=9606 GN=DALRD3 PE=1 SV=2	314	K.HLIC#GPVK.V	1.2027	0.855769	0.661176	0.893886	1.46214	0.993689	1.0054	0.85079	0.849378	1.33268	1.02924	0.777531	1.22792	0.928096	1.09103
OXSM_327	sp|Q9NWU1|OXSM_HUMAN	OXSM	3-oxoacyl-[acyl-carrier-protein] synthase, mitochondrial OS=Homo sapiens OX=9606 GN=OXSM PE=1 SV=1	327	R.C#MAAALK.D	0.938741	1.06981	1.0235	1.11298	1.12432	1.0712	1.0817	0.927691	1.16961	0.765141	1.00428	1.06824	1.09776	1.00469	0.967376
2ABD_268	sp|Q66LE6|2ABD_HUMAN	PPP2R2D	Serine/threonine-protein phosphatase 2A 55 kDa regulatory subunit B delta isoform OS=Homo sapiens OX=9606 GN=PPP2R2D PE=1 SV=1	268	R.SSALC#DR.H	1.22017	0.847141	0.740816	0.735562	0.900744	1.29643	0.816648	0.764211	0.581731	0.74538	1.03365	0.738189	1.09859	0.790429	0.663555
PYR1_484	sp|P27708|PYR1_HUMAN	CAD	CAD protein OS=Homo sapiens OX=9606 GN=CAD PE=1 SV=3	484	R.NERPDGVLLTFGGQTALNC#GVELTK.A	1.04233	0.96097	0.899415	1.31989	0.951555	0.929318	0.909311	1.10063	0.925563	0.799454	1.00165	1.10965	0.940437	1.00497	0.862508
RAB2B_154	sp|Q8WUD1|RAB2B_HUMAN	RAB2B	Ras-related protein Rab-2B OS=Homo sapiens OX=9606 GN=RAB2B PE=1 SV=1	154	K.TAC#NVEEAFINTAK.E	0.937897	1.07091	0.967727	1.29799	1.60886	0.89181	1.34351	1.32798	1.1076	0.822337	1.0044	1.13286	1.25034	1.33575	0.964969
ANS1A_633	sp|Q92625|ANS1A_HUMAN	ANKS1A	Ankyrin repeat and SAM domain-containing protein 1A OS=Homo sapiens OX=9606 GN=ANKS1A PE=1 SV=4	633	K.SDSDLLTC#SPTEDATM*GSR.S	1.1536	0.882498	1.23562	0.980567	0.954062	1.12744	1.04319	0.978595	0.511066	1.0065	1.01805	1.1081	1.04075	1.01089	0.758784
CPPED_269	sp|Q9BRF8|CPPED_HUMAN	CPPED1	Serine/threonine-protein phosphatase CPPED1 OS=Homo sapiens OX=9606 GN=CPPED1 PE=1 SV=3	269	R.NAGGTYQNLDM*VVSSAIGC#QLGR.D	1.03158	0.970292	1.08097	0.978598	0.887003	0.960609	1.10514	0.95559	0.642431	0.83212	1.00094	1.02978	0.923806	1.03036	0.737275
TOM70_475	sp|O94826|TOM70_HUMAN	TOMM70	Mitochondrial import receptor subunit TOM70 OS=Homo sapiens OX=9606 GN=TOMM70 PE=1 SV=1	475	R.C#AEGYALYAQALTDQQQFGK.A	1.02721	0.974191	1.13007	1.17665	0.833458	0.941782	0.93729	1.01197	0.934929	0.804746	1.0007	1.15336	0.88762	0.974628	0.869837
SDF2L_149	sp|Q9HCN8|SDF2L_HUMAN	SDF2L1	Stromal cell-derived factor 2-like protein 1 OS=Homo sapiens OX=9606 GN=SDF2L1 PE=1 SV=2	149	R.C#SGQHWER.E	1.0541	0.951179	0.815736	1.44448	0.78402	0.882881	0.973684	0.976041	0.960238	0.871812	1.00264	1.13011	0.833451	0.974862	0.916025
EDC4_1054	sp|Q6P2E9|EDC4_HUMAN	EDC4	Enhancer of mRNA-decapping protein 4 OS=Homo sapiens OX=9606 GN=EDC4 PE=1 SV=1	1054	K.TVPPC#VSR.S	1.013	0.987333	1.47437	1.08857	1.19195	1.43161	1.36121	1.42954	1.21593	1.78757	1.00016	1.28147	1.31178	1.39537	1.50175
VP13D-2_3551	sp|Q5THJ4-2|VP13D-2_HUMAN	VPS13D	Isoform of Q5THJ4, Isoform 2 of Vacuolar protein sorting-associated protein 13D OS=Homo sapiens OX=9606 GN=VPS13D PE=1 SV=2	3551	K.GAGSSEINC#NM*NDFQDNR.Q	1.09465	0.920419	0.908892	0.96993	0.911174	0.909176	1.08039	1.10802	0.869682	1.24753	1.00753	0.939411	0.910175	1.0942	1.05861
SCML2_51	sp|Q9UQR0|SCML2_HUMAN	SCML2	Sex comb on midleg-like protein 2 OS=Homo sapiens OX=9606 GN=SCML2 PE=1 SV=1	51	K.ETGSISAPSEC#FR.Q	0.856821	1.20063	1.28276	1.60615	1.35315	0.940325	1.07727	1.23976	1.42559	1.71364	1.02873	1.44445	1.14674	1.15851	1.56962
CCD82_99	sp|Q8N4S0|CCD82_HUMAN	CCDC82	Coiled-coil domain-containing protein 82 OS=Homo sapiens OX=9606 GN=CCDC82 PE=1 SV=2	99	K.C#LINSGNGSTYEEETNK.I	1.1098	0.909973	1.10723	1.13294	1.05262	1.30486	1.12125	0.996872	1.01249	1.08857	1.00988	1.12008	1.17874	1.05906	1.05053
FNBP1_609	sp|Q96RU3|FNBP1_HUMAN	FNBP1	Formin-binding protein 1 OS=Homo sapiens OX=9606 GN=FNBP1 PE=1 SV=2	609	R.NEDEEGYVPTSYVEVC#LDK.N	0.973876	1.02756	0.90535	1.34547	0.916233	0.856011	0.853913	0.936177	0.909401	0.844286	1.00072	1.12541	0.886122	0.895045	0.876844
ABCA1_54	sp|O95477|ABCA1_HUMAN	ABCA1	Phospholipid-transporting ATPase ABCA1 OS=Homo sapiens OX=9606 GN=ABCA1 PE=1 SV=3	54	R.LSYPPYEQHEC#HFPNK.A	0.838018	1.23961	0.960169	0.58372	0.84742	0.784626	0.802977	1.23555	1.07495	1.10537	1.03881	0.771945	0.816023	1.01926	1.09016
KLH36_465	sp|Q8N4N3|KLH36_HUMAN	KLHL36	Kelch-like protein 36 OS=Homo sapiens OX=9606 GN=KLHL36 PE=1 SV=1	465	K.NLLC#YDHR.T	1.04965	0.954839	0.733995	1.11967	1.03234	0.92395	0.713409	0.711228	1.11736	0.897464	1.00224	0.926832	0.978145	0.712318	1.00741
PP12C_211	sp|Q9BZL4|PP12C_HUMAN	PPP1R12C	Protein phosphatase 1 regulatory subunit 12C OS=Homo sapiens OX=9606 GN=PPP1R12C PE=1 SV=1	211	R.C#WLNGGAMPEAR.H	0.971026	1.03076	0.953271	1.05202	0.716774	0.78018	0.993226	0.85683	0.904395	0.734043	1.00089	1.00264	0.748477	0.925028	0.819219
NEB2_272	sp|Q96SB3|NEB2_HUMAN	PPP1R9B	Neurabin-2 OS=Homo sapiens OX=9606 GN=PPP1R9B PE=1 SV=3	272	R.C#PAGQQPPQHR.V	0.946581	1.05981	1.1278	0.81674	1.03023	0.762741	1.30448	1.16948	1.23467	1.48658	1.00319	0.97227	0.896487	1.23698	1.36062
AFF4_889	sp|Q9UHB7|AFF4_HUMAN	AFF4	AF4/FMR2 family member 4 OS=Homo sapiens OX=9606 GN=AFF4 PE=1 SV=1	889	K.APSSSSNC#PPSAPTLDSSK.P	0.98688	1.01347	1.00366	1.00704	0.946412	0.942372	1.04175	1.0153	1.19078	1.06224	1.00018	1.00535	0.944392	1.02852	1.12651
LBHD1_271	sp|Q9BQE6|LBHD1_HUMAN	LBHD1	LBH domain-containing protein 1 OS=Homo sapiens OX=9606 GN=LBHD1 PE=1 SV=3	271	K.TPPADPAC#PER.E	0.877146	1.16287	0.906546	0.891085	0.917764	1.09685	0.777214	0.968408	0.960317	1.19553	1.02001	0.898816	1.00731	0.872811	1.07792
CP20A_409	sp|Q6UW02|CP20A_HUMAN	CYP20A1	Cytochrome P450 20A1 OS=Homo sapiens OX=9606 GN=CYP20A1 PE=1 SV=1	409	K.TFSSLGFSGTQEC#PELR.F	1.00256	0.99745	0.855424	1.06887	0.842162	1.00981	0.952277	0.886647	1.01849	1.06654	1.00001	0.962148	0.925987	0.919462	1.04251
MTG8R_375	sp|O43439|MTG8R_HUMAN	CBFA2T2	Protein CBFA2T2 OS=Homo sapiens OX=9606 GN=CBFA2T2 PE=1 SV=1	375	R.C#QESDREELNYWK.R	1.08036	0.930766	1.07704	1.42314	0.922715	1.1508	0.824152	1.01678	0.87719	1.07421	1.00556	1.25009	1.03676	0.920468	0.975701
FRG1_159	sp|Q14331|FRG1_HUMAN	FRG1	Protein FRG1 OS=Homo sapiens OX=9606 GN=FRG1 PE=1 SV=1	159	R.C#NEAGDIEAK.S	1.03451	0.967716	1.10957	1.32574	1.1273	1.03972	0.967872	1.12088	1.01387	0.986344	1.00111	1.21765	1.08351	1.04437	1.00011
ARP3_235	sp|P61158|ARP3_HUMAN	ACTR3	Actin-related protein 3 OS=Homo sapiens OX=9606 GN=ACTR3 PE=1 SV=3	235	R.YSYVC#PDLVK.E	1.00924	0.990928	0.949985	0.933621	0.920976	0.957823	0.959587	0.938632	1.02448	0.984604	1.00008	0.941803	0.9394	0.949109	1.00454
H0YBA1_105	tr|H0YBA1|H0YBA1_HUMAN	PCM1	Isoform of Q15154, Pericentriolar material 1 protein (Fragment) OS=Homo sapiens OX=9606 GN=PCM1 PE=1 SV=1	105	R.NAC#NEAPETGSDFSMFEALR.D	0.961083	1.0422	0.785729	0.979841	0.734456	0.805638	0.76006	0.732482	0.850535	0.90265	1.00164	0.882785	0.770047	0.746271	0.876592
KIZ_50	sp|Q2M2Z5|KIZ_HUMAN	KIZ	Centrosomal protein kizuna OS=Homo sapiens OX=9606 GN=KIZ PE=1 SV=2	50	K.LYEYNQSDTC#R.V	1.02129	0.979579	0.850161	0.701996	0.926815	1.06528	1.04904	1.0442	0.951322	1.34609	1.00043	0.776078	0.996045	1.04662	1.14871
ETV5_339	sp|P41161|ETV5_HUMAN	ETV5	ETS translocation variant 5 OS=Homo sapiens OX=9606 GN=ETV5 PE=1 SV=1	339	R.LYFDDTC#VVPER.L	0.991342	1.00881	1.05069	1.05692	1.0836	1.0858	1.07081	1.1393	0.974468	1.22056	1.00008	1.05381	1.0847	1.10506	1.09751
L2GL1_725	sp|Q15334|L2GL1_HUMAN	LLGL1	Lethal(2) giant larvae protein homolog 1 OS=Homo sapiens OX=9606 GN=LLGL1 PE=1 SV=3	725	R.C#LYFADTFLR.D	1.13512	0.893627	0.732522	0.60239	0.71156	0.809462	0.629642	0.752927	1.17075	0.780661	1.01437	0.667456	0.760511	0.691285	0.975704
A0A0B4J2E5_24	tr|A0A0B4J2E5|A0A0B4J2E5_HUMAN	LOC102724159	Utp12 domain-containing protein OS=Homo sapiens OX=9606 GN=LOC102724159 PE=1 SV=1	24	R.GNLNFTC#NGNSVISPVGNR.V	0.890554	1.14012	1.3263	0.878291	0.959513	1.11319	1.23421	0.999769	0.898674	0.981222	1.01534	1.1023	1.03635	1.11699	0.939948
TET2_784	sp|Q6N021|TET2_HUMAN	TET2	Methylcytosine dioxygenase TET2 OS=Homo sapiens OX=9606 GN=TET2 PE=1 SV=3	784	K.VEEC#FHGENQYSK.S	0.892086	1.13761	0.997854	1.26789	0.819022	0.803456	1.08836	1.01197	1.03737	1.07889	1.01485	1.13287	0.811239	1.05016	1.05813
ATG7_267	sp|O95352|ATG7_HUMAN	ATG7	Ubiquitin-like modifier-activating enzyme ATG7 OS=Homo sapiens OX=9606 GN=ATG7 PE=1 SV=1	267	R.WSSSFQSVEVVC#FR.D	0.98912	1.01112	0.75	0.767058	0.909922	0.87931	0.821288	0.551715	0.878571	0.870525	1.00012	0.758529	0.894616	0.686502	0.874548
SF3B3_1156	sp|Q15393|SF3B3_HUMAN	SF3B3	Splicing factor 3B subunit 3 OS=Homo sapiens OX=9606 GN=SF3B3 PE=1 SV=4	1156	R.SEHPPLC#GR.D	0.867135	1.18095	1.03125	0.865214	0.677951	1.06403	0.814673	1.08977	1.02404	0.713025	1.02404	0.948232	0.870992	0.95222	0.868532
GOGB1_1964	sp|Q14789|GOGB1_HUMAN	GOLGB1	Golgin subfamily B member 1 OS=Homo sapiens OX=9606 GN=GOLGB1 PE=1 SV=2	1964	K.C#VSELEEEK.Q	1.06773	0.940352	0.887042	1.30307	0.993317	0.697152	0.728897	0.83979	0.855323	0.910722	1.00404	1.09506	0.845235	0.784343	0.883022
PDE3B_35	sp|Q13370|PDE3B_HUMAN	PDE3B	cGMP-inhibited 3',5'-cyclic phosphodiesterase B OS=Homo sapiens OX=9606 GN=PDE3B PE=1 SV=2	35	K.SC#VSPLR.Q	0.983351	1.01722	1.08453	1.05961	1.08233	1.04611	1.10529	1.0318	0.984711	1.15781	1.00029	1.07207	1.06422	1.06855	1.07126
TLC3A_35	sp|Q8TBR7|TLC3A_HUMAN	TLCD3A	TLC domain-containing protein 3A OS=Homo sapiens OX=9606 GN=TLCD3A PE=1 SV=2	35	R.TDC#VMISTR.L	1.00999	0.990201	1.08291	1.2973	0.903317	0.986639	1.18812	1.04918	1.01857	1.11628	1.0001	1.1901	0.944978	1.11865	1.06742
MYPT1_355	sp|O14974|MYPT1_HUMAN	PPP1R12A	Protein phosphatase 1 regulatory subunit 12A OS=Homo sapiens OX=9606 GN=PPP1R12A PE=1 SV=1	355	K.VDEEEEGKKDESSC#SSEEDEEDDSESEAETDK.T	1.10387	0.914	1.10583	1.84654	0.883993	0.897181	0.852207	1.11205	0.953917	0.872356	1.00893	1.47619	0.890587	0.982127	0.913136
RHG10_337	sp|A1A4S6|RHG10_HUMAN	ARHGAP10	Rho GTPase-activating protein 10 OS=Homo sapiens OX=9606 GN=ARHGAP10 PE=1 SV=1	337	R.FC#FDIEAADR.P	1.16813	0.87418	1.13277	0.734757	0.940476	0.839103	0.963415	0.824507	1.18963	0.781033	1.02115	0.933762	0.88979	0.893961	0.985329
KBTBB_384	sp|O94819|KBTBB_HUMAN	KBTBD11	Kelch repeat and BTB domain-containing protein 11 OS=Homo sapiens OX=9606 GN=KBTBD11 PE=1 SV=1	384	R.PSDQVFC#YNPATDSWSAVR.P	1.08312	0.928727	0.877628	1.14505	0.913063	0.837553	0.911015	1.03194	0.895848	0.85939	1.00592	1.01134	0.875308	0.971479	0.877619
IPYR_254	sp|Q15181|IPYR_HUMAN	PPA1	Inorganic pyrophosphatase OS=Homo sapiens OX=9606 GN=PPA1 PE=1 SV=2	254	K.C#DPDAAR.A	1.00259	0.997423	0.941264	1.216	0.911674	0.928356	0.89503	0.971321	0.979771	0.936038	1.00001	1.07863	0.920015	0.933175	0.957904
IL6RA_121	sp|P08887|IL6RA_HUMAN	IL6R	Interleukin-6 receptor subunit alpha OS=Homo sapiens OX=9606 GN=IL6R PE=1 SV=1	121	R.PAGTVHLLVDVPPEEPQLSC#FR.K	1.33526	0.799308	1.13793	0.869511	0.897668	0.75	0.801156	0.623201	0.963839	0.812427	1.06728	1.00372	0.823834	0.712179	0.888133
ZRAB2_20	sp|O95218|ZRAB2_HUMAN	ZRANB2	Zinc finger Ran-binding domain-containing protein 2 OS=Homo sapiens OX=9606 GN=ZRANB2 PE=1 SV=2	20	K.C#GNVNFAR.R	1.03991	0.963042	0.998101	1.31897	0.947843	0.913251	0.957776	0.999049	0.837895	0.872441	1.00147	1.15854	0.930547	0.978413	0.855168
LSG1_455	sp|Q9H089|LSG1_HUMAN	LSG1	Large subunit GTPase 1 homolog OS=Homo sapiens OX=9606 GN=LSG1 PE=1 SV=2	455	K.AEMTC#SGILPIDQMR.D	0.981304	1.01942	1.03024	0.894519	1.14101	1.00518	0.746923	0.991828	0.99692	1.1206	1.00036	0.962379	1.07309	0.869376	1.05876
ATX2_332	sp|Q99700|ATX2_HUMAN	ATXN2	Ataxin-2 OS=Homo sapiens OX=9606 GN=ATXN2 PE=1 SV=2	332	K.C#SDFVVVQFK.D	1.05619	0.949488	0.873236	1.24491	0.744308	0.909767	0.867696	0.860513	0.954896	1.18394	1.00284	1.05907	0.827037	0.864105	1.06942
PJA2_224	sp|O43164|PJA2_HUMAN	PJA2	E3 ubiquitin-protein ligase Praja-2 OS=Homo sapiens OX=9606 GN=PJA2 PE=1 SV=4	224	R.EAEAYTGLSPPVPSFNC#EVR.D	0.868674	1.17811	0.839084	0.855355	0.891749	0.994104	0.833187	0.824674	0.966743	0.90884	1.02339	0.84722	0.942926	0.82893	0.937792
NCPR_566	sp|P16435|NCPR_HUMAN	POR	NADPH--cytochrome P450 reductase OS=Homo sapiens OX=9606 GN=POR PE=1 SV=2	566	K.EVGETLLYYGC#R.R	1.00332	0.996702	1.07254	1.19442	1.06568	0.990982	0.798514	0.793013	0.912781	1.06054	1.00001	1.13348	1.02833	0.795763	0.98666
E2AK4_777	sp|Q9P2K8|E2AK4_HUMAN	EIF2AK4	eIF-2-alpha kinase GCN2 OS=Homo sapiens OX=9606 GN=EIF2AK4 PE=1 SV=3	777	K.SQNQDEDC#NEK.N	0.885202	1.14901	0.839711	1.06624	1.17549	1.09058	0.92808	1.13621	1.04038	1.12336	1.01711	0.952977	1.13304	1.03215	1.08187
C170B_30	sp|Q9Y4F5|C170B_HUMAN	CEP170B	Centrosomal protein of 170 kDa protein B OS=Homo sapiens OX=9606 GN=CEP170B PE=1 SV=4	30	R.EEC#ELMLQSR.S	1.09683	0.918878	0.781006	1.37902	0.715819	0.878537	0.82539	0.747303	1.1131	0.7612	1.00786	1.08001	0.797178	0.786346	0.937151
KLH42_130	sp|Q9P2K6|KLH42_HUMAN	KLHL42	Kelch-like protein 42 OS=Homo sapiens OX=9606 GN=KLHL42 PE=1 SV=2	130	R.LNNC#LEMYR.L	1.04946	0.954993	1.007	2.4118	1.05459	1.10125	0.94385	1.06209	1.09689	1.1911	1.00223	1.7094	1.07792	1.00297	1.144
KNTC1_2099	sp|P50748|KNTC1_HUMAN	KNTC1	Kinetochore-associated protein 1 OS=Homo sapiens OX=9606 GN=KNTC1 PE=1 SV=1	2099	K.NFLGSC#DPQVILK.Q	0.989544	1.01068	0.98558	1.27737	0.968838	0.805236	0.979861	0.857171	0.952234	0.886282	1.00011	1.13147	0.887037	0.918516	0.919258
DCAF8_195	sp|Q5TAQ9|DCAF8_HUMAN	DCAF8	DDB1- and CUL4-associated factor 8 OS=Homo sapiens OX=9606 GN=DCAF8 PE=1 SV=1	195	R.LQHGLEGHTGC#VNTLHFNQR.G	1.00214	0.997871	0.992438	0.977652	0.913928	0.851323	0.719833	1.15936	1.03567	1.06873	1	0.985045	0.882625	0.939599	1.0522
TYK2_915	sp|P29597|TYK2_HUMAN	TYK2	Non-receptor tyrosine-protein kinase TYK2 OS=Homo sapiens OX=9606 GN=TYK2 PE=1 SV=3	915	K.VSLYC#YDPTNDGTGEMVAVK.A	0.949322	1.05639	0.974359	1.15652	0.932025	0.74136	1.08306	0.823529	0.985185	1.6625	1.00286	1.06544	0.836693	0.953296	1.32384
PR14L_92	sp|Q5THK1|PR14L_HUMAN	PRR14L	Protein PRR14L OS=Homo sapiens OX=9606 GN=PRR14L PE=1 SV=1	92	R.C#GLVDSTAGGSVASGILDR.A	1.04978	0.954724	1.17538	1.37619	1.05798	1.11481	1.02139	0.984509	1.11346	1.11239	1.00225	1.27579	1.08639	1.00295	1.11292
TBC13_36	sp|Q9NVG8|TBC13_HUMAN	TBC1D13	TBC1 domain family member 13 OS=Homo sapiens OX=9606 GN=TBC1D13 PE=1 SV=3	36	R.ELSFSGIPC#EGGLR.C	0.949078	1.0567	0.673591	0.844754	0.953666	0.619958	0.790581	0.654953	0.892534	0.883869	1.00289	0.759173	0.786812	0.722767	0.888201
HACL1_131	sp|Q9UJ83|HACL1_HUMAN	HACL1	2-hydroxyacyl-CoA lyase 1 OS=Homo sapiens OX=9606 GN=HACL1 PE=1 SV=2	131	R.NQETM*GAFQEFPQVEAC#R.L	1.00179	0.998212	1.02987	1.12306	1.09705	0.940226	0.983757	1.01829	1.06492	0.99475	1	1.07646	1.01864	1.00102	1.02983
KGUA_98	sp|Q16774|KGUA_HUMAN	GUK1	Guanylate kinase OS=Homo sapiens OX=9606 GN=GUK1 PE=1 SV=2	98	R.IC#VLDVDLQGVR.N	1.01077	0.989457	0.925317	1.09597	0.85587	0.832993	0.963081	0.970637	0.866957	0.934211	1.00011	1.01065	0.844432	0.966859	0.900584
MESD_180	sp|Q14696|MESD_HUMAN	MESD	LRP chaperone MESD OS=Homo sapiens OX=9606 GN=MESD PE=1 SV=2	180	R.C#ADVTLEGQVYPGK.G	1.00946	0.990717	1.06839	1.10656	0.94395	0.968628	0.991567	1.0326	0.960667	0.915265	1.00009	1.08747	0.956289	1.01208	0.937966
HELB_350	sp|Q8NG08|HELB_HUMAN	HELB	DNA helicase B OS=Homo sapiens OX=9606 GN=HELB PE=1 SV=2	350	K.SC#VFPYDLYHAER.A	1.00576	0.994309	0.863381	0.922649	0.89481	0.819288	1.04291	0.85482	0.825354	0.956078	1.00003	0.893015	0.857049	0.948865	0.890716
CI085_45	sp|Q96MD7|CI085_HUMAN	C9orf85	Uncharacterized protein C9orf85 OS=Homo sapiens OX=9606 GN=C9orf85 PE=1 SV=1	45	K.LHDGVC#QR.C	0.904194	1.11851	0.895105	1.05949	0.994658	0.936443	0.7793	1.0508	0.866328	1.12962	1.01135	0.977299	0.96555	0.915048	0.997974
TPM1_190	sp|P09493|TPM1_HUMAN	TPM1	Tropomyosin alpha-1 chain OS=Homo sapiens OX=9606 GN=TPM1 PE=1 SV=2	190	K.C#AELEEELK.T	0.939693	1.06858	0.116023	0.606483	0.151065	0.217914	0.115525	0.664812	0.664338	1.19217	1.00414	0.361253	0.18449	0.390168	0.928254
DGC6L_107	sp|Q9BY27|DGC6L_HUMAN	DGCR6L	Protein DGCR6L OS=Homo sapiens OX=9606 GN=DGCR6L PE=1 SV=2	107	K.HQEAQQAC#R.P	0.979841	1.02101	1.01541	0.984396	0.819514	0.833333	0.84042	0.870012	0.850057	0.913432	1.00042	0.999903	0.826423	0.855216	0.881745
FBX3_225	sp|Q9UK99|FBX3_HUMAN	FBXO3	F-box only protein 3 OS=Homo sapiens OX=9606 GN=FBXO3 PE=1 SV=3	225	K.NEVFYQC#PDQM*AR.N	1.08615	0.926512	0.951078	1.33014	0.956641	0.98634	0.832335	0.920987	0.968641	0.831464	1.00633	1.14061	0.971491	0.876661	0.900053
S39AD_197	sp|Q96H72|S39AD_HUMAN	SLC39A13	Zinc transporter ZIP13 OS=Homo sapiens OX=9606 GN=SLC39A13 PE=1 SV=3	197	K.DPTAAAAALNGGHC#LAQPAAEPGLGAVVR.S	0.959135	1.0445	1.12818	0.963768	1.0813	2.06736	1.0445	1.39186	1.7839	2.00503	1.00182	1.04597	1.57433	1.21818	1.89446
NIBA2_190	sp|Q96TA1|NIBA2_HUMAN	NIBAN2	Protein Niban 2 OS=Homo sapiens OX=9606 GN=NIBAN2 PE=1 SV=3	190	K.WQAVLQDC#IR.H	0.978242	1.02275	0.996325	0.954652	0.850799	0.923704	0.980601	1.04717	1.14793	1.07536	1.00049	0.975489	0.887252	1.01388	1.11165
GGNB2_415	sp|Q9H3C7|GGNB2_HUMAN	GGNBP2	Gametogenetin-binding protein 2 OS=Homo sapiens OX=9606 GN=GGNBP2 PE=1 SV=1	415	K.ETDFIENSSC#K.A	1.05476	0.950642	0.834155	1.06138	0.737088	0.840071	1.25079	0.894637	0.720937	0.682316	1.0027	0.947767	0.788579	1.07271	0.701626
TMED8_28	sp|Q6PL24|TMED8_HUMAN	TMED8	Protein TMED8 OS=Homo sapiens OX=9606 GN=TMED8 PE=1 SV=1	28	R.PGSAGGVGDC#QGVEGSQAAASENEDLENK.D	1.09247	0.921965	1.0195	1.67895	0.965789	0.842801	0.858912	0.999687	0.748475	0.777101	1.00722	1.34922	0.904295	0.929299	0.762788
TP53B_513	sp|Q12888|TP53B_HUMAN	TP53BP1	TP53-binding protein 1 OS=Homo sapiens OX=9606 GN=TP53BP1 PE=1 SV=2	513	K.NSPEDLGLSLTGDSC#K.L	0.933318	1.07694	1.14791	1.2132	1.02519	0.954763	0.982029	1.09678	1.08074	0.960279	1.00513	1.18056	0.989975	1.03941	1.02051
MYCB2_2033	sp|O75592|MYCB2_HUMAN	MYCBP2	E3 ubiquitin-protein ligase MYCBP2 OS=Homo sapiens OX=9606 GN=MYCBP2 PE=1 SV=4	2033	K.PAC#VMHYK.V	0.977979	1.02304	1.04861	1.11962	1.04926	0.899881	0.99853	1.02257	1.18981	0.970021	1.00051	1.08412	0.97457	1.01055	1.07992
WDFY1_260	sp|Q8IWB7|WDFY1_HUMAN	WDFY1	WD repeat and FYVE domain-containing protein 1 OS=Homo sapiens OX=9606 GN=WDFY1 PE=1 SV=1	260	R.QLVSC#SSDGGIAVWNMDVSR.E	0.950536	1.05489	1.32917	1.08799	1.24125	0.817529	1.01463	1.20833	0.93934	1.0843	1.00272	1.20858	1.02939	1.11148	1.01182
GLOD4-2_45	sp|Q9HC38-2|GLOD4-2_HUMAN	GLOD4	Isoform of Q9HC38, Isoform 2 of Glyoxalase domain-containing protein 4 OS=Homo sapiens OX=9606 GN=GLOD4 PE=1 SV=1	45	K.AAC#NGPYDGK.W	1.02202	0.978908	1.32446	1.0872	0.777668	0.784294	0.865945	1.03699	0.951585	0.751224	1.00046	1.20583	0.780981	0.951467	0.851405
FYV1_191	sp|Q9Y2I7|FYV1_HUMAN	PIKFYVE	1-phosphatidylinositol 3-phosphate 5-kinase OS=Homo sapiens OX=9606 GN=PIKFYVE PE=1 SV=3	191	R.C#CNQEIPGK.F	1.00248	0.997533	1.10923	1.33755	0.937415	0.9278	0.999273	0.977534	1.02428	1.07759	1.00001	1.22339	0.932608	0.988404	1.05094
ESF1_234	sp|Q9H501|ESF1_HUMAN	ESF1	ESF1 homolog OS=Homo sapiens OX=9606 GN=ESF1 PE=1 SV=1	234	R.DSDGYENSTDGEM*C#DK.D	1.40288	0.77689	1.04513	1.98234	0.92537	1.04066	0.864336	1.06496	1.06393	1.06186	1.08989	1.51373	0.983013	0.96465	1.0629
HMDH_382	sp|P04035|HMDH_HUMAN	HMGCR	3-hydroxy-3-methylglutaryl-coenzyme A reductase OS=Homo sapiens OX=9606 GN=HMGCR PE=1 SV=1	382	K.C#DSVEEETGINR.E	0.940962	1.06694	1.07455	1.30404	0.899383	1.13416	0.984208	1.14104	1.10261	1.26498	1.00395	1.1893	1.01677	1.06262	1.18379
MKLN1_225	sp|Q9UL63|MKLN1_HUMAN	MKLN1	Muskelin OS=Homo sapiens OX=9606 GN=MKLN1 PE=1 SV=2	225	K.GDFDAC#EELIEK.A	0.956414	1.04775	0.986441	1.07518	1.07957	0.94179	0.886273	0.931271	0.942035	1.00111	1.00208	1.03081	1.01068	0.908772	0.971572
UFL1_32	sp|O94874|UFL1_HUMAN	UFL1	E3 UFM1-protein ligase 1 OS=Homo sapiens OX=9606 GN=UFL1 PE=1 SV=2	32	R.NC#IEIVNK.L	0.937339	1.07164	1.17419	1.02152	0.906224	0.954545	0.702251	0.679104	1.11202	0.881356	1.00449	1.09785	0.930385	0.690678	0.996686
UTRN_862	sp|P46939|UTRN_HUMAN	UTRN	Utrophin OS=Homo sapiens OX=9606 GN=UTRN PE=1 SV=2	862	R.ASC#SALMSQPSAPDFVQR.G	0.982782	1.01783	1.17014	1.16609	1.03239	0.972939	1.00547	1.14365	1.11389	1.20045	1.00031	1.16812	1.00267	1.07456	1.15717
DYST-8_2562	sp|Q03001-8|DYST-8_HUMAN	DST	Isoform of Q03001, Isoform 2 of Dystonin OS=Homo sapiens OX=9606 GN=DST PE=1 SV=4	2562	K.C#QNNLEEIK.F	1.03577	0.966622	0.772679	1.22194	0.9663	0.715238	0.934797	0.789316	0.858837	0.929397	1.00119	0.99731	0.840769	0.862056	0.894117
RUVB1_49	sp|Q9Y265|RUVB1_HUMAN	RUVBL1	RuvB-like 1 OS=Homo sapiens OX=9606 GN=RUVBL1 PE=1 SV=1	49	R.EAC#GVIVELIK.S	0.956939	1.04712	0.87051	0.917267	0.984714	0.825065	0.899434	0.933077	0.982053	0.853859	1.00203	0.893889	0.904889	0.916256	0.917956
TEBP_40	sp|Q15185|TEBP_HUMAN	PTGES3	Prostaglandin E synthase 3 OS=Homo sapiens OX=9606 GN=PTGES3 PE=1 SV=1	40	K.LTFSC#LGGSDNFK.H	0.978783	1.02216	1.03677	0.86548	0.960212	0.999906	0.888193	0.921237	0.976277	1.12914	1.00047	0.951126	0.980059	0.904715	1.05271
RGP1_101	sp|Q92546|RGP1_HUMAN	RGP1	RAB6A-GEF complex partner protein 2 OS=Homo sapiens OX=9606 GN=RGP1 PE=1 SV=1	101	K.ILFC#DLR.L	1.00932	0.990851	1.21331	1.11351	1.03169	1.07691	1.22225	1.12436	1.0269	1.26719	1.00009	1.16341	1.0543	1.17331	1.14704
SRR_269	sp|Q9GZT4|SRR_HUMAN	SRR	Serine racemase OS=Homo sapiens OX=9606 GN=SRR PE=1 SV=1	269	K.C#ATQLVWER.M	1.30882	0.809091	0.875259	1.12284	0.742644	0.810254	1.318	0.951069	1.12884	1.01623	1.05896	0.99905	0.776449	1.13454	1.07253
ZN766_189	sp|Q5HY98|ZN766_HUMAN	ZNF766	Zinc finger protein 766 OS=Homo sapiens OX=9606 GN=ZNF766 PE=1 SV=1	189	R.KPYEC#NEQGK.V	1.00175	0.998253	1.20646	1.11119	1.0595	0.945264	1.05313	1.13459	1.43864	1.28541	1	1.15882	1.00238	1.09386	1.36202
HIKES_4	sp|Q53FT3|HIKES_HUMAN	HIKESHI	Protein Hikeshi OS=Homo sapiens OX=9606 GN=HIKESHI PE=1 SV=2	4	-.M*FGC#LVAGR.L	1.0855	0.926988	0.768524	0.793524	1.14196	0.783145	1.00669	0.82174	0.855357	0.802712	1.00624	0.781024	0.962552	0.914214	0.829034
MSH6_559	sp|P52701|MSH6_HUMAN	MSH6	DNA mismatch repair protein Msh6 OS=Homo sapiens OX=9606 GN=MSH6 PE=1 SV=2	559	R.AYGVC#FVDTSLGK.F	1.13032	0.896622	1.14397	0.999247	0.833281	0.96474	0.927648	0.749718	1.13274	0.911401	1.01347	1.07161	0.899011	0.838683	1.02207
ZCHC8_56	sp|Q6NZY4|ZCHC8_HUMAN	ZCCHC8	Zinc finger CCHC domain-containing protein 8 OS=Homo sapiens OX=9606 GN=ZCCHC8 PE=1 SV=2	56	R.QC#EETIEQLR.A	1.28803	0.817247	1.12401	1.16172	0.942757	1.13583	1.10651	0.825741	1.23842	0.888487	1.05264	1.14287	1.03929	0.966128	1.06345
KYNU_425	sp|Q16719|KYNU_HUMAN	KYNU	Kynureninase OS=Homo sapiens OX=9606 GN=KYNU PE=1 SV=1	425	K.RGVVC#DK.R	0.996299	1.00373	1.0637	0.955421	0.758985	1.2943	0.954502	1.20878	0.702326	1.23761	1.00001	1.00956	1.02664	1.08164	0.969968
ETS1_237	sp|P14921|ETS1_HUMAN	ETS1	Protein C-ets-1 OS=Homo sapiens OX=9606 GN=ETS1 PE=1 SV=1	237	K.QEVVTPDNMC#M*GR.T	0.907648	1.11327	1.18466	1.19825	1.08872	1.25636	0.761552	0.894312	1.06614	1.58617	1.01046	1.19145	1.17254	0.827932	1.32616
AKA12_470	sp|Q02952|AKA12_HUMAN	AKAP12	A-kinase anchor protein 12 OS=Homo sapiens OX=9606 GN=AKAP12 PE=1 SV=4	470	K.ETC#VSGEDPTQGADLSPDEK.V	0.91784	1.09831	0.858963	1.00669	0.92435	0.778574	0.755118	0.975062	0.974091	1.12615	1.00808	0.932829	0.851462	0.86509	1.05012
ENOF1_52	sp|Q7L5Y1|ENOF1_HUMAN	ENOSF1	Mitochondrial enolase superfamily member 1 OS=Homo sapiens OX=9606 GN=ENOSF1 PE=1 SV=1	52	K.GC#GITFTLGK.G	1.01689	0.983659	0.885218	0.860564	0.974558	0.874528	0.826203	0.877176	1.14614	0.953704	1.00028	0.872891	0.924543	0.85169	1.04992
DHX35_376	sp|Q9H5Z1|DHX35_HUMAN	DHX35	Probable ATP-dependent RNA helicase DHX35 OS=Homo sapiens OX=9606 GN=DHX35 PE=1 SV=2	376	R.TAIEC#LVVVPVSQASANQR.A	1.17187	0.872097	0.924846	0.82504	0.74036	0.811924	0.826108	0.972391	0.697297	1.09311	1.02198	0.874943	0.776142	0.89925	0.895202
DUS3_171	sp|P51452|DUS3_HUMAN	DUSP3	Dual specificity protein phosphatase 3 OS=Homo sapiens OX=9606 GN=DUSP3 PE=1 SV=1	171	R.EIGPNDGFLAQLC#QLNDR.L	1.01003	0.990168	0.983343	1.03947	0.931954	0.97328	0.89916	0.929929	0.976612	0.950055	1.0001	1.0114	0.952617	0.914545	0.963334
SLX4_519	sp|Q8IY92|SLX4_HUMAN	SLX4	Structure-specific endonuclease subunit SLX4 OS=Homo sapiens OX=9606 GN=SLX4 PE=1 SV=3	519	R.AGQC#PPPPER.K	1.02681	0.974556	0.86806	0.883268	0.846351	0.792335	0.905609	0.837174	0.779092	1.08546	1.00068	0.875664	0.819343	0.871391	0.932274
DHX57_644	sp|Q6P158|DHX57_HUMAN	DHX57	Putative ATP-dependent RNA helicase DHX57 OS=Homo sapiens OX=9606 GN=DHX57 PE=1 SV=2	644	R.LLYC#TTGVLLR.R	1.04289	0.960497	1.12049	0.976091	1.05751	0.917442	1.00753	0.910818	1.019	0.89389	1.00169	1.04829	0.987476	0.959173	0.956446
NOTC2_1333	sp|Q04721|NOTC2_HUMAN	NOTCH2	Neurogenic locus notch homolog protein 2 OS=Homo sapiens OX=9606 GN=NOTCH2 PE=1 SV=3	1333	R.C#PPGFSGAR.C	0.815401	1.29264	1.3514	1.21924	1.13343	0.446821	0.824094	0.810273	0.730624	1.21541	1.05402	1.28532	0.790126	0.817183	0.973016
ZN638_454	sp|Q14966|ZN638_HUMAN	ZNF638	Zinc finger protein 638 OS=Homo sapiens OX=9606 GN=ZNF638 PE=1 SV=2	454	K.DWIQHQNTSTHIESC#R.Q	0.853286	1.20764	0.695029	0.959103	0.68135	1.30521	0.72992	0.631076	1.00693	1.3513	1.03046	0.827066	0.993278	0.680498	1.17911
Z512B_533	sp|Q96KM6|Z512B_HUMAN	ZNF512B	Zinc finger protein 512B OS=Homo sapiens OX=9606 GN=ZNF512B PE=1 SV=1	533	K.HM*EVC#QK.L	0.979277	1.02162	1.05736	1.14797	0.904944	1.0396	0.895589	1.03794	1.08654	0.898686	1.00045	1.10267	0.972272	0.966764	0.992612
PNKP_308	sp|Q96T60|PNKP_HUMAN	PNKP	Bifunctional polynucleotide phosphatase/kinase OS=Homo sapiens OX=9606 GN=PNKP PE=1 SV=1	308	K.DFSC#ADR.L	1.02779	0.973677	0.862635	1.17078	0.802384	0.963918	0.933703	1.07816	0.99911	1.14802	1.00073	1.01671	0.883151	1.00593	1.07357
DPYL2_179	sp|Q16555|DPYL2_HUMAN	DPYSL2	Dihydropyrimidinase-related protein 2 OS=Homo sapiens OX=9606 GN=DPYSL2 PE=1 SV=1	179	R.FQLTDC#QIYEVLSVIR.D	0.919164	1.09642	0.694896	0.95622	0.993781	0.90871	0.859813	0.952321	0.932719	0.789802	1.00779	0.825558	0.951245	0.906067	0.861261
SMCA5_891	sp|O60264|SMCA5_HUMAN	SMARCA5	SWI/SNF-related matrix-associated actin-dependent regulator of chromatin subfamily A member 5 OS=Homo sapiens OX=9606 GN=SMARCA5 PE=1 SV=1	891	R.C#NELQDIEK.I	1.26197	0.828098	0.927917	1.04366	1.11695	0.829526	0.742477	0.952251	1.10794	0.903521	1.04503	0.985786	0.973237	0.847364	1.00573
TPRKB_167	sp|Q9Y3C4|TPRKB_HUMAN	TPRKB	EKC/KEOPS complex subunit TPRKB OS=Homo sapiens OX=9606 GN=TPRKB PE=1 SV=1	167	K.LSSQEESIGTLLDAIIC#R.M	0.834844	1.24662	1.0134	1.12004	1.04955	0.90051	1.07078	0.944692	1.06916	1.22216	1.04073	1.06672	0.975032	1.00774	1.14566
ACAP2_321	sp|Q15057|ACAP2_HUMAN	ACAP2	Arf-GAP with coiled-coil, ANK repeat and PH domain-containing protein 2 OS=Homo sapiens OX=9606 GN=ACAP2 PE=1 SV=3	321	K.HC#EDIER.R	0.898263	1.12773	0.935401	1.37747	1	0.985839	1.06722	0.97103	1.32893	1.14124	1.01299	1.15644	0.992919	1.01912	1.23508
TLE3_579	sp|Q04726|TLE3_HUMAN	TLE3	Transducin-like enhancer protein 3 OS=Homo sapiens OX=9606 GN=TLE3 PE=1 SV=2	579	K.AELTSSAPAC#YALAISPDAK.V	1.01648	0.98405	0.963391	0.990556	0.985636	0.909001	1.01774	1.15187	0.985503	1.27421	1.00026	0.976973	0.947318	1.08481	1.12986
PRG4_34	sp|Q92954|PRG4_HUMAN	PRG4	Proteoglycan 4 OS=Homo sapiens OX=9606 GN=PRG4 PE=1 SV=3	34	R.C#GEGYSR.D	0.794018	1.35029	0.934263	0.668091	1.37671	0.729016	0.506479	0.528153	0.708459	0.65625	1.07215	0.801177	1.05286	0.517316	0.682355
PGBM_3641	sp|P98160|PGBM_HUMAN	HSPG2	Basement membrane-specific heparan sulfate proteoglycan core protein OS=Homo sapiens OX=9606 GN=HSPG2 PE=1 SV=4	3641	R.PQDAGTYVC#TATNR.Q	0.980207	1.02061	0.936678	1.33529	0.981897	0.860922	1.15167	1.12996	1.29138	1.25441	1.00041	1.13598	0.921409	1.14081	1.27289
ZNFX1_1591	sp|Q9P2E3|ZNFX1_HUMAN	ZNFX1	NFX1-type zinc finger-containing protein 1 OS=Homo sapiens OX=9606 GN=ZNFX1 PE=2 SV=2	1591	R.FVQLEDC#SHIFEVQALDR.Y	1.0918	0.922443	1.02494	0.818296	0.875202	1.06111	0.856276	0.969254	0.920351	1.20259	1.00712	0.921617	0.968157	0.912765	1.06147
PUR9_363	sp|P31939|PUR9_HUMAN	ATIC	Bifunctional purine biosynthesis protein ATIC OS=Homo sapiens OX=9606 GN=ATIC PE=1 SV=3	363	K.NGNYC#VLQM*DQSYKPDENEVR.T	1.06204	0.944809	1.16597	1.09558	0.991567	1.02133	1.06602	0.959505	0.909867	1.04094	1.00342	1.13078	1.00645	1.01276	0.975403
SLTM_107	sp|Q9NWH9|SLTM_HUMAN	SLTM	SAFB-like transcription modulator OS=Homo sapiens OX=9606 GN=SLTM PE=1 SV=2	107	K.DC#ELENQEAHEQDGNDELKDSEEFGENEEENVHSK.E	1.05137	0.953416	0.923567	1.41102	0.993843	0.945826	0.889663	1.0311	0.939903	0.939852	1.00239	1.16729	0.969835	0.960379	0.939878
FSD1L_250	sp|Q9BXM9|FSD1L_HUMAN	FSD1L	FSD1-like protein OS=Homo sapiens OX=9606 GN=FSD1L PE=1 SV=2	250	R.C#WEIIDNIK.G	1.05397	0.95129	0.930871	1.21558	0.864302	0.983656	0.98993	0.924741	0.751721	0.743383	1.00263	1.07323	0.923979	0.957335	0.747552
VP13C_3707	sp|Q709C8|VP13C_HUMAN	VPS13C	Vacuolar protein sorting-associated protein 13C OS=Homo sapiens OX=9606 GN=VPS13C PE=1 SV=1	3707	K.DSANQGC#VR.K	1.42683	0.769737	0.729592	0.903158	0.775769	0.903158	1.07789	0.972789	1.07519	0.946324	1.09828	0.816375	0.839463	1.02534	1.01076
PML_676	sp|P29590|PML_HUMAN	PML	Protein PML OS=Homo sapiens OX=9606 GN=PML PE=1 SV=3	676	R.PILAC#YK.L	0.965099	1.03752	1.00361	1.04605	0.940431	0.884914	1.05323	1.00022	0.759209	1.283	1.00131	1.02483	0.912672	1.02673	1.0211
PRC1_531	sp|O43663|PRC1_HUMAN	PRC1	Protein regulator of cytokinesis 1 OS=Homo sapiens OX=9606 GN=PRC1 PE=1 SV=2	531	K.PVAASTC#SGK.K	1.28972	0.81657	1.27796	1.90432	1.07867	1.10812	1.11211	1.2117	1.03315	1.24395	1.05314	1.59114	1.09339	1.16191	1.13855
TPPC9_1035	sp|Q96Q05|TPPC9_HUMAN	TRAPPC9	Trafficking protein particle complex subunit 9 OS=Homo sapiens OX=9606 GN=TRAPPC9 PE=1 SV=2	1035	R.EAVAAC#QVGDPVR.L	0.946453	1.05997	0.83552	0.920033	0.883475	1.00701	0.899358	0.93104	1.21382	1.01247	1.00321	0.877777	0.945242	0.915199	1.11314
AKA11_1290	sp|Q9UKA4|AKA11_HUMAN	AKAP11	A-kinase anchor protein 11 OS=Homo sapiens OX=9606 GN=AKAP11 PE=1 SV=1	1290	K.NSC#YADGDEDYKVEEK.L	1.05697	0.948858	1.0875	1.32763	0.904265	0.934521	1.00503	0.988582	0.988206	1.11218	1.00291	1.20756	0.919393	0.996806	1.05019
E2AK3_559	sp|Q9NZJ5|E2AK3_HUMAN	EIF2AK3	Eukaryotic translation initiation factor 2-alpha kinase 3 OS=Homo sapiens OX=9606 GN=EIF2AK3 PE=1 SV=3	559	R.KESETQC#QTENK.Y	0.943031	1.06429	0.758452	1.96203	0.848681	1.20665	0.956254	1.01247	0.977638	1.61306	1.00366	1.36024	1.02767	0.984362	1.29535
UGPA_276	sp|Q16851|UGPA_HUMAN	UGP2	UTP--glucose-1-phosphate uridylyltransferase OS=Homo sapiens OX=9606 GN=UGP2 PE=1 SV=5	276	R.C#EFVM*EVTNK.T	1.03275	0.969268	1.02487	1.14849	0.97306	0.961893	0.914623	0.995929	0.962854	0.919977	1.00101	1.08668	0.967476	0.955276	0.941415
CYTSB_633	sp|Q5M775|CYTSB_HUMAN	SPECC1	Cytospin-B OS=Homo sapiens OX=9606 GN=SPECC1 PE=1 SV=1	633	K.EIC#DHQAEQLSR.T	1.12204	0.901906	0.917593	1.19009	0.898381	1.00437	0.995976	0.874932	0.92631	1.15011	1.01197	1.05384	0.951375	0.935454	1.03821
GCP3_497	sp|Q96CW5|GCP3_HUMAN	TUBGCP3	Gamma-tubulin complex component 3 OS=Homo sapiens OX=9606 GN=TUBGCP3 PE=1 SV=2	497	K.SINFLHQVC#HDQTPTTK.M	0.984296	1.01621	0.705007	0.980323	0.814334	0.772258	1.01834	0.836779	0.853691	1.04126	1.00025	0.842665	0.793296	0.927561	0.947478
GCC2_1306	sp|Q8IWJ2|GCC2_HUMAN	GCC2	GRIP and coiled-coil domain-containing protein 2 OS=Homo sapiens OX=9606 GN=GCC2 PE=1 SV=4	1306	R.VTALQEEC#R.A	1.00406	0.995974	1.1052	0.854585	0.952064	0.856738	0.797012	0.905792	0.857818	1.37147	1.00002	0.979892	0.904401	0.851402	1.11465
HYEP_182	sp|P07099|HYEP_HUMAN	EPHX1	Epoxide hydrolase 1 OS=Homo sapiens OX=9606 GN=EPHX1 PE=1 SV=1	182	K.NHGLSDEHVFEVIC#PSIPGYGFSEASSK.K	0.948245	1.05773	1.21128	1.0894	0.852865	0.797808	1.048	1.05221	0.936383	0.746651	1.00299	1.15034	0.825336	1.0501	0.841517
PAAT_117	sp|Q9H8K7|PAAT_HUMAN	PAAT	ATPase PAAT OS=Homo sapiens OX=9606 GN=PAAT PE=1 SV=2	117	K.NVC#TVLDDSEHEK.I	1.00635	0.993734	0.956048	1.18258	0.824003	0.938705	0.872405	0.766927	0.924755	0.913245	1.00004	1.06932	0.881354	0.819666	0.919
GDN_150	sp|P07093|GDN_HUMAN	SERPINE2	Glia-derived nexin OS=Homo sapiens OX=9606 GN=SERPINE2 PE=1 SV=1	150	R.NVNFEDPASAC#DSINAWVK.N	1.04954	0.954927	0.907371	1.33796	0.918758	1.03995	1.03969	1.21144	0.970985	0.945457	1.00223	1.12266	0.979356	1.12556	0.958221
AKAP9_836	sp|Q99996|AKAP9_HUMAN	AKAP9	A-kinase anchor protein 9 OS=Homo sapiens OX=9606 GN=AKAP9 PE=1 SV=4	836	K.QQC#IQLNEEIEK.Q	0.886345	1.14709	0.850605	0.833465	1.06973	0.970778	0.820498	0.88709	0.854741	1.11555	1.01672	0.842035	1.02025	0.853794	0.985144
ARP3_34	sp|P61158|ARP3_HUMAN	ACTR3	Actin-related protein 3 OS=Homo sapiens OX=9606 GN=ACTR3 PE=1 SV=3	34	K.LGYAGNTEPQFIIPSC#IAIK.E	1.02677	0.97459	1.37491	0.881283	1.17336	1.41943	1.33891	1.23723	1.06663	1.11711	1.00068	1.12809	1.29639	1.28807	1.09187
S11IP_918	sp|Q8N1F8|S11IP_HUMAN	STK11IP	Serine/threonine-protein kinase 11-interacting protein OS=Homo sapiens OX=9606 GN=STK11IP PE=1 SV=4	918	R.NC#VSATEEEVTPQHR.L	0.936498	1.07274	1.27169	1.36211	1.00542	1.08626	1.14973	1.3257	1.20242	1.23063	1.00462	1.3169	1.04584	1.23772	1.21652
MPRI_328	sp|P11717|MPRI_HUMAN	IGF2R	Cation-independent mannose-6-phosphate receptor OS=Homo sapiens OX=9606 GN=IGF2R PE=1 SV=3	328	K.TC#SLSGEQQDVSIDLTPLAQSGGSSYISDGK.E	0.940764	1.0672	1.20424	1.27492	0.878121	0.899513	0.864501	0.879952	1.41002	0.940165	1.00398	1.23958	0.888817	0.872227	1.17509
BECN1_18	sp|Q14457|BECN1_HUMAN	BECN1	Beclin-1 OS=Homo sapiens OX=9606 GN=BECN1 PE=1 SV=2	18	K.TSNNSTMQVSFVC#QR.C	0.989211	1.01103	1.13749	1.31184	1.02183	1.06171	1.04939	1.05634	0.937132	1.10848	1.00012	1.22466	1.04177	1.05287	1.02281
LEG1_89	sp|P09382|LEG1_HUMAN	LGALS1	Galectin-1 OS=Homo sapiens OX=9606 GN=LGALS1 PE=1 SV=2	89	R.EAVFPFQPGSVAEVC#ITFDQANLTVK.L	0.860728	1.19304	1.07953	1.06469	0.779493	0.900762	0.993587	0.860728	0.89502	0.841071	1.02689	1.07211	0.840128	0.927157	0.868045
BIRC2_315	sp|Q13490|BIRC2_HUMAN	BIRC2	Baculoviral IAP repeat-containing protein 2 OS=Homo sapiens OX=9606 GN=BIRC2 PE=1 SV=2	315	R.C#WESGDDPWVEHAK.W	0.94374	1.06339	1.16082	1.32333	0.97543	0.973835	0.89819	1.41449	1.43841	1.01708	1.00357	1.24208	0.974632	1.15634	1.22774
ELP6_218	sp|Q0PNE2|ELP6_HUMAN	ELP6	Elongator complex protein 6 OS=Homo sapiens OX=9606 GN=ELP6 PE=1 SV=1	218	R.AEGLATGFC#R.D	0.993355	1.00673	1.13115	0.870029	1.07942	0.86333	0.749373	1.65193	0.966595	1.43981	1.00004	1.00059	0.971376	1.20065	1.2032
ZDHC6_343	sp|Q9H6R6|ZDHC6_HUMAN	ZDHHC6	Palmitoyltransferase ZDHHC6 OS=Homo sapiens OX=9606 GN=ZDHHC6 PE=1 SV=1	343	K.TFFTSPC#TEEPR.I	0.964159	1.03861	0.86639	1.03073	2.07088	1.17619	1.17011	1.11079	1.22387	1.85841	1.00138	0.948559	1.62354	1.14045	1.54114
DEN4C_763	sp|Q5VZ89|DEN4C_HUMAN	DENND4C	DENN domain-containing protein 4C OS=Homo sapiens OX=9606 GN=DENND4C PE=1 SV=3	763	R.C#YTNPPQWAK.C	0.92381	1.08989	0.782641	0.990102	0.922478	1.05801	1.06064	0.999532	0.918244	1.02662	1.00685	0.886371	0.990243	1.03008	0.972432
PCAT1_216	sp|Q8NF37|PCAT1_HUMAN	LPCAT1	Lysophosphatidylcholine acyltransferase 1 OS=Homo sapiens OX=9606 GN=LPCAT1 PE=1 SV=2	216	R.TC#LITFK.P	1.09382	0.921002	1.0156	1.13974	0.964837	1.09335	0.937981	0.969097	0.8829	1.15952	1.00741	1.07767	1.0291	0.953539	1.02121
ANO10_92	sp|Q9NW15|ANO10_HUMAN	ANO10	Anoctamin-10 OS=Homo sapiens OX=9606 GN=ANO10 PE=1 SV=2	92	K.EC#NDNTM*R.A	0.973231	1.02828	0.96787	0.976235	1.00127	1.06248	0.964918	1.02996	0.973231	1.1972	1.00076	0.972052	1.03187	0.997438	1.08521
HELZ2_1206	sp|Q9BYK8|HELZ2_HUMAN	HELZ2	Helicase with zinc finger domain 2 OS=Homo sapiens OX=9606 GN=HELZ2 PE=1 SV=6	1206	R.HELAFVC#R.M	1.00303	0.996986	0.879947	0.990269	0.89001	1.00915	0.902456	0.868395	0.962532	1.07824	1.00001	0.935108	0.949582	0.885425	1.02039
YDJC_18	sp|A8MPS7|YDJC_HUMAN	YDJC	Carbohydrate deacetylase OS=Homo sapiens OX=9606 GN=YDJC PE=1 SV=1	18	R.LVVTADDFGYC#PR.R	0.932733	1.07772	1.11852	0.909522	1.00781	0.781872	0.881132	0.988432	0.986581	0.955425	1.00523	1.01402	0.894841	0.934782	0.971003
TFP11_445	sp|Q9UBB9|TFP11_HUMAN	TFIP11	Tuftelin-interacting protein 11 OS=Homo sapiens OX=9606 GN=TFIP11 PE=1 SV=1	445	K.DC#TYGTEIISK.W	0.938246	1.07046	1.16568	1.11763	0.848777	0.886415	1.03318	0.988786	1.16052	1.61614	1.00435	1.14165	0.867596	1.01098	1.38833
KTNA1_266	sp|O75449|KTNA1_HUMAN	KATNA1	Katanin p60 ATPase-containing subunit A1 OS=Homo sapiens OX=9606 GN=KATNA1 PE=1 SV=1	266	K.AVATEC#K.T	1.03261	0.969388	0.685426	0.652473	0.787728	0.794979	0.832603	0.635027	0.842946	0.778051	1.001	0.668949	0.791354	0.733815	0.810498
MAP1B_905	sp|P46821|MAP1B_HUMAN	MAP1B	Microtubule-associated protein 1B OS=Homo sapiens OX=9606 GN=MAP1B PE=1 SV=2	905	K.GPAESPDEGITTTEGEGEC#EQTPEELEPVEK.Q	1.11635	0.905612	0.90608	1.12822	0.907019	0.953185	1.12895	0.922064	0.762133	1.00546	1.01098	1.01715	0.930102	1.02551	0.883794
DOLK_99	sp|Q9UPQ8|DOLK_HUMAN	DOLK	Dolichol kinase OS=Homo sapiens OX=9606 GN=DOLK PE=1 SV=1	99	R.C#QTAGNPFFER.F	0.951531	1.05367	1.30217	1.39642	0.845592	0.849873	0.942978	1.4685	0.923267	0.910743	1.0026	1.3493	0.847733	1.20574	0.917005
IRF3_371	sp|Q14653|IRF3_HUMAN	IRF3	Interferon regulatory factor 3 OS=Homo sapiens OX=9606 GN=IRF3 PE=1 SV=1	371	K.VVPTC#LR.A	0.891018	1.13936	2.17228	1.83269	1.06255	1.1348	0.993347	1.35482	1.45338	1.15045	1.01519	2.00248	1.09867	1.17409	1.30191
VINC_545	sp|P18206|VINC_HUMAN	VCL	Vinculin OS=Homo sapiens OX=9606 GN=VCL PE=1 SV=4	545	K.C#DRVDQLTAQLADLAAR.G	1.19236	0.861081	1.15066	1.40627	0.862376	1.47772	1.24992	1.36051	0.924983	1.28638	1.02672	1.27847	1.17005	1.30522	1.10568
NLE1_216	sp|Q9NVX2|NLE1_HUMAN	NLE1	Notchless protein homolog 1 OS=Homo sapiens OX=9606 GN=NLE1 PE=1 SV=4	216	K.WITGLSWEPLHANPEC#R.Y	1.10181	0.915414	1.3485	1.34743	1.06001	0.895221	0.79538	1.19363	1.0836	1.15091	1.00861	1.34796	0.977617	0.994504	1.11725
CLAP2-3_1400	sp|O75122-3|CLAP2-3_HUMAN	CLASP2	Isoform of O75122, Isoform 3 of CLIP-associating protein 2 OS=Homo sapiens OX=9606 GN=CLASP2 PE=1 SV=3	1400	R.SAEEAASVLATSISPEQC#IK.V	0.97131	1.03044	1.41196	1.01601	1.08203	1.07251	1.30716	0.881655	1.40285	1.2015	1.00087	1.21398	1.07727	1.09441	1.30218
AAPK1_425	sp|Q13131|AAPK1_HUMAN	PRKAA1	5'-AMP-activated protein kinase catalytic subunit alpha-1 OS=Homo sapiens OX=9606 GN=PRKAA1 PE=1 SV=4	425	R.PNDIM*AEVC#R.A	1.29868	0.813017	0.605385	0.622955	0.697283	0.557629	0.715021	0.759653	0.530323	0.598024	1.05585	0.61417	0.627456	0.737337	0.564174
ITB7_574	sp|P26010|ITB7_HUMAN	ITGB7	Integrin beta-7 OS=Homo sapiens OX=9606 GN=ITGB7 PE=1 SV=1	574	R.HEGILC#GGFGR.C	1.09524	0.92	0.978006	1.03411	1.61111	0.912449	0.749438	0.675101	1.14212	1.1286	1.00762	1.00606	1.26178	0.71227	1.13536
EI2BE_571	sp|Q13144|EI2BE_HUMAN	EIF2B5	Translation initiation factor eIF-2B subunit epsilon OS=Homo sapiens OX=9606 GN=EIF2B5 PE=1 SV=3	571	R.GKEENISC#DNLVLEINSLK.Y	1.12347	0.900981	0.796198	1.2574	1.06987	1.21814	0.959892	0.951554	1.00957	1.30522	1.01223	1.0268	1.144	0.955723	1.1574
RBP2_1499	sp|P49792|RBP2_HUMAN	RANBP2	E3 SUMO-protein ligase RanBP2 OS=Homo sapiens OX=9606 GN=RANBP2 PE=1 SV=2	1499	K.C#AAC#QNPR.K	1.09814	0.917964	1.12272	0.975632	0.881438	0.912589	0.967627	1.03633	0.759089	1.02201	1.00805	1.04917	0.897013	1.00198	0.890551
NOL6_256	sp|Q9H6R4|NOL6_HUMAN	NOL6	Nucleolar protein 6 OS=Homo sapiens OX=9606 GN=NOL6 PE=1 SV=2	256	R.LHPC#PPPDFFR.P	1.00994	0.990256	0.934508	0.900014	0.898677	0.9542	0.915172	0.80822	0.829367	0.796661	1.0001	0.917261	0.926439	0.861696	0.813014
HOIL1_30	sp|Q9BYM8|HOIL1_HUMAN	RBCK1	RanBP-type and C3HC4-type zinc finger-containing protein 1 OS=Homo sapiens OX=9606 GN=RBCK1 PE=1 SV=2	30	K.C#AIWLAEQR.V	0.93975	1.06851	1.15591	1.05569	0.935185	0.970542	0.841667	1.06371	1.02615	1.13798	1.00413	1.1058	0.952864	0.952688	1.08206
A0A669KAY5_411	tr|A0A669KAY5|A0A669KAY5_HUMAN	DUS4L-BCAP29	Isoform of O95620, DUS4L-BCAP29 readthrough OS=Homo sapiens OX=9606 GN=DUS4L-BCAP29 PE=1 SV=1	411	K.DEEC#VLEAENK.K	1.0759	0.934104	0.967091	1.26675	0.859168	0.820097	0.914328	0.991163	0.98885	0.966809	1.005	1.11692	0.839633	0.952746	0.977829
TRI47_347	sp|Q96LD4|TRI47_HUMAN	TRIM47	E3 ubiquitin-protein ligase TRIM47 OS=Homo sapiens OX=9606 GN=TRIM47 PE=1 SV=2	347	R.LALEDGC#GPGPGPPR.E	1.13261	0.895188	1.11876	1.09313	1.60453	1.31437	1.37016	1.01339	1.20604	1.35661	1.0139	1.10594	1.45945	1.19178	1.28133
ERGI3_199	sp|Q9Y282|ERGI3_HUMAN	ERGIC3	Endoplasmic reticulum-Golgi intermediate compartment protein 3 OS=Homo sapiens OX=9606 GN=ERGIC3 PE=1 SV=1	199	K.NEGC#QVYGFLEVNK.V	1.10228	0.915091	1.14569	1.52001	0.855959	0.934628	1.15723	1.08357	0.989772	1.17618	1.00868	1.33285	0.895293	1.1204	1.08297
2A5E_106	sp|Q16537|2A5E_HUMAN	PPP2R5E	Serine/threonine-protein phosphatase 2A 56 kDa regulatory subunit epsilon isoform OS=Homo sapiens OX=9606 GN=PPP2R5E PE=1 SV=1	106	R.GC#LTEQTYPEVVR.M	1.24078	0.837481	0.899749	0.839439	0.781001	0.995379	1.0436	0.977758	1.07808	0.985361	1.03913	0.869594	0.88819	1.01068	1.03172
PLEC_965	sp|Q15149|PLEC_HUMAN	PLEC	Plectin OS=Homo sapiens OX=9606 GN=PLEC PE=1 SV=3	965	K.GDEC#QLVGPAQPSHWK.V	1.02085	0.979987	1.01341	1.11717	1.10868	1.04454	0.979203	1.0156	0.970201	0.959104	1.00042	1.06529	1.07661	0.9974	0.964653
E2F4_148	sp|Q16254|E2F4_HUMAN	E2F4	Transcription factor E2F4 OS=Homo sapiens OX=9606 GN=E2F4 PE=1 SV=2	148	R.C#FAGDTLLAIR.A	1.10596	0.912568	1.28958	0.793978	1.03086	1.38589	1.28792	0.881266	0.825371	0.971872	1.00926	1.04178	1.20838	1.08459	0.898621
GCFC2_247	sp|P16383|GCFC2_HUMAN	GCFC2	Intron Large complex component GCFC2 OS=Homo sapiens OX=9606 GN=GCFC2 PE=1 SV=2	247	R.DIDLSC#GNGSSK.V	0.960938	1.04237	1.04139	1.18618	1.04706	0.900916	0.977699	0.986851	0.900549	1.17081	1.00166	1.11378	0.973986	0.982275	1.03568
HPF1_60	sp|Q9NWY4|HPF1_HUMAN	HPF1	Histone PARylation factor 1 OS=Homo sapiens OX=9606 GN=HPF1 PE=1 SV=2	60	K.FC#EELDPEK.P	1.09473	0.920357	0.960694	1.07111	0.904678	0.786765	0.92608	0.863006	1.04681	0.792375	1.00754	1.0159	0.845722	0.894543	0.919595
RN213-4_3414	sp|Q63HN8-4|RN213-4_HUMAN	RNF213	Isoform of Q63HN8, Isoform 2 of E3 ubiquitin-protein ligase RNF213 OS=Homo sapiens OX=9606 GN=RNF213 PE=1 SV=3	3414	R.NC#LTNTAK.C	0.979202	1.0217	1.02454	1.3086	0.949205	0.966857	0.833612	1.10923	0.98392	1.00797	1.00045	1.16657	0.958031	0.97142	0.995944
SPD2B_664	sp|A1X283|SPD2B_HUMAN	SH3PXD2B	SH3 and PX domain-containing protein 2B OS=Homo sapiens OX=9606 GN=SH3PXD2B PE=1 SV=3	664	K.TEPPQGEDQVDIC#NLR.S	0.921832	1.09265	1.01435	1.06264	0.904931	0.853851	1.00837	0.945036	1.03638	1.0591	1.00724	1.03849	0.879391	0.976701	1.04774
BAZ1B_1213	sp|Q9UIG0|BAZ1B_HUMAN	BAZ1B	Tyrosine-protein kinase BAZ1B OS=Homo sapiens OX=9606 GN=BAZ1B PE=1 SV=2	1213	K.AFHLFC#LR.P	1.04849	0.955797	0.931789	1.17504	0.934216	1.04391	0.900963	1.35999	1.06987	1.2176	1.00214	1.05341	0.989063	1.13048	1.14373
ING1_216	sp|Q9UK53|ING1_HUMAN	ING1	Inhibitor of growth protein 1 OS=Homo sapiens OX=9606 GN=ING1 PE=1 SV=2	216	R.MLHC#VQR.A	0.95383	1.05087	0.999515	0.973649	0.952069	1.1054	0.94578	0.852688	0.909885	0.969255	1.00235	0.986582	1.02874	0.899234	0.93957
VP13C_1702	sp|Q709C8|VP13C_HUMAN	VPS13C	Vacuolar protein sorting-associated protein 13C OS=Homo sapiens OX=9606 GN=VPS13C PE=1 SV=1	1702	K.VGC#IQIVYVHK.F	1.04888	0.955471	0.909259	0.973939	0.918497	1.0063	1.0222	0.989936	1.0738	1.21061	1.00218	0.941599	0.9624	1.00607	1.14221
PJA1_268	sp|Q8NG27|PJA1_HUMAN	PJA1	E3 ubiquitin-protein ligase Praja-1 OS=Homo sapiens OX=9606 GN=PJA1 PE=1 SV=2	268	R.NLASPNC#VK.P	0.987854	1.01245	1.02971	1.2344	0.962041	1.0165	1.00769	1.0008	1.02344	1.13189	1.00015	1.13205	0.989271	1.00425	1.07766
CENPF_1694	sp|P49454|CENPF_HUMAN	CENPF	Centromere protein F OS=Homo sapiens OX=9606 GN=CENPF PE=1 SV=3	1694	K.HDVHQIC#DK.D	1.00079	0.99921	0.925512	1.27102	1.03808	1.20728	0.911232	0.96968	0.876955	1.09209	1	1.09827	1.12268	0.940456	0.98452
ETFA_109	sp|P13804|ETFA_HUMAN	ETFA	Electron transfer flavoprotein subunit alpha, mitochondrial OS=Homo sapiens OX=9606 GN=ETFA PE=1 SV=1	109	K.QFNYTHIC#AGASAFGK.N	0.98737	1.01296	1.262	1.09834	0.909064	0.877158	0.721145	1.12343	1.13515	0.995754	1.00016	1.18017	0.893111	0.922289	1.06545
UBAD2_23	sp|Q8IYN6|UBAD2_HUMAN	UBALD2	UBA-like domain-containing protein 2 OS=Homo sapiens OX=9606 GN=UBALD2 PE=1 SV=1	23	R.HQVMINQFVLAAGC#AADQAK.Q	1.05698	0.948852	1.18703	1.32444	0.975943	1.0592	1.07212	1.0998	1.15726	1.06572	1.00291	1.25574	1.01757	1.08596	1.11149
CASP3_47	sp|P42574|CASP3_HUMAN	CASP3	Caspase-3 OS=Homo sapiens OX=9606 GN=CASP3 PE=1 SV=2	47	K.M*DYPEM*GLC#IIINNK.N	0.891529	1.13852	1.14607	0.892844	1.03308	0.965497	1.01659	1.04197	1.39832	0.926685	1.01503	1.01946	0.999287	1.02928	1.1625
DHX40_139	sp|Q8IX18|DHX40_HUMAN	DHX40	Probable ATP-dependent RNA helicase DHX40 OS=Homo sapiens OX=9606 GN=DHX40 PE=1 SV=2	139	R.FDDC#SSK.E	0.953629	1.05111	0.706803	0.97563	0.689358	0.707469	0.625391	0.667667	0.615456	0.705723	1.00237	0.841216	0.698414	0.646529	0.660589
SUZ12_571	sp|Q15022|SUZ12_HUMAN	SUZ12	Polycomb protein SUZ12 OS=Homo sapiens OX=9606 GN=SUZ12 PE=1 SV=3	571	R.LYFHSDTC#LPLRPQEMEVDSEDEK.D	0.907464	1.11355	1.18912	1.99247	0.715186	0.823428	1.01838	0.938189	1.21087	0.947892	1.01051	1.5908	0.769307	0.978283	1.07938
WDR53_231	sp|Q7Z5U6|WDR53_HUMAN	WDR53	WD repeat-containing protein 53 OS=Homo sapiens OX=9606 GN=WDR53 PE=2 SV=1	231	K.C#EQELGFK.G	0.95535	1.04903	0.896678	0.987032	0.882364	0.915057	0.857275	0.762898	0.687038	0.814276	1.00219	0.941855	0.898711	0.810087	0.750657
MPRD_32	sp|P20645|MPRD_HUMAN	M6PR	Cation-dependent mannose-6-phosphate receptor OS=Homo sapiens OX=9606 GN=M6PR PE=1 SV=1	32	K.TC#DLVGEK.G	0.996788	1.00323	0.740064	0.835727	0.931	0.802586	0.640303	0.884981	0.873358	1.19359	1.00001	0.787895	0.866793	0.762642	1.03347
IMA5_429	sp|P52294|IMA5_HUMAN	KPNA1	Importin subunit alpha-5 OS=Homo sapiens OX=9606 GN=KPNA1 PE=1 SV=3	429	K.PLC#DLLTVM*DSK.I	1.03894	0.963877	1.06866	1.21248	0.899248	0.909177	0.897773	1.07829	0.949064	0.820529	1.00141	1.14057	0.904213	0.98803	0.884797
ULA1_483	sp|Q13564|ULA1_HUMAN	NAE1	NEDD8-activating enzyme E1 regulatory subunit OS=Homo sapiens OX=9606 GN=NAE1 PE=1 SV=1	483	K.DDYVHEFC#R.Y	1.01874	0.981941	0.86026	1.09287	0.893042	0.862142	0.87188	0.85341	0.877076	0.936455	1.00034	0.976566	0.877592	0.862645	0.906766
PSMD2_251	sp|Q13200|PSMD2_HUMAN	PSMD2	26S proteasome non-ATPase regulatory subunit 2 OS=Homo sapiens OX=9606 GN=PSMD2 PE=1 SV=3	251	R.C#ALGVFR.K	1.01581	0.984672	0.926838	1.15299	0.881469	0.900019	0.891219	1.00594	0.880614	0.897931	1.00024	1.03991	0.890744	0.948582	0.889272
PEX1_1185	sp|O43933|PEX1_HUMAN	PEX1	Peroxisome biogenesis factor 1 OS=Homo sapiens OX=9606 GN=PEX1 PE=1 SV=1	1185	R.TASQEGC#QELTQEQR.D	1.11248	0.908175	1.17742	0.961129	1.12638	0.809826	0.991591	1.24432	1.11816	1.7322	1.01033	1.06927	0.968102	1.11795	1.42518
INT7_42	sp|Q9NVH2|INT7_HUMAN	INTS7	Integrator complex subunit 7 OS=Homo sapiens OX=9606 GN=INTS7 PE=1 SV=1	42	K.LGEQC#EAVVR.F	0.95362	1.05112	1.14744	1.16278	0.969108	1.07641	0.969108	0.959332	0.924643	1.12454	1.00237	1.15511	1.02276	0.96422	1.02459
CCM2_170	sp|Q9BSQ5|CCM2_HUMAN	CCM2	Cerebral cavernous malformations 2 protein OS=Homo sapiens OX=9606 GN=CCM2 PE=1 SV=1	170	K.TAQDPGISPSQSLC#AESSR.G	0.885795	1.14801	0.877093	1.00064	0.998602	0.869137	0.849038	0.891221	0.940733	1.02492	1.0169	0.938865	0.93387	0.870129	0.982824
MED12_1287	sp|Q93074|MED12_HUMAN	MED12	Mediator of RNA polymerase II transcription subunit 12 OS=Homo sapiens OX=9606 GN=MED12 PE=1 SV=4	1287	R.SIC#QQEWVGER.C	1.18895	0.862873	0.727773	0.813544	0.664989	0.84707	0.828853	0.625	0.752644	1.06813	1.02591	0.770659	0.756029	0.726927	0.910387
ASH2L_207	sp|Q9UBL3|ASH2L_HUMAN	ASH2L	Set1/Ash2 histone methyltransferase complex subunit ASH2 OS=Homo sapiens OX=9606 GN=ASH2L PE=1 SV=1	207	K.YWEC#M*TTR.Q	1.04844	0.955836	1.05892	0.866018	0.873364	0.776449	1.21085	0.942584	1.11563	1.08376	1.00214	0.962468	0.824907	1.07672	1.0997
DUS3L_377	sp|Q96G46|DUS3L_HUMAN	DUS3L	tRNA-dihydrouridine(47) synthase [NAD(P)(+)]-like OS=Homo sapiens OX=9606 GN=DUS3L PE=1 SV=2	377	K.C#AELLSR.T	1.03862	0.964146	1.02992	1.29301	1.08672	0.836384	0.909299	0.87154	0.920813	0.906585	1.00138	1.16147	0.961551	0.890419	0.913699
RINI_266	sp|P13489|RINI_HUMAN	RNH1	Ribonuclease inhibitor OS=Homo sapiens OX=9606 GN=RNH1 PE=1 SV=2	266	R.TLWIWEC#GITAK.G	0.967922	1.03428	1.24489	0.921805	0.837748	0.967922	0.742773	0.807315	0.942947	1.23091	1.0011	1.08335	0.902835	0.775044	1.08693
SBP2L_1084	sp|Q93073|SBP2L_HUMAN	SECISBP2L	Selenocysteine insertion sequence-binding protein 2-like OS=Homo sapiens OX=9606 GN=SECISBP2L PE=1 SV=3	1084	K.SSNC#SSLNK.E	0.928866	1.08293	0.886811	0.848719	0.828125	0.964668	0.882295	1.13419	0.9958	1.13763	1.0059	0.867765	0.896397	1.00824	1.06671
RUXF_66	sp|P62306|RUXF_HUMAN	SNRPF	Small nuclear ribonucleoprotein F OS=Homo sapiens OX=9606 GN=SNRPF PE=1 SV=1	66	R.C#NNVLYIR.G	1.00896	0.991193	1.07944	1.23525	1.06007	0.945475	0.959929	0.979314	0.917551	0.965835	1.00008	1.15734	1.00277	0.969621	0.941693
EF2KT_290	sp|Q96G04|EF2KT_HUMAN	EEF2KMT	Protein-lysine N-methyltransferase EEF2KMT OS=Homo sapiens OX=9606 GN=EEF2KMT PE=1 SV=2	290	R.NPETC#QLFTTELGR.A	1.17542	0.870138	0.719025	0.931498	1.20819	0.992132	0.968575	1.03973	0.770556	0.943537	1.02278	0.825262	1.10016	1.00415	0.857046
VRK3_288	sp|Q8IV63|VRK3_HUMAN	VRK3	Inactive serine/threonine-protein kinase VRK3 OS=Homo sapiens OX=9606 GN=VRK3 PE=1 SV=2	288	R.SVLQVAC#R.L	1.14143	0.889756	1.00176	1.04181	0.920222	0.874297	0.865599	1.054	1.08497	0.941662	1.01559	1.02178	0.89726	0.959801	1.01332
SMN_60	sp|Q16637|SMN_HUMAN	SMN2	Survival motor neuron protein OS=Homo sapiens OX=9606 GN=SMN2 PE=1 SV=1	60	K.NGDIC#ETSGKPK.T	1.12077	0.902723	0.848743	1.29485	1.00737	0.831781	1.17153	0.900081	1.00481	0.793279	1.01175	1.0718	0.919575	1.03581	0.899045
RELB_144	sp|Q01201|RELB_HUMAN	RELB	Transcription factor RelB OS=Homo sapiens OX=9606 GN=RELB PE=1 SV=2	144	R.FRYEC#EGR.S	0.952012	1.05308	0.794574	0.583491	0.609313	1.15602	1.09691	1.03652	0.578733	1.64146	1.00255	0.689033	0.882664	1.06671	1.1101
GALT7_507	sp|Q86SF2|GALT7_HUMAN	GALNT7	N-acetylgalactosaminyltransferase 7 OS=Homo sapiens OX=9606 GN=GALNT7 PE=1 SV=1	507	K.FREDHNC#K.S	0.920946	1.0939	1.0805	1.27337	0.949028	1.11503	1.26323	1.15269	1.03708	1.35028	1.00742	1.17693	1.03203	1.20796	1.19368
UBP24_873	sp|Q9UPU5|UBP24_HUMAN	USP24	Ubiquitin carboxyl-terminal hydrolase 24 OS=Homo sapiens OX=9606 GN=USP24 PE=1 SV=3	873	K.FIADC#YTR.L	0.993446	1.00664	1.25663	1.116	1.25571	0.808942	0.908982	1.35069	1.1636	0.797405	1.00004	1.18632	1.03232	1.12984	0.9805
LRC8C_599	sp|Q8TDW0|LRC8C_HUMAN	LRRC8C	Volume-regulated anion channel subunit LRRC8C OS=Homo sapiens OX=9606 GN=LRRC8C PE=1 SV=2	599	K.MTNLTELELVHC#DLER.I	0.996417	1.00361	0.857041	1.26576	0.997517	0.917047	1.36518	0.890833	1.2042	1.09215	1.00001	1.0614	0.957282	1.12801	1.14817
ANFY1_675	sp|Q9P2R3|ANFY1_HUMAN	ANKFY1	Rabankyrin-5 OS=Homo sapiens OX=9606 GN=ANKFY1 PE=1 SV=2	675	R.NQLPLVVDAIC#TR.G	0.981081	1.01966	1.02966	1.17734	0.906916	0.953455	0.896178	0.976984	0.887447	0.87649	1.00037	1.1035	0.930186	0.936581	0.881969
MKLN1_560	sp|Q9UL63|MKLN1_HUMAN	MKLN1	Muskelin OS=Homo sapiens OX=9606 GN=MKLN1 PE=1 SV=2	560	R.NSWSC#VYK.N	0.99436	1.0057	0.957756	1.45093	0.896206	0.888789	0.967959	0.948222	0.936643	1.01234	1.00003	1.20434	0.892497	0.95809	0.974492
SUZ12_636	sp|Q15022|SUZ12_HUMAN	SUZ12	Polycomb protein SUZ12 OS=Homo sapiens OX=9606 GN=SUZ12 PE=1 SV=3	636	K.HGFIADNQMNHAC#MLFVENYGQK.I	1.0499	0.954631	0.819246	0.744182	0.665084	0.931636	0.990005	0.934422	0.835941	0.899646	1.00226	0.781714	0.79836	0.962214	0.867793
ZC11A_636	sp|O75152|ZC11A_HUMAN	ZC3H11A	Zinc finger CCCH domain-containing protein 11A OS=Homo sapiens OX=9606 GN=ZC3H11A PE=1 SV=3	636	K.C#AAQTLEK.R	1.01874	0.98194	1.01616	1.26314	0.945459	0.976049	0.995293	1.07024	1.14434	1.12324	1.00034	1.13965	0.960754	1.03277	1.13379
ADRM1_60	sp|Q16186|ADRM1_HUMAN	ADRM1	Proteasomal ubiquitin receptor ADRM1 OS=Homo sapiens OX=9606 GN=ADRM1 PE=1 SV=2	60	K.GLVYIQQTDDSLIHFC#WK.D	1.00736	0.992746	0.934634	0.667596	0.878899	1.24254	1.03233	0.765176	0.968655	0.801674	1.00005	0.801115	1.06072	0.898752	0.885164
PLRG1_209	sp|O43660|PLRG1_HUMAN	PLRG1	Pleiotropic regulator 1 OS=Homo sapiens OX=9606 GN=PLRG1 PE=1 SV=1	209	R.C#IAVEPGNQWFVTGSADR.T	1.00194	0.99807	1.10423	1.20901	0.944438	1.07678	0.9903	1.14509	1.04519	0.963629	1	1.15662	1.01061	1.0677	1.00441
SDHB_68	sp|P21912|SDHB_HUMAN	SDHB	Succinate dehydrogenase [ubiquinone] iron-sulfur subunit, mitochondrial OS=Homo sapiens OX=9606 GN=SDHB PE=1 SV=3	68	K.C#GPM*VLDALIK.I	1.0006	0.999401	1.16707	1.51519	1.19039	0.891613	1.02521	0.908971	1.01912	1.07447	1	1.34113	1.041	0.967088	1.04679
CFA36_37	sp|Q96G28|CFA36_HUMAN	CFAP36	Cilia- and flagella-associated protein 36 OS=Homo sapiens OX=9606 GN=CFAP36 PE=1 SV=2	37	K.C#EVFDDEEESK.L	1.06614	0.941587	1.09812	1.43094	0.973631	0.807024	0.722166	0.733945	0.862792	0.980926	1.00386	1.26453	0.890327	0.728056	0.921859
UBR5_617	sp|O95071|UBR5_HUMAN	UBR5	E3 ubiquitin-protein ligase UBR5 OS=Homo sapiens OX=9606 GN=UBR5 PE=1 SV=2	617	K.TEM*GPPPSPASTC#SDASSIASSASM*PYK.R	1.04891	0.955448	1.07852	1.10526	0.978955	1.07515	0.997824	1.15789	1.01529	0.785656	1.00218	1.09189	1.02705	1.07786	0.900472
TRPM2_1250	sp|O94759|TRPM2_HUMAN	TRPM2	Transient receptor potential cation channel subfamily M member 2 OS=Homo sapiens OX=9606 GN=TRPM2 PE=1 SV=2	1250	R.HLLYPNC#PVTR.F	0.89482	1.1332	1.06661	1.05977	0.964503	1.0122	1.05082	1.13751	1.10152	1.06436	1.01401	1.06319	0.988354	1.09416	1.08294
RT21_87	sp|P82921|RT21_HUMAN	MRPS21	28S ribosomal protein S21, mitochondrial OS=Homo sapiens OX=9606 GN=MRPS21 PE=1 SV=3	87	R.ADPWQGC#.-	0.705677	1.7155	0.607976	0.933025	0.651088	0.990196	0.567814	0.986569	0.654251	0.996301	1.21059	0.770501	0.820642	0.777192	0.825276
ARMC6_17	sp|Q6NXE6|ARMC6_HUMAN	ARMC6	Armadillo repeat-containing protein 6 OS=Homo sapiens OX=9606 GN=ARMC6 PE=1 SV=2	17	R.YSSGASIGC#TPTSTQAK.M	1.02782	0.97365	0.885275	0.962924	1.17563	0.918182	1.18917	1.35672	1.05062	1.18668	1.00073	0.924099	1.04691	1.27294	1.11865
IPO11_252	sp|Q9UI26|IPO11_HUMAN	IPO11	Importin-11 OS=Homo sapiens OX=9606 GN=IPO11 PE=1 SV=1	252	K.QFLEC#SR.S	0.967824	1.03439	1.02729	1.417	1.09834	1.2163	0.962255	1.4473	0.928012	1.09243	1.00111	1.22214	1.15732	1.20478	1.01022
ZN330_82	sp|Q9Y3S2|ZN330_HUMAN	ZNF330	Zinc finger protein 330 OS=Homo sapiens OX=9606 GN=ZNF330 PE=1 SV=1	82	K.SSDC#VIK.H	0.961631	1.04156	1.13436	1.20139	1.00201	0.908573	1.04731	1.08702	1.12986	0.996748	1.00159	1.16787	0.955292	1.06716	1.0633
SRCAP_2246	sp|Q6ZRS2|SRCAP_HUMAN	SRCAP	Helicase SRCAP OS=Homo sapiens OX=9606 GN=SRCAP PE=1 SV=3	2246	K.QTHILEQALC#R.A	0.925445	1.08762	0.789557	0.886323	1.07128	0.964811	0.92339	0.685251	0.819915	0.846336	1.00653	0.83794	1.01804	0.804321	0.833126
PRP8_2116	sp|Q6P2Q9|PRP8_HUMAN	PRPF8	Pre-mRNA-processing-splicing factor 8 OS=Homo sapiens OX=9606 GN=PRPF8 PE=1 SV=2	2116	K.FIC#ISDLR.A	0.927602	1.08466	1.0371	0.696342	0.644207	1.16005	1.05127	0.883483	0.653801	1.34862	1.00613	0.866722	0.902131	0.967378	1.00121
ADCY8_558	sp|P40145|ADCY8_HUMAN	ADCY8	Adenylate cyclase type 8 OS=Homo sapiens OX=9606 GN=ADCY8 PE=1 SV=1	558	K.ATLDC#LNGDYNVEEGHGK.E	1.03829	0.964437	0.928937	0.698577	1.04545	0.917677	0.787603	1.01001	1.112	0.849065	1.00136	0.813757	0.981566	0.898804	0.98053
UBN1_524	sp|Q9NPG3|UBN1_HUMAN	UBN1	Ubinuclein-1 OS=Homo sapiens OX=9606 GN=UBN1 PE=1 SV=2	524	R.ELLC#QVVK.I	0.912611	1.1059	0.863489	0.933731	0.977606	0.763037	1.02344	1.22832	1.30924	1.64994	1.00925	0.89861	0.870322	1.12588	1.47959
NAMPT_401	sp|P43490|NAMPT_HUMAN	NAMPT	Nicotinamide phosphoribosyltransferase OS=Homo sapiens OX=9606 GN=NAMPT PE=1 SV=1	401	K.C#SYVVTNGLGINVFK.D	1.10594	0.912582	1.05183	1.32259	1.10156	0.959617	0.903	1.06675	0.869942	1.14015	1.00926	1.18721	1.03059	0.984873	1.00505
UBR1_574	sp|Q8IWV7|UBR1_HUMAN	UBR1	E3 ubiquitin-protein ligase UBR1 OS=Homo sapiens OX=9606 GN=UBR1 PE=1 SV=1	574	R.C#STSFISSSK.T	1.00647	0.993615	1.13323	1.27712	0.870366	1.08386	0.938616	1.06295	0.948375	0.979149	1.00004	1.20517	0.977112	1.00078	0.963762
MYH10_1011	sp|P35580|MYH10_HUMAN	MYH10	Myosin-10 OS=Homo sapiens OX=9606 GN=MYH10 PE=1 SV=3	1011	R.IAEC#SSQLAEEEEK.A	1.05311	0.951993	0.885725	1.35885	0.944831	0.77802	0.879181	0.927136	0.82869	0.92739	1.00255	1.12229	0.861426	0.903158	0.87804
TBC15_686	sp|Q8TC07|TBC15_HUMAN	TBC1D15	TBC1 domain family member 15 OS=Homo sapiens OX=9606 GN=TBC1D15 PE=1 SV=2	686	R.NDSPTQIPVSSDVC#R.L	0.99052	1.00966	1.17786	1.47262	0.939149	0.999243	0.885225	1.00798	0.98421	0.988094	1.00009	1.32524	0.969196	0.946603	0.986152
TOP1M_569	sp|Q969P6|TOP1M_HUMAN	TOP1MT	DNA topoisomerase I, mitochondrial OS=Homo sapiens OX=9606 GN=TOP1MT PE=1 SV=1	569	R.ISIAWC#K.R	0.859332	1.19573	0.845509	1.28462	0.955682	0.946362	1.16914	1.17568	1.00278	0.97338	1.02753	1.06507	0.951022	1.17241	0.988081
TAOK2_261	sp|Q9UL54|TAOK2_HUMAN	TAOK2	Serine/threonine-protein kinase TAO2 OS=Homo sapiens OX=9606 GN=TAOK2 PE=1 SV=2	261	R.NFVDSC#LQK.I	0.968688	1.0334	1.11166	1.15732	0.84201	0.779243	1.06956	0.977972	0.959059	0.998249	1.00105	1.13449	0.810626	1.02376	0.978654
WDR44_581	sp|Q5JSH3|WDR44_HUMAN	WDR44	WD repeat-containing protein 44 OS=Homo sapiens OX=9606 GN=WDR44 PE=1 SV=1	581	K.SDTDTGVC#SGTDEDPDDK.N	1.16234	0.877451	1.37248	2.31046	1.00029	0.878811	1.20774	0.916712	0.935883	0.809762	1.01989	1.84147	0.939553	1.06223	0.872823
RINI_216	sp|P13489|RINI_HUMAN	RNH1	Ribonuclease inhibitor OS=Homo sapiens OX=9606 GN=RNH1 PE=1 SV=2	216	K.LESC#GVTSDNC#R.D	0.925113	1.08808	0.943382	0.82747	0.749939	1.11996	1.01376	0.769182	0.756432	1.02053	1.0066	0.885426	0.934951	0.891471	0.88848
NEK9_626	sp|Q8TD19|NEK9_HUMAN	NEK9	Serine/threonine-protein kinase Nek9 OS=Homo sapiens OX=9606 GN=NEK9 PE=1 SV=2	626	K.C#GQLGVGNYK.K	1.07864	0.932044	0.989707	1.25047	0.977404	0.794937	0.829178	0.918936	0.906723	0.795618	1.00534	1.12009	0.886171	0.874057	0.851171
DYH3_790	sp|Q8TD57|DYH3_HUMAN	DNAH3	Dynein axonemal heavy chain 3 OS=Homo sapiens OX=9606 GN=DNAH3 PE=2 SV=1	790	R.C#SEFELR.L	1.16514	0.875861	0.959982	1.31785	1.00048	0.972322	0.914996	1.01868	1.06996	0.911321	1.0205	1.13891	0.986399	0.96684	0.990642
GZF1_282	sp|Q9H116|GZF1_HUMAN	GZF1	GDNF-inducible zinc finger protein 1 OS=Homo sapiens OX=9606 GN=GZF1 PE=1 SV=1	282	K.NEGC#QAGAELEELSK.K	0.983772	1.01677	1.00293	1.36711	0.917082	0.91167	1.09764	1.17176	1.01764	0.888662	1.00027	1.18502	0.914376	1.1347	0.95315
GLMN_13	sp|Q92990|GLMN_HUMAN	GLMN	Glomulin OS=Homo sapiens OX=9606 GN=GLMN PE=1 SV=2	13	R.C#QILEEQDFK.E	1.17439	0.870706	0.998785	1.18416	0.995561	0.748634	0.92954	0.837786	0.891472	0.762047	1.02255	1.09147	0.872098	0.883663	0.826759
NFS1_381	sp|Q9Y697|NFS1_HUMAN	NFS1	Cysteine desulfurase, mitochondrial OS=Homo sapiens OX=9606 GN=NFS1 PE=1 SV=3	381	K.DVALSSGSAC#TSASLEPSYVLR.A	0.940075	1.06809	1.53236	1.20096	1.06086	1.45592	2.09516	1.62987	1.31414	1.23402	1.00408	1.36666	1.25839	1.86251	1.27408
THADA_17	sp|Q6YHU6|THADA_HUMAN	THADA	Thyroid adenoma-associated protein OS=Homo sapiens OX=9606 GN=THADA PE=1 SV=1	17	K.EMQVAALTIC#HQDLETLK.S	1.0039	0.996135	0.930729	0.836283	0.914516	0.817946	0.939364	0.85033	0.713028	0.653226	1.00002	0.883506	0.866231	0.894847	0.683127
CCS_227	sp|O14618|CCS_HUMAN	CCS	Copper chaperone for superoxide dismutase OS=Homo sapiens OX=9606 GN=CCS PE=1 SV=1	227	R.LAC#GIIAR.S	0.978038	1.02297	0.773715	0.862067	0.746685	0.762726	0.763455	0.793604	0.537423	0.765788	1.0005	0.817891	0.754705	0.77853	0.651606
IFT52_386	sp|Q9Y366|IFT52_HUMAN	IFT52	Intraflagellar transport protein 52 homolog OS=Homo sapiens OX=9606 GN=IFT52 PE=1 SV=3	386	K.C#GDILGVTSK.L	1.07715	0.933161	1.12951	2.20095	0.965282	1.04464	1.06936	1.60721	1.07644	0.910185	1.00516	1.66523	1.00496	1.33829	0.993312
ZFAN6_163	sp|Q6FIF0|ZFAN6_HUMAN	ZFAND6	AN1-type zinc finger protein 6 OS=Homo sapiens OX=9606 GN=ZFAND6 PE=1 SV=2	163	K.VGLTGFEC#R.C	1.02737	0.974052	0.933631	0.71294	0.898672	1.02786	1.04735	1.09304	0.871151	0.870927	1.00071	0.823285	0.963265	1.07019	0.871039
DDX58_278	sp|O95786|DDX58_HUMAN	DDX58	Antiviral innate immune response receptor RIG-I OS=Homo sapiens OX=9606 GN=DDX58 PE=1 SV=2	278	K.TFVSLLIC#EHHLK.K	1.16572	0.875535	0.760401	0.770708	0.993689	0.769549	0.692022	0.781298	0.601351	0.842387	1.02063	0.765555	0.881619	0.73666	0.721869
MYCB2_152	sp|O75592|MYCB2_HUMAN	MYCBP2	E3 ubiquitin-protein ligase MYCBP2 OS=Homo sapiens OX=9606 GN=MYCBP2 PE=1 SV=4	152	K.LHSNPSAFNIYC#NVR.H	0.979923	1.02092	0.815167	1.13496	0.91538	0.872925	0.973192	1.11511	1.20522	1.37406	1.00042	0.975062	0.894153	1.04415	1.28964
DUS3L_358	sp|Q96G46|DUS3L_HUMAN	DUS3L	tRNA-dihydrouridine(47) synthase [NAD(P)(+)]-like OS=Homo sapiens OX=9606 GN=DUS3L PE=1 SV=2	358	R.HQC#EDIFGVQLEGAFPDTM*TK.C	0.923028	1.09098	1.20582	1.2207	1.19654	1.04439	0.878684	1.34851	1.05655	1.2085	1.007	1.21326	1.12046	1.1136	1.13252
TT21B_1129	sp|Q7Z4L5|TT21B_HUMAN	TTC21B	Tetratricopeptide repeat protein 21B OS=Homo sapiens OX=9606 GN=TTC21B PE=1 SV=2	1129	R.IMENYC#LM*ATK.Q	1.05319	0.951926	1.06304	1.05199	0.942847	1.00865	1.03866	1.01688	1.02566	1.16258	1.00256	1.05752	0.975746	1.02777	1.09412
CPT2_512	sp|P23786|CPT2_HUMAN	CPT2	Carnitine O-palmitoyltransferase 2, mitochondrial OS=Homo sapiens OX=9606 GN=CPT2 PE=1 SV=2	512	R.C#SEAFVR.E	1.06718	0.94078	1.10023	1.57644	1.02761	0.997702	1.02411	1.31538	1.07422	1.11276	1.00398	1.33833	1.01266	1.16975	1.09349
CYTSB_578	sp|Q5M775|CYTSB_HUMAN	SPECC1	Cytospin-B OS=Homo sapiens OX=9606 GN=SPECC1 PE=1 SV=1	578	K.ATEASAVEQTAESC#EVQEM*LK.V	0.966872	1.03548	1.07052	1.10743	1.00242	0.96139	0.996298	1.07883	0.996064	0.901201	1.00118	1.08897	0.981907	1.03756	0.948633
GNA15_323	sp|P30679|GNA15_HUMAN	GNA15	Guanine nucleotide-binding protein subunit alpha-15 OS=Homo sapiens OX=9606 GN=GNA15 PE=1 SV=2	323	R.MYTGC#VDGPEGSK.K	0.980173	1.02065	0.83495	0.867744	0.869861	0.94101	0.98793	1.15099	0.953591	1.05516	1.00041	0.851347	0.905435	1.06946	1.00437
TSP1_754	sp|P07996|TSP1_HUMAN	THBS1	Thrombospondin-1 OS=Homo sapiens OX=9606 GN=THBS1 PE=1 SV=2	754	R.DNC#PFHYNPAQYDYDR.D	0.899703	1.12546	0.467207	0.45906	0.684955	0.555505	0.556526	0.648982	0.907796	0.518408	1.01258	0.463133	0.62023	0.602754	0.713102
DEPD5-4_774	sp|O75140-4|DEPD5-4_HUMAN	DEPDC5	Isoform of O75140, Isoform 4 of GATOR complex protein DEPDC5 OS=Homo sapiens OX=9606 GN=DEPDC5 PE=1 SV=2	774	R.QGLQNDYTEGC#YDLLPEADIDR.R	1.04327	0.960176	0.791647	0.892731	0.955141	1.05502	0.937125	0.910075	1.08433	1.09592	1.00172	0.842189	1.00508	0.9236	1.09012
HS90A_572	sp|P07900|HS90A_HUMAN	HSP90AA1	Heat shock protein HSP 90-alpha OS=Homo sapiens OX=9606 GN=HSP90AA1 PE=1 SV=5	572	K.TKFENLC#K.I	1.16193	0.877685	1.24629	1.05664	1.03717	1.139	1.30364	1.00731	1.47007	1.15293	1.01981	1.15146	1.08809	1.15548	1.3115
PESC_391	sp|O00541|PESC_HUMAN	PES1	Pescadillo homolog OS=Homo sapiens OX=9606 GN=PES1 PE=1 SV=1	391	R.C#YVQPQWVFDSVNAR.L	0.93592	1.0735	0.83624	1.24193	1.14382	0.986092	0.876461	1.13275	1.16943	0.967339	1.00471	1.03909	1.06496	1.0046	1.06839
DCA15_347	sp|Q66K64|DCA15_HUMAN	DCAF15	DDB1- and CUL4-associated factor 15 OS=Homo sapiens OX=9606 GN=DCAF15 PE=1 SV=1	347	R.PALC#PGPSGSR.C	1.05548	0.950061	0.934691	0.913884	0.798771	0.879865	1.81818	1.13786	0.973175	1.02027	1.00277	0.924288	0.839318	1.47802	0.996725
PRP17_512	sp|O60508|PRP17_HUMAN	CDC40	Pre-mRNA-processing factor 17 OS=Homo sapiens OX=9606 GN=CDC40 PE=1 SV=1	512	K.GHMVAGYAC#QVDFSPDMSYVISGDGNGK.L	0.926948	1.08555	0.969589	1.06965	1.16186	1.05421	1.0662	1.15375	1.02765	1.12081	1.00625	1.01962	1.10804	1.10997	1.07423
ZN217_341	sp|O75362|ZN217_HUMAN	ZNF217	Zinc finger protein 217 OS=Homo sapiens OX=9606 GN=ZNF217 PE=1 SV=1	341	K.GSC#AGLSQEK.E	0.97311	1.02842	0.876716	1.26191	0.859594	0.870158	0.997244	0.963324	0.778814	0.910031	1.00076	1.06932	0.864876	0.980284	0.844422
DNLI3_729	sp|P49916|DNLI3_HUMAN	LIG3	DNA ligase 3 OS=Homo sapiens OX=9606 GN=LIG3 PE=1 SV=2	729	K.C#AGGHDDATLAR.L	1.05131	0.953466	1.05936	1.07864	0.799968	0.928571	0.977041	0.999799	0.8485	1.01695	1.00239	1.069	0.86427	0.98842	0.932726
RECK_554	sp|O95980|RECK_HUMAN	RECK	Reversion-inducing cysteine-rich protein with Kazal motifs OS=Homo sapiens OX=9606 GN=RECK PE=1 SV=1	554	R.QGTLIQVPSSAGEVGC#YK.I	1.10262	0.914857	0.874863	0.66764	1.47967	0.883554	0.80777	0.946217	1.01329	0.871055	1.00874	0.771252	1.18161	0.876994	0.942173
UBP32_1238	sp|Q8NFA0|UBP32_HUMAN	USP32	Ubiquitin carboxyl-terminal hydrolase 32 OS=Homo sapiens OX=9606 GN=USP32 PE=1 SV=1	1238	R.AQAEPINLDSC#LR.A	0.99397	1.0061	0.872017	0.76703	0.752136	0.85906	0.974465	1.03987	0.874182	1.00194	1.00004	0.819523	0.805598	1.00717	0.938061
PHF6_242	sp|Q8IWS0|PHF6_HUMAN	PHF6	PHD finger protein 6 OS=Homo sapiens OX=9606 GN=PHF6 PE=1 SV=1	242	K.C#M*LFSSGTVQLTTTSR.A	1.04915	0.95525	1.02074	1.00424	0.947487	0.939266	0.822355	1.0253	0.91027	1.00825	1.0022	1.01249	0.943377	0.923828	0.95926
RISC_152	sp|Q9HB40|RISC_HUMAN	SCPEP1	Retinoid-inducible serine carboxypeptidase OS=Homo sapiens OX=9606 GN=SCPEP1 PE=1 SV=1	152	K.TFFSC#HK.E	1.03607	0.966361	0.867338	0.686459	0.685466	1.12992	1.11007	1.12992	1.72993	0.852518	1.00121	0.776898	0.907691	1.11999	1.29122
NFKB1-3_6	sp|P19838-3|NFKB1-3_HUMAN	NFKB1	Isoform of P19838, Isoform 3 of Nuclear factor NF-kappa-B p105 subunit OS=Homo sapiens OX=9606 GN=NFKB1 PE=1 SV=2	6	-.MNGLCC#M*ALDR.E	0.925182	1.08798	1.05405	1.54573	0.967557	1.06625	1.02321	1.02528	0.86445	0.852817	1.00658	1.29989	1.0169	1.02424	0.858634
NRBP_307	sp|Q9UHY1|NRBP_HUMAN	NRBP1	Nuclear receptor-binding protein OS=Homo sapiens OX=9606 GN=NRBP1 PE=1 SV=1	307	K.C#LQSEPAR.R	0.978836	1.0221	1.03636	1.24345	0.904133	0.864383	0.895639	0.925497	0.997385	1.04774	1.00047	1.1399	0.884258	0.910568	1.02256
HPT_381	sp|P00738|HPT_HUMAN	HP	Haptoglobin OS=Homo sapiens OX=9606 GN=HP PE=1 SV=1	381	K.SC#AVAEYGVYVK.V	1.07189	0.937146	0.97694	1.05369	0.856931	1.03701	1.02026	0.997989	0.879271	0.93538	1.00452	1.01531	0.946973	1.00913	0.907325
TAF5L_431	sp|O75529|TAF5L_HUMAN	TAF5L	TAF5-like RNA polymerase II p300/CBP-associated factor-associated factor 65 kDa subunit 5L OS=Homo sapiens OX=9606 GN=TAF5L PE=1 SV=1	431	R.IYAGHLADVDC#VK.F	0.953622	1.05112	1.01648	0.837396	0.862523	1.12261	0.956212	0.912832	1.19263	1.10298	1.00237	0.926937	0.992566	0.934522	1.1478
ITBP1_60	sp|O14713|ITBP1_HUMAN	ITGB1BP1	Integrin beta-1-binding protein 1 OS=Homo sapiens OX=9606 GN=ITGB1BP1 PE=1 SV=1	60	K.SSGQSNNNSDTC#AEFR.I	0.946786	1.05955	1.39302	1.17145	1.24102	0.990628	1.12312	0.801517	0.972403	0.933022	1.00317	1.28224	1.11583	0.962321	0.952712
FBN2_2733	sp|P35556|FBN2_HUMAN	FBN2	Fibrillin-2 OS=Homo sapiens OX=9606 GN=FBN2 PE=1 SV=3	2733	R.VGQGHC#VSGMGFNK.G	0.765152	1.44286	0.700543	0.736058	0.872652	0.720533	0.784267	0.99871	0.813945	0.951269	1.104	0.718301	0.796593	0.891489	0.882607
FLNC_535	sp|Q14315|FLNC_HUMAN	FLNC	Filamin-C OS=Homo sapiens OX=9606 GN=FLNC PE=1 SV=3	535	R.EAGDGVFEC#EYYPVVPGK.Y	1.02296	0.978048	0.868379	0.979565	1.10893	0.929781	0.962633	0.960193	0.875	0.996579	1.0005	0.923972	1.01936	0.961413	0.935789
SRPK1_455	sp|Q96SB4|SRPK1_HUMAN	SRPK1	SRSF protein kinase 1 OS=Homo sapiens OX=9606 GN=SRPK1 PE=1 SV=2	455	R.AEIPC#EDEQEQEHNGPLDNK.G	1.07651	0.933646	0.747186	0.812873	0.668647	0.709121	0.773067	0.788368	0.688198	0.836511	1.00508	0.780029	0.688884	0.780717	0.762354
GSTCD_335	sp|Q8NEC7|GSTCD_HUMAN	GSTCD	Glutathione S-transferase C-terminal domain-containing protein OS=Homo sapiens OX=9606 GN=GSTCD PE=1 SV=2	335	K.C#GIQFLHLPK.L	0.947118	1.05914	1.00581	1.17987	0.920961	0.893698	0.84428	1.04882	0.910129	0.984315	1.00313	1.09284	0.90733	0.946551	0.947222
BTAF1_862	sp|O14981|BTAF1_HUMAN	BTAF1	TATA-binding protein-associated factor 172 OS=Homo sapiens OX=9606 GN=BTAF1 PE=1 SV=2	862	R.VHTFAAC#AVVSLQQLPEK.L	1.10238	0.915023	1.1231	1.03219	0.896956	0.959516	0.97409	1.00414	1.16262	1.00276	1.0087	1.07765	0.928236	0.989117	1.08269
B4DLN1_45	tr|B4DLN1|B4DLN1_HUMAN		readthrough, cDNA FLJ60124, highly similar to Mitochondrial dicarboxylate carrier OS=Homo sapiens OX=9606 PE=2 SV=1	45	R.C#EALAGAPLDNAPK.E	1.08917	0.924327	1.02356	1.41587	1.01655	0.92446	0.903288	0.950192	0.947438	0.925658	1.00675	1.21972	0.970505	0.92674	0.936548
FA83A_205	sp|Q86UY5|FA83A_HUMAN	FAM83A	Protein FAM83A OS=Homo sapiens OX=9606 GN=FAM83A PE=1 SV=1	205	K.LFQEM*C#DK.V	1.07062	0.938117	0.871667	1.02099	1.33631	1.16319	0.996665	1.10047	1.3178	1.1574	1.00437	0.946326	1.24975	1.04857	1.2376
SENP7_85	sp|Q9BQF6|SENP7_HUMAN	SENP7	Sentrin-specific protease 7 OS=Homo sapiens OX=9606 GN=SENP7 PE=1 SV=4	85	R.GC#PVTSK.S	0.927025	1.08545	0.920382	1.05571	0.821606	1.36643	1.19669	0.972246	1.1736	1.87055	1.00624	0.988045	1.09402	1.08447	1.52208
GPDM_385	sp|P43304|GPDM_HUMAN	GPD2	Glycerol-3-phosphate dehydrogenase, mitochondrial OS=Homo sapiens OX=9606 GN=GPD2 PE=1 SV=3	385	R.NYLSC#DVEVR.R	1.06546	0.94212	0.766307	0.780248	0.850087	0.855469	0.906559	0.876135	0.951241	0.837829	1.00379	0.773278	0.852778	0.891347	0.894535
RNF31_473	sp|Q96EP0|RNF31_HUMAN	RNF31	E3 ubiquitin-protein ligase RNF31 OS=Homo sapiens OX=9606 GN=RNF31 PE=1 SV=1	473	R.LSAPLPSSC#GDPEK.Q	0.94967	1.05596	0.959108	0.973794	0.915385	0.952234	0.913574	0.972329	1.06343	1.05464	1.00282	0.966451	0.933809	0.942952	1.05904
PAAT_108	sp|Q9H8K7|PAAT_HUMAN	PAAT	ATPase PAAT OS=Homo sapiens OX=9606 GN=PAAT PE=1 SV=2	108	R.NM*EVYLGEEYC#GTSR.G	1.09409	0.920814	0.675083	0.909384	0.747856	0.837832	0.715989	0.725347	1.21131	0.830612	1.00745	0.792234	0.792844	0.720668	1.02096
DCAF5_711	sp|Q96JK2|DCAF5_HUMAN	DCAF5	DDB1- and CUL4-associated factor 5 OS=Homo sapiens OX=9606 GN=DCAF5 PE=1 SV=2	711	K.EAC#LNIAMAQR.N	1.20907	0.852574	0.889187	1.1724	1.65643	0.930578	1.21796	1.62168	0.860802	0.889187	1.03082	1.03079	1.2935	1.41982	0.874994
RPGF2_697	sp|Q9Y4G8|RPGF2_HUMAN	RAPGEF2	Rap guanine nucleotide exchange factor 2 OS=Homo sapiens OX=9606 GN=RAPGEF2 PE=1 SV=1	697	K.NNMETETLC#SDEDAQELLR.E	1.135	0.893704	0.979643	1.0961	0.912094	0.827276	1.02163	1.011	1.00497	0.881542	1.01435	1.03787	0.869685	1.01632	0.943257
CDYL2_451	sp|Q8N8U2|CDYL2_HUMAN	CDYL2	Chromodomain Y-like protein 2 OS=Homo sapiens OX=9606 GN=CDYL2 PE=1 SV=2	451	K.EM*ASC#SAVVLEESK.C	0.946801	1.05953	1.00695	1.1	0.875899	1.24639	1.15006	0.961759	1.00356	1.24005	1.00317	1.05348	1.06115	1.05591	1.1218
RHG12_441	sp|Q8IWW6|RHG12_HUMAN	ARHGAP12	Rho GTPase-activating protein 12 OS=Homo sapiens OX=9606 GN=ARHGAP12 PE=1 SV=1	441	K.PC#FPENESSPSSPK.H	1.12461	0.900251	0.888744	1.32009	1.01323	0.89642	0.849123	1.17171	0.980893	0.96063	1.01243	1.10442	0.954824	1.01042	0.970762
EMAL2-3_311	sp|O95834-3|EMAL2-3_HUMAN	EML2	Isoform of O95834, Isoform 3 of Echinoderm microtubule-associated protein-like 2 OS=Homo sapiens OX=9606 GN=EML2 PE=1 SV=1	311	K.C#LAIHPDMVTIATGQVAGTTK.E	0.963171	1.03976	1.06784	1.06998	0.994574	1.06078	0.982267	1.01693	1.0602	1.01809	1.00146	1.06891	1.02768	0.999599	1.03915
AT7L1_297	sp|Q9ULK2|AT7L1_HUMAN	ATXN7L1	Ataxin-7-like protein 1 OS=Homo sapiens OX=9606 GN=ATXN7L1 PE=1 SV=3	297	K.HC#GVLDPETK.K	1.23202	0.841523	0.921027	1.42397	0.863698	0.857078	1.32014	0.996331	1.07523	1.10523	1.03677	1.1725	0.860388	1.15824	1.09023
ATMIN_275	sp|O43313|ATMIN_HUMAN	ATMIN	ATM interactor OS=Homo sapiens OX=9606 GN=ATMIN PE=1 SV=2	275	K.LEPSFEDSC#GSNTDK.Q	1.01661	0.983925	1.02714	1.04688	0.880014	0.850429	0.968359	1.0004	1.20107	1.13196	1.00027	1.03701	0.865222	0.984381	1.16651
AT11A_610	sp|P98196|AT11A_HUMAN	ATP11A	Phospholipid-transporting ATPase IH OS=Homo sapiens OX=9606 GN=ATP11A PE=1 SV=3	610	R.TLC#VAYK.R	1.1131	0.907763	0.916974	0.735207	1.56289	0.969756	1.04084	0.768161	0.777778	0.739033	1.01043	0.826091	1.26632	0.904499	0.758406
KDM1A_665	sp|O60341|KDM1A_HUMAN	KDM1A	Lysine-specific histone demethylase 1A OS=Homo sapiens OX=9606 GN=KDM1A PE=1 SV=2	665	K.VVLC#FDR.V	0.930066	1.08131	1.03776	0.990391	1.02718	1.02671	0.903747	1.097	1.03468	1.05539	1.00569	1.01407	1.02695	1.00037	1.04503
ACTN1_774	sp|P12814|ACTN1_HUMAN	ACTN1	Alpha-actinin-1 OS=Homo sapiens OX=9606 GN=ACTN1 PE=1 SV=2	774	K.AC#LISLGYDIGNDPQGEAEFAR.I	1.05586	0.949757	0.83571	0.965722	0.965404	1.00653	0.797062	0.753213	1.02376	1.078	1.00281	0.900716	0.985965	0.775138	1.05088
ZN737_520	sp|O75373|ZN737_HUMAN	ZNF737	Zinc finger protein 737 OS=Homo sapiens OX=9606 GN=ZNF737 PE=2 SV=3	520	K.C#PSTLTTHK.V	1.00918	0.990985	0.878675	0.865579	0.689825	0.71832	0.989392	1.06248	1.18294	1.00918	1.00008	0.872127	0.704072	1.02594	1.09606
DDX54_389	sp|Q8TDD1|DDX54_HUMAN	DDX54	ATP-dependent RNA helicase DDX54 OS=Homo sapiens OX=9606 GN=DDX54 PE=1 SV=2	389	K.C#STLIVTDLAAR.G	1.0275	0.973931	1.02038	1.24246	0.962185	0.952452	0.932813	0.996953	0.98934	1.01039	1.00072	1.13142	0.957319	0.964883	0.999864
MOCS3_412	sp|O95396|MOCS3_HUMAN	MOCS3	Adenylyltransferase and sulfurtransferase MOCS3 OS=Homo sapiens OX=9606 GN=MOCS3 PE=1 SV=1	412	K.QGTQEGAAVPIYVIC#K.L	0.985133	1.01532	0.924497	0.71592	0.94505	0.863549	0.807527	0.795551	0.999113	0.907736	1.00023	0.820209	0.9043	0.801539	0.953424
PIGQ-2_247	sp|Q9BRB3-2|PIGQ-2_HUMAN	PIGQ	Isoform of Q9BRB3, Isoform 2 of Phosphatidylinositol N-acetylglucosaminyltransferase subunit Q OS=Homo sapiens OX=9606 GN=PIGQ PE=1 SV=3	247	K.LSTC#EQLR.H	0.998176	1.00183	0.528324	0.99656	0.365036	0.741616	0.997098	1.03235	1.00319	1.10098	1	0.762442	0.553326	1.01473	1.05209
RNLS_220	sp|Q5VYX0|RNLS_HUMAN	RNLS	Renalase OS=Homo sapiens OX=9606 GN=RNLS PE=1 SV=1	220	K.IDVPWAGQYITSNPC#IR.F	0.98572	1.0147	0.923449	0.79393	0.935265	0.916298	0.785398	0.744012	0.844376	0.757622	1.00021	0.858689	0.925782	0.764705	0.800999
RB3GP_858	sp|Q15042|RB3GP_HUMAN	RAB3GAP1	Rab3 GTPase-activating protein catalytic subunit OS=Homo sapiens OX=9606 GN=RAB3GAP1 PE=1 SV=3	858	K.C#EQEEEK.E	1.08286	0.928923	1.02425	1.49954	1.03609	0.92461	0.913704	1.06712	0.959118	0.888638	1.00589	1.26189	0.980348	0.990412	0.923878
SMD2_46	sp|P62316|SMD2_HUMAN	SNRPD2	Small nuclear ribonucleoprotein Sm D2 OS=Homo sapiens OX=9606 GN=SNRPD2 PE=1 SV=1	46	K.NNTQVLINC#R.N	1.04778	0.956385	1.06726	1.36609	0.946388	0.893876	0.938356	1.03914	0.963437	0.893026	1.00208	1.21667	0.920132	0.988749	0.928231
AAKG1_279	sp|P54619|AAKG1_HUMAN	PRKAG1	5'-AMP-activated protein kinase subunit gamma-1 OS=Homo sapiens OX=9606 GN=PRKAG1 PE=1 SV=1	279	K.C#YLHETLETIINR.L	0.954171	1.05045	0.98607	1.08414	1.16069	0.768062	0.877114	1.13272	1.06912	1.36316	1.00231	1.03511	0.964375	1.00492	1.21614
SASH1_1035	sp|O94885|SASH1_HUMAN	SASH1	SAM and SH3 domain-containing protein 1 OS=Homo sapiens OX=9606 GN=SASH1 PE=1 SV=3	1035	R.GSPASPTSPSDC#PPALAPR.P	0.947502	1.05866	1.07728	1.33121	1.09854	0.996629	1.03264	1.22053	1.18773	1.22297	1.00308	1.20425	1.04758	1.12659	1.20535
ARHGB-2_1206	sp|O15085-2|ARHGB-2_HUMAN	ARHGEF11	Isoform of O15085, Isoform 2 of Rho guanine nucleotide exchange factor 11 OS=Homo sapiens OX=9606 GN=ARHGEF11 PE=1 SV=1	1206	K.HQVLLEDPEQEGSAEEEELGVLPC#PSTSLDGENR.G	1.19169	0.861433	0.858947	0.790505	0.914363	0.73624	1.11158	1.06771	0.844925	1.15135	1.02656	0.824726	0.825301	1.08965	0.99814
TRAF1_54	sp|Q13077|TRAF1_HUMAN	TRAF1	TNF receptor-associated factor 1 OS=Homo sapiens OX=9606 GN=TRAF1 PE=1 SV=1	54	R.NGEDQIC#PK.C	0.935521	1.07402	1.31176	1.75792	0.946596	1.08745	0.821337	1.17524	1.05598	1.13347	1.00477	1.53484	1.01702	0.998289	1.09473
PAPD5_571	sp|Q8NDF8|PAPD5_HUMAN	TENT4B	Terminal nucleotidyltransferase 4B OS=Homo sapiens OX=9606 GN=TENT4B PE=1 SV=2	571	R.DAPLSDLC#R.-	0.910519	1.10899	0.966642	0.868215	0.854122	0.867274	0.842427	0.982555	0.977273	1.03682	1.00975	0.917429	0.860698	0.912491	1.00704
SAMN1_142	sp|Q9NSI8|SAMN1_HUMAN	SAMSN1	SAM domain-containing protein SAMSN-1 OS=Homo sapiens OX=9606 GN=SAMSN1 PE=1 SV=1	142	K.ASDSM*DSLYSGQSSSSGITSC#SDGTSNR.D	0.89313	1.13592	1.20205	0.906977	0.867738	0.923684	0.847826	1.57753	0.802286	1.63636	1.01453	1.05452	0.895711	1.21268	1.21932
GON4L_147	sp|Q3T8J9|GON4L_HUMAN	GON4L	GON-4-like protein OS=Homo sapiens OX=9606 GN=GON4L PE=1 SV=1	147	R.C#DHLTLK.E	1.11941	0.903608	0.856303	0.880286	0.82163	0.785784	0.684458	1.47606	1.42743	0.897536	1.01151	0.868294	0.803707	1.08026	1.16248
THOP1_231	sp|P52888|THOP1_HUMAN	THOP1	Thimet oligopeptidase OS=Homo sapiens OX=9606 GN=THOP1 PE=1 SV=2	231	K.C#HVPETR.R	1.00974	0.990448	0.898861	1.10157	0.939958	0.909141	0.912543	1.02694	0.748518	0.824802	1.00009	1.00022	0.924549	0.96974	0.78666
MYO9B_1279	sp|Q13459|MYO9B_HUMAN	MYO9B	Unconventional myosin-IXb OS=Homo sapiens OX=9606 GN=MYO9B PE=1 SV=3	1279	K.SKPC#GSPR.V	0.749513	1.50195	1.17764	0.817216	0.711378	0.819829	0.759881	0.850664	1.27529	0.78791	1.12573	0.997429	0.765604	0.805273	1.0316
SET1B_477	sp|Q9UPS6|SET1B_HUMAN	SETD1B	Histone-lysine N-methyltransferase SETD1B OS=Homo sapiens OX=9606 GN=SETD1B PE=1 SV=3	477	R.PTFGWSPEPC#DSPGTPTLESSPAGPEK.P	1.22451	0.845063	1.29549	1.36587	1.3967	1.04958	0.762559	1.28514	0.982295	1.37287	1.03478	1.33068	1.22314	1.02385	1.17758
TACC3_426	sp|Q9Y6A5|TACC3_HUMAN	TACC3	Transforming acidic coiled-coil-containing protein 3 OS=Homo sapiens OX=9606 GN=TACC3 PE=1 SV=1	426	K.SGC#SEAQPPESPETR.L	1.05642	0.949303	0.864573	1.02796	0.847409	0.699583	1.0485	0.972769	0.929336	0.841463	1.00286	0.946266	0.773496	1.01064	0.8854
TLN2_1025	sp|Q9Y4G6|TLN2_HUMAN	TLN2	Talin-2 OS=Homo sapiens OX=9606 GN=TLN2 PE=1 SV=4	1025	K.AAVPTVSDQAAAMQLSQC#AK.N	1.13459	0.893952	1.08724	1.14193	1.27222	1.08316	0.847015	1.48228	1.01761	1.12895	1.01427	1.11459	1.17769	1.16465	1.07328
BCAS3_16	sp|Q9H6U6|BCAS3_HUMAN	BCAS3	BCAS3 microtubule associated cell migration factor OS=Homo sapiens OX=9606 GN=BCAS3 PE=1 SV=3	16	R.C#TGGVVVR.P	1.21481	0.849742	1.08848	1.51447	1.02806	0.821171	1.03452	1.28188	1.02169	0.966012	1.03228	1.30147	0.924617	1.1582	0.993852
MSH3_763	sp|P20585|MSH3_HUMAN	MSH3	DNA mismatch repair protein Msh3 OS=Homo sapiens OX=9606 GN=MSH3 PE=1 SV=4	763	K.NSAVSC#IPTDWVK.V	0.956236	1.04796	1.05417	1.25031	0.908894	1.03382	1.18836	1.10127	1.00127	1.07745	1.0021	1.15224	0.971355	1.14481	1.03936
AFF4_1005	sp|Q9UHB7|AFF4_HUMAN	AFF4	AF4/FMR2 family member 4 OS=Homo sapiens OX=9606 GN=AFF4 PE=1 SV=1	1005	R.C#ESLLYLR.L	0.904698	1.11774	1.02623	1.45228	0.852941	0.693715	0.95444	1.16383	1.05102	1.17943	1.01122	1.23925	0.773328	1.05914	1.11522
GRAM4_463	sp|Q6IC98|GRAM4_HUMAN	GRAMD4	GRAM domain-containing protein 4 OS=Homo sapiens OX=9606 GN=GRAMD4 PE=1 SV=1	463	K.GNFHEIFNLTENERPLAVC#ENGWR.C	0.83574	1.24462	1.09716	0.690221	0.684911	0.926	0.756536	1.05998	0.841206	1.18718	1.04018	0.893689	0.805456	0.908259	1.01419
MCE1_419	sp|O60942|MCE1_HUMAN	RNGTT	mRNA-capping enzyme OS=Homo sapiens OX=9606 GN=RNGTT PE=1 SV=1	419	R.NKPFFDIC#TSR.K	0.97975	1.0211	0.910691	1.10427	0.947864	0.827566	0.88706	0.987919	0.970539	1.20343	1.00043	1.00748	0.887715	0.937489	1.08698
IF44L_125	sp|Q53G44|IF44L_HUMAN	IFI44L	Interferon-induced protein 44-like OS=Homo sapiens OX=9606 GN=IFI44L PE=2 SV=3	125	K.TDIFIIC#R.D	1.05011	0.954457	0.815397	0.763566	0.588411	0.60765	1.01967	0.672355	0.800162	1.03249	1.00228	0.789482	0.59803	0.846012	0.916329
FOXN3_322	sp|O00409|FOXN3_HUMAN	FOXN3	Forkhead box protein N3 OS=Homo sapiens OX=9606 GN=FOXN3 PE=1 SV=1	322	R.TESEPSC#GSPVVSGDPK.E	1.04622	0.957689	0.972873	1.12317	0.938342	0.918372	0.930639	0.960715	1.01188	1.20796	1.00196	1.04802	0.928357	0.945677	1.10992
THMS2_355	sp|Q5TEJ8|THMS2_HUMAN	THEMIS2	Protein THEMIS2 OS=Homo sapiens OX=9606 GN=THEMIS2 PE=1 SV=1	355	K.DC#EGEREENPEFTSLAVGDR.L	1.10164	0.915531	0.964908	1.43503	0.926609	0.897088	0.922332	0.993212	0.944118	1.04836	1.00859	1.19997	0.911848	0.957772	0.99624
PTN7_308	sp|P35236|PTN7_HUMAN	PTPN7	Tyrosine-protein phosphatase non-receptor type 7 OS=Homo sapiens OX=9606 GN=PTPN7 PE=1 SV=3	308	R.IGC#QQLK.A	1.05222	0.952718	0.911097	0.991914	0.798583	1.13158	1.06376	0.949033	1.00652	1.2246	1.00247	0.951505	0.965081	1.0064	1.11556
PARP9_664	sp|Q8IXQ6|PARP9_HUMAN	PARP9	Protein mono-ADP-ribosyltransferase PARP9 OS=Homo sapiens OX=9606 GN=PARP9 PE=1 SV=2	664	K.C#GLQVLK.V	0.896854	1.12996	0.901788	1.47724	0.893431	0.887385	0.802448	0.738621	0.997262	0.965538	1.0134	1.18952	0.890408	0.770534	0.9814
MED23_712	sp|Q9ULK4|MED23_HUMAN	MED23	Mediator of RNA polymerase II transcription subunit 23 OS=Homo sapiens OX=9606 GN=MED23 PE=1 SV=2	712	R.ATHVTDFFTGSDSIQGTWC#K.D	0.95941	1.04418	0.669532	0.813806	0.781414	0.860688	0.718325	0.926482	1.18656	1.05064	1.00179	0.741669	0.821051	0.822403	1.1186
IMA5_298	sp|P52294|IMA5_HUMAN	KPNA1	Importin subunit alpha-5 OS=Homo sapiens OX=9606 GN=KPNA1 PE=1 SV=3	298	K.IQAVIDAGVC#R.R	0.989043	1.0112	0.757509	0.785017	0.776252	0.690048	0.810747	0.894471	0.885237	0.917439	1.00012	0.771263	0.73315	0.852609	0.901338
LIPB2_685	sp|Q8ND30|LIPB2_HUMAN	PPFIBP2	Liprin-beta-2 OS=Homo sapiens OX=9606 GN=PPFIBP2 PE=1 SV=3	685	K.C#AIHVLHVNK.F	1.19448	0.859984	1.03281	1.06945	1.09265	1.07915	0.916506	1.08627	0.93329	1.12955	1.02723	1.05113	1.0859	1.00139	1.03142
GSTM2_87	sp|P28161|GSTM2_HUMAN	GSTM2	Glutathione S-transferase Mu 2 OS=Homo sapiens OX=9606 GN=GSTM2 PE=1 SV=2	87	K.HNLC#GESEK.E	1.02861	0.972937	0.934926	1.0057	1.06103	0.798332	1.03856	0.945383	1.27201	0.910497	1.00077	0.970311	0.929681	0.991973	1.09126
KI67_1843	sp|P46013|KI67_HUMAN	MKI67	Proliferation marker protein Ki-67 OS=Homo sapiens OX=9606 GN=MKI67 PE=1 SV=2	1843	R.ELFQTPC#TDNPTTDEK.T	0.76292	1.45086	1.26703	0.809399	0.952869	1.65775	0.773067	1.09412	1.30986	1.44186	1.10689	1.03821	1.30531	0.933592	1.37586
ARMX1_87	sp|Q9P291|ARMX1_HUMAN	ARMCX1	Armadillo repeat-containing X-linked protein 1 OS=Homo sapiens OX=9606 GN=ARMCX1 PE=1 SV=1	87	K.LQGDSEVKPEVSLGLEDC#PGVK.E	1.05181	0.953055	0.996106	1.04493	1.18756	1.14811	0.838414	0.965647	1.04622	1.01067	1.00243	1.02052	1.16784	0.902031	1.02844
WDR54_18	sp|Q9H977|WDR54_HUMAN	WDR54	WD repeat-containing protein 54 OS=Homo sapiens OX=9606 GN=WDR54 PE=1 SV=1	18	R.GSAAALC#NNLSVLQLPAR.N	0.937539	1.07138	0.93403	0.95824	0.9066	0.987958	0.916029	0.827667	0.908801	0.930258	1.00446	0.946135	0.947279	0.871848	0.91953
TBCK_737	sp|Q8TEA7|TBCK_HUMAN	TBCK	TBC domain-containing protein kinase-like protein OS=Homo sapiens OX=9606 GN=TBCK PE=1 SV=4	737	R.SSAPYFSAEC#PDPPK.T	0.943599	1.06357	0.974956	1.40579	1.03282	0.953076	0.87482	1.10118	0.92057	1.05581	1.00359	1.19037	0.99295	0.987999	0.988188
INSR_215	sp|P06213|INSR_HUMAN	INSR	Insulin receptor OS=Homo sapiens OX=9606 GN=INSR PE=1 SV=4	215	R.CWTHSHC#QK.V	1.01988	0.980879	0.501825	0.898562	0.68019	0.573981	0.418076	0.898797	0.81004	0.866398	1.00038	0.700194	0.627086	0.658436	0.838219
TPC12_663	sp|Q8WVT3|TPC12_HUMAN	TRAPPC12	Trafficking protein particle complex subunit 12 OS=Homo sapiens OX=9606 GN=TRAPPC12 PE=1 SV=3	663	R.NAVANNNAAVC#LLYLGK.L	1.00645	0.993635	0.933989	1.30761	0.957849	0.927601	0.907656	1.0623	0.933442	0.908475	1.00004	1.1208	0.942725	0.984979	0.920959
ZN548_208	sp|Q8NEK5|ZN548_HUMAN	ZNF548	Zinc finger protein 548 OS=Homo sapiens OX=9606 GN=ZNF548 PE=1 SV=2	208	K.TFTC#SYSFVEHQK.I	1.0381	0.964597	0.736076	0.561865	0.543585	0.86306	0.94403	0.632049	0.970943	1.87606	1.00135	0.648971	0.703323	0.788039	1.4235
ARBK1_208	sp|P25098|ARBK1_HUMAN	GRK2	Beta-adrenergic receptor kinase 1 OS=Homo sapiens OX=9606 GN=GRK2 PE=1 SV=2	208	R.GGFGEVYGC#R.K	0.905891	1.11593	1.03783	1.00223	0.970598	0.912399	0.939389	0.931304	0.933685	0.981687	1.01091	1.02003	0.941498	0.935346	0.957686
VPS4B_240	sp|O75351|VPS4B_HUMAN	VPS4B	Vacuolar protein sorting-associated protein 4B OS=Homo sapiens OX=9606 GN=VPS4B PE=1 SV=2	240	R.ENKPSIIFIDEIDSLC#GSR.S	1.11872	0.904063	1.05595	0.960204	1.23398	0.841252	0.814819	0.971247	1.03018	1.26771	1.01139	1.00808	1.03762	0.893033	1.14895
MCRS1_84	sp|Q96EZ8|MCRS1_HUMAN	MCRS1	Microspherule protein 1 OS=Homo sapiens OX=9606 GN=MCRS1 PE=1 SV=1	84	R.C#SGSEPSSSEK.K	0.991438	1.00871	1.04964	1.47493	0.936697	0.907564	0.995225	1.0709	1.15099	1.19984	1.00007	1.26228	0.922131	1.03306	1.17541
LSP1_109	sp|P33241|LSP1_HUMAN	LSP1	Lymphocyte-specific protein 1 OS=Homo sapiens OX=9606 GN=LSP1 PE=1 SV=1	109	R.QQHEGAQGALDSGEPPQC#R.S	0.981608	1.01909	0.929143	1.1142	0.965274	1.13698	1.00131	0.953036	1.21766	0.968427	1.00035	1.02167	1.05113	0.977175	1.09304
HIBCH_95	sp|Q6NVY1|HIBCH_HUMAN	HIBCH	3-hydroxyisobutyryl-CoA hydrolase, mitochondrial OS=Homo sapiens OX=9606 GN=HIBCH PE=1 SV=2	95	K.AFC#AGGDIR.V	1.00698	0.993115	0.967274	0.860028	0.817267	0.942008	0.979627	0.903609	0.934539	0.795997	1.00005	0.913651	0.879637	0.941618	0.865268
VP13D-2_2662	sp|Q5THJ4-2|VP13D-2_HUMAN	VPS13D	Isoform of Q5THJ4, Isoform 2 of Vacuolar protein sorting-associated protein 13D OS=Homo sapiens OX=9606 GN=VPS13D PE=1 SV=2	2662	K.ALLAC#QGQLK.K	0.924078	1.08951	0.911404	0.873066	0.836463	0.851064	0.932971	0.825155	0.967704	1.11126	1.0068	0.892235	0.843764	0.879063	1.03948
PTN1_121	sp|P18031|PTN1_HUMAN	PTPN1	Tyrosine-protein phosphatase non-receptor type 1 OS=Homo sapiens OX=9606 GN=PTPN1 PE=1 SV=1	121	K.C#AQYWPQK.E	0.968218	1.03394	1.21285	1.62563	1.13794	0.909925	1.325	1.35945	1.38277	1.56134	1.00108	1.41924	1.02393	1.34223	1.47206
DEFI8_266	sp|Q6ZN54|DEFI8_HUMAN	DEF8	Differentially expressed in FDCP 8 homolog OS=Homo sapiens OX=9606 GN=DEF8 PE=1 SV=2	266	K.VSHQAEYELNIC#PETGLDSQDYR.C	1.23849	0.838529	0.940807	0.98313	0.848706	0.880034	1.2824	1.55638	1.32282	0.963269	1.03851	0.961969	0.86437	1.41939	1.14305
BTK_506	sp|Q06187|BTK_HUMAN	BTK	Tyrosine-protein kinase BTK OS=Homo sapiens OX=9606 GN=BTK PE=1 SV=3	506	K.DVC#EAM*EYLESK.Q	0.852822	1.20857	0.902389	0.998915	0.987224	0.90497	1.14669	1.14204	0.920273	1.04923	1.0307	0.950652	0.946097	1.14436	0.984753
MCM6_242	sp|Q14566|MCM6_HUMAN	MCM6	DNA replication licensing factor MCM6 OS=Homo sapiens OX=9606 GN=MCM6 PE=1 SV=1	242	K.C#DFTGTLIVVPDVSK.L	1.00511	0.994939	0.966252	1.57364	0.955606	0.992929	1.19683	1.29912	0.827906	1.17024	1.00003	1.26995	0.974268	1.24798	0.999072
GEMI5_433	sp|Q8TEQ6|GEMI5_HUMAN	GEMIN5	Gem-associated protein 5 OS=Homo sapiens OX=9606 GN=GEMIN5 PE=1 SV=3	433	K.VTALC#WHPTK.E	1.01366	0.986703	1.24756	0.940317	0.891671	0.729367	1.12538	0.609849	0.795499	1.23363	1.00018	1.09394	0.810519	0.867613	1.01456
GCP6_583	sp|Q96RT7|GCP6_HUMAN	TUBGCP6	Gamma-tubulin complex component 6 OS=Homo sapiens OX=9606 GN=TUBGCP6 PE=1 SV=3	583	K.EVEDC#VPVFLK.H	0.947063	1.05921	0.60463	0.74289	0.684128	0.82763	0.883627	0.777381	0.912011	1.42111	1.00313	0.67376	0.755879	0.830504	1.16656
SP100_468	sp|P23497|SP100_HUMAN	SP100	Nuclear autoantigen Sp-100 OS=Homo sapiens OX=9606 GN=SP100 PE=1 SV=3	468	R.FSSSDFSDLSNGEELQETC#SSSLR.R	1.16838	0.874036	1.11202	1.07794	0.92538	1.04268	0.917266	0.970273	1.03475	0.910105	1.02121	1.09498	0.984029	0.94377	0.972425
PRP16_865	sp|Q92620|PRP16_HUMAN	DHX38	Pre-mRNA-splicing factor ATP-dependent RNA helicase PRP16 OS=Homo sapiens OX=9606 GN=DHX38 PE=1 SV=2	865	R.TGPGQC#FR.L	0.944269	1.06272	1.10431	1.27605	1.0059	0.96925	0.950717	1.03945	0.880375	1.12423	1.0035	1.19018	0.987576	0.995082	1.0023
DE10B_135	sp|Q6NSW5|DE10B_HUMAN	DENND10P1	Putative DENN domain-containing protein 10 B OS=Homo sapiens OX=9606 GN=DENND10P1 PE=5 SV=1	135	K.GIC#QSEENGSFLSK.D	0.983187	1.0174	0.982291	1.14518	1.30908	1.14976	1.03349	1.31868	1.07846	1.2287	1.00029	1.06374	1.22942	1.17609	1.15358
ANR54_137	sp|Q6NXT1|ANR54_HUMAN	ANKRD54	Ankyrin repeat domain-containing protein 54 OS=Homo sapiens OX=9606 GN=ANKRD54 PE=1 SV=2	137	R.DSANANDVETVQQLLEDGADPC#AADDK.G	1.02642	0.97491	0.825395	1.10326	0.895145	0.91153	0.852854	0.915188	0.946374	1.03897	1.00066	0.964327	0.903337	0.884021	0.992671
NP1L4-2_383	sp|Q99733-2|NP1L4-2_HUMAN	NAP1L4	Isoform of Q99733, Isoform 2 of Nucleosome assembly protein 1-like 4 OS=Homo sapiens OX=9606 GN=NAP1L4 PE=1 SV=1	383	K.KEPSQPAEC#K.Q	1.01023	0.989975	1.04375	1.16729	0.916585	0.949262	0.835537	0.905453	1.03019	0.846446	1.0001	1.10552	0.932923	0.870495	0.938319
TR112_100	sp|Q9UI30|TR112_HUMAN	TRMT112	Multifunctional methyltransferase subunit TRM112-like protein OS=Homo sapiens OX=9606 GN=TRMT112 PE=1 SV=1	100	R.TM*HHLLLEVEVIEGTLQC#PESGR.M	0.986125	1.01427	0.808286	1.16238	0.883659	0.728938	0.753217	1.16103	0.775526	1.16647	1.0002	0.985335	0.806298	0.957122	0.970999
ZN697_74	sp|Q5TEC3|ZN697_HUMAN	ZNF697	Zinc finger protein 697 OS=Homo sapiens OX=9606 GN=ZNF697 PE=1 SV=2	74	R.EAVPDIC#TEGQLSEEEGVSVR.G	1.06974	0.938794	0.830414	0.641057	1.17455	0.82126	0.824506	0.785983	0.861983	0.921378	1.00427	0.735736	0.997905	0.805245	0.891681
ABC3G_36	sp|Q9HC16|ABC3G_HUMAN	APOBEC3G	DNA dC->dU-editing enzyme APOBEC-3G OS=Homo sapiens OX=9606 GN=APOBEC3G PE=1 SV=1	36	R.NTVWLC#YEVK.T	0.998369	1.00164	0.841458	1.0881	0.914655	0.820034	0.876092	0.837084	0.936993	0.80679	1	0.964781	0.867344	0.856588	0.871891
TLN2_753	sp|Q9Y4G6|TLN2_HUMAN	TLN2	Talin-2 OS=Homo sapiens OX=9606 GN=TLN2 PE=1 SV=4	753	R.SVENC#VR.A	0.925652	1.08733	0.926305	0.869292	0.869868	0.870444	0.882136	1.23915	1.06615	0.655439	1.00649	0.897798	0.870156	1.06064	0.860796
REN3A_420	sp|Q9H1J1|REN3A_HUMAN	UPF3A	Regulator of nonsense transcripts 3A OS=Homo sapiens OX=9606 GN=UPF3A PE=1 SV=1	420	R.C#DDSPAPR.K	0.959883	1.04362	1.02101	1.21901	0.867241	1.00775	1.07487	1.14398	0.925048	0.967542	1.00175	1.12001	0.937493	1.10943	0.946295
MON2_28	sp|Q7Z3U7|MON2_HUMAN	MON2	Protein MON2 homolog OS=Homo sapiens OX=9606 GN=MON2 PE=1 SV=3	28	R.ALSLEC#K.K	0.977296	1.02378	1.08933	1.13835	0.86776	1.01371	1.08625	0.987671	0.9843	1.23143	1.00054	1.11384	0.940734	1.03696	1.10786
CDC16_194	sp|Q13042|CDC16_HUMAN	CDC16	Cell division cycle protein 16 homolog OS=Homo sapiens OX=9606 GN=CDC16 PE=1 SV=2	194	K.LC#NEEQELLR.F	0.922592	1.09159	1.57692	1.22242	0.935646	0.979924	1.05074	0.967894	1.16345	1.40797	1.00709	1.39967	0.957785	1.00932	1.28571
RBM34_310	sp|P42696|RBM34_HUMAN	RBM34	RNA-binding protein 34 OS=Homo sapiens OX=9606 GN=RBM34 PE=1 SV=2	310	K.HFLDC#GSIM*AVR.I	0.992603	1.00751	0.951447	1.00084	0.986892	1.04631	0.971217	1.03891	1.02135	1.02017	1.00006	0.976141	1.0166	1.00506	1.02076
HELZ2_1366	sp|Q9BYK8|HELZ2_HUMAN	HELZ2	Helicase with zinc finger domain 2 OS=Homo sapiens OX=9606 GN=HELZ2 PE=1 SV=6	1366	R.C#EVAVHITDVASFVPR.D	0.965681	1.03685	1.14327	1.13314	1.02421	1.2176	0.992072	0.918906	1.07908	1.14239	1.00126	1.13821	1.1209	0.955489	1.11073
NCOA7_618	sp|Q8NI08|NCOA7_HUMAN	NCOA7	Nuclear receptor coactivator 7 OS=Homo sapiens OX=9606 GN=NCOA7 PE=1 SV=2	618	K.EALDSSLESTLDNSC#QGAQM*DNK.S	0.924602	1.08879	0.753946	1.00903	1.20631	0.949199	0.918295	1.00663	0.946771	1.19657	1.00669	0.881487	1.07776	0.962461	1.07167
GPTC1_534	sp|Q9BRR8|GPTC1_HUMAN	GPATCH1	G patch domain-containing protein 1 OS=Homo sapiens OX=9606 GN=GPATCH1 PE=1 SV=1	534	R.C#LDPSM*TEWER.G	0.936507	1.07273	0.817513	0.997998	0.856771	0.826653	0.878158	1.03604	0.896383	0.955168	1.00462	0.907756	0.841712	0.957099	0.925775
PPR3D_279	sp|O95685|PPR3D_HUMAN	PPP1R3D	Protein phosphatase 1 regulatory subunit 3D OS=Homo sapiens OX=9606 GN=PPP1R3D PE=1 SV=1	279	R.DYSLTC#R.N	0.868467	1.17849	0.767659	1.06207	1.19247	0.820612	0.795922	0.964269	1.04171	1.02108	1.02348	0.914865	1.00654	0.880095	1.03139
ROCK1_231	sp|Q13464|ROCK1_HUMAN	ROCK1	Rho-associated protein kinase 1 OS=Homo sapiens OX=9606 GN=ROCK1 PE=1 SV=1	231	R.C#DTAVGTPDYISPEVLK.S	1.04948	0.954974	0.859355	1.3405	0.954074	0.849622	0.720306	0.955875	0.845367	0.903434	1.00223	1.09993	0.901848	0.838091	0.874401
HD_2013	sp|P42858|HD_HUMAN	HTT	Huntingtin OS=Homo sapiens OX=9606 GN=HTT PE=1 SV=2	2013	R.M*VDILAC#R.R	0.939855	1.06837	0.942201	1.09326	0.934042	0.934778	0.888289	0.903557	0.953997	0.961619	1.00411	1.01773	0.93441	0.895923	0.957808
FABD_208	sp|Q8IVS2|FABD_HUMAN	MCAT	Malonyl-CoA-acyl carrier protein transacylase, mitochondrial OS=Homo sapiens OX=9606 GN=MCAT PE=1 SV=2	208	K.FNFAC#LEAR.E	0.892966	1.13619	1.12687	0.962902	0.899499	1.26957	1.04472	0.999572	1.2154	1.03638	1.01458	1.04489	1.08453	1.02215	1.12589
FKBP9_271	sp|O95302|FKBP9_HUMAN	FKBP9	Peptidyl-prolyl cis-trans isomerase FKBP9 OS=Homo sapiens OX=9606 GN=FKBP9 PE=1 SV=2	271	K.VVPENC#ER.I	1.05111	0.95363	0.872697	1.19075	0.932186	0.919265	1.08286	0.842757	1.7734	1.26213	1.00237	1.03173	0.925725	0.962807	1.51776
HECD1_2195	sp|Q9ULT8|HECD1_HUMAN	HECTD1	E3 ubiquitin-protein ligase HECTD1 OS=Homo sapiens OX=9606 GN=HECTD1 PE=1 SV=3	2195	R.TDLGAWLC#DDNFPDDESR.H	1.13735	0.892249	1.05156	0.88549	0.859932	0.769367	0.886523	0.782038	1.01775	1.13311	1.0148	0.968523	0.81465	0.83428	1.07543
NCK2_343	sp|O43639|NCK2_HUMAN	NCK2	Cytoplasmic protein NCK2 OS=Homo sapiens OX=9606 GN=NCK2 PE=1 SV=2	343	K.VQLVDNVYC#IGQR.R	1.03641	0.966063	1.02871	1.06794	1.01425	0.945213	0.932993	1.05151	1.13968	1.02255	1.00124	1.04833	0.979732	0.992251	1.08112
INT2_55	sp|Q9H0H0|INT2_HUMAN	INTS2	Integrator complex subunit 2 OS=Homo sapiens OX=9606 GN=INTS2 PE=1 SV=2	55	R.MALC#APADQSQSWAQDK.K	0.784478	1.3788	1.13766	1.15669	0.789663	0.869623	0.861075	0.833228	0.884253	1.59854	1.08164	1.14718	0.829643	0.847151	1.2414
D6REA9_60	tr|D6REA9|D6REA9_HUMAN	SEC31A	Isoform of O94979, Protein transport protein Sec31A (Fragment) OS=Homo sapiens OX=9606 GN=SEC31A PE=1 SV=1	60	K.SC#ATFSSS.-	0.940495	1.06754	1.03125	0.802298	0.801014	0.822289	1.06226	1.09839	1.00301	1.08216	1.00402	0.916774	0.811651	1.08032	1.04258
HD_664	sp|P42858|HD_HUMAN	HTT	Huntingtin OS=Homo sapiens OX=9606 GN=HTT PE=1 SV=2	664	R.DEATEPGDQENKPC#R.I	0.972614	1.02897	0.961383	1.19354	0.937345	0.943553	1.01786	0.923836	0.733803	1.11101	1.00079	1.07746	0.940449	0.97085	0.922404
TF3C4_116	sp|Q9UKN8|TF3C4_HUMAN	GTF3C4	General transcription factor 3C polypeptide 4 OS=Homo sapiens OX=9606 GN=GTF3C4 PE=1 SV=2	116	R.TSVPAPLNSC#LLK.V	0.94655	1.05985	0.933972	0.990213	0.949492	0.985055	1.03959	1.03431	0.967418	1.19239	1.0032	0.962093	0.967274	1.03695	1.0799
PAPOA_118	sp|P51003|PAPOA_HUMAN	PAPOLA	Poly(A) polymerase alpha OS=Homo sapiens OX=9606 GN=PAPOLA PE=1 SV=4	118	K.GADIDALC#VAPR.H	0.988535	1.01173	0.865294	1.07288	1.08962	0.974994	0.989702	1.0058	0.999934	0.972731	1.00013	0.969088	1.0323	0.997751	0.986332
ZN101_352	sp|Q8IZC7|ZN101_HUMAN	ZNF101	Zinc finger protein 101 OS=Homo sapiens OX=9606 GN=ZNF101 PE=1 SV=1	352	K.TFNYPSC#FR.R	0.975009	1.02631	1.1017	1.28548	1.08752	1.22132	1.15078	1.185	1.2123	1.32204	1.00066	1.19359	1.15442	1.16789	1.26717
SART3_821	sp|Q15020|SART3_HUMAN	SART3	Squamous cell carcinoma antigen recognized by T-cells 3 OS=Homo sapiens OX=9606 GN=SART3 PE=1 SV=1	821	K.EELEEIC#K.A	0.973327	1.02818	1.16404	1.31028	0.866699	0.872338	1.01812	0.978926	1.02585	1.01131	1.00075	1.23716	0.869519	0.998523	1.01858
DEFI8_242	sp|Q6ZN54|DEFI8_HUMAN	DEF8	Differentially expressed in FDCP 8 homolog OS=Homo sapiens OX=9606 GN=DEF8 PE=1 SV=2	242	K.C#LNLISK.P	0.965815	1.03669	1.25021	1.85688	1.23792	1.25332	1.50249	1.1503	1.22986	1.1155	1.00125	1.55354	1.24562	1.32639	1.17268
SPB9_108	sp|P50453|SPB9_HUMAN	SERPINB9	Serpin B9 OS=Homo sapiens OX=9606 GN=SERPINB9 PE=1 SV=1	108	K.ESC#LQFYHAELK.E	1.00701	0.99309	0.9926	0.858179	0.831577	0.882069	0.858911	0.992845	1.11793	1.14579	1.00005	0.925389	0.856823	0.925878	1.13186
NSD1_1312	sp|Q96L73|NSD1_HUMAN	NSD1	Histone-lysine N-methyltransferase, H3 lysine-36 specific OS=Homo sapiens OX=9606 GN=NSD1 PE=1 SV=1	1312	R.C#EEESLLAR.G	1.45636	0.761407	0.680544	0.937939	0.930314	0.893973	0.940141	1.68632	0.722272	0.923875	1.10889	0.809241	0.912143	1.31323	0.823074
GLOD4-2_41	sp|Q9HC38-2|GLOD4-2_HUMAN	GLOD4	Isoform of Q9HC38, Isoform 2 of Glyoxalase domain-containing protein 4 OS=Homo sapiens OX=9606 GN=GLOD4 PE=1 SV=1	41	R.HEEFEEGC#K.A	1.01863	0.982041	1.10986	1.75497	0.951395	1.08641	0.945909	1.10029	0.878827	0.894108	1.00033	1.43241	1.0189	1.0231	0.886468
NBN_31	sp|O60934|NBN_HUMAN	NBN	Nibrin OS=Homo sapiens OX=9606 GN=NBN PE=1 SV=1	31	K.NC#AILIENDQSISR.N	1.19773	0.858306	0.941836	1.82583	0.871992	1.11674	1.2067	1.17539	1.27743	1.01134	1.02802	1.38383	0.994366	1.19104	1.14439
CABIN_207	sp|Q9Y6J0|CABIN_HUMAN	CABIN1	Calcineurin-binding protein cabin-1 OS=Homo sapiens OX=9606 GN=CABIN1 PE=1 SV=1	207	K.IFEEQPC#LR.K	0.837529	1.24068	1.10549	0.9405	0.850476	0.80728	0.864873	0.71525	1.04875	1.21024	1.0391	1.02299	0.828878	0.790062	1.1295
BCAS3_139	sp|Q9H6U6|BCAS3_HUMAN	BCAS3	BCAS3 microtubule associated cell migration factor OS=Homo sapiens OX=9606 GN=BCAS3 PE=1 SV=3	139	K.C#DNFAEK.R	1.13107	0.896154	1.19058	1.69738	1.0978	0.973245	0.875051	1.09016	0.993775	0.970505	1.01361	1.44398	1.03552	0.982606	0.98214
CPTP_163	sp|Q5TA50|CPTP_HUMAN	CPTP	Ceramide-1-phosphate transfer protein OS=Homo sapiens OX=9606 GN=CPTP PE=1 SV=1	163	R.AVTVAFC#TLPTR.E	0.911674	1.10728	1.0272	0.951014	0.981769	1.00634	1.04859	1.0211	1.01441	1.15865	1.00948	0.989108	0.994053	1.03485	1.08653
TB10B_573	sp|Q4KMP7|TB10B_HUMAN	TBC1D10B	TBC1 domain family member 10B OS=Homo sapiens OX=9606 GN=TBC1D10B PE=1 SV=3	573	R.SC#QGMYETMEQLR.N	0.899826	1.12527	0.983061	1.21017	1.02725	1.18246	0.962183	1.21415	1.12478	1.03673	1.01255	1.09661	1.10486	1.08817	1.08076
MEMO1_279	sp|Q9Y316|MEMO1_HUMAN	MEMO1	Protein MEMO1 OS=Homo sapiens OX=9606 GN=MEMO1 PE=1 SV=1	279	K.NGM*NMSFSFLNYAQSSQC#R.N	1.05376	0.951456	0.98	1.47695	1.10551	1.24143	0.949829	1.15055	0.943909	0.973131	1.00261	1.22848	1.17347	1.05019	0.95852
LIMD1_222	sp|Q9UGP4|LIMD1_HUMAN	LIMD1	LIM domain-containing protein 1 OS=Homo sapiens OX=9606 GN=LIMD1 PE=1 SV=1	222	K.PC#GDHPLNHR.Q	0.981928	1.01875	0.936257	1.08174	0.875885	0.754119	1.03709	1.07513	0.888933	0.813017	1.00034	1.009	0.815002	1.05611	0.850975
MYO9A_1634	sp|B2RTY4|MYO9A_HUMAN	MYO9A	Unconventional myosin-IXa OS=Homo sapiens OX=9606 GN=MYO9A PE=1 SV=2	1634	R.MGTQLNVAC#K.L	1.00327	0.996755	0.815027	0.893959	0.833876	0.778826	0.861276	0.941523	0.986133	0.973137	1.00001	0.854493	0.806351	0.901399	0.979635
AFG32_313	sp|Q9Y4W6|AFG32_HUMAN	AFG3L2	AFG3-like protein 2 OS=Homo sapiens OX=9606 GN=AFG3L2 PE=1 SV=2	313	K.DVAGC#EEAK.L	1.13769	0.892043	0.86237	1.09129	0.916888	0.725555	0.863267	0.920959	1.00217	0.938037	1.01486	0.976831	0.821222	0.892113	0.970106
RS2_188	sp|P15880|RS2_HUMAN	RPS2	40S ribosomal protein S2 OS=Homo sapiens OX=9606 GN=RPS2 PE=1 SV=2	188	R.C#GSVLVR.L	1.01512	0.985328	1.02425	1.23436	0.91854	0.918738	0.910915	1.05469	0.952485	0.912203	1.00022	1.1293	0.918639	0.982805	0.932344
SRFB1_254	sp|Q8NEF9|SRFB1_HUMAN	SRFBP1	Serum response factor-binding protein 1 OS=Homo sapiens OX=9606 GN=SRFBP1 PE=1 SV=1	254	K.GSDSSLSGNSDGGEEFC#EEEK.E	2.10351	0.655908	1.20551	1.04885	1.68343	0.781593	1.14602	1.01336	1.37939	0.898185	1.37971	1.12718	1.23251	1.07969	1.13879
RERE_510	sp|Q9P2R6|RERE_HUMAN	RERE	Arginine-glutamic acid dipeptide repeats protein OS=Homo sapiens OX=9606 GN=RERE PE=1 SV=2	510	R.HC#FTTTSK.D	0.910599	1.10887	1.06772	1.07768	0.992864	0.871927	1.06948	0.99438	1.08799	1.24661	1.00973	1.0727	0.932396	1.03193	1.1673
CUL1_291	sp|Q13616|CUL1_HUMAN	CUL1	Cullin-1 OS=Homo sapiens OX=9606 GN=CUL1 PE=1 SV=2	291	K.C#EQVLIEK.H	0.995671	1.00437	1.01142	1.2208	0.991153	0.956179	0.987486	0.99291	1.01038	0.955371	1.00002	1.11611	0.973666	0.990198	0.982873
MAP1B_963	sp|P46821|MAP1B_HUMAN	MAP1B	Microtubule-associated protein 1B OS=Homo sapiens OX=9606 GN=MAP1B PE=1 SV=2	963	K.AETEEAEEPEEDGEEHVC#VSASK.H	1.21778	0.848297	1.39901	1.53286	1.47047	1.22507	1.30581	1.32937	1.35478	1.24577	1.03304	1.46594	1.34777	1.31759	1.30028
BPTF_1648	sp|Q12830|BPTF_HUMAN	BPTF	Nucleosome-remodeling factor subunit BPTF OS=Homo sapiens OX=9606 GN=BPTF PE=1 SV=3	1648	K.ESDSTQTTTPSASC#PESNSVNQVEDM*EIETSEVK.K	1.0663	0.941459	0.944567	0.919277	0.848406	0.934032	0.789673	0.78301	0.903315	1.11513	1.00388	0.931922	0.891219	0.786342	1.00922
ETFA_53	sp|P13804|ETFA_HUMAN	ETFA	Electron transfer flavoprotein subunit alpha, mitochondrial OS=Homo sapiens OX=9606 GN=ETFA PE=1 SV=1	53	R.LGGEVSC#LVAGTK.C	0.998554	1.00145	1.03137	0.843928	0.897314	0.815997	0.830393	0.9287	0.86798	0.900435	1	0.937651	0.856655	0.879546	0.884207
EFL1_402	sp|Q7Z2Z2|EFL1_HUMAN	EFL1	Elongation factor-like GTPase 1 OS=Homo sapiens OX=9606 GN=EFL1 PE=1 SV=2	402	K.C#GSEDTAPVIIFVSK.M	1.01528	0.985172	0.912139	1.28528	0.89953	0.913459	0.810478	1.05871	0.87448	1.14722	1.00023	1.09871	0.906494	0.934591	1.01085
TNPO1_164	sp|Q92973|TNPO1_HUMAN	TNPO1	Transportin-1 OS=Homo sapiens OX=9606 GN=TNPO1 PE=1 SV=2	164	K.IC#EDSAEILDSDVLDR.P	0.971507	1.03021	1.00007	1.0875	0.994211	0.848262	0.893811	0.929935	0.981803	1.00256	1.00086	1.04378	0.921236	0.911873	0.992183
LRC47_492	sp|Q8N1G4|LRC47_HUMAN	LRRC47	Leucine-rich repeat-containing protein 47 OS=Homo sapiens OX=9606 GN=LRRC47 PE=1 SV=1	492	K.TTSDLFLEVTSATSLQIC#K.D	0.937389	1.07157	1.00032	1.2311	0.913006	0.78465	1.0523	1.11076	0.846463	0.696736	1.00448	1.11571	0.848828	1.08153	0.771599
ITB3_75	sp|P05106|ITB3_HUMAN	ITGB3	Integrin beta-3 OS=Homo sapiens OX=9606 GN=ITGB3 PE=1 SV=2	75	K.DNC#APESIEFPVSEAR.V	1.159	0.879365	1.15577	0.820336	0.625282	0.733451	1.08627	0.734748	1.14148	1.42051	1.01918	0.988054	0.679367	0.910511	1.281
WDR20_514	sp|Q8TBZ3|WDR20_HUMAN	WDR20	WD repeat-containing protein 20 OS=Homo sapiens OX=9606 GN=WDR20 PE=1 SV=2	514	K.TLGTPLC#PR.M	0.939898	1.06831	0.9652	0.704023	0.901288	1.20393	0.89199	0.832861	0.983278	1.30667	1.00411	0.834612	1.05261	0.862426	1.14497
FBW1B_245	sp|Q9UKB1|FBW1B_HUMAN	FBXW11	F-box/WD repeat-containing protein 11 OS=Homo sapiens OX=9606 GN=FBXW11 PE=1 SV=1	245	K.GVYC#LQYDDEK.I	0.916339	1.10047	1.0664	1.04058	1.04722	1.07586	1.01792	0.959535	1.04525	1.05243	1.00841	1.05349	1.06154	0.988729	1.04884
DCTN6_94	sp|O00399|DCTN6_HUMAN	DCTN6	Dynactin subunit 6 OS=Homo sapiens OX=9606 GN=DCTN6 PE=1 SV=1	94	K.PM*IIGTNNVFEVGC#YSQAM*K.M	0.960412	1.04299	0.96779	1.03012	0.977539	0.852142	0.955937	0.953779	0.919698	0.840473	1.0017	0.998957	0.91484	0.954858	0.880085
MACF1_5346	sp|Q9UPN3|MACF1_HUMAN	MACF1	Microtubule-actin cross-linking factor 1, isoforms 1/2/3/5 OS=Homo sapiens OX=9606 GN=MACF1 PE=1 SV=4	5346	R.IAQLQEALLHC#GK.F	0.941742	1.06594	1.08441	0.926029	0.905482	1.12759	1.00848	0.935709	0.965105	0.933819	1.00384	1.00522	1.01654	0.972094	0.949462
A16L1_533	sp|Q676U5|A16L1_HUMAN	ATG16L1	Autophagy-related protein 16-1 OS=Homo sapiens OX=9606 GN=ATG16L1 PE=1 SV=2	533	K.C#GSDWTR.V	0.967056	1.03527	0.952241	1.09366	1.13324	0.993653	1.05123	1.07694	0.885792	1.04448	1.00116	1.02295	1.06345	1.06409	0.965135
PRP16_1028	sp|Q92620|PRP16_HUMAN	DHX38	Pre-mRNA-splicing factor ATP-dependent RNA helicase PRP16 OS=Homo sapiens OX=9606 GN=DHX38 PE=1 SV=2	1028	K.NNNYSTIWC#NDHFIHAK.A	1.05188	0.952994	0.881061	1.07658	1.21591	1.05361	1.17011	1.02338	0.828744	0.824134	1.00244	0.97882	1.13476	1.09674	0.826439
AT1B1_126	sp|P05026|AT1B1_HUMAN	ATP1B1	Sodium/potassium-transporting ATPase subunit beta-1 OS=Homo sapiens OX=9606 GN=ATP1B1 PE=1 SV=1	126	R.DDMIFEDC#GDVPSEPK.E	1.03913	0.96371	1.17523	1.34613	1.21096	0.969038	1.01115	1.02336	1.14803	1.05034	1.00142	1.26068	1.09	1.01725	1.09919
ANM7_171	sp|Q9NVM4|ANM7_HUMAN	PRMT7	Protein arginine N-methyltransferase 7 OS=Homo sapiens OX=9606 GN=PRMT7 PE=1 SV=1	171	R.HLVEENC#EAVPHR.A	0.949621	1.05602	0.958822	0.990076	0.976058	0.903874	0.961376	0.965916	0.910852	0.865008	1.00282	0.974449	0.939966	0.963646	0.88793
PTK6_194	sp|Q13882|PTK6_HUMAN	PTK6	Protein-tyrosine kinase 6 OS=Homo sapiens OX=9606 GN=PTK6 PE=1 SV=1	194	R.EEFTLC#R.K	1.13508	0.893654	0.994908	0.715659	0.807335	0.970807	0.890091	0.970205	1.16555	1.17607	1.01436	0.855284	0.889071	0.930148	1.17081
ANR27_185	sp|Q96NW4|ANR27_HUMAN	ANKRD27	Ankyrin repeat domain-containing protein 27 OS=Homo sapiens OX=9606 GN=ANKRD27 PE=1 SV=2	185	K.C#LQQLLR.D	1.22495	0.844852	0.926555	0.969639	0.778779	0.967522	0.941317	0.998592	0.926071	1.08742	1.0349	0.948097	0.87315	0.969954	1.00675
SAC2_268	sp|Q9Y2H2|SAC2_HUMAN	INPP5F	Phosphatidylinositide phosphatase SAC2 OS=Homo sapiens OX=9606 GN=INPP5F PE=1 SV=3	268	K.SSPETPPQESTC#VDDIHPR.F	1.02867	0.972883	1.0405	1.10832	0.841548	1.1813	1.04357	0.83972	1.01082	1.14657	1.00078	1.07441	1.01142	0.941644	1.0787
FRY_608	sp|Q5TBA9|FRY_HUMAN	FRY	Protein furry homolog OS=Homo sapiens OX=9606 GN=FRY PE=1 SV=1	608	R.TC#VAAIPR.L	1.13523	0.893557	1.03308	1.20382	0.991705	0.88489	0.972238	1.21139	1.0538	1.07205	1.01439	1.11845	0.938298	1.09181	1.06292
RPF1_187	sp|Q9H9Y2|RPF1_HUMAN	RPF1	Ribosome production factor 1 OS=Homo sapiens OX=9606 GN=RPF1 PE=1 SV=2	187	K.IIPQC#IAR.D	0.905934	1.11586	1.09333	1.21302	0.994801	0.937908	1.05013	0.917813	1.0391	1.34112	1.0109	1.15318	0.966355	0.98397	1.19011
DNJB5_292	sp|O75953|DNJB5_HUMAN	DNAJB5	DnaJ homolog subfamily B member 5 OS=Homo sapiens OX=9606 GN=DNAJB5 PE=1 SV=1	292	R.VIPLPC#NDVIK.P	1.11598	0.905859	0.651824	0.891769	0.704197	0.81372	0.907652	0.879233	0.866499	0.916112	1.01092	0.771797	0.758958	0.893442	0.891305
PP1R7_112	sp|Q15435|PP1R7_HUMAN	PPP1R7	Protein phosphatase 1 regulatory subunit 7 OS=Homo sapiens OX=9606 GN=PPP1R7 PE=1 SV=1	112	K.C#IENLEELQSLR.E	1.03895	0.963861	1.22684	1.02528	0.900139	1.0651	0.857143	1.26634	0.917747	0.975207	1.00141	1.12606	0.982619	1.06174	0.946477
ISG15_78	sp|P05161|ISG15_HUMAN	ISG15	Ubiquitin-like protein ISG15 OS=Homo sapiens OX=9606 GN=ISG15 PE=1 SV=5	78	K.C#DEPLSILVR.N	1.04907	0.955316	1.10198	1.30252	0.937382	0.911485	1.00195	0.949343	0.865066	0.911151	1.00219	1.20225	0.924434	0.975648	0.888108
LTOR2_76	sp|Q9Y2Q5|LTOR2_HUMAN	LAMTOR2	Ragulator complex protein LAMTOR2 OS=Homo sapiens OX=9606 GN=LAMTOR2 PE=1 SV=1	76	K.FILMDC#M*EGR.V	0.998224	1.00178	0.931242	0.988891	0.941949	1.00499	0.968251	0.988507	0.980328	0.988143	1	0.960067	0.973469	0.978379	0.984236
ANR27_400	sp|Q96NW4|ANR27_HUMAN	ANKRD27	Ankyrin repeat domain-containing protein 27 OS=Homo sapiens OX=9606 GN=ANKRD27 PE=1 SV=2	400	R.MSLLSQM*TSSPTDC#LFK.H	0.773262	1.41487	0.654299	0.820658	0.704678	0.622739	0.632546	0.879562	0.862768	0.697203	1.09407	0.737478	0.663709	0.756054	0.779986
TEX30_166	sp|Q5JUR7|TEX30_HUMAN	TEX30	Testis-expressed protein 30 OS=Homo sapiens OX=9606 GN=TEX30 PE=2 SV=1	166	K.EPVLFVSGSADEM*C#EK.N	1.00265	0.997363	0.865973	0.901245	0.998382	0.975462	0.852873	1.09824	0.888813	1.0006	1.00001	0.883609	0.986922	0.975556	0.944705
EIF3B_527	sp|P55884|EIF3B_HUMAN	EIF3B	Eukaryotic translation initiation factor 3 subunit B OS=Homo sapiens OX=9606 GN=EIF3B PE=1 SV=3	527	K.NGDYLC#VK.V	0.983861	1.01668	0.981831	1.40666	0.918675	0.932878	0.852701	1.01682	0.951684	0.972544	1.00027	1.19424	0.925776	0.934759	0.962114
MACF1_2062	sp|Q9UPN3|MACF1_HUMAN	MACF1	Microtubule-actin cross-linking factor 1, isoforms 1/2/3/5 OS=Homo sapiens OX=9606 GN=MACF1 PE=1 SV=4	2062	K.EYPDREDC#TTEK.G	1.00647	0.993616	0.946509	1.13191	0.992795	1.02058	0.968764	1.12306	1.15875	1.09319	1.00004	1.03921	1.00669	1.04591	1.12597
RUFY1_351	sp|Q96T51|RUFY1_HUMAN	RUFY1	RUN and FYVE domain-containing protein 1 OS=Homo sapiens OX=9606 GN=RUFY1 PE=1 SV=2	351	R.IC#SLQEEQQQLR.E	0.895532	1.13206	1.11455	0.914266	1.13592	1.17187	0.903117	1.06257	0.952823	0.959338	1.0138	1.01441	1.15389	0.982846	0.956081
NSUN4_258	sp|Q96CB9|NSUN4_HUMAN	NSUN4	5-methylcytosine rRNA methyltransferase NSUN4 OS=Homo sapiens OX=9606 GN=NSUN4 PE=1 SV=2	258	R.VLVDVPC#TTDR.H	0.89005	1.14094	1.00393	1.01233	1.25354	1.00481	0.90405	1.16819	1.19553	1.13195	1.0155	1.00813	1.12918	1.03612	1.16374
NRDC_269	sp|O43847|NRDC_HUMAN	NRDC	Nardilysin OS=Homo sapiens OX=9606 GN=NRDC PE=1 SV=3	269	K.HGGSDNASTDC#ER.T	0.990902	1.00927	1.03034	1.56708	0.979423	0.940856	0.875262	1.08508	0.976339	0.946306	1.00008	1.29871	0.96014	0.980173	0.961322
ZN383_100	sp|Q8NA42|ZN383_HUMAN	ZNF383	Zinc finger protein 383 OS=Homo sapiens OX=9606 GN=ZNF383 PE=1 SV=1	100	K.EVYEIELC#QR.E	0.994029	1.00604	1.37546	1.42698	0.995791	0.877587	1.07949	1.10769	1.3291	1.11317	1.00004	1.40122	0.936689	1.09359	1.22114
ITAL_771	sp|P20701|ITAL_HUMAN	ITGAL	Integrin alpha-L OS=Homo sapiens OX=9606 GN=ITGAL PE=1 SV=3	771	K.NC#GEDKK.C	0.984572	1.01592	1.34226	2.16333	1.33081	1.46708	1.03084	0.949932	1.25581	1.32703	1.00025	1.75279	1.39895	0.990385	1.29142
TF3C1_114	sp|Q12789|TF3C1_HUMAN	GTF3C1	General transcription factor 3C polypeptide 1 OS=Homo sapiens OX=9606 GN=GTF3C1 PE=1 SV=4	114	K.DGIQGSC#R.Y	0.979024	1.02189	1.10551	1.08404	1.00588	0.938231	1.27966	1.08956	0.950037	1.17268	1.00046	1.09477	0.972054	1.18461	1.06136
ZC3H6_1189	sp|P61129|ZC3H6_HUMAN	ZC3H6	Zinc finger CCCH domain-containing protein 6 OS=Homo sapiens OX=9606 GN=ZC3H6 PE=1 SV=2	1189	K.TFDPTASPFC#.-	1.00373	0.996296	1.14625	0.988203	0.940722	1.17796	1.30191	0.984206	1.18232	1.19953	1.00001	1.06723	1.05934	1.14306	1.19093
CLM8_36	sp|Q9UGN4|CLM8_HUMAN	CD300A	CMRF35-like molecule 8 OS=Homo sapiens OX=9606 GN=CD300A PE=1 SV=2	36	R.TVAGPVGGSLSVQC#PYEK.E	1.00126	0.998745	1.09834	0.912819	0.999058	0.850842	0.918615	1.01466	0.905033	1.19752	1	1.00558	0.92495	0.966639	1.05127
SRP19_53	sp|P09132|SRP19_HUMAN	SRP19	Signal recognition particle 19 kDa protein OS=Homo sapiens OX=9606 GN=SRP19 PE=1 SV=3	53	K.AVENPTATEIQDVC#SAVGLNVFLEK.N	0.88733	1.14545	1.01794	0.979204	0.98181	0.970189	0.815702	0.960087	1.11374	1.24117	1.01639	0.998571	0.975999	0.887894	1.17745
PHF10_16	sp|Q8WUB8|PHF10_HUMAN	PHF10	PHD finger protein 10 OS=Homo sapiens OX=9606 GN=PHF10 PE=1 SV=3	16	R.PC#DSDPATPGAQSPK.D	1.04484	0.95885	1.00561	1.29761	0.906683	0.739751	0.83026	0.840426	0.916546	0.739862	1.00185	1.15161	0.823217	0.835343	0.828204
VPS4B_62	sp|O75351|VPS4B_HUMAN	VPS4B	Vacuolar protein sorting-associated protein 4B OS=Homo sapiens OX=9606 GN=VPS4B PE=1 SV=2	62	K.C#TEYLDR.A	1.00309	0.996926	1.10834	1.27627	0.855786	0.900708	0.977986	1.07136	1.00263	1.0128	1.00001	1.1923	0.878247	1.02467	1.00772
EPIPL_1898	sp|P58107|EPIPL_HUMAN	EPPK1	Epiplakin OS=Homo sapiens OX=9606 GN=EPPK1 PE=1 SV=3	1898	K.PYLEGSGC#IAGVTVPSTR.E	1.15112	0.883952	0.960169	1.41898	1.05891	1.04969	0.957477	0.848096	0.945111	1.06663	1.01754	1.18957	1.0543	0.902786	1.00587
SI1L2_614	sp|Q9P2F8|SI1L2_HUMAN	SIPA1L2	Signal-induced proliferation-associated 1-like protein 2 OS=Homo sapiens OX=9606 GN=SIPA1L2 PE=1 SV=2	614	K.IGILYC#K.A	1.03052	0.971232	0.978209	1.16915	0.91839	1.19725	1.08183	0.896226	1.00467	1.2043	1.00088	1.07368	1.05782	0.98903	1.10449
TM2D3_108	sp|Q9BRN9|TM2D3_HUMAN	TM2D3	TM2 domain-containing protein 3 OS=Homo sapiens OX=9606 GN=TM2D3 PE=2 SV=2	108	K.PSVTC#VDQDFK.S	1.02684	0.97453	1.01972	1.08326	0.969927	0.884878	0.89736	0.976779	0.956726	0.956241	1.00068	1.05149	0.927402	0.93707	0.956484
ELAV4_36	sp|P26378|ELAV4_HUMAN	ELAVL4	ELAV-like protein 4 OS=Homo sapiens OX=9606 GN=ELAVL4 PE=1 SV=3	36	R.NC#PSPMQTGATTDDSK.T	0.973275	1.02823	1.49969	1.51365	1.07347	1.00577	1.01836	1.00288	0.887595	1.18735	1.00075	1.50667	1.03962	1.01062	1.03747
PCF11_1534	sp|O94913|PCF11_HUMAN	PCF11	Pre-mRNA cleavage complex 2 protein Pcf11 OS=Homo sapiens OX=9606 GN=PCF11 PE=1 SV=3	1534	R.IDTPPAC#TEESIATPSEIK.T	1.07424	0.935359	1.21279	1.16835	1.00806	0.978718	1.10388	1.08487	1.2073	1.00921	1.0048	1.19057	0.99339	1.09437	1.10825
LIN9_476	sp|Q5TKA1|LIN9_HUMAN	LIN9	Protein lin-9 homolog OS=Homo sapiens OX=9606 GN=LIN9 PE=1 SV=1	476	K.C#LAEGGDLNSFEFK.S	1.25186	0.832508	0.799525	0.840833	0.906559	0.796369	0.835265	0.674015	0.919781	1.31895	1.04218	0.820179	0.851464	0.75464	1.11937
CUL1_355	sp|Q13616|CUL1_HUMAN	CUL1	Cullin-1 OS=Homo sapiens OX=9606 GN=CUL1 PE=1 SV=2	355	K.C#GEAALNDPK.M	1.03017	0.971546	1.10535	1.4452	0.914132	0.927942	0.870411	0.97878	0.922274	0.882707	1.00086	1.27528	0.921037	0.924596	0.902491
PUR4_108	sp|O15067|PUR4_HUMAN	PFAS	Phosphoribosylformylglycinamidine synthase OS=Homo sapiens OX=9606 GN=PFAS PE=1 SV=4	108	R.LNFSTPTSTNIVSVC#R.A	0.986646	1.01372	1.15007	1.00947	1.02792	0.972136	1.00785	1.05467	0.953924	1.00133	1.00018	1.07977	1.00003	1.03126	0.977626
GDE1_327	sp|Q9NZC3|GDE1_HUMAN	GDE1	Glycerophosphodiester phosphodiesterase 1 OS=Homo sapiens OX=9606 GN=GDE1 PE=1 SV=1	327	K.SYYESHLGSSYITDSMVEDC#EPHF.-	0.975383	1.02589	0.919699	0.65858	0.894448	1.31835	1.02089	1.16813	1.11229	0.982574	1.00064	0.78914	1.1064	1.09451	1.04743
ZN131_55	sp|P52739|ZN131_HUMAN	ZNF131	Zinc finger protein 131 OS=Homo sapiens OX=9606 GN=ZNF131 PE=1 SV=2	55	K.AVLAAC#SK.F	0.94802	1.05801	1.34948	0.838141	0.899086	0.869728	1.14479	0.898959	1.15367	1.13867	1.00302	1.09381	0.884407	1.02187	1.14617
DOC11_1906	sp|Q5JSL3|DOC11_HUMAN	DOCK11	Dedicator of cytokinesis protein 11 OS=Homo sapiens OX=9606 GN=DOCK11 PE=1 SV=2	1906	R.IPINC#EQQINLK.P	1.01194	0.988341	0.846699	0.76139	0.876123	0.812436	0.739195	0.896444	0.816671	0.776347	1.00014	0.804045	0.84428	0.817819	0.796509
CACO1_57	sp|Q9P1Z2|CACO1_HUMAN	CALCOCO1	Calcium-binding and coiled-coil domain-containing protein 1 OS=Homo sapiens OX=9606 GN=CALCOCO1 PE=1 SV=2	57	K.VEAAC#VR.D	0.899028	1.12652	1.07305	1.04763	1.14041	1.18561	1.24816	0.932829	0.957863	1.09854	1.01278	1.06034	1.16301	1.09049	1.0282
PGM2L_236	sp|Q6PCE3|PGM2L_HUMAN	PGM2L1	Glucose 1,6-bisphosphate synthase OS=Homo sapiens OX=9606 GN=PGM2L1 PE=1 SV=3	236	R.DPLQDIC#R.R	1.39417	0.779588	0.908431	0.98012	1.19897	0.935057	0.983676	1.36838	1.23445	1.15801	1.08688	0.944276	1.06701	1.17603	1.19623
PUS7_443	sp|Q96PZ0|PUS7_HUMAN	PUS7	Pseudouridylate synthase 7 homolog OS=Homo sapiens OX=9606 GN=PUS7 PE=1 SV=2	443	R.C#VEGQLLR.G	0.97661	1.02454	1.11728	1.34983	1.02734	0.965596	1.06486	0.916159	1.08328	1.22138	1.00057	1.23355	0.996468	0.99051	1.15233
GOGB1_2233	sp|Q14789|GOGB1_HUMAN	GOLGB1	Golgin subfamily B member 1 OS=Homo sapiens OX=9606 GN=GOLGB1 PE=1 SV=2	2233	K.EDNC#SVLK.D	1.0569	0.948914	0.762594	0.907268	0.755254	0.747328	0.870895	0.725061	1.04626	0.886762	1.00291	0.834931	0.751291	0.797978	0.96651
RBM28_97	sp|Q9NW13|RBM28_HUMAN	RBM28	RNA-binding protein 28 OS=Homo sapiens OX=9606 GN=RBM28 PE=1 SV=3	97	K.NENSEC#PK.K	0.985234	1.01522	0.951929	1.68991	0.86222	1.01804	0.925821	1.09752	0.826312	1.00456	1.00022	1.32092	0.940128	1.01167	0.915437
PSA4_74	sp|P25789|PSA4_HUMAN	PSMA4	Proteasome subunit alpha type-4 OS=Homo sapiens OX=9606 GN=PSMA4 PE=1 SV=1	74	K.LNEDM*AC#SVAGITSDANVLTNELR.L	0.971625	1.03008	0.981507	1.08013	0.760251	0.828003	0.846998	0.92829	0.828003	0.936273	1.00085	1.03082	0.794127	0.887644	0.882138
CNOT4_210	sp|O95628|CNOT4_HUMAN	CNOT4	CCR4-NOT transcription complex subunit 4 OS=Homo sapiens OX=9606 GN=CNOT4 PE=1 SV=3	210	K.NMQC#PKPDC#M*YLHELGDEAASFTK.E	1.13221	0.895438	1.0274	0.992564	0.918946	0.879238	0.82804	0.926601	0.816292	0.943366	1.01382	1.00998	0.899092	0.87732	0.879829
HEAT6_542	sp|Q6AI08|HEAT6_HUMAN	HEATR6	HEAT repeat-containing protein 6 OS=Homo sapiens OX=9606 GN=HEATR6 PE=1 SV=1	542	K.C#LANLVSNAPYDR.L	0.963118	1.03982	1.38323	0.917487	1.18494	1.19356	1.00029	0.802001	1.13202	0.877546	1.00147	1.15036	1.18925	0.901146	1.00478
LAMP1_191	sp|P11279|LAMP1_HUMAN	LAMP1	Lysosome-associated membrane glycoprotein 1 OS=Homo sapiens OX=9606 GN=LAMP1 PE=1 SV=3	191	R.C#EQDRPSPTTAPPAPPSPSPSPVPK.S	1.10463	0.913475	1.29364	1.25707	1.05192	1.11591	1.16652	0.93131	0.972387	1.27913	1.00905	1.27535	1.08392	1.04891	1.12576
ZN469_1584	sp|Q96JG9|ZN469_HUMAN	ZNF469	Zinc finger protein 469 OS=Homo sapiens OX=9606 GN=ZNF469 PE=2 SV=3	1584	R.TC#QATVPHEDTFSAADLTR.V	0.969388	1.03261	0.948482	1.11293	1.62894	0.924125	0.94246	0.968597	0.839816	0.924844	1.001	1.03071	1.27653	0.955529	0.88233
PDLI2_289	sp|Q96JY6|PDLI2_HUMAN	PDLIM2	PDZ and LIM domain protein 2 OS=Homo sapiens OX=9606 GN=PDLIM2 PE=1 SV=1	289	K.C#STSIANQAVR.I	0.992067	1.00806	0.914726	0.967427	0.766452	0.827875	0.811337	0.804197	0.72175	0.747405	1.00006	0.941076	0.797163	0.807767	0.734577
JUPI2_118	sp|Q9H910|JUPI2_HUMAN	JPT2	Jupiter microtubule associated homolog 2 OS=Homo sapiens OX=9606 GN=JPT2 PE=1 SV=1	118	K.DHVFLC#EGEEPK.S	0.995971	1.00406	0.96721	1.27785	0.960844	0.953354	0.940089	0.972114	0.950799	0.984663	1.00002	1.12253	0.957099	0.956102	0.967731
PTCD3_260	sp|Q96EY7|PTCD3_HUMAN	PTCD3	Pentatricopeptide repeat domain-containing protein 3, mitochondrial OS=Homo sapiens OX=9606 GN=PTCD3 PE=1 SV=3	260	K.NEHSYC#TMIR.G	0.985474	1.01496	1.00676	1.18192	1.02793	1.00292	1.0339	0.912109	1.15589	1.22009	1.00022	1.09434	1.01542	0.973005	1.18799
P85A_146	sp|P27986|P85A_HUMAN	PIK3R1	Phosphatidylinositol 3-kinase regulatory subunit alpha OS=Homo sapiens OX=9606 GN=PIK3R1 PE=1 SV=2	146	K.GLEC#STLYR.T	1.02623	0.975074	0.873304	1.05381	0.914673	0.961259	1.07242	0.934653	0.921387	1.11118	1.00065	0.963555	0.937966	1.00353	1.01629
LRC42_212	sp|Q9Y546|LRC42_HUMAN	LRRC42	Leucine-rich repeat-containing protein 42 OS=Homo sapiens OX=9606 GN=LRRC42 PE=1 SV=1	212	K.DNC#LSDAGVR.K	0.972438	1.02917	1.06979	0.931167	0.98292	1.003	1.00271	1.03876	0.906872	1.21345	1.0008	1.00048	0.99296	1.02074	1.06016
FMR1_260	sp|Q06787|FMR1_HUMAN	FMR1	Synaptic functional regulator FMR1 OS=Homo sapiens OX=9606 GN=FMR1 PE=1 SV=1	260	K.VPGVTAIDLDEDTC#TFHIYGEDQDAVKK.A	1.11173	0.908679	1.0237	1.20176	0.742602	1.04693	0.826793	1.12789	0.91945	1.04951	1.0102	1.11273	0.894767	0.977342	0.984479
CDK10_330	sp|Q15131|CDK10_HUMAN	CDK10	Cyclin-dependent kinase 10 OS=Homo sapiens OX=9606 GN=CDK10 PE=1 SV=1	330	K.EKPLPC#EPELMPTFPHHR.N	0.874068	1.16833	0.958779	1.01567	1.60537	0.906845	1.01431	0.971001	1.39132	1.33406	1.0212	0.987223	1.25611	0.992657	1.36269
MRP3_1185	sp|O15438|MRP3_HUMAN	ABCC3	ATP-binding cassette sub-family C member 3 OS=Homo sapiens OX=9606 GN=ABCC3 PE=1 SV=3	1185	R.SC#YPYIISNR.W	0.880104	1.15771	1.38957	1.01098	1.50969	0.89646	1.07766	1.07996	1.21609	1.39724	1.01891	1.20028	1.20307	1.07881	1.30666
KMT2D_392	sp|O14686|KMT2D_HUMAN	KMT2D	Histone-lysine N-methyltransferase 2D OS=Homo sapiens OX=9606 GN=KMT2D PE=1 SV=2	392	R.FSPPEPGDTPTDEPDALYVAC#QGQPK.G	1.12381	0.900763	1.24449	1.45843	1.28261	2.08013	1.00855	1.43902	1.49367	1.61042	1.01229	1.35146	1.68137	1.22379	1.55205
ZN687_226	sp|Q8N1G0|ZN687_HUMAN	ZNF687	Zinc finger protein 687 OS=Homo sapiens OX=9606 GN=ZNF687 PE=1 SV=1	226	K.QESC#SPHHPQVLAQQGSGSSPK.A	1.01717	0.983399	0.831153	1.0486	0.845837	0.918287	0.872659	1.13253	0.858933	1.29062	1.00029	0.939879	0.882062	1.0026	1.07478
APTX_161	sp|Q7Z2E3|APTX_HUMAN	APTX	Aprataxin OS=Homo sapiens OX=9606 GN=APTX PE=1 SV=2	161	R.DAAQEAEAGTGLEPGSNSGQC#SVPLK.K	1.08357	0.928395	0.794366	1.40824	1.16409	0.725402	1.43511	0.981723	0.933002	1.10049	1.00598	1.1013	0.944744	1.20842	1.01675
ZSWM9_98	sp|Q86XI8|ZSWM9_HUMAN	ZSWIM9	Uncharacterized protein ZSWIM9 OS=Homo sapiens OX=9606 GN=ZSWIM9 PE=1 SV=2	98	R.PAVGPPQPGC#PAFIIVK.L	0.804136	1.322	0.868822	1.0922	1.0003	0.782804	1.02512	1.14281	0.96864	1.15884	1.06307	0.980512	0.891554	1.08397	1.06374
CYRIB_253	sp|Q9NUQ9|CYRIB_HUMAN	CYRIB	CYFIP-related Rac1 interactor B OS=Homo sapiens OX=9606 GN=CYRIB PE=1 SV=1	253	R.FTNEETVSFC#LR.V	1.02466	0.976497	0.913276	0.936355	0.823858	0.914792	0.876226	0.890236	0.942287	0.921598	1.00058	0.924815	0.869325	0.883231	0.931943
HEM4_119	sp|P10746|HEM4_HUMAN	UROS	Uroporphyrinogen-III synthase OS=Homo sapiens OX=9606 GN=UROS PE=1 SV=1	119	K.IGLDTEGETC#GNAEK.L	1.00121	0.998794	0.897939	1.0519	0.955839	1.0177	0.912287	0.982496	0.942187	0.91028	1	0.974921	0.98677	0.947391	0.926234
RRP12_662	sp|Q5JTH9|RRP12_HUMAN	RRP12	RRP12-like protein OS=Homo sapiens OX=9606 GN=RRP12 PE=1 SV=2	662	R.VTVC#QALR.T	1.02437	0.976767	0.973157	1.07476	1.19775	0.903884	0.959164	0.870693	1.05705	0.915797	1.00057	1.02396	1.05082	0.914928	0.986422
E9PJL9_86	tr|E9PJL9|E9PJL9_HUMAN	NDUFV1	Isoform of P49821, NADH:ubiquinone reductase (H(+)-translocating) (Fragment) OS=Homo sapiens OX=9606 GN=NDUFV1 PE=1 SV=8	86	K.NAC#GSGYDFDVF.-	0.925664	1.08732	0.843548	1.12635	0.785285	0.819749	1.03976	0.958461	0.909565	0.991156	1.00649	0.984947	0.802517	0.999111	0.950361
DCA10_95	sp|Q5QP82|DCA10_HUMAN	DCAF10	DDB1- and CUL4-associated factor 10 OS=Homo sapiens OX=9606 GN=DCAF10 PE=1 SV=1	95	R.SGELGLPGAPESSTASAPGEPSPPSPPC#R.R	1.11484	0.906613	0.815296	0.9904	0.802188	0.858291	0.898848	0.801765	0.790109	1.02578	1.01072	0.902848	0.830239	0.850307	0.907946
ANR50_744	sp|Q9ULJ7|ANR50_HUMAN	ANKRD50	Ankyrin repeat domain-containing protein 50 OS=Homo sapiens OX=9606 GN=ANKRD50 PE=1 SV=4	744	R.GAEVDHC#DK.D	0.943886	1.06321	1.05628	1.04882	1.02412	0.697302	0.871031	0.913422	1.28273	1.01538	1.00355	1.05255	0.860713	0.892226	1.14905
BRD7_574	sp|Q9NPI1|BRD7_HUMAN	BRD7	Bromodomain-containing protein 7 OS=Homo sapiens OX=9606 GN=BRD7 PE=1 SV=1	574	R.LSTRPPPNMIC#LLGPSYR.E	1.23429	0.840465	1.0433	0.888397	1.73417	2.20366	0.687595	1.07945	2.38391	1.35457	1.03738	0.96585	1.96891	0.883523	1.86924
DTNA_583	sp|Q9Y4J8|DTNA_HUMAN	DTNA	Dystrobrevin alpha OS=Homo sapiens OX=9606 GN=DTNA PE=1 SV=2	583	R.SASAC#STPTHTPQDSLTGVGGDVQEAFAQSSR.R	0.863734	1.18732	1.13141	0.865126	1.28903	1.21053	0.965807	1.22527	1.09375	1.45833	1.02552	0.998269	1.24978	1.09554	1.27604
ISCA2_56	sp|Q86U28|ISCA2_HUMAN	ISCA2	Iron-sulfur cluster assembly 2 homolog, mitochondrial OS=Homo sapiens OX=9606 GN=ISCA2 PE=1 SV=2	56	R.LTDSC#VQR.L	1.07151	0.937438	0.8	0.805461	0.800679	0.885553	0.964249	0.873265	0.754596	1.23399	1.00447	0.80273	0.843116	0.918757	0.994292
UTRN_1627	sp|P46939|UTRN_HUMAN	UTRN	Utrophin OS=Homo sapiens OX=9606 GN=UTRN PE=1 SV=2	1627	R.LC#VLNAGWSR.V	0.927973	1.08415	0.920266	1.62941	1.24775	1.27356	1.24915	1.147	1.13177	1.08734	1.00606	1.27484	1.26066	1.19808	1.10955
DICER_193	sp|Q9UPY3|DICER_HUMAN	DICER1	Endoribonuclease Dicer OS=Homo sapiens OX=9606 GN=DICER1 PE=1 SV=3	193	K.LC#ENCPSCPR.I	1.07582	0.934162	0.898822	1.19701	0.763876	0.949303	0.787277	0.936594	0.922866	0.85605	1.00499	1.04791	0.856589	0.861935	0.889458
FA98C_98	sp|Q17RN3|FA98C_HUMAN	FAM98C	Protein FAM98C OS=Homo sapiens OX=9606 GN=FAM98C PE=1 SV=1	98	R.ALC#GGDGAAALR.E	1.00224	0.997768	1.05237	0.869049	0.925918	0.915325	0.83329	0.911591	0.965653	0.975685	1.00001	0.96071	0.920621	0.872441	0.970669
GAPD1_1129	sp|Q14C86|GAPD1_HUMAN	GAPVD1	GTPase-activating protein and VPS9 domain-containing protein 1 OS=Homo sapiens OX=9606 GN=GAPVD1 PE=1 SV=2	1129	R.LALC#SADSVAFPVLTHSTR.N	0.961668	1.04152	0.883548	0.813684	0.898797	1.40057	0.843643	1.00969	0.972552	1.5141	1.00159	0.848616	1.14968	0.926669	1.24332
ADHX_268	sp|P11766|ADHX_HUMAN	ADH5	Alcohol dehydrogenase class-3 OS=Homo sapiens OX=9606 GN=ADH5 PE=1 SV=4	268	K.PIQEVLIEMTDGGVDYSFEC#IGNVK.V	1.04291	0.960486	0.870897	0.994287	1.08099	0.801437	0.882556	1.06433	0.845018	0.835606	1.0017	0.932592	0.941215	0.973445	0.840312
FSCN1_334	sp|Q16658|FSCN1_HUMAN	FSCN1	Fascin OS=Homo sapiens OX=9606 GN=FSCN1 PE=1 SV=3	334	K.NASC#YFDIEWR.D	1.05927	0.947011	0.968541	1.16171	0.93171	0.9438	0.911725	0.984431	0.890625	0.841895	1.00314	1.06513	0.937755	0.948078	0.86626
GPSM2_161	sp|P81274|GPSM2_HUMAN	GPSM2	G-protein-signaling modulator 2 OS=Homo sapiens OX=9606 GN=GPSM2 PE=1 SV=3	161	K.SFGC#PGPQDVGEFPEEVR.D	0.98365	1.0169	0.920215	1.16545	1.22712	1.05348	1.14801	1.22106	1.16667	1.01923	1.00028	1.04283	1.1403	1.18454	1.09295
TARB1_691	sp|Q13395|TARB1_HUMAN	TARBP1	Probable methyltransferase TARBP1 OS=Homo sapiens OX=9606 GN=TARBP1 PE=1 SV=1	691	R.C#LQLLLK.L	1.09445	0.920553	0.928809	1.01506	0.896724	0.852295	0.910046	0.900018	0.903336	0.94143	1.0075	0.971932	0.874509	0.905032	0.922383
PPIA-2_2	sp|P62937-2|PPIA-2_HUMAN	PPIA	Isoform of P62937, Isoform 2 of Peptidyl-prolyl cis-trans isomerase A OS=Homo sapiens OX=9606 GN=PPIA PE=1 SV=2	2	-.M*C#QGGDFTR.H	0.993345	1.00674	0.979894	0.934419	0.887434	0.846167	0.999852	0.833629	0.753362	0.87337	1.00004	0.957156	0.8668	0.91674	0.813366
2AAB_306	sp|P30154|2AAB_HUMAN	PPP2R1B	Serine/threonine-protein phosphatase 2A 65 kDa regulatory subunit A beta isoform OS=Homo sapiens OX=9606 GN=PPP2R1B PE=1 SV=3	306	K.DC#EAEVR.A	0.996064	1.00397	0.999797	1.27804	0.974331	1.15698	0.940173	1.00776	0.964523	1.08272	1.00002	1.13892	1.06565	0.973967	1.02362
MACD2_132	sp|A1Z1Q3|MACD2_HUMAN	MACROD2	ADP-ribose glycohydrolase MACROD2 OS=Homo sapiens OX=9606 GN=MACROD2 PE=1 SV=2	132	K.ITC#GYDLPAK.Y	0.990683	1.00949	0.950711	1.01319	0.937175	0.887438	0.794901	0.953772	1.00485	0.932539	1.00009	0.981952	0.912307	0.874337	0.968692
GAB1_374	sp|Q13480|GAB1_HUMAN	GAB1	GRB2-associated-binding protein 1 OS=Homo sapiens OX=9606 GN=GAB1 PE=1 SV=2	374	R.TASDTDSSYC#IPTAGM*SPSR.S	1.02294	0.978067	0.746898	1.21616	1.31155	1.25547	0.813514	0.817379	1.26737	1.00333	1.0005	0.98153	1.28351	0.815447	1.13535
ARMT1_315	sp|Q9H993|ARMT1_HUMAN	ARMT1	Damage-control phosphatase ARMT1 OS=Homo sapiens OX=9606 GN=ARMT1 PE=1 SV=1	315	K.C#GADWEEYIK.M	0.932487	1.07805	0.803093	1.14189	0.840889	0.920804	0.839621	1.10059	0.834226	0.828723	1.00527	0.972493	0.880847	0.970107	0.831475
THUM3_426	sp|Q9BV44|THUM3_HUMAN	THUMPD3	THUMP domain-containing protein 3 OS=Homo sapiens OX=9606 GN=THUMPD3 PE=1 SV=1	426	R.NWNLYPAC#LR.E	0.891125	1.13918	1.00309	0.993878	0.877082	0.630829	0.685915	0.975952	0.74153	0.950708	1.01515	0.998484	0.753956	0.830934	0.846119
UTP4_21	sp|Q969X6|UTP4_HUMAN	UTP4	U3 small nucleolar RNA-associated protein 4 homolog OS=Homo sapiens OX=9606 GN=UTP4 PE=1 SV=1	21	R.C#VAYNNQSNR.L	0.941678	1.06602	0.997698	1.05052	1.01495	0.927725	1.05524	1.12971	0.935425	1.02343	1.00385	1.02411	0.971337	1.09248	0.979427
PURA1_63	sp|Q8N142|PURA1_HUMAN	ADSS1	Adenylosuccinate synthetase isozyme 1 OS=Homo sapiens OX=9606 GN=ADSS1 PE=1 SV=1	63	R.C#QGGNNAGHTVVVDGK.E	0.888842	1.14293	1.06056	1.09114	0.944296	1.17461	0.735253	0.88587	0.848958	1.10135	1.01589	1.07585	1.05945	0.810561	0.975155
PCNT_321	sp|O95613|PCNT_HUMAN	PCNT	Pericentrin OS=Homo sapiens OX=9606 GN=PCNT PE=1 SV=4	321	R.C#GQEAAELK.E	1.01601	0.984483	1.0829	1.22912	0.921182	0.865887	0.803024	1.01181	0.886523	1.00445	1.00025	1.15601	0.893534	0.907415	0.945489
S27A4_560	sp|Q6P1M0|S27A4_HUMAN	SLC27A4	Long-chain fatty acid transport protein 4 OS=Homo sapiens OX=9606 GN=SLC27A4 PE=1 SV=1	560	R.AGM*AAVASPTGNC#DLER.F	0.966365	1.03606	0.991873	0.999323	0.9276	0.922959	0.988732	0.978717	1.07106	1.29719	1.00121	0.995598	0.925279	0.983724	1.18412
WDR70_302	sp|Q9NW82|WDR70_HUMAN	WDR70	WD repeat-containing protein 70 OS=Homo sapiens OX=9606 GN=WDR70 PE=1 SV=1	302	K.GEFM*TC#SNDATVR.T	0.996352	1.00367	0.909091	0.968314	1.09032	1.02127	1.17981	1.16007	0.969818	1.1292	1.00001	0.938702	1.05579	1.16994	1.04951
ZBTB2_296	sp|Q8N680|ZBTB2_HUMAN	ZBTB2	Zinc finger and BTB domain-containing protein 2 OS=Homo sapiens OX=9606 GN=ZBTB2 PE=1 SV=1	296	R.VPLTLC#SNAADLGK.D	1.01005	0.990148	0.871207	0.705971	0.800797	0.738195	0.941137	1.05551	1.04532	0.983229	1.0001	0.788589	0.769496	0.998326	1.01427
RXRB_340	sp|P28702|RXRB_HUMAN	RXRB	Retinoic acid receptor RXR-beta OS=Homo sapiens OX=9606 GN=RXRB PE=1 SV=2	340	K.SDQGVEGPGGTGGSGSSPNDPVTNIC#QAADK.Q	0.911503	1.10753	0.833333	1.06102	1.10241	0.849822	0.877247	1.11616	0.959562	1.09622	1.00952	0.947176	0.976117	0.996705	1.02789
PWP2B_369	sp|Q6NUJ5|PWP2B_HUMAN	PWWP2B	PWWP domain-containing protein 2B OS=Homo sapiens OX=9606 GN=PWWP2B PE=1 SV=3	369	R.DSSPAPC#ADGPAGGLADLSSGSSGEDDDFK.S	1.05492	0.950515	0.668116	1.13407	0.866541	0.702744	0.861682	0.752653	1.01319	0.95544	1.00272	0.901094	0.784643	0.807168	0.984314
CNBP_171	sp|P62633|CNBP_HUMAN	CNBP	CCHC-type zinc finger nucleic acid binding protein OS=Homo sapiens OX=9606 GN=CNBP PE=1 SV=1	171	R.EC#TIEATA.-	0.96852	1.0336	0.874656	0.789338	0.93679	1.07033	1.0238	0.983119	0.95767	1.07969	1.00106	0.831997	1.00356	1.00346	1.01868
IF2G_269	sp|P41091|IF2G_HUMAN	EIF2S3	Eukaryotic translation initiation factor 2 subunit 3 OS=Homo sapiens OX=9606 GN=EIF2S3 PE=1 SV=3	269	R.SFDVNKPGC#EVDDLK.G	0.967458	1.03481	0.886837	1.30058	0.8918	0.902105	0.866563	1.02393	0.861108	0.9134	1.00113	1.09371	0.896952	0.945247	0.887254
PKN2_704	sp|Q16513|PKN2_HUMAN	PKN2	Serine/threonine-protein kinase N2 OS=Homo sapiens OX=9606 GN=PKN2 PE=1 SV=1	704	R.DEVDSLM*C#EK.R	0.972135	1.02951	0.618	0.941663	0.732724	0.824	0.797272	0.962189	0.638618	0.956656	1.00082	0.779832	0.778362	0.879731	0.797637
AT132_511	sp|Q9NQ11|AT132_HUMAN	ATP13A2	Polyamine-transporting ATPase 13A2 OS=Homo sapiens OX=9606 GN=ATP13A2 PE=1 SV=2	511	K.LQLVC#FDK.T	0.922983	1.09104	1.351	1.57243	0.696809	0.810021	1.13947	1.00026	0.928397	0.819456	1.00701	1.46171	0.753415	1.06987	0.873927
SSH2_1332	sp|Q76I76|SSH2_HUMAN	SSH2	Protein phosphatase Slingshot homolog 2 OS=Homo sapiens OX=9606 GN=SSH2 PE=1 SV=1	1332	K.SFVEQLTTTEC#IVQSK.P	0.91343	1.1047	0.918673	1.02912	0.926653	0.92176	0.873806	1.00999	1.33821	1.07521	1.00906	0.973895	0.924206	0.941899	1.20671
GMPPB_29	sp|Q9Y5P6|GMPPB_HUMAN	GMPPB	Mannose-1-phosphate guanyltransferase beta OS=Homo sapiens OX=9606 GN=GMPPB PE=1 SV=2	29	K.PLVDFC#NK.P	0.9489	1.05692	0.867534	0.929069	0.944015	0.670169	0.708012	0.688409	0.551504	0.77578	1.00291	0.898302	0.807092	0.69821	0.663642
TAD2A_298	sp|O75478|TAD2A_HUMAN	TADA2A	Transcriptional adapter 2-alpha OS=Homo sapiens OX=9606 GN=TADA2A PE=1 SV=3	298	R.TAGITNFC#SAR.T	0.928319	1.08368	1.5225	0.901203	1.01944	0.909801	0.955373	1.26386	1.11241	1.09499	1.006	1.21185	0.964618	1.10961	1.1037
NUCG_84	sp|Q14249|NUCG_HUMAN	ENDOG	Endonuclease G, mitochondrial OS=Homo sapiens OX=9606 GN=ENDOG PE=1 SV=4	84	R.ESYVLC#YDPR.T	0.998982	1.00102	0.870896	0.98003	0.802535	0.995436	1.0256	0.934317	1.00564	0.896347	1	0.925463	0.898985	0.979959	0.950991
ARHGC_294	sp|Q9NZN5|ARHGC_HUMAN	ARHGEF12	Rho guanine nucleotide exchange factor 12 OS=Homo sapiens OX=9606 GN=ARHGEF12 PE=1 SV=1	294	R.TDC#SSGDASR.P	1.05263	0.952383	0.948665	1.10734	0.83851	0.872695	0.935049	1.09188	0.83485	1.04553	1.00251	1.028	0.855602	1.01346	0.940189
RPA1_1562	sp|O95602|RPA1_HUMAN	POLR1A	DNA-directed RNA polymerase I subunit RPA1 OS=Homo sapiens OX=9606 GN=POLR1A PE=1 SV=2	1562	R.C#LLNETTNNK.N	0.900471	1.12427	0.649084	1.14444	0.961075	0.758723	0.720987	0.838519	0.704269	0.983299	1.01237	0.896761	0.859899	0.779753	0.843784
DPOLA_1180	sp|P09884|DPOLA_HUMAN	POLA1	DNA polymerase alpha catalytic subunit OS=Homo sapiens OX=9606 GN=POLA1 PE=1 SV=2	1180	K.AGDTVSYVIC#QDGSNLTASQR.A	1.01368	0.986689	0.92092	0.91304	0.907551	1.00202	0.963196	0.854549	1.00479	1.03141	1.00018	0.91698	0.954787	0.908873	1.0181
ICA69_355	sp|Q05084|ICA69_HUMAN	ICA1	Islet cell autoantigen 1 OS=Homo sapiens OX=9606 GN=ICA1 PE=1 SV=2	355	K.SEEGAC#LGPVAGTPEPEGADK.D	1.1944	0.860021	1.09539	1.65507	0.884697	0.7453	1.02022	0.784637	0.836683	1.08398	1.02721	1.37523	0.814999	0.902429	0.960334
CD276_122	sp|Q5ZPR3|CD276_HUMAN	CD276	CD276 antigen OS=Homo sapiens OX=9606 GN=CD276 PE=1 SV=1	122	R.VADEGSFTC#FVSIR.D	1.05666	0.949111	1.11543	0.956438	1.18234	1.13552	0.818933	1.31551	1.38428	1.25917	1.00288	1.03594	1.15893	1.06722	1.32172
SPIDR_839	sp|Q14159|SPIDR_HUMAN	SPIDR	DNA repair-scaffolding protein OS=Homo sapiens OX=9606 GN=SPIDR PE=1 SV=2	839	R.HLQVFLDC#R.S	1.04134	0.961818	0.952685	1.00744	0.827503	1.09792	0.873461	0.982939	0.780027	0.951128	1.00158	0.980065	0.962714	0.9282	0.865577
KNTC1_980	sp|P50748|KNTC1_HUMAN	KNTC1	Kinetochore-associated protein 1 OS=Homo sapiens OX=9606 GN=KNTC1 PE=1 SV=1	980	K.KDEC#EEM*LK.L	1.13793	0.891892	0.798947	1.4897	1.13453	1.17311	1.33392	0.902497	0.916113	1.1713	1.01491	1.14432	1.15382	1.11821	1.0437
WDR46_515	sp|O15213|WDR46_HUMAN	WDR46	WD repeat-containing protein 46 OS=Homo sapiens OX=9606 GN=WDR46 PE=1 SV=3	515	K.VPAELIC#LDPR.A	1.06809	0.940067	1.01072	1.07721	1.00811	0.860299	0.957783	0.909905	1.09653	1.24436	1.00408	1.04396	0.934207	0.933844	1.17044
TPMT_183	sp|P51580|TPMT_HUMAN	TPMT	Thiopurine S-methyltransferase OS=Homo sapiens OX=9606 GN=TPMT PE=1 SV=1	183	K.FQYLLC#VLSYDPTK.H	1.02695	0.974425	0.912747	1.22147	0.886635	1.0849	0.797121	0.947741	1.18184	1.01989	1.00069	1.06711	0.985768	0.872431	1.10087
C163A-3_577	sp|Q86VB7-3|C163A-3_HUMAN	CD163	Isoform of Q86VB7, Isoform 3 of Scavenger receptor cysteine-rich type 1 protein M130 OS=Homo sapiens OX=9606 GN=CD163 PE=1 SV=2	577	R.DVGVVC#SR.Y	1.01438	0.986019	1.10152	1.36498	0.933501	0.924469	0.916744	1.28559	1.25775	1.08102	1.0002	1.23325	0.928985	1.10117	1.16939
FBN2_2349	sp|P35556|FBN2_HUMAN	FBN2	Fibrillin-2 OS=Homo sapiens OX=9606 GN=FBN2 PE=1 SV=3	2349	R.TKPGIC#ENGR.C	1.32669	0.802413	0.760047	1.7316	0.848285	0.737667	1.07705	1.02661	0.757957	0.797767	1.06455	1.24582	0.792976	1.05183	0.777862
CAN2_39	sp|P17655|CAN2_HUMAN	CAPN2	Calpain-2 catalytic subunit OS=Homo sapiens OX=9606 GN=CAPN2 PE=1 SV=6	39	R.NEC#LEAGTLFQDPSFPAIPSALGFK.E	0.992431	1.00769	1.48615	1.33635	0.95624	0.896657	1.05451	0.94703	0.836879	1.11954	1.00006	1.41125	0.926448	1.00077	0.978212
DDX3X_128	sp|O00571|DDX3X_HUMAN	DDX3X	ATP-dependent RNA helicase DDX3X OS=Homo sapiens OX=9606 GN=DDX3X PE=1 SV=3	128	R.WC#DKSDEDDWSK.P	0.976202	1.02499	0.990443	1.06146	0.83716	0.632509	0.844702	0.704977	0.854601	0.853859	1.00059	1.02595	0.734834	0.774839	0.85423
PSA6_115	sp|P60900|PSA6_HUMAN	PSMA6	Proteasome subunit alpha type-6 OS=Homo sapiens OX=9606 GN=PSMA6 PE=1 SV=1	115	K.YGYEIPVDM*LC#K.R	0.97973	1.02113	1.013	0.926834	0.929323	1.1047	0.904453	0.998846	0.966488	0.968977	1.00043	0.969915	1.01701	0.951649	0.967733
TCEA1_271	sp|P23193|TCEA1_HUMAN	TCEA1	Transcription elongation factor A protein 1 OS=Homo sapiens OX=9606 GN=TCEA1 PE=1 SV=2	271	K.NC#TYTQVQTR.S	1.02528	0.975941	0.937598	1.30046	0.898689	0.912624	1.00793	0.998283	0.933765	0.940908	1.00061	1.11903	0.905656	1.00311	0.937337
ZN687_576	sp|Q8N1G0|ZN687_HUMAN	ZNF687	Zinc finger protein 687 OS=Homo sapiens OX=9606 GN=ZNF687 PE=1 SV=1	576	K.C#SLLLHAR.E	1.00486	0.995187	1.15989	1.04419	1.06162	1.16152	1.51743	0.770736	0.978698	0.872363	1.00002	1.10204	1.11157	1.14408	0.925531
TNPO3_380	sp|Q9Y5L0|TNPO3_HUMAN	TNPO3	Transportin-3 OS=Homo sapiens OX=9606 GN=TNPO3 PE=1 SV=3	380	R.HC#QLEPDHEGVPEETDDFGEFR.M	1.1259	0.899427	0.898799	1.10501	1.10218	0.949041	1.00179	1.03117	1.0186	0.911144	1.01266	1.00191	1.02561	1.01648	0.964872
FBXW5_257	sp|Q969U6|FBXW5_HUMAN	FBXW5	F-box/WD repeat-containing protein 5 OS=Homo sapiens OX=9606 GN=FBXW5 PE=1 SV=1	257	R.TVMVADC#SR.F	0.972443	1.02916	1.06567	0.99962	1.00632	0.955479	1.22109	1.02615	1.2265	1.01135	1.0008	1.03264	0.980897	1.12362	1.11892
ATG2A_1169	sp|Q2TAZ0|ATG2A_HUMAN	ATG2A	Autophagy-related protein 2 homolog A OS=Homo sapiens OX=9606 GN=ATG2A PE=1 SV=3	1169	K.C#EVETLDLR.R	1.02679	0.974574	0.839605	1.26703	0.884606	0.874339	0.877769	0.984409	0.931957	0.969977	1.00068	1.05332	0.879473	0.931089	0.950967
EFNMT_568	sp|Q8N6R0|EFNMT_HUMAN	METTL13	eEF1A lysine and N-terminal methyltransferase OS=Homo sapiens OX=9606 GN=METTL13 PE=1 SV=1	568	R.PC#YDVIM*FDVDSK.D	1.30705	0.809771	0.831452	1.08026	1.09774	0.656186	0.910134	0.845082	0.852066	0.982653	1.05841	0.955856	0.876965	0.877608	0.91736
CELF2_143	sp|O95319|CELF2_HUMAN	CELF2	CUGBP Elav-like family member 2 OS=Homo sapiens OX=9606 GN=CELF2 PE=1 SV=1	143	K.C#NENDIR.V	1.01457	0.985847	1.05773	1.40596	0.950902	0.921322	0.946004	1.03063	0.965858	0.953036	1.00021	1.23185	0.936112	0.988317	0.959447
TM131_673	sp|Q92545|TM131_HUMAN	TMEM131	Transmembrane protein 131 OS=Homo sapiens OX=9606 GN=TMEM131 PE=1 SV=3	673	K.AVIAVGSLTC#FPK.H	0.926428	1.08626	1.0165	1.09148	1.04753	1.01153	1.01844	1.14987	0.981175	1.11072	1.00635	1.05399	1.02953	1.08415	1.04595
THUM1_31	sp|Q9NXG2|THUM1_HUMAN	THUMPD1	THUMP domain-containing protein 1 OS=Homo sapiens OX=9606 GN=THUMPD1 PE=1 SV=2	31	R.C#DAGGPR.Q	0.984876	1.0156	0.975877	1.25014	0.995058	1.20161	0.890725	1.09783	1.03126	1.12073	1.00024	1.11301	1.09833	0.994278	1.076
KDM1B_345	sp|Q8NB78|KDM1B_HUMAN	KDM1B	Lysine-specific histone demethylase 1B OS=Homo sapiens OX=9606 GN=KDM1B PE=1 SV=3	345	R.C#VQEVER.I	1.11424	0.90701	1.35104	1.379	1.05745	1.78097	1.16684	1.14023	1.17182	1.15217	1.01062	1.36502	1.41921	1.15354	1.162
F120B_404	sp|Q96EK7|F120B_HUMAN	FAM120B	Constitutive coactivator of peroxisome proliferator-activated receptor gamma OS=Homo sapiens OX=9606 GN=FAM120B PE=1 SV=1	404	R.REVPMC#SDPEPR.Q	0.990467	1.00972	1.04149	1.20403	0.991727	1.05185	1.06597	1.04352	0.96439	1.105	1.00009	1.12276	1.02179	1.05475	1.0347
PIR_106	sp|O00625|PIR_HUMAN	PIR	Pirin OS=Homo sapiens OX=9606 GN=PIR PE=1 SV=1	106	R.GILHAEMPC#SEEPAHGLQLWVNLR.S	0.972596	1.02899	1.0033	0.664332	0.896066	1.07889	0.948672	0.981174	0.772776	1.02389	1.00079	0.833813	0.987477	0.964923	0.898335
NFKB2_615	sp|Q00653|NFKB2_HUMAN	NFKB2	Nuclear factor NF-kappa-B p100 subunit OS=Homo sapiens OX=9606 GN=NFKB2 PE=1 SV=4	615	R.SPEC#LDLLVDSGAEVEATER.Q	1.00482	0.995228	0.881165	0.794611	0.915045	0.912424	0.878196	0.958312	0.964112	0.94396	1.00002	0.837888	0.913735	0.918254	0.954036
BAHC1_262	sp|Q9P281|BAHC1_HUMAN	BAHCC1	BAH and coiled-coil domain-containing protein 1 OS=Homo sapiens OX=9606 GN=BAHCC1 PE=1 SV=4	262	K.LVLPVPADGHC#R.E	1.00642	0.993661	0.887264	1.05201	0.880206	0.983272	1.09743	1.10647	0.920254	0.882684	1.00004	0.969639	0.931739	1.10195	0.901469
GSK3A_170	sp|P49840|GSK3A_HUMAN	GSK3A	Glycogen synthase kinase-3 alpha OS=Homo sapiens OX=9606 GN=GSK3A PE=1 SV=2	170	K.LDHC#NIVR.L	0.948519	1.05739	0.920887	0.851496	0.893662	0.842449	0.911172	0.870971	1.00114	0.895648	1.00295	0.886192	0.868056	0.891071	0.948393
EPC1_22	sp|Q9H2F5|EPC1_HUMAN	EPC1	Enhancer of polycomb homolog 1 OS=Homo sapiens OX=9606 GN=EPC1 PE=1 SV=1	22	R.C#EDLPDLHEYASINR.A	0.872454	1.17122	1.00391	0.932124	0.937956	0.763582	0.936979	0.824473	0.930196	0.842228	1.02184	0.968015	0.850769	0.880726	0.886212
MCM2_624	sp|P49736|MCM2_HUMAN	MCM2	DNA replication licensing factor MCM2 OS=Homo sapiens OX=9606 GN=MCM2 PE=1 SV=4	624	R.C#TVIAAANPIGGR.Y	1.02847	0.973067	1.09242	1.07001	0.947492	0.952061	0.925907	0.975585	0.978464	1.01849	1.00077	1.08122	0.949776	0.950746	0.998475
SBNO2_643	sp|Q9Y2G9|SBNO2_HUMAN	SBNO2	Protein strawberry notch homolog 2 OS=Homo sapiens OX=9606 GN=SBNO2 PE=2 SV=3	643	R.LAC#ETAGVIR.I	1.10619	0.91241	0.819517	0.781466	0.880458	1.12328	0.776994	1.01978	0.816887	1.15776	1.0093	0.800491	1.00187	0.898387	0.987324
JARD2_1210	sp|Q92833|JARD2_HUMAN	JARID2	Protein Jumonji OS=Homo sapiens OX=9606 GN=JARID2 PE=1 SV=2	1210	K.NGSIENC#LSK.P	1.04012	0.962863	1.16558	1.55692	1.01281	0.956916	0.893749	1.07197	1.13834	1.03977	1.00149	1.36125	0.984861	0.98286	1.08906
MPRI_1227	sp|P11717|MPRI_HUMAN	IGF2R	Cation-independent mannose-6-phosphate receptor OS=Homo sapiens OX=9606 GN=IGF2R PE=1 SV=3	1227	R.VEGDNC#EVK.D	1.0051	0.994951	1.248	1.47984	0.979592	1.17588	1.24967	1.79914	1.28748	1.33381	1.00003	1.36392	1.07774	1.5244	1.31065
UBP42_1145	sp|Q9H9J4|UBP42_HUMAN	USP42	Ubiquitin carboxyl-terminal hydrolase 42 OS=Homo sapiens OX=9606 GN=USP42 PE=1 SV=3	1145	R.TALVAGDNC#NLSDR.F	1.03419	0.967997	0.961244	1.06016	0.83919	0.8956	1.0291	0.998686	0.90133	0.986428	1.00109	1.0107	0.867395	1.01389	0.943879
XPF_176	sp|Q92889|XPF_HUMAN	ERCC4	DNA repair endonuclease XPF OS=Homo sapiens OX=9606 GN=ERCC4 PE=1 SV=3	176	K.AFTDNAVAFDTGFC#HVER.V	1.02951	0.972138	1.019	1.06797	1.02898	1.03935	0.978701	1.0269	1.11531	1.0219	1.00082	1.04348	1.03417	1.0028	1.06861
TCPR2_974	sp|O15040|TCPR2_HUMAN	TECPR2	Tectonin beta-propeller repeat-containing protein 2 OS=Homo sapiens OX=9606 GN=TECPR2 PE=1 SV=4	974	K.C#DIVSER.Q	0.985306	1.01514	0.685959	1.30603	0.875671	0.822413	0.808556	0.929901	0.863316	0.886775	1.00022	0.995994	0.849042	0.869229	0.875046
EVI5L_426	sp|Q96CN4|EVI5L_HUMAN	EVI5L	EVI5-like protein OS=Homo sapiens OX=9606 GN=EVI5L PE=1 SV=1	426	R.QQC#SSAAEDLQK.A	0.960199	1.04324	0.753318	0.925216	0.622581	0.878871	0.808885	1.24196	1.22462	0.575432	1.00172	0.839267	0.750726	1.02542	0.900026
METL9_215	sp|Q9H1A3|METL9_HUMAN	METTL9	Protein-L-histidine N-pros-methyltransferase OS=Homo sapiens OX=9606 GN=METTL9 PE=1 SV=1	215	R.C#DQPLTLLK.D	0.971261	1.03049	1.08486	1.32452	0.938676	0.895708	0.98238	1.11729	1.03752	0.991256	1.00088	1.20469	0.917192	1.04984	1.01439
FAK1_459	sp|Q05397|FAK1_HUMAN	PTK2	Focal adhesion kinase 1 OS=Homo sapiens OX=9606 GN=PTK2 PE=1 SV=2	459	K.NC#TSDSVR.E	0.99335	1.00674	1.29122	1.11545	0.896998	0.879928	0.968579	0.982296	1.08371	0.968096	1.00004	1.20334	0.888463	0.975437	1.0259
DYST-8_585	sp|Q03001-8|DYST-8_HUMAN	DST	Isoform of Q03001, Isoform 2 of Dystonin OS=Homo sapiens OX=9606 GN=DST PE=1 SV=4	585	K.DDEC#VLANNSHR.A	1.16651	0.875087	1.16254	1.16832	1.1186	1.16724	1.02105	1.3073	1.09577	0.889586	1.0208	1.16543	1.14292	1.16418	0.992679
F16P1_282	sp|P09467|F16P1_HUMAN	FBP1	Fructose-1,6-bisphosphatase 1 OS=Homo sapiens OX=9606 GN=FBP1 PE=1 SV=5	282	R.LLYEC#NPM*AYVM*EK.A	1.02122	0.979643	0.959375	1.02972	0.88499	0.9972	0.80294	1.07472	1.03331	1.12044	1.00043	0.99455	0.941095	0.938831	1.07687
LMNB2_212	sp|Q03252|LMNB2_HUMAN	LMNB2	Lamin-B2 OS=Homo sapiens OX=9606 GN=LMNB2 PE=1 SV=4	212	R.C#QSLQEELDFR.K	1.03665	0.965851	0.980736	1.25085	0.935405	0.930938	0.897413	1.13256	0.859259	1.01808	1.00125	1.11579	0.933171	1.01498	0.93867
ANXA7_298	sp|P20073|ANXA7_HUMAN	ANXA7	Annexin A7 OS=Homo sapiens OX=9606 GN=ANXA7 PE=1 SV=3	298	R.C#YQSEFGR.D	0.968546	1.03357	1.06893	1.11896	0.888779	0.903377	0.943395	1.13125	0.928722	1.01588	1.00106	1.09395	0.896078	1.03732	0.972303
PURB_17	sp|Q96QR8|PURB_HUMAN	PURB	Transcriptional activator protein Pur-beta OS=Homo sapiens OX=9606 GN=PURB PE=1 SV=3	17	R.GGGGGPC#GFQPASR.G	1.13807	0.891804	1.00064	1.28204	0.941188	0.834887	0.983735	0.959119	1.0042	0.862407	1.01494	1.14134	0.888038	0.971427	0.933306
KPCD3_719	sp|O94806|KPCD3_HUMAN	PRKD3	Serine/threonine-protein kinase D3 OS=Homo sapiens OX=9606 GN=PRKD3 PE=1 SV=1	719	K.LC#DFGFAR.A	0.991073	1.00909	0.905826	0.980277	0.929936	0.996728	0.920853	0.866701	1.13026	0.964205	1.00008	0.943052	0.963332	0.893777	1.04723
GFPT1_620	sp|Q06210|GFPT1_HUMAN	GFPT1	Glutamine--fructose-6-phosphate aminotransferase [isomerizing] 1 OS=Homo sapiens OX=9606 GN=GFPT1 PE=1 SV=3	620	K.C#QNALQQVVAR.Q	1.00551	0.994546	1.01619	1.3717	0.937111	0.933456	0.917756	0.982989	0.978923	0.95983	1.00003	1.19394	0.935283	0.950372	0.969376
TAOK2_623	sp|Q9UL54|TAOK2_HUMAN	TAOK2	Serine/threonine-protein kinase TAO2 OS=Homo sapiens OX=9606 GN=TAOK2 PE=1 SV=2	623	K.EQLQQC#QAEEEAGLLR.R	1.11912	0.903801	0.879254	1.21364	1.1749	0.871836	0.918005	0.857371	1.42395	1.4493	1.01146	1.04645	1.02337	0.887688	1.43663
ST1B1_124	sp|O43704|ST1B1_HUMAN	SULT1B1	Sulfotransferase 1B1 OS=Homo sapiens OX=9606 GN=SULT1B1 PE=1 SV=2	124	K.SFWENNC#K.M	1.14834	0.885601	0.793214	0.802151	0.907493	0.751599	0.942817	0.813539	0.784998	1.10721	1.01697	0.797682	0.829546	0.878178	0.946104
MYCPP_35	sp|Q7Z401|MYCPP_HUMAN	DENND4A	C-myc promoter-binding protein OS=Homo sapiens OX=9606 GN=DENND4A PE=1 SV=2	35	K.PLEEEIHFNDAC#HK.V	0.962006	1.04112	0.84375	1.13486	1.02945	0.925739	0.801943	0.924238	0.807856	0.999824	1.00156	0.989305	0.977597	0.86309	0.90384
BIN2_496	sp|Q9UBW5|BIN2_HUMAN	BIN2	Bridging integrator 2 OS=Homo sapiens OX=9606 GN=BIN2 PE=1 SV=3	496	K.ENENIHNQNPEELC#TSPTLM*TSQVASEPGEAK.K	0.947701	1.05841	0.93221	1.0983	0.901824	0.904104	0.918577	0.897644	0.907281	0.818598	1.00305	1.01525	0.902964	0.90811	0.862939
KLDC3_33	sp|Q9BQ90|KLDC3_HUMAN	KLHDC3	Kelch domain-containing protein 3 OS=Homo sapiens OX=9606 GN=KLHDC3 PE=1 SV=1	33	R.VYSFGGYC#SGEDYETLR.Q	1.08844	0.924852	1.00182	1.02034	1.01199	1.383	0.937908	1.08188	1.17277	1.20386	1.00665	1.01108	1.19749	1.00989	1.18831
RND3_125	sp|P61587|RND3_HUMAN	RND3	Rho-related GTP-binding protein RhoE OS=Homo sapiens OX=9606 GN=RND3 PE=1 SV=1	125	K.GEIQEFC#PNTK.M	0.986708	1.01365	1.17614	0.875781	0.888107	0.941089	0.923865	0.896944	0.946027	1.00079	1.00018	1.02596	0.914598	0.910405	0.97341
M3K6_232	sp|O95382|M3K6_HUMAN	MAP3K6	Mitogen-activated protein kinase kinase kinase 6 OS=Homo sapiens OX=9606 GN=MAP3K6 PE=1 SV=3	232	R.LLEATPTDSC#GYFR.E	1.01147	0.988788	0.987661	1.30532	1.34723	1.30597	0.901108	1.39118	1.26409	1.01701	1.00013	1.14649	1.3266	1.14614	1.14055
CAF1A_761	sp|Q13111|CAF1A_HUMAN	CHAF1A	Chromatin assembly factor 1 subunit A OS=Homo sapiens OX=9606 GN=CHAF1A PE=1 SV=3	761	R.EFQEHC#R.R	0.932217	1.07841	0.997944	0.842092	1.12782	0.672141	1.09158	0.863937	0.754218	1.40488	1.00532	0.920018	0.899981	0.977759	1.07955
CIP2A_379	sp|Q8TCG1|CIP2A_HUMAN	CIP2A	Protein CIP2A OS=Homo sapiens OX=9606 GN=CIP2A PE=1 SV=2	379	K.EIFEDVIDAANC#SSADR.F	0.882311	1.15392	0.857836	0.775063	0.691448	0.866854	0.742943	0.934996	0.944275	1.34896	1.01811	0.816449	0.779151	0.83897	1.14662
ZCHC3_238	sp|Q9NUD5|ZCHC3_HUMAN	ZCCHC3	Zinc finger CCHC domain-containing protein 3 OS=Homo sapiens OX=9606 GN=ZCCHC3 PE=1 SV=2	238	K.REQEDC#WENFVVLGR.S	0.9584	1.04538	0.890265	0.819986	1.14605	0.940838	0.830215	0.78937	1.156	1.07444	1.00189	0.855126	1.04344	0.809792	1.11522
FYN_246	sp|P06241|FYN_HUMAN	FYN	Tyrosine-protein kinase Fyn OS=Homo sapiens OX=9606 GN=FYN PE=1 SV=3	246	R.LVVPC#HK.G	1.12323	0.901136	0.535811	0.747408	0.634908	0.793794	0.979012	0.506386	0.747408	0.916763	1.01218	0.641609	0.714351	0.742699	0.832086
PPM1E_328	sp|Q8WY54|PPM1E_HUMAN	PPM1E	Protein phosphatase 1E OS=Homo sapiens OX=9606 GN=PPM1E PE=1 SV=3	328	R.C#GTTGVVTFIR.G	0.998235	1.00177	0.98462	0.996476	1.00982	0.932912	1.04144	1.04949	1.20149	1.00832	1	0.990548	0.971367	1.04546	1.1049
RRP5_151	sp|Q14690|RRP5_HUMAN	PDCD11	Protein RRP5 homolog OS=Homo sapiens OX=9606 GN=PDCD11 PE=1 SV=3	151	R.C#VVSSLGITDR.G	1.14018	0.890517	0.915823	0.832974	0.974347	0.905877	0.929024	0.891263	1.12036	0.760322	1.01535	0.874399	0.940112	0.910144	0.94034
GDIA_202	sp|P31150|GDIA_HUMAN	GDI1	Rab GDP dissociation inhibitor alpha OS=Homo sapiens OX=9606 GN=GDI1 PE=1 SV=2	202	R.TDDYLDQPC#LETVNR.I	0.996884	1.00314	1.109	1.32995	0.961166	0.793278	0.953843	0.923455	1.04361	0.962559	1.00001	1.21947	0.877222	0.938649	1.00309
PISD-2_169	sp|Q9UG56-2|PISD-2_HUMAN	PISD	Isoform of Q9UG56, Isoform 2 of Phosphatidylserine decarboxylase proenzyme, mitochondrial OS=Homo sapiens OX=9606 GN=PISD PE=1 SV=4	169	K.NC#EVEQVK.G	1.00556	0.994505	0.906473	1.29084	0.835642	0.854973	0.896754	1.02255	0.901258	0.998051	1.00003	1.09866	0.845307	0.959653	0.949654
EXOS9_9	sp|Q06265|EXOS9_HUMAN	EXOSC9	Exosome complex component RRP45 OS=Homo sapiens OX=9606 GN=EXOSC9 PE=1 SV=3	9	K.ETPLSNC#ER.R	0.887715	1.1448	0.872022	0.85947	0.637718	1.00487	0.655402	0.793912	1.02115	1.14365	1.01626	0.865746	0.821295	0.724657	1.0824
RFC2_270	sp|P35250|RFC2_HUMAN	RFC2	Replication factor C subunit 2 OS=Homo sapiens OX=9606 GN=RFC2 PE=1 SV=3	270	K.EM*IQHC#VNANIDEAYK.I	0.876799	1.16348	0.866407	1.20061	1.00294	1.07185	0.963291	0.902151	0.89709	0.93821	1.02014	1.03351	1.03739	0.932721	0.91765
EZRI_284	sp|P15311|EZRI_HUMAN	EZR	Ezrin OS=Homo sapiens OX=9606 GN=EZR PE=1 SV=4	284	R.ILQLC#M*GNHELYMR.R	0.994104	1.00597	1.01289	0.983968	0.941208	1.04858	0.943336	1.0476	1.07033	1.05739	1.00004	0.998427	0.994896	0.995467	1.06386
PRIPO_346	sp|Q96LW4|PRIPO_HUMAN	PRIMPOL	DNA-directed primase/polymerase protein OS=Homo sapiens OX=9606 GN=PRIMPOL PE=1 SV=3	346	R.ILTC#EPSQNK.Q	0.912249	1.10643	1.02781	0.9532	0.865568	0.984221	1.0617	0.871616	1.07659	1.02993	1.00934	0.990503	0.924894	0.966659	1.05326
NO40_146	sp|Q9NP64|NO40_HUMAN	ZCCHC17	Nucleolar protein of 40 kDa OS=Homo sapiens OX=9606 GN=ZCCHC17 PE=1 SV=1	146	K.DC#FM*QPGGTK.Y	0.97157	1.03014	0.972272	0.967606	0.993349	0.867671	0.902428	0.983777	0.899309	0.984017	1.00086	0.969939	0.93051	0.943102	0.941663
DIDO1_976	sp|Q9BTC0|DIDO1_HUMAN	DIDO1	Death-inducer obliterator 1 OS=Homo sapiens OX=9606 GN=DIDO1 PE=1 SV=5	976	R.TAPSSSC#TAVASAASR.P	1.0536	0.951591	0.818112	1.04324	0.827035	0.894271	0.700891	1.18207	0.819375	1.03108	1.00259	0.930677	0.860653	0.941481	0.925229
TOLIP_229	sp|Q9H0E2|TOLIP_HUMAN	TOLLIP	Toll-interacting protein OS=Homo sapiens OX=9606 GN=TOLLIP PE=1 SV=1	229	R.C#SEEDLK.A	1.0257	0.975554	1.00074	1.42524	0.994418	0.846385	0.923107	0.983487	0.941375	0.88648	1.00063	1.21299	0.920402	0.953297	0.913927
NDOR1_346	sp|Q9UHB4|NDOR1_HUMAN	NDOR1	NADPH-dependent diflavin oxidoreductase 1 OS=Homo sapiens OX=9606 GN=NDOR1 PE=1 SV=1	346	K.LLEFSSAQGQEELFEYC#NRPR.R	0.973435	1.02806	0.719137	0.873664	0.855054	0.945908	0.806631	0.838651	0.782197	0.819202	1.00075	0.796401	0.900481	0.822641	0.800699
ZFY27-2_300	sp|Q5T4F4-2|ZFY27-2_HUMAN	ZFYVE27	Isoform of Q5T4F4, Isoform 2 of Protrudin OS=Homo sapiens OX=9606 GN=ZFYVE27 PE=1 SV=1	300	K.DAIEEDDEGAPC#PAEDELALQDNGFLSK.N	1.06463	0.94277	0.740378	1.04876	1.00389	0.963897	0.96031	0.997424	0.859323	0.873871	1.0037	0.894571	0.983893	0.978867	0.866597
ELMO1_411	sp|Q92556|ELMO1_HUMAN	ELMO1	Engulfment and cell motility protein 1 OS=Homo sapiens OX=9606 GN=ELMO1 PE=1 SV=2	411	K.HEC#PFGR.S	1.00834	0.991796	1.10964	1.14559	0.992181	0.93436	1.05588	0.968918	1.1069	1.12294	1.00007	1.12762	0.963271	1.0124	1.11492
A0A0D9SGF6_315	tr|A0A0D9SGF6|A0A0D9SGF6_HUMAN	SPTAN1	Isoform of Q13813, Spectrin alpha chain, non-erythrocytic 1 OS=Homo sapiens OX=9606 GN=SPTAN1 PE=1 SV=1	315	K.ALC#AEADR.L	1.05354	0.951637	1.26468	1.01792	0.771296	0.975791	0.90642	1.11017	1.20202	0.883663	1.00259	1.1413	0.873544	1.0083	1.04284
PRPS1_165	sp|P60891|PRPS1_HUMAN	PRPS1	Ribose-phosphate pyrophosphokinase 1 OS=Homo sapiens OX=9606 GN=PRPS1 PE=1 SV=2	165	R.NC#TIVSPDAGGAK.R	1.05457	0.950796	0.96582	1.20218	0.884276	0.842439	0.900111	0.93319	0.922391	0.865176	1.00269	1.084	0.863358	0.916651	0.893783
SAMN1_165	sp|Q9NSI8|SAMN1_HUMAN	SAMSN1	SAM domain-containing protein SAMSN-1 OS=Homo sapiens OX=9606 GN=SAMSN1 PE=1 SV=1	165	R.LDDDGPYSGPFC#GR.A	1.04545	0.958333	1.25641	1.41761	0.632081	0.929101	0.956706	1.20535	1.05623	1.29392	1.00189	1.33701	0.780591	1.08103	1.17507
NEK9_909	sp|Q8TD19|NEK9_HUMAN	NEK9	Serine/threonine-protein kinase Nek9 OS=Homo sapiens OX=9606 GN=NEK9 PE=1 SV=2	909	K.C#LAEQQK.L	0.974473	1.0269	0.991244	1.09015	0.869093	0.753846	0.812222	1.05801	0.916016	0.940957	1.00069	1.0407	0.81147	0.935115	0.928486
ZBT47_208	sp|Q9UFB7|ZBT47_HUMAN	ZBTB47	Zinc finger and BTB domain-containing protein 47 OS=Homo sapiens OX=9606 GN=ZBTB47 PE=1 SV=3	208	K.EGGVEEAGGPPASLC#K.L	0.967954	1.03424	0.870915	0.953074	0.923632	0.979381	0.789968	1.23144	1.04674	0.923197	1.0011	0.911995	0.951507	1.01071	0.984968
SQOR_127	sp|Q9Y6N5|SQOR_HUMAN	SQOR	Sulfide:quinone oxidoreductase, mitochondrial OS=Homo sapiens OX=9606 GN=SQOR PE=1 SV=1	127	K.NC#IHTDDDEK.I	1.05811	0.947943	1.13339	1.66363	0.955201	0.941364	1.02252	1.01052	1.02882	1.01645	1.00302	1.39851	0.948282	1.01652	1.02264
ITAM_711	sp|P11215|ITAM_HUMAN	ITGAM	Integrin alpha-M OS=Homo sapiens OX=9606 GN=ITGAM PE=1 SV=2	711	R.QTQVLGLTQTC#ETLK.L	0.919129	1.09648	0.939696	1.06478	0.973007	0.914426	1.04543	0.973233	1.11942	1.07089	1.0078	1.00224	0.943717	1.00933	1.09516
RICTR_1608	sp|Q6R327|RICTR_HUMAN	RICTOR	Rapamycin-insensitive companion of mTOR OS=Homo sapiens OX=9606 GN=RICTOR PE=1 SV=1	1608	K.TIPDDTPM*C#R.I	0.974132	1.02728	0.940421	0.938412	0.928496	0.844872	1.02848	1.06721	1.05524	1.12027	1.00071	0.939417	0.886684	1.04784	1.08776
SAAL1_74	sp|Q96ER3|SAAL1_HUMAN	SAAL1	Protein SAAL1 OS=Homo sapiens OX=9606 GN=SAAL1 PE=1 SV=2	74	K.SSSDDEEQLTELDEEM*ENEIC#R.V	1.02974	0.971927	0.852636	1.19541	0.826025	0.938049	0.941912	1.00962	0.801026	1.04418	1.00083	1.02402	0.882037	0.975764	0.922603
BPTF_940	sp|Q12830|BPTF_HUMAN	BPTF	Nucleosome-remodeling factor subunit BPTF OS=Homo sapiens OX=9606 GN=BPTF PE=1 SV=3	940	K.AVQMC#SK.P	1.0169	0.983655	1.10673	1.09399	0.957845	0.959805	0.968509	1.09028	1.20535	1.27201	1.00028	1.10036	0.958825	1.0294	1.23868
RPAC1_256	sp|O15160|RPAC1_HUMAN	POLR1C	DNA-directed RNA polymerases I and III subunit RPAC1 OS=Homo sapiens OX=9606 GN=POLR1C PE=1 SV=1	256	R.C#FSPGVIEVQEVQGK.K	1.02502	0.976175	0.938536	1.0505	0.918262	0.927364	0.849479	0.97946	0.92975	0.945266	1.0006	0.994518	0.922813	0.914469	0.937508
PPIH_47	sp|O43447|PPIH_HUMAN	PPIH	Peptidyl-prolyl cis-trans isomerase H OS=Homo sapiens OX=9606 GN=PPIH PE=1 SV=1	47	R.QFC#TGEFR.K	1.02355	0.977512	0.906242	0.75248	0.86895	1.08384	0.917201	1.10347	1.02637	1.03408	1.00053	0.829361	0.976397	1.01034	1.03023
THMS2_410	sp|Q5TEJ8|THMS2_HUMAN	THEMIS2	Protein THEMIS2 OS=Homo sapiens OX=9606 GN=THEMIS2 PE=1 SV=1	410	R.LSDQAGEDEEEEC#KEEAESPER.V	1.00565	0.994413	1.0009	1.50163	0.929719	0.905627	0.884153	0.906402	0.965402	1.0026	1.00003	1.25126	0.917673	0.895278	0.984003
PRC2A_1023	sp|P48634|PRC2A_HUMAN	PRRC2A	Protein PRRC2A OS=Homo sapiens OX=9606 GN=PRRC2A PE=1 SV=3	1023	R.VGPTSC#R.G	0.962226	1.04086	0.817178	0.852158	1.0872	0.870316	0.820291	0.946843	1.06953	0.920715	1.00154	0.834668	0.978756	0.883567	0.995121
DLG5_369	sp|Q8TDM6|DLG5_HUMAN	DLG5	Disks large homolog 5 OS=Homo sapiens OX=9606 GN=DLG5 PE=1 SV=4	369	R.DTAIQLQHQC#ALSLR.R	1.02381	0.977273	1.04812	1.03775	0.772099	1.08333	0.977273	0.786585	1.30404	1.33519	1.00054	1.04294	0.927716	0.881929	1.31962
NUMB_117	sp|P49757|NUMB_HUMAN	NUMB	Protein numb homolog OS=Homo sapiens OX=9606 GN=NUMB PE=1 SV=2	117	K.VSFC#APDR.N	0.973598	1.02787	1.13985	1.11581	1.01461	1.02212	1.04863	1.20539	1.03881	1.22046	1.00074	1.12783	1.01836	1.12701	1.12964
FAN_435	sp|Q92636|FAN_HUMAN	NSMAF	Protein FAN OS=Homo sapiens OX=9606 GN=NSMAF PE=1 SV=2	435	K.NC#LDGATDFK.E	1.02275	0.978238	0.977474	1.02192	0.838771	0.789712	0.931159	1.09977	0.812974	0.951216	1.0005	0.999695	0.814241	1.01546	0.882095
WDR33_120	sp|Q9C0J8|WDR33_HUMAN	WDR33	pre-mRNA 3' end processing protein WDR33 OS=Homo sapiens OX=9606 GN=WDR33 PE=1 SV=2	120	K.C#PVFVVR.W	1.05395	0.951308	0.893185	1.19117	0.903024	0.937654	0.968946	1.01235	1.16495	1.02425	1.00263	1.04218	0.920339	0.990647	1.0946
CYTSA_450	sp|Q69YQ0|CYTSA_HUMAN	SPECC1L	Cytospin-A OS=Homo sapiens OX=9606 GN=SPECC1L PE=1 SV=2	450	K.VILM*ESLC#QQSDK.L	1.03503	0.967265	1.00633	0.952021	0.982888	0.868251	0.979184	1.00098	1.05777	1.08074	1.00115	0.979176	0.925569	0.990081	1.06925
BD1L1_2570	sp|Q8NFC6|BD1L1_HUMAN	BOD1L1	Biorientation of chromosomes in cell division protein 1-like 1 OS=Homo sapiens OX=9606 GN=BOD1L1 PE=1 SV=2	2570	K.C#ITGQESK.I	1.08717	0.92577	0.951295	0.981479	1.18325	0.955784	0.884686	0.904045	1.02943	0.938499	1.00647	0.966387	1.06952	0.894366	0.983963
H2AY_297	sp|O75367|H2AY_HUMAN	MACROH2A1	Core histone macro-H2A.1 OS=Homo sapiens OX=9606 GN=MACROH2A1 PE=1 SV=4	297	K.NC#LALADDK.K	1.04241	0.960903	1.07799	1.58643	0.893405	0.933903	1.0041	1.0352	1.00139	0.942471	1.00166	1.33221	0.913654	1.01965	0.971932
DHX57_1146	sp|Q6P158|DHX57_HUMAN	DHX57	Putative ATP-dependent RNA helicase DHX57 OS=Homo sapiens OX=9606 GN=DHX57 PE=1 SV=2	1146	R.ASYNYC#R.Q	0.841311	1.23247	1.31892	0.959644	0.718028	0.844828	0.870759	1.06102	1.15665	1.00873	1.03689	1.13928	0.781428	0.965891	1.08269
TGS1_573	sp|Q96RS0|TGS1_HUMAN	TGS1	Trimethylguanosine synthase OS=Homo sapiens OX=9606 GN=TGS1 PE=1 SV=3	573	K.C#QSVSSAGELETENYER.D	0.949258	1.05647	1.02054	1.33123	0.951574	0.944431	1.04264	1.10747	1.04097	1.15879	1.00287	1.17588	0.948002	1.07505	1.09988
SAMD9_1538	sp|Q5K651|SAMD9_HUMAN	SAMD9	Sterile alpha motif domain-containing protein 9 OS=Homo sapiens OX=9606 GN=SAMD9 PE=1 SV=1	1538	R.AENNC#LYIEYGINEK.I	0.922838	1.09124	0.9734	0.996292	1.02809	1.14074	1.11623	1.12928	0.968437	1.11601	1.00704	0.984846	1.08442	1.12276	1.04222
MT25B_319	sp|Q96FB5|MT25B_HUMAN	METTL25B	Methyltransferase-like protein 25B OS=Homo sapiens OX=9606 GN=METTL25B PE=2 SV=2	319	R.EGAC#HALEEYAER.L	0.886873	1.14621	1.19511	0.905387	1.08866	0.924055	0.955579	1.01933	1.19831	0.945499	1.01654	1.05025	1.00636	0.987456	1.0719
ARI1A_1827	sp|O14497|ARI1A_HUMAN	ARID1A	AT-rich interactive domain-containing protein 1A OS=Homo sapiens OX=9606 GN=ARID1A PE=1 SV=3	1827	K.NDPFVVDC#SDK.L	1.04206	0.961204	1.0218	1.67031	0.877059	0.97533	0.875586	0.995518	0.937886	1.03981	1.00163	1.34605	0.926195	0.935552	0.98885
KRA47_165	sp|Q9BYR0|KRA47_HUMAN	KRTAP4-7	Keratin-associated protein 4-7 OS=Homo sapiens OX=9606 GN=KRTAP4-7 PE=1 SV=2	165	R.PSCCESSCC#R.P	1.09091	0.923077	1.21757	1.46569	0.873437	0.957237	0.933815	1.04504	1.00201	0.909849	1.00699	1.34163	0.915337	0.989427	0.955929
FEM1A_510	sp|Q9BSK4|FEM1A_HUMAN	FEM1A	Protein fem-1 homolog A OS=Homo sapiens OX=9606 GN=FEM1A PE=1 SV=1	510	K.VEC#TPSQEHLK.H	0.953306	1.0515	1.29705	0.803617	0.96352	0.894176	0.916303	0.917638	1.32526	1.1855	1.0024	1.05033	0.928848	0.916971	1.25538
BLMH_164	sp|Q13867|BLMH_HUMAN	BLMH	Bleomycin hydrolase OS=Homo sapiens OX=9606 GN=BLMH PE=1 SV=1	164	K.C#FPESYTTEATR.R	1.11157	0.908783	0.862022	1.12943	1.00804	1.02146	1.0016	0.896757	0.890494	0.854093	1.01018	0.995725	1.01475	0.949178	0.872294
DIDO1_853	sp|Q9BTC0|DIDO1_HUMAN	DIDO1	Death-inducer obliterator 1 OS=Homo sapiens OX=9606 GN=DIDO1 PE=1 SV=5	853	R.AHLFDLNC#K.I	0.921825	1.09266	0.943748	0.983089	0.91965	0.96505	0.794795	1.03466	0.865596	0.980906	1.00724	0.963418	0.94235	0.914728	0.923251
FAAH1_269	sp|O00519|FAAH1_HUMAN	FAAH	Fatty-acid amide hydrolase 1 OS=Homo sapiens OX=9606 GN=FAAH PE=1 SV=2	269	K.GC#VYGQEAVR.L	0.975257	1.02603	0.922239	0.979898	1.1718	0.967671	1.08652	1.05784	1.21052	0.976853	1.00064	0.951069	1.06974	1.07218	1.09369
RABEK_115	sp|Q7Z6M1|RABEK_HUMAN	RABEPK	Rab9 effector protein with kelch motifs OS=Homo sapiens OX=9606 GN=RABEPK PE=1 SV=1	115	R.NC#LQVLNPETR.T	1.02385	0.977236	0.984801	1.26253	1.01714	0.942006	0.936788	1.02098	0.972507	0.934662	1.00054	1.12366	0.979573	0.978886	0.953585
DAZP1_39	sp|Q96EP5|DAZP1_HUMAN	DAZAP1	DAZ-associated protein 1 OS=Homo sapiens OX=9606 GN=DAZAP1 PE=1 SV=1	39	R.SYFSQYGEVVDC#VIMK.D	1.11719	0.905061	0.999216	1.03043	1.0097	0.939358	1.03701	1.13433	1.09662	0.980054	1.01113	1.01482	0.974526	1.08567	1.03834
NFIC_104	sp|P08651|NFIC_HUMAN	NFIC	Nuclear factor 1 C-type OS=Homo sapiens OX=9606 GN=NFIC PE=1 SV=2	104	K.APGC#VLSNPDQK.G	1.14037	0.890401	0.860731	0.975218	0.976163	0.865761	0.923712	0.866954	0.818093	0.94009	1.01538	0.917975	0.920962	0.895333	0.879091
TAGL2_63	sp|P37802|TAGL2_HUMAN	TAGLN2	Transgelin-2 OS=Homo sapiens OX=9606 GN=TAGLN2 PE=1 SV=3	63	K.DGTVLC#ELINALYPEGQAPVK.K	0.941531	1.06621	1.11614	0.702931	0.934329	1.37314	1.09053	1.32846	0.708152	1.47677	1.00387	0.909535	1.15374	1.2095	1.09246
CGAT2_490	sp|Q8N6G5|CGAT2_HUMAN	CSGALNACT2	Chondroitin sulfate N-acetylgalactosaminyltransferase 2 OS=Homo sapiens OX=9606 GN=CSGALNACT2 PE=1 SV=1	490	R.C#ADELTPEQYR.M	1.15848	0.879664	0.848022	0.595328	0.815744	0.640625	1.14165	0.919103	0.764182	1.04084	1.01907	0.721675	0.728184	1.03037	0.90251
RN121_264	sp|Q9H920|RN121_HUMAN	RNF121	RING finger protein 121 OS=Homo sapiens OX=9606 GN=RNF121 PE=1 SV=1	264	R.GWC#IVGK.K	0.973785	1.02767	1.20592	1.03267	0.910702	0.936166	0.902625	0.96164	1.10871	1.11017	1.00073	1.1193	0.923434	0.932133	1.10944
FLRT2_589	sp|O43155|FLRT2_HUMAN	FLRT2	Leucine-rich repeat transmembrane protein FLRT2 OS=Homo sapiens OX=9606 GN=FLRT2 PE=1 SV=1	589	R.KDDYC#EAGTK.K	1.0385	0.964256	0.91295	1.17794	1.09554	1.07982	0.939791	1.09042	1.01944	0.801339	1.00138	1.04545	1.08768	1.01511	0.91039
E9PMB6_104	tr|E9PMB6|E9PMB6_HUMAN	VPS51	Isoform of Q9UID3, Vacuolar protein sorting-associated protein 51 homolog (Fragment) OS=Homo sapiens OX=9606 GN=VPS51 PE=1 SV=1	104	K.C#VELGAY.-	1.02032	0.98047	1.00898	1.09078	0.854097	0.747327	0.98966	0.941054	1.00637	0.957565	1.0004	1.04988	0.800712	0.965357	0.981968
TRI32_239	sp|Q13049|TRI32_HUMAN	TRIM32	E3 ubiquitin-protein ligase TRIM32 OS=Homo sapiens OX=9606 GN=TRIM32 PE=1 SV=2	239	R.C#DYFLAK.I	1.18938	0.862645	0.786962	1.47901	1.00702	0.87157	0.969235	0.893681	1.00911	0.913054	1.02601	1.13298	0.939293	0.931458	0.961084
S20A1_264	sp|Q8WUM9|S20A1_HUMAN	SLC20A1	Sodium-dependent phosphate transporter 1 OS=Homo sapiens OX=9606 GN=SLC20A1 PE=1 SV=1	264	K.C#SPSESPLM*EK.K	1.08827	0.924973	1.09102	1.37388	1.01279	0.918732	1.0329	1.04673	0.972945	0.824815	1.00662	1.23245	0.965759	1.03981	0.89888
SRGEF_142	sp|Q9UGK8|SRGEF_HUMAN	SERGEF	Secretion-regulating guanine nucleotide exchange factor OS=Homo sapiens OX=9606 GN=SERGEF PE=1 SV=2	142	R.C#VVPQAIELHK.E	0.880793	1.15652	0.885742	0.941871	0.835418	0.845184	0.829152	0.907131	0.765158	1.04664	1.01866	0.913806	0.840301	0.868141	0.905897
RPB1B_30	sp|Q9GZM3|RPB1B_HUMAN	POLR2J2	DNA-directed RNA polymerase II subunit RPB11-b1 OS=Homo sapiens OX=9606 GN=POLR2J2 PE=1 SV=2	30	K.AC#LFTINK.E	0.970603	1.03123	0.956731	1.003	0.892782	0.9605	1.02714	0.903748	0.972594	1.11737	1.00092	0.979864	0.926641	0.965443	1.04498
SAC1_445	sp|Q9NTJ5|SAC1_HUMAN	SACM1L	Phosphatidylinositol-3-phosphatase SAC1 OS=Homo sapiens OX=9606 GN=SACM1L PE=1 SV=2	445	K.NAWADNANAC#AK.Q	1.00642	0.993663	0.9815	1.29379	0.954813	0.93647	0.939759	1.03108	0.965562	0.992781	1.00004	1.13765	0.945642	0.985419	0.979171
DUS4_244	sp|Q13115|DUS4_HUMAN	DUSP4	Dual specificity protein phosphatase 4 OS=Homo sapiens OX=9606 GN=DUSP4 PE=1 SV=1	244	K.C#IPVEDNHK.A	1.04467	0.958996	1.13803	1.44332	0.940887	0.890443	0.994792	0.863602	1.15641	1.63714	1.00183	1.29068	0.915665	0.929197	1.39678
ZN654_971	sp|Q8IZM8|ZN654_HUMAN	ZNF654	Zinc finger protein 654 OS=Homo sapiens OX=9606 GN=ZNF654 PE=2 SV=4	971	K.MPDIEPNSENNC#SSSDIVNGHSEIEQTPLVSSDPALK.I	1.06911	0.939286	1.29238	0.776384	1.78305	1.73884	1.0499	1.08454	1.89892	0.946895	1.0042	1.03438	1.76095	1.06722	1.42291
ZCHC9_213	sp|Q8N567|ZCHC9_HUMAN	ZCCHC9	Zinc finger CCHC domain-containing protein 9 OS=Homo sapiens OX=9606 GN=ZCCHC9 PE=1 SV=2	213	K.GLYADGGGC#K.L	0.843114	1.22862	1.18147	1.53272	1.26319	1.55933	0.879592	1.55483	1.27666	1.29507	1.03587	1.35709	1.41126	1.21721	1.28587
BBX_938	sp|Q8WY36|BBX_HUMAN	BBX	HMG box transcription factor BBX OS=Homo sapiens OX=9606 GN=BBX PE=1 SV=1	938	K.EM*PQAPVLISC#ADQ.-	0.995436	1.00461	0.894563	1.04271	1.03142	1.11713	0.87602	1.06421	0.98128	1.0064	1.00002	0.968638	1.07428	0.970116	0.99384
TRAK1_98	sp|Q9UPV9|TRAK1_HUMAN	TRAK1	Trafficking kinesin-binding protein 1 OS=Homo sapiens OX=9606 GN=TRAK1 PE=1 SV=1	98	K.YFLLC#AER.V	1.02055	0.980263	0.847688	0.914892	0.767741	0.851737	1.06892	0.948662	0.928752	0.887841	1.00041	0.88129	0.809739	1.00879	0.908297
STA13_1090	sp|Q9Y3M8|STA13_HUMAN	STARD13	StAR-related lipid transfer protein 13 OS=Homo sapiens OX=9606 GN=STARD13 PE=1 SV=2	1090	K.GFGHLC#AAEVAR.I	0.948296	1.05767	0.995068	0.857598	0.827692	0.869612	0.734973	0.736986	1.37713	1.17297	1.00298	0.926333	0.848652	0.735979	1.27505
OSBL1_39	sp|Q9BXW6|OSBL1_HUMAN	OSBPL1A	Oxysterol-binding protein-related protein 1 OS=Homo sapiens OX=9606 GN=OSBPL1A PE=1 SV=2	39	R.NEVIADINC#K.G	0.969117	1.03292	0.971594	1.53383	0.948699	0.947885	0.973838	1.04356	0.906461	0.905576	1.00102	1.25271	0.948292	1.0087	0.906019
ZDH18_4	sp|Q9NUE0|ZDH18_HUMAN	ZDHHC18	Palmitoyltransferase ZDHHC18 OS=Homo sapiens OX=9606 GN=ZDHHC18 PE=1 SV=2	4	K.DC#EYQQISPGAAPLPASPGAR.R	1.04468	0.958987	0.832091	1.2499	1.33107	0.944444	0.859246	1.17806	1.47809	1.1237	1.00183	1.041	1.13776	1.01866	1.3009
IQGA2_42	sp|Q13576|IQGA2_HUMAN	IQGAP2	Ras GTPase-activating-like protein IQGAP2 OS=Homo sapiens OX=9606 GN=IQGAP2 PE=1 SV=4	42	R.QNIAYEYLC#HLEEAK.R	1.11501	0.906497	0.941608	1.09373	1.22015	1.19161	1.25745	1.08927	1.58001	0.930954	1.01075	1.01767	1.20588	1.17336	1.25548
KCD17_61	sp|Q8N5Z5|KCD17_HUMAN	KCTD17	BTB/POZ domain-containing protein KCTD17 OS=Homo sapiens OX=9606 GN=KCTD17 PE=1 SV=3	61	R.LC#QGEELQSDRDETGAYLIDR.D	0.965956	1.03653	0.991179	1.26989	1.09045	1.20973	0.935087	0.927063	0.942617	1.28382	1.00124	1.13054	1.15009	0.931075	1.11322
MYOF_1919	sp|Q9NZM1|MYOF_HUMAN	MYOF	Myoferlin OS=Homo sapiens OX=9606 GN=MYOF PE=1 SV=1	1919	K.C#RLDMIPDLK.A	1.15651	0.8808	0.947646	0.8808	0.713631	1.07208	0.887158	0.871269	1.10716	0.760586	1.01866	0.914223	0.892858	0.879213	0.933873
A0A0D9SGF6_2259	tr|A0A0D9SGF6|A0A0D9SGF6_HUMAN	SPTAN1	Isoform of Q13813, Spectrin alpha chain, non-erythrocytic 1 OS=Homo sapiens OX=9606 GN=SPTAN1 PE=1 SV=1	2259	R.SC#MVEESGTLESQLEATK.R	0.957981	1.04587	0.863054	0.996785	0.945325	0.931318	0.840289	0.860022	0.957193	0.808167	1.00193	0.92992	0.938321	0.850156	0.88268
FACE2_328	sp|Q9Y256|FACE2_HUMAN	RCE1	CAAX prenyl protease 2 OS=Homo sapiens OX=9606 GN=RCE1 PE=1 SV=1	328	R.AGDSEAPLC#S.-	0.973927	1.02751	1.09724	1.07412	1.10536	0.927639	0.92329	1.11131	1.0654	1.09641	1.00072	1.08568	1.0165	1.0173	1.08091
LPP_566	sp|Q93052|LPP_HUMAN	LPP	Lipoma-preferred partner OS=Homo sapiens OX=9606 GN=LPP PE=1 SV=1	566	R.DFHVHC#YR.C	1.02117	0.979691	1.38889	0.931719	0.857536	0.873724	0.686648	1.01874	0.884099	1.14015	1.00043	1.1603	0.86563	0.852693	1.01212
WDR19_1332	sp|Q8NEZ3|WDR19_HUMAN	WDR19	WD repeat-containing protein 19 OS=Homo sapiens OX=9606 GN=WDR19 PE=1 SV=2	1332	K.ISDC#TQYLR.T	1.05985	0.946547	1.13179	1.00376	0.856959	0.963177	0.90054	1.03706	0.961095	1.05344	1.0032	1.06777	0.910068	0.968798	1.00727
ETFD_502	sp|Q16134|ETFD_HUMAN	ETFDH	Electron transfer flavoprotein-ubiquinone oxidoreductase, mitochondrial OS=Homo sapiens OX=9606 GN=ETFDH PE=1 SV=2	502	K.DC#TPIEYPK.P	1.02497	0.976222	0.863234	0.891799	0.865445	0.75598	0.926402	0.836921	0.745967	0.797857	1.00059	0.877517	0.810713	0.881662	0.771912
CPSF1_20	sp|Q10570|CPSF1_HUMAN	CPSF1	Cleavage and polyadenylation specificity factor subunit 1 OS=Homo sapiens OX=9606 GN=CPSF1 PE=1 SV=2	20	K.QAHPPTGLEFSMYC#NFFNNSER.N	0.962781	1.04021	1.29743	1.20906	1.41159	1.35871	1.18249	0.98962	1.21611	2.41812	1.0015	1.25325	1.38515	1.08606	1.81711
HUWE1_3213	sp|Q7Z6Z7|HUWE1_HUMAN	HUWE1	E3 ubiquitin-protein ligase HUWE1 OS=Homo sapiens OX=9606 GN=HUWE1 PE=1 SV=3	3213	R.NLC#YHAQTR.H	0.97761	1.02344	1.06686	1.012	1.07548	1.01883	1.1702	1.03593	1.09526	1.08268	1.00052	1.03943	1.04716	1.10307	1.08897
ACPH_292	sp|P13798|ACPH_HUMAN	APEH	Acylamino-acid-releasing enzyme OS=Homo sapiens OX=9606 GN=APEH PE=1 SV=4	292	K.C#ELLSDDSLAVSSPR.L	1.06748	0.940542	0.971693	1.18519	0.957974	0.890975	0.928638	0.921468	0.950056	0.885241	1.00401	1.07844	0.924475	0.925053	0.917648
ZN316_95	sp|A6NFI3|ZN316_HUMAN	ZNF316	Zinc finger protein 316 OS=Homo sapiens OX=9606 GN=ZNF316 PE=1 SV=1	95	K.EVLAEEEC#PALGTQER.L	0.982827	1.01778	1.08542	1.17864	0.989678	1.10194	0.836316	0.920344	1.29028	1.11357	1.00031	1.13203	1.04581	0.87833	1.20193
TONSL_66	sp|Q96HA7|TONSL_HUMAN	TONSL	Tonsoku-like protein OS=Homo sapiens OX=9606 GN=TONSL PE=1 SV=2	66	R.ADDPLGC#AVAHR.K	0.99491	1.00514	0.923198	0.963276	0.811826	0.840242	0.894336	0.834859	0.912324	0.951663	1.00003	0.943237	0.826034	0.864597	0.931993
FIL1L_441	sp|Q4L180|FIL1L_HUMAN	FILIP1L	Filamin A-interacting protein 1-like OS=Homo sapiens OX=9606 GN=FILIP1L PE=1 SV=2	441	K.QEC#YSLK.C	0.930595	1.08059	0.865993	0.855469	1.01077	0.78401	0.770524	0.563465	1.63977	0.7884	1.00559	0.860731	0.897389	0.666994	1.21408
NPTX1_89	sp|Q15818|NPTX1_HUMAN	NPTX1	Neuronal pentraxin-1 OS=Homo sapiens OX=9606 GN=NPTX1 PE=1 SV=2	89	R.C#ESQSTLDPGAGEAR.A	1.0384	0.964337	1.25671	1.888	1.03467	1.1459	1.02155	1.30897	1.14525	1.27178	1.00137	1.57235	1.09029	1.16526	1.20852
FGD3_583	sp|Q5JSP0|FGD3_HUMAN	FGD3	FYVE, RhoGEF and PH domain-containing protein 3 OS=Homo sapiens OX=9606 GN=FGD3 PE=1 SV=1	583	R.DC#FLTQPVAPESTEK.T	0.972343	1.02928	1.01117	1.22221	0.912051	0.971235	0.977823	0.857149	1.07203	1.06641	1.00081	1.11669	0.941643	0.917486	1.06922
RS12_108	sp|P25398|RS12_HUMAN	RPS12	40S ribosomal protein S12 OS=Homo sapiens OX=9606 GN=RPS12 PE=1 SV=3	108	R.KVVGC#SC#VVVK.D	0.9316	1.07924	1.01953	0.938915	0.952306	0.887997	0.866886	1.14002	1.05901	0.98837	1.00542	0.979224	0.920151	1.00345	1.02369
PSME4_958	sp|Q14997|PSME4_HUMAN	PSME4	Proteasome activator complex subunit 4 OS=Homo sapiens OX=9606 GN=PSME4 PE=1 SV=2	958	R.TLTVEGC#EYK.K	1.06293	0.944108	1.02927	1.07073	1.05362	1.02481	1.01887	1.00764	0.978596	1.08375	1.00352	1.05	1.03921	1.01325	1.03118
PSME4_631	sp|Q14997|PSME4_HUMAN	PSME4	Proteasome activator complex subunit 4 OS=Homo sapiens OX=9606 GN=PSME4 PE=1 SV=2	631	R.MVADMC#R.A	0.966038	1.03644	0.974596	1.08326	1.08326	1.09531	0.796359	0.822449	0.952508	0.974089	1.00124	1.02893	1.08929	0.809404	0.963298
PGTB1_147	sp|P53609|PGTB1_HUMAN	PGGT1B	Geranylgeranyl transferase type-1 subunit beta OS=Homo sapiens OX=9606 GN=PGGT1B PE=1 SV=2	147	K.EAC#LAGLR.A	1.09805	0.918024	1.28235	1.07213	1.26548	1.03547	1.5097	1.31961	1.31325	0.954466	1.00804	1.17724	1.15047	1.41465	1.13386
UGGG2_1468	sp|Q9NYU1|UGGG2_HUMAN	UGGT2	UDP-glucose:glycoprotein glucosyltransferase 2 OS=Homo sapiens OX=9606 GN=UGGT2 PE=1 SV=4	1468	K.TIDLC#NNPK.T	0.775817	1.4064	0.576214	0.903349	0.703199	0.797715	0.686921	0.766796	0.738184	1.00253	1.09111	0.739781	0.750457	0.726859	0.870359
UBR4_1033	sp|Q5T4S7|UBR4_HUMAN	UBR4	E3 ubiquitin-protein ligase UBR4 OS=Homo sapiens OX=9606 GN=UBR4 PE=1 SV=1	1033	K.TYINQLSMNSPEMSEC#DILHTLR.W	0.971205	1.03055	1.13597	1.09455	0.990214	1.37286	1.08456	1.32621	1.2654	1.24521	1.00088	1.11526	1.18154	1.20539	1.25531
DCA11_288	sp|Q8TEB1|DCA11_HUMAN	DCAF11	DDB1- and CUL4-associated factor 11 OS=Homo sapiens OX=9606 GN=DCAF11 PE=1 SV=1	288	R.EVLGGANDGC#LYVFDR.E	1.20014	0.857069	0.782078	0.894793	0.879916	0.75928	0.787249	0.841919	1.00513	0.793621	1.02861	0.838436	0.819598	0.814584	0.899373
LRP1_3536	sp|Q07954|LRP1_HUMAN	LRP1	Prolow-density lipoprotein receptor-related protein 1 OS=Homo sapiens OX=9606 GN=LRP1 PE=1 SV=2	3536	R.TC#EPYQFR.C	0.978261	1.02273	1.31068	1.44495	1.07022	1.16667	0.915698	1.25332	1.87129	1.72761	1.00049	1.37782	1.11844	1.08451	1.79945
CNDG2_964	sp|Q86XI2|CNDG2_HUMAN	NCAPG2	Condensin-2 complex subunit G2 OS=Homo sapiens OX=9606 GN=NCAPG2 PE=1 SV=1	964	K.MLEC#IAR.S	0.870743	1.17432	1.25465	0.827612	0.887224	0.897606	1.0123	0.980535	0.970385	0.9	1.02253	1.04113	0.892415	0.996416	0.935193
NF1_93	sp|P21359|NF1_HUMAN	NF1	Neurofibromin OS=Homo sapiens OX=9606 GN=NF1 PE=1 SV=2	93	K.C#LAGQPK.D	1.06287	0.944151	0.998739	1.16786	0.948187	0.84579	0.914111	1.16394	1.01743	0.954882	1.00351	1.0833	0.896989	1.03902	0.986157
IF2G_96	sp|P41091|IF2G_HUMAN	EIF2S3	Eukaryotic translation initiation factor 2 subunit 3 OS=Homo sapiens OX=9606 GN=EIF2S3 PE=1 SV=3	96	K.LDDPSC#PR.P	0.997639	1.00237	0.993165	0.98402	0.952261	0.917241	0.952261	0.976389	1.00528	0.930332	1.00001	0.988593	0.934751	0.964325	0.967805
RNPC3_343	sp|Q96LT9|RNPC3_HUMAN	RNPC3	RNA-binding region-containing protein 3 OS=Homo sapiens OX=9606 GN=RNPC3 PE=1 SV=1	343	K.EQNC#EEK.N	1.01134	0.988909	0.932056	1.05523	0.692557	0.92721	1.3325	1.05315	1.37179	1.66667	1.00013	0.993641	0.809883	1.19283	1.51923
NEUL4_823	sp|Q96JN8|NEUL4_HUMAN	NEURL4	Neuralized-like protein 4 OS=Homo sapiens OX=9606 GN=NEURL4 PE=1 SV=2	823	R.NNYGC#DLDALGTGAR.I	1.00089	0.999107	1.29464	1.71626	0.993783	0.986193	0.896874	1.05103	1.05632	1.31544	1	1.50545	0.989988	0.973954	1.18588
NUB1_317	sp|Q9Y5A7|NUB1_HUMAN	NUB1	NEDD8 ultimate buster 1 OS=Homo sapiens OX=9606 GN=NUB1 PE=1 SV=2	317	K.NC#YGENHQR.L	1.63648	0.719977	0.787247	1.11538	0.700956	0.7553	0.843708	0.835791	1.02634	0.904935	1.17823	0.951316	0.728128	0.839749	0.965636
TAF2_592	sp|Q6P1X5|TAF2_HUMAN	TAF2	Transcription initiation factor TFIID subunit 2 OS=Homo sapiens OX=9606 GN=TAF2 PE=1 SV=3	592	K.HDIPC#HSK.S	1.02109	0.979767	0.979162	1.43824	0.949454	1.21304	0.974701	1.01389	1.06247	1.10564	1.00043	1.2087	1.08125	0.994298	1.08405
PSPC1_216	sp|Q8WXF1|PSPC1_HUMAN	PSPC1	Paraspeckle component 1 OS=Homo sapiens OX=9606 GN=PSPC1 PE=1 SV=1	216	R.C#GDGAFLLTTTPR.P	1.10302	0.914578	1.13408	1.26021	0.82544	0.899877	0.9175	1.04857	0.914325	1.02881	1.0088	1.19714	0.862659	0.983036	0.971568
TDIF2_116	sp|Q5QJE6|TDIF2_HUMAN	DNTTIP2	Deoxynucleotidyltransferase terminal-interacting protein 2 OS=Homo sapiens OX=9606 GN=DNTTIP2 PE=1 SV=2	116	R.QILIAC#SPVSSVR.K	0.964231	1.03853	1.02055	1.28338	1.04775	0.959492	0.971845	1.23119	1.16553	1.25465	1.00138	1.15197	1.00362	1.10152	1.21009
NOG2_257	sp|Q13823|NOG2_HUMAN	GNL2	Nucleolar GTP-binding protein 2 OS=Homo sapiens OX=9606 GN=GNL2 PE=1 SV=1	257	K.C#DLVPTWATK.R	1.04736	0.956741	0.978761	1.44326	1.04039	0.892832	0.990786	1.06	1.13748	1.07545	1.00205	1.21101	0.966612	1.0254	1.10646
MEAK7_292	sp|Q6P9B6|MEAK7_HUMAN	MEAK7	MTOR-associated protein MEAK7 OS=Homo sapiens OX=9606 GN=MEAK7 PE=1 SV=2	292	R.GPC#VAVLEDHDK.H	1.03674	0.965774	0.873842	1.06184	0.973833	0.9689	0.954659	1.15792	0.978956	1.01579	1.00126	0.967843	0.971366	1.05629	0.997371
SCRN1_324	sp|Q12765|SCRN1_HUMAN	SCRN1	Secernin-1 OS=Homo sapiens OX=9606 GN=SCRN1 PE=1 SV=2	324	K.TQSPC#FGDDDPAK.K	0.957373	1.0466	0.913122	1.20244	0.905802	0.94633	0.829769	1.01238	0.894479	0.979878	1.00199	1.05778	0.926066	0.921074	0.937179
ANR17_1260	sp|O75179|ANR17_HUMAN	ANKRD17	Ankyrin repeat domain-containing protein 17 OS=Homo sapiens OX=9606 GN=ANKRD17 PE=1 SV=3	1260	R.NTALTLAC#FQGR.T	1.0526	0.952409	1.04151	1.38688	1.03483	1.13819	0.907269	1.14845	0.951287	1.05168	1.0025	1.21419	1.08651	1.02786	1.00148
LMAN1_230	sp|P49257|LMAN1_HUMAN	LMAN1	Protein ERGIC-53 OS=Homo sapiens OX=9606 GN=LMAN1 PE=1 SV=2	230	K.NDYEFC#AK.V	0.982215	1.01844	0.940928	1.24503	0.891553	0.918324	0.845171	0.929736	0.805147	0.916742	1.00033	1.09298	0.904939	0.887453	0.860944
IFRD2_409	sp|Q12894|IFRD2_HUMAN	IFRD2	Interferon-related developmental regulator 2 OS=Homo sapiens OX=9606 GN=IFRD2 PE=1 SV=3	409	R.AVLHSVEGGEC#EEEIVR.F	0.92655	1.0861	1.33403	0.834103	0.816365	1.17618	1.09285	0.814275	0.616873	1.28033	1.00632	1.08407	0.99627	0.953563	0.948603
KIF15_949	sp|Q9NS87|KIF15_HUMAN	KIF15	Kinesin-like protein KIF15 OS=Homo sapiens OX=9606 GN=KIF15 PE=1 SV=1	949	K.C#EQQMAK.V	1.19102	0.861785	1.31504	1.55756	0.957862	1.08127	1.03298	1.00025	1.15137	1.33088	1.0264	1.4363	1.01957	1.01661	1.24113
NFAT5_566	sp|O94916|NFAT5_HUMAN	NFAT5	Nuclear factor of activated T-cells 5 OS=Homo sapiens OX=9606 GN=NFAT5 PE=1 SV=1	566	K.EISSPARPC#SFEEAMK.A	1.06678	0.941087	0.847162	1.03416	0.847162	0.667849	0.923422	0.773865	1.00301	0.956051	1.00393	0.940662	0.757506	0.848643	0.979532
THOC7_38	sp|Q6I9Y2|THOC7_HUMAN	THOC7	THO complex subunit 7 homolog OS=Homo sapiens OX=9606 GN=THOC7 PE=1 SV=3	38	K.WC#NSGSQEEGYSQYQR.M	0.974106	1.02731	0.835095	1.18797	0.619122	0.634538	0.84855	1.00254	1.11268	0.981366	1.00071	1.01153	0.62683	0.925544	1.04702
PALLD_1319	sp|Q8WX93|PALLD_HUMAN	PALLD	Palladin OS=Homo sapiens OX=9606 GN=PALLD PE=1 SV=3	1319	K.NEAGIVSC#TAR.L	1.00508	0.99497	1.05422	1.33696	0.957531	0.950358	1.04032	1.02204	0.94096	1.0006	1.00003	1.19559	0.953945	1.03118	0.97078
4F2_431	sp|P08195|4F2_HUMAN	SLC3A2	4F2 cell-surface antigen heavy chain OS=Homo sapiens OX=9606 GN=SLC3A2 PE=1 SV=3	431	R.WC#SWSLSQAR.L	0.976594	1.02456	0.959162	0.917831	0.834765	0.970049	0.814538	0.896486	0.895581	0.904719	1.00057	0.938496	0.902407	0.855512	0.90015
TREX1_42	sp|Q9NSU2|TREX1_HUMAN	TREX1	Three-prime repair exonuclease 1 OS=Homo sapiens OX=9606 GN=TREX1 PE=1 SV=2	42	R.C#ALESPPTSQGPPPTVPPPPR.V	1.03192	0.969995	0.805372	1.07258	0.869328	0.805372	0.76488	1.11838	0.874472	0.982431	1.00096	0.938974	0.83735	0.941629	0.928451
PPM1H_191	sp|Q9ULR3|PPM1H_HUMAN	PPM1H	Protein phosphatase 1H OS=Homo sapiens OX=9606 GN=PPM1H PE=1 SV=2	191	K.NSAVLPPTC#LGEEPENTPANSR.T	0.966793	1.03557	1.0267	1.50709	0.915123	0.957102	0.86205	0.99567	0.92641	0.822409	1.00118	1.26689	0.936113	0.92886	0.874409
DAG1_713	sp|Q14118|DAG1_HUMAN	DAG1	Dystroglycan 1 OS=Homo sapiens OX=9606 GN=DAG1 PE=1 SV=2	713	K.ATSITVTGSGSC#R.H	1.17098	0.872587	0.997792	1.40646	0.951078	1.01006	0.940932	1.1202	0.91244	1.02436	1.02179	1.20212	0.980567	1.03056	0.968401
DYL2_24	sp|Q96FJ2|DYL2_HUMAN	DYNLL2	Dynein light chain 2, cytoplasmic OS=Homo sapiens OX=9606 GN=DYNLL2 PE=1 SV=1	24	K.NADM*SEDMQQDAVDC#ATQAM*EK.Y	0.993103	1.00699	0.928261	1.2436	0.891405	0.907068	0.929428	0.99258	0.902146	0.942697	1.00005	1.08593	0.899236	0.961004	0.922422
MORC3_632	sp|Q14149|MORC3_HUMAN	MORC3	MORC family CW-type zinc finger protein 3 OS=Homo sapiens OX=9606 GN=MORC3 PE=1 SV=3	632	R.C#DQGNTAATQTEVPSLVVK.K	1.08073	0.930496	0.967833	1.44047	0.877654	0.92932	0.986655	0.90497	1.01862	0.896697	1.00561	1.20415	0.903487	0.945812	0.95766
MMP2_305	sp|P08253|MMP2_HUMAN	MMP2	72 kDa type IV collagenase OS=Homo sapiens OX=9606 GN=MMP2 PE=1 SV=2	305	R.FQGTSYDSC#TTEGR.T	0.833968	1.24858	1.09426	1.13831	0.778419	1.21736	0.913973	0.865252	1.13243	1.55408	1.04127	1.11628	0.99789	0.889612	1.34325
DFFB_306	sp|O76075|DFFB_HUMAN	DFFB	DNA fragmentation factor subunit beta OS=Homo sapiens OX=9606 GN=DFFB PE=1 SV=1	306	K.LVHIVC#HK.K	0.9985	1.0015	0.968614	0.864724	0.955603	0.935086	0.924603	0.893833	0.941985	1.00409	1	0.916669	0.945345	0.909218	0.973039
MBB1A_338	sp|Q9BQG0|MBB1A_HUMAN	MYBBP1A	Myb-binding protein 1A OS=Homo sapiens OX=9606 GN=MYBBP1A PE=1 SV=2	338	R.HYGEHVC#TAK.L	1.01352	0.986838	0.980655	1.07897	1.01635	1.06088	0.986892	1.12716	1.00541	1.0264	1.00018	1.02981	1.03861	1.05702	1.01591
NBL1_35	sp|P41271|NBL1_HUMAN	NBL1	Neuroblastoma suppressor of tumorigenicity 1 OS=Homo sapiens OX=9606 GN=NBL1 PE=1 SV=2	35	K.SAWC#EAK.N	0.922674	1.09147	1.7469	0.731049	0.626892	1.14658	1.15599	0.578947	0.683495	0.977778	1.00707	1.23897	0.886736	0.86747	0.830636
FYV1_1316	sp|Q9Y2I7|FYV1_HUMAN	PIKFYVE	1-phosphatidylinositol 3-phosphate 5-kinase OS=Homo sapiens OX=9606 GN=PIKFYVE PE=1 SV=3	1316	K.ELDSPVPGYQHTILTYSWC#R.I	1.0043	0.99574	1.03178	0.98879	1.00494	1.05745	1.04962	1.27837	1.16034	1.20801	1.00002	1.01029	1.0312	1.16399	1.18417
RBM39_454	sp|Q14498|RBM39_HUMAN	RBM39	RNA-binding protein 39 OS=Homo sapiens OX=9606 GN=RBM39 PE=1 SV=2	454	K.DDVIEEC#NK.H	1.04474	0.958932	0.922384	1.19427	0.955606	0.841056	0.945579	1.00646	0.955982	0.932011	1.00184	1.05833	0.898331	0.976022	0.943997
CD37L_233	sp|Q7L3B6|CD37L_HUMAN	CDC37L1	Hsp90 co-chaperone Cdc37-like 1 OS=Homo sapiens OX=9606 GN=CDC37L1 PE=1 SV=1	233	K.NC#NVDPR.G	0.88714	1.14576	1.48681	1.54261	0.841006	0.779842	0.916822	1.03244	0.905046	0.838148	1.01645	1.51471	0.810424	0.974633	0.871597
CNBP_54	sp|P62633|CNBP_HUMAN	CNBP	CCHC-type zinc finger nucleic acid binding protein OS=Homo sapiens OX=9606 GN=CNBP PE=1 SV=1	54	R.GFQFVSSSLPDIC#YR.C	0.949	1.05679	1.00207	0.831557	1.04583	1.05083	0.925048	1.05679	0.990987	0.954617	1.0029	0.916814	1.04833	0.990921	0.972802
PHAX_78	sp|Q9H814|PHAX_HUMAN	PHAX	Phosphorylated adapter RNA export protein OS=Homo sapiens OX=9606 GN=PHAX PE=1 SV=1	78	R.AVESVDSSEESFSDSDDDSC#LWK.R	1.04084	0.962248	0.937553	0.96394	0.944285	1.17011	0.792671	0.867317	0.815476	1.08587	1.00154	0.950747	1.0572	0.829994	0.950671
TRI34_239	sp|Q9BYJ4|TRI34_HUMAN	TRIM34	Tripartite motif-containing protein 34 OS=Homo sapiens OX=9606 GN=TRIM34 PE=1 SV=2	239	R.ELISDVEC#R.S	0.9995	1.0005	1.0063	1.04758	1.03363	1.13555	1.22897	1.19587	1.17981	1.34274	1	1.02694	1.08459	1.21242	1.26127
DDI2_332	sp|Q5TDH0|DDI2_HUMAN	DDI2	Protein DDI1 homolog 2 OS=Homo sapiens OX=9606 GN=DDI2 PE=1 SV=1	332	R.HQC#SIDLK.K	0.980469	1.02032	0.855712	1.03186	0.831271	0.95711	0.821953	0.93682	0.88145	1.02138	1.0004	0.943787	0.894191	0.879387	0.951415
HAUS4_27	sp|Q9H6D7|HAUS4_HUMAN	HAUS4	HAUS augmin-like complex subunit 4 OS=Homo sapiens OX=9606 GN=HAUS4 PE=1 SV=1	27	K.QLPPC#NLSK.E	1.02352	0.977532	0.921613	0.851504	0.869285	0.886905	0.858433	1.0479	1.15683	1.14598	1.00053	0.886558	0.878095	0.953165	1.1514
MCES_73	sp|O43148|MCES_HUMAN	RNMT	mRNA cap guanine-N7 methyltransferase OS=Homo sapiens OX=9606 GN=RNMT PE=1 SV=1	73	K.ESSSC#GK.D	0.929797	1.08167	0.844994	0.883102	0.800127	0.989304	0.825198	0.89951	1.00035	0.891335	1.00573	0.864048	0.894715	0.862354	0.945843
CO3_1489	sp|P01024|CO3_HUMAN	C3	Complement C3 OS=Homo sapiens OX=9606 GN=C3 PE=1 SV=2	1489	K.VYAYYNLEESC#TR.F	0.96204	1.04108	1.17692	0.899216	0.828852	0.85741	1.09401	1.04901	1.33086	1.03951	1.00156	1.03807	0.843131	1.07151	1.18519
PKHF1_158	sp|Q96S99|PKHF1_HUMAN	PLEKHF1	Pleckstrin homology domain-containing family F member 1 OS=Homo sapiens OX=9606 GN=PLEKHF1 PE=1 SV=3	158	K.ATDIC#M*R.C	0.945729	1.06088	0.838998	0.93002	0.712177	0.931812	0.878344	0.95046	1.03327	1.06289	1.0033	0.884509	0.821995	0.914402	1.04808
FBXW5_82	sp|Q969U6|FBXW5_HUMAN	FBXW5	F-box/WD repeat-containing protein 5 OS=Homo sapiens OX=9606 GN=FBXW5 PE=1 SV=1	82	R.LYDTVPC#VEVQTLR.E	0.947965	1.05808	1.04338	0.982993	1.03411	1.05892	0.987949	0.979517	1.11599	1.01286	1.00302	1.01318	1.04651	0.983733	1.06442
SETMR_12	sp|Q53H47|SETMR_HUMAN	SETMAR	Histone-lysine N-methyltransferase SETMAR OS=Homo sapiens OX=9606 GN=SETMAR PE=1 SV=2	12	K.TTRPC#GMAEFK.E	1.13051	0.896504	0.795379	1.07477	1.00809	0.835783	0.908649	1.03114	0.891312	0.91693	1.01351	0.935076	0.921938	0.969894	0.904121
HDGF_12	sp|P51858|HDGF_HUMAN	HDGF	Hepatoma-derived growth factor OS=Homo sapiens OX=9606 GN=HDGF PE=1 SV=1	12	K.C#GDLVFAK.M	1.00333	0.99669	0.860734	1.01641	0.800374	0.84048	0.812347	0.894673	0.831044	0.860622	1.00001	0.938574	0.820427	0.85351	0.845833
PTN6_361	sp|P29350|PTN6_HUMAN	PTPN6	Tyrosine-protein phosphatase non-receptor type 6 OS=Homo sapiens OX=9606 GN=PTPN6 PE=1 SV=1	361	K.C#VPYWPEVGM*QR.A	1.03259	0.969406	1.05111	1.01341	1.01691	0.976359	0.958542	1.13907	1.03166	1.03504	1.001	1.03226	0.996635	1.04881	1.03335
LSP1_36	sp|P33241|LSP1_HUMAN	LSP1	Lymphocyte-specific protein 1 OS=Homo sapiens OX=9606 GN=LSP1 PE=1 SV=1	36	R.EELLGPTAQWSVEDEEEAVHEQC#QHER.D	0.990532	1.00965	1.04106	0.945726	1.04106	1.08079	0.984461	1.04465	1.16928	1.0571	1.00009	0.993394	1.06092	1.01455	1.11319
FBW1B_272	sp|Q9UKB1|FBW1B_HUMAN	FBXW11	F-box/WD repeat-containing protein 11 OS=Homo sapiens OX=9606 GN=FBXW11 PE=1 SV=1	272	K.TSLEC#LK.V	0.908222	1.11241	0.712307	1.2498	0.785822	0.675786	0.934744	0.811853	0.694641	0.853373	1.01032	0.981054	0.730804	0.873298	0.774007
DHX29_1025	sp|Q7Z478|DHX29_HUMAN	DHX29	ATP-dependent RNA helicase DHX29 OS=Homo sapiens OX=9606 GN=DHX29 PE=1 SV=2	1025	K.C#NLGSPEDFLSK.A	1.0266	0.974742	0.997113	1.32426	0.914526	0.941167	1.04477	1.01131	1.01528	1.01447	1.00067	1.16069	0.927846	1.02804	1.01487
CBX8_142	sp|Q9HC52|CBX8_HUMAN	CBX8	Chromobox protein homolog 8 OS=Homo sapiens OX=9606 GN=CBX8 PE=1 SV=3	142	R.NMGLSPPASSTSTSSTC#R.A	1.09089	0.923087	0.855851	0.895775	0.851406	0.971524	0.879827	0.872404	1.00992	0.95104	1.00699	0.875813	0.911465	0.876116	0.980479
CP2S1_155	sp|Q96SQ9|CP2S1_HUMAN	CYP2S1	Cytochrome P450 2S1 OS=Homo sapiens OX=9606 GN=CYP2S1 PE=1 SV=2	155	R.C#LVETFQGTEGR.P	1.148	0.885801	0.983398	1.0344	0.882468	1.00222	0.948714	0.956451	0.804721	0.788384	1.0169	1.0089	0.942345	0.952582	0.796552
TCPG_372	sp|P49368|TCPG_HUMAN	CCT3	T-complex protein 1 subunit gamma OS=Homo sapiens OX=9606 GN=CCT3 PE=1 SV=4	372	K.AC#TILLR.G	1.02328	0.977756	0.984184	1.21894	1.00247	0.875456	0.979889	1.0016	0.930401	0.853822	1.00052	1.10156	0.938964	0.990742	0.892111
EPC2_626	sp|Q52LR7|EPC2_HUMAN	EPC2	Enhancer of polycomb homolog 2 OS=Homo sapiens OX=9606 GN=EPC2 PE=1 SV=2	626	K.AQGSSTSDC#MSK.T	1.06758	0.940464	1.09622	1.07491	1.01348	1.00352	1.10837	1.04433	1.53528	1.07688	1.00402	1.08556	1.0085	1.07635	1.30608
C170B_507	sp|Q9Y4F5|C170B_HUMAN	CEP170B	Centrosomal protein of 170 kDa protein B OS=Homo sapiens OX=9606 GN=CEP170B PE=1 SV=4	507	R.LAQDFMAQC#LR.E	1.0808	0.930438	0.938382	1.09437	0.840426	1.04766	0.874136	1.10153	1.06085	1.10635	1.00562	1.01638	0.944042	0.98783	1.0836
G3V126_7	tr|G3V126|G3V126_HUMAN	ATP6V1H	Isoform of Q9UI12, V-type proton ATPase subunit H OS=Homo sapiens OX=9606 GN=ATP6V1H PE=1 SV=1	7	-.M*ISAEDC#EFIQR.F	0.983041	1.01755	1.03229	0.908077	0.98793	0.867618	1.03143	0.978199	0.990558	0.927353	1.0003	0.970184	0.927774	1.00482	0.958955
IPO4_400	sp|Q8TEX9|IPO4_HUMAN	IPO4	Importin-4 OS=Homo sapiens OX=9606 GN=IPO4 PE=1 SV=2	400	R.LLPPLLQIVC#K.G	1.02179	0.979123	1.60807	1.10597	1.26971	1.13511	0.910319	1.32227	1.29365	1.56593	1.00045	1.35702	1.20241	1.11629	1.42979
BRE1B_986	sp|O75150|BRE1B_HUMAN	RNF40	E3 ubiquitin-protein ligase BRE1B OS=Homo sapiens OX=9606 GN=RNF40 PE=1 SV=5	986	K.C#NAAFGAHDFHR.I	0.937428	1.07152	0.917818	1.47038	0.805838	1.13908	0.966182	0.95122	0.846657	1.01153	1.00448	1.1941	0.97246	0.958701	0.929092
DEK_222	sp|P35659|DEK_HUMAN	DEK	Protein DEK OS=Homo sapiens OX=9606 GN=DEK PE=1 SV=1	222	K.C#PEILSDESSSDEDEKK.N	1.07894	0.931822	1.01295	1.43551	0.924785	0.879478	0.938596	0.98032	0.960685	0.903719	1.00538	1.22423	0.902131	0.959458	0.932202
TXNL1_161	sp|O43396|TXNL1_HUMAN	TXNL1	Thioredoxin-like protein 1 OS=Homo sapiens OX=9606 GN=TXNL1 PE=1 SV=3	161	K.DTTFLESDC#DEQLLITVAFNQPVK.L	1.02579	0.975479	0.892995	1.01307	0.895461	0.98646	0.928278	0.993717	0.975577	0.984364	1.00063	0.953033	0.940961	0.960998	0.97997
1433G_112	sp|P61981|1433G_HUMAN	YWHAG	14-3-3 protein gamma OS=Homo sapiens OX=9606 GN=YWHAG PE=1 SV=2	112	K.NC#SETQYESK.V	1.05311	0.951988	1.02706	1.25622	0.905581	0.960579	0.903089	0.995065	0.970834	0.933127	1.00255	1.14164	0.93308	0.949077	0.951981
HPF1_152	sp|Q9NWY4|HPF1_HUMAN	HPF1	Histone PARylation factor 1 OS=Homo sapiens OX=9606 GN=HPF1 PE=1 SV=2	152	K.NC#IIVPNGDNVFAAVK.L	1.00091	0.999093	1.20686	1.3062	1.14329	1.06565	1.07582	1.13517	1.1693	1.03044	1	1.25653	1.10447	1.1055	1.09987
MORC3_671	sp|Q14149|MORC3_HUMAN	MORC3	MORC family CW-type zinc finger protein 3 OS=Homo sapiens OX=9606 GN=MORC3 PE=1 SV=3	671	R.NDAVILPSC#VEAEAK.I	0.985686	1.01474	1.0369	1.5324	0.904196	0.939861	0.909818	1.06639	0.935672	0.978071	1.00021	1.28465	0.922029	0.988105	0.956871
ZN407_1127	sp|Q9C0G0|ZN407_HUMAN	ZNF407	Zinc finger protein 407 OS=Homo sapiens OX=9606 GN=ZNF407 PE=1 SV=2	1127	R.NAADC#SILNENTNLDM*SK.V	1.14584	0.887091	0.966904	0.985657	0.879733	0.876887	1.05881	0.948853	1.06435	0.959677	1.01647	0.976281	0.87831	1.00383	1.01202
DCNL1_131	sp|Q96GG9|DCNL1_HUMAN	DCUN1D1	DCN1-like protein 1 OS=Homo sapiens OX=9606 GN=DCUN1D1 PE=1 SV=1	131	K.QEFMDGM*TELGC#DSIEK.L	0.991121	1.00904	0.947817	1.10146	0.901587	0.953318	0.90615	0.972786	0.901562	0.936783	1.00008	1.02464	0.927452	0.939468	0.919173
DYST-8_4495	sp|Q03001-8|DYST-8_HUMAN	DST	Isoform of Q03001, Isoform 2 of Dystonin OS=Homo sapiens OX=9606 GN=DST PE=1 SV=4	4495	R.WETVC#ALSISK.Q	0.937763	1.07109	0.970864	1.13048	1.0186	1.03296	1.11106	1.11245	1.0292	1.04801	1.00442	1.05067	1.02578	1.11176	1.03861
SAFB2_449	sp|Q14151|SAFB2_HUMAN	SAFB2	Scaffold attachment factor B2 OS=Homo sapiens OX=9606 GN=SAFB2 PE=1 SV=1	449	R.C#YGFVTM*STSDEATK.C	1.02672	0.974639	0.92775	1.12656	0.927803	0.90981	0.896291	0.911102	0.920088	0.860618	1.00068	1.02716	0.918807	0.903696	0.890353
MK11_162	sp|Q15759|MK11_HUMAN	MAPK11	Mitogen-activated protein kinase 11 OS=Homo sapiens OX=9606 GN=MAPK11 PE=1 SV=2	162	K.PSNVAVNEDC#ELR.I	0.943494	1.06371	1.01975	0.950186	0.925493	0.788758	0.883082	0.985809	0.9547	0.923367	1.0036	0.98497	0.857126	0.934446	0.939033
ARMX3_52	sp|Q9UH62|ARMX3_HUMAN	ARMCX3	Armadillo repeat-containing X-linked protein 3 OS=Homo sapiens OX=9606 GN=ARMCX3 PE=1 SV=1	52	K.M*AEGGSGDVDDAGDC#SGAR.Y	0.989231	1.01101	0.571048	1.13005	0.78799	0.722472	0.593721	0.689175	0.623666	0.784146	1.00012	0.85055	0.755231	0.641448	0.703906
ZDH21_92	sp|Q8IVQ6|ZDH21_HUMAN	ZDHHC21	Palmitoyltransferase ZDHHC21 OS=Homo sapiens OX=9606 GN=ZDHHC21 PE=1 SV=1	92	R.EFWELC#NK.C	0.921095	1.09369	0.799229	0.938886	1.05888	0.914865	0.829268	0.852796	0.893324	0.975847	1.00739	0.869058	0.986875	0.841032	0.934585
CBX5_160	sp|P45973|CBX5_HUMAN	CBX5	Chromobox protein homolog 5 OS=Homo sapiens OX=9606 GN=CBX5 PE=1 SV=1	160	K.C#PQIVIAFYEER.L	0.959071	1.04458	0.906344	1.09475	0.962061	0.960385	0.913047	1.00754	0.921169	0.926256	1.00182	1.00055	0.961223	0.960294	0.923712
CC71L_161	sp|Q8N9Z2|CC71L_HUMAN	CCDC71L	Coiled-coil domain-containing protein 71L OS=Homo sapiens OX=9606 GN=CCDC71L PE=1 SV=2	161	R.KPRPPPPPPPPPEESC#PAK.P	0.992501	1.00761	0.901622	0.877635	0.921502	0.828699	0.878814	1.0009	1.03732	0.896749	1.00006	0.889628	0.875101	0.939857	0.967037
PP2AB_269	sp|P62714|PP2AB_HUMAN	PPP2CB	Serine/threonine-protein phosphatase 2A catalytic subunit beta isoform OS=Homo sapiens OX=9606 GN=PPP2CB PE=1 SV=1	269	R.C#GNQAAIM*ELDDTLK.Y	1.03971	0.963208	1.02641	1.42705	0.925686	0.916184	0.887952	0.980407	0.894367	0.893356	1.00146	1.22673	0.920935	0.934179	0.893861
TBL3_696	sp|Q12788|TBL3_HUMAN	TBL3	Transducin beta-like protein 3 OS=Homo sapiens OX=9606 GN=TBL3 PE=1 SV=2	696	R.DPEAC#EK.L	1.03264	0.969361	1.15284	1.46452	1.04244	0.91339	1.02367	1.15892	1.08965	1.29722	1.001	1.30868	0.977913	1.0913	1.19344
C9JM51_26	tr|C9JM51|C9JM51_HUMAN	ARPC1B	Isoform of O15143, Actin-related protein 2/3 complex subunit 1B (Fragment) OS=Homo sapiens OX=9606 GN=ARPC1B PE=1 SV=2	26	R.TQIAIC#PNNH.-	0.967925	1.03427	0.853804	1.15947	1.00658	0.804189	0.807355	0.975038	1.0338	0.865267	1.0011	1.00664	0.905385	0.891196	0.949533
MTOR_1660	sp|P42345|MTOR_HUMAN	MTOR	Serine/threonine-protein kinase mTOR OS=Homo sapiens OX=9606 GN=MTOR PE=1 SV=1	1660	K.YASLC#GK.S	1.04375	0.959771	1.03929	0.993596	1.02248	1.02219	1.0664	0.995042	1.0735	1.19062	1.00176	1.01644	1.02233	1.03072	1.13206
SC31A_1130	sp|O94979|SC31A_HUMAN	SEC31A	Protein transport protein Sec31A OS=Homo sapiens OX=9606 GN=SEC31A PE=1 SV=3	1130	R.C#LSSATDPQTK.R	1.01083	0.989401	1.00837	1.07992	0.856255	0.918779	1.00285	0.981271	0.962885	1.01878	1.00011	1.04415	0.887517	0.992062	0.990831
TOM70_544	sp|O94826|TOM70_HUMAN	TOMM70	Mitochondrial import receptor subunit TOM70 OS=Homo sapiens OX=9606 GN=TOMM70 PE=1 SV=1	544	K.C#DFAYETMGTIEVQR.G	1.19588	0.859256	1.00582	1.1238	0.949096	0.920606	0.788348	0.940393	0.949096	0.967566	1.02757	1.06481	0.934851	0.86437	0.958331
TFR1_353	sp|P02786|TFR1_HUMAN	TFRC	Transferrin receptor protein 1 OS=Homo sapiens OX=9606 GN=TFRC PE=1 SV=2	353	K.LFGNM*EGDC#PSDWK.T	1.05237	0.952596	0.996767	1.05898	0.969325	0.969325	0.887952	1.00629	0.991606	0.959976	1.00248	1.02787	0.969325	0.947121	0.975791
AR6P6_48	sp|Q8N6S5|AR6P6_HUMAN	ARL6IP6	ADP-ribosylation factor-like protein 6-interacting protein 6 OS=Homo sapiens OX=9606 GN=ARL6IP6 PE=1 SV=1	48	R.PSYSSFTQGDSWGEGEVDEEEGC#DQVAR.D	0.943974	1.0631	0.738762	0.853918	0.808468	0.65013	0.737675	0.662153	0.653094	0.999501	1.00354	0.79634	0.729299	0.699914	0.826298
MARC2_78	sp|Q969Z3|MARC2_HUMAN	MTARC2	Mitochondrial amidoxime reducing component 2 OS=Homo sapiens OX=9606 GN=MTARC2 PE=1 SV=1	78	K.GVPVSEAEC#TAM*GLR.S	1.0229	0.978099	0.875016	0.957942	1.11033	1.01591	0.913014	0.902761	1.18075	0.97894	1.0005	0.916479	1.06312	0.907888	1.07984
ZN561_17	sp|Q8N587|ZN561_HUMAN	ZNF561	Zinc finger protein 561 OS=Homo sapiens OX=9606 GN=ZNF561 PE=1 SV=2	17	R.EPIC#PFEEK.T	0.858025	1.19828	0.813394	0.942018	0.81979	1.09067	1.84786	1.45974	1.34227	0.978108	1.02815	0.877706	0.955231	1.6538	1.16019
BANP_74	sp|Q8N9N5|BANP_HUMAN	BANP	Protein BANP OS=Homo sapiens OX=9606 GN=BANP PE=1 SV=3	74	K.LQALEATC#K.S	1.00209	0.997922	0.940005	0.975793	0.846609	0.984562	0.900099	1.01215	0.992462	1.12554	1	0.957899	0.915585	0.956125	1.059
AGK_34	sp|Q53H12|AGK_HUMAN	AGK	Acylglycerol kinase, mitochondrial OS=Homo sapiens OX=9606 GN=AGK PE=1 SV=2	34	K.HC#DNLLR.R	1.0043	0.995732	1.01213	1.04819	0.944174	0.917098	0.924116	1.04457	0.942786	1.21047	1.00002	1.03016	0.930636	0.984341	1.07663
CND1_121	sp|Q15021|CND1_HUMAN	NCAPD2	Condensin complex subunit 1 OS=Homo sapiens OX=9606 GN=NCAPD2 PE=1 SV=3	121	K.MNC#YALIR.L	0.991056	1.00911	0.891799	1.15963	0.924146	0.697124	0.854258	0.99303	0.987412	0.682538	1.00008	1.02572	0.810635	0.923644	0.834975
HTR5B_356	sp|Q9P2D3|HTR5B_HUMAN	HEATR5B	HEAT repeat-containing protein 5B OS=Homo sapiens OX=9606 GN=HEATR5B PE=1 SV=2	356	R.C#VSFILR.A	1.06021	0.946259	1.44896	1.34961	1.49356	1.19776	1.23535	1.94093	1.31226	1.55942	1.00324	1.39929	1.34566	1.58814	1.43584
AFAD_1206	sp|P55196|AFAD_HUMAN	AFDN	Afadin OS=Homo sapiens OX=9606 GN=AFDN PE=1 SV=3	1206	K.ITSVSTGNLC#TEEQTPPPRPEAYPIPTQTYTR.E	0.965797	1.03671	0.873406	0.865676	1.24727	1.13651	0.976123	0.911178	0.982425	1.11341	1.00126	0.869541	1.19189	0.94365	1.04792
LEG9C_74	sp|Q6DKI2|LEG9C_HUMAN	LGALS9C	Galectin-9C OS=Homo sapiens OX=9606 GN=LGALS9C PE=1 SV=2	74	R.FEDGGYVVC#NTR.Q	0.97349	1.02799	0.954504	1.08584	0.939518	0.919643	0.904504	0.935356	0.99065	0.993046	1.00074	1.02017	0.929581	0.91993	0.991848
ERBB3_323	sp|P21860|ERBB3_HUMAN	ERBB3	Receptor tyrosine-protein kinase erbB-3 OS=Homo sapiens OX=9606 GN=ERBB3 PE=1 SV=1	323	K.MCEPC#GGLCPK.A	0.93445	1.07544	1.00017	0.972706	1.0855	0.983868	0.789432	0.955581	0.842495	0.966983	1.00495	0.986438	1.03469	0.872506	0.904739
F13A_410	sp|P00488|F13A_HUMAN	F13A1	Coagulation factor XIII A chain OS=Homo sapiens OX=9606 GN=F13A1 PE=1 SV=4	410	R.C#GPASVQAIK.H	1.02358	0.977484	1.00628	1.59147	0.877634	0.874267	0.853501	1.01673	1.05137	0.914403	1.00053	1.29887	0.87595	0.935115	0.982885
DLGP4_800	sp|Q9Y2H0|DLGP4_HUMAN	DLGAP4	Disks large-associated protein 4 OS=Homo sapiens OX=9606 GN=DLGAP4 PE=1 SV=3	800	R.NLSYGDNSDPALEASSLPPPDPWLETSSSSPAEPAQPGAC#R.R	0.984264	1.01625	1.03659	0.903762	1.04772	0.992515	0.761369	1.17804	1.01129	0.870993	1.00026	0.970174	1.02012	0.969704	0.94114
CELF1_119	sp|Q92879|CELF1_HUMAN	CELF1	CUGBP Elav-like family member 1 OS=Homo sapiens OX=9606 GN=CELF1 PE=1 SV=2	119	K.C#TENDIR.V	1.03674	0.965776	0.994701	1.20609	0.997689	0.941606	0.975431	1.02093	0.997171	1.03154	1.00126	1.1004	0.969648	0.998179	1.01435
TNPO3_912	sp|Q9Y5L0|TNPO3_HUMAN	TNPO3	Transportin-3 OS=Homo sapiens OX=9606 GN=TNPO3 PE=1 SV=3	912	K.QVC#WALR.D	0.999606	1.00039	1.03847	1.10291	1.08198	0.972965	1.0266	0.963726	0.988699	1.15474	1	1.07069	1.02747	0.995165	1.07172
LIPB1_35	sp|Q86W92|LIPB1_HUMAN	PPFIBP1	Liprin-beta-1 OS=Homo sapiens OX=9606 GN=PPFIBP1 PE=1 SV=2	35	K.ALEYSNGIFDC#QSPTSPFM*GSLR.A	0.887876	1.14454	1.10612	0.889992	0.932196	0.922982	1.17576	0.976045	1.35163	0.792433	1.01621	0.998056	0.927589	1.0759	1.07203
MACF1_3173	sp|Q9UPN3|MACF1_HUMAN	MACF1	Microtubule-actin cross-linking factor 1, isoforms 1/2/3/5 OS=Homo sapiens OX=9606 GN=MACF1 PE=1 SV=4	3173	K.HQISSSNEC#K.E	0.933153	1.07716	0.968126	1.04381	0.996395	0.917054	1.13465	1.19965	0.918272	1.23118	1.00516	1.00597	0.956724	1.16715	1.07473
NAKD2_58	sp|Q4G0N4|NAKD2_HUMAN	NADK2	NAD kinase 2, mitochondrial OS=Homo sapiens OX=9606 GN=NADK2 PE=1 SV=2	58	R.ELAGC#GSR.A	1.1334	0.894696	1.48849	1.07678	1.04395	0.979798	0.906542	1.27772	1.48849	1.39904	1.01405	1.28264	1.01187	1.09213	1.44376
MTOR_2400	sp|P42345|MTOR_HUMAN	MTOR	Serine/threonine-protein kinase mTOR OS=Homo sapiens OX=9606 GN=MTOR PE=1 SV=1	2400	R.ITC#HTVMEVLR.E	1.19319	0.860651	1.38552	1.27552	0.959133	1.07018	0.874595	1.18273	1.21686	1.92236	1.02692	1.33052	1.01466	1.02866	1.56961
CNOT9_252	sp|Q92600|CNOT9_HUMAN	CNOT9	CCR4-NOT transcription complex subunit 9 OS=Homo sapiens OX=9606 GN=CNOT9 PE=1 SV=1	252	R.QC#LPDQLK.D	0.881845	1.15472	1.06455	1.02243	0.849159	0.824124	0.967458	1.09605	0.856689	1.40072	1.01828	1.04349	0.836642	1.03176	1.12871
DAA10_167	sp|Q96MX6|DAA10_HUMAN	DNAAF10	Dynein axonemal assembly factor 10 OS=Homo sapiens OX=9606 GN=DNAAF10 PE=1 SV=1	167	R.DC#WTVAFGNAYNQEER.V	1.0138	0.986568	1.04835	0.941654	0.841674	1.09525	1.06291	1.11597	1.16548	1.00279	1.00019	0.995004	0.968464	1.08944	1.08413
ATPF1_321	sp|Q5TC12|ATPF1_HUMAN	ATPAF1	ATP synthase mitochondrial F1 complex assembly factor 1 OS=Homo sapiens OX=9606 GN=ATPAF1 PE=1 SV=1	321	K.C#AQNQNK.T	0.986084	1.01431	0.895814	1.30109	0.883652	0.871463	0.920331	1.06071	0.854518	1.00878	1.0002	1.09845	0.877557	0.99052	0.931647
SOCS6_342	sp|O14544|SOCS6_HUMAN	SOCS6	Suppressor of cytokine signaling 6 OS=Homo sapiens OX=9606 GN=SOCS6 PE=1 SV=2	342	R.C#HLNFDPNSAPGVAR.V	1.07515	0.934669	1.06955	1.20253	1.05782	0.975684	1.0101	1.18355	1.0975	1.15238	1.00491	1.13604	1.01675	1.09683	1.12494
GAN_570	sp|Q9H2C0|GAN_HUMAN	GAN	Gigaxonin OS=Homo sapiens OX=9606 GN=GAN PE=1 SV=1	570	R.TGC#AALR.I	0.935855	1.07358	1.37939	1.45246	1.05566	1.13065	1.1329	1.17684	1.18234	1.09161	1.00472	1.41593	1.09315	1.15487	1.13697
DOC11_615	sp|Q5JSL3|DOC11_HUMAN	DOCK11	Dedicator of cytokinesis protein 11 OS=Homo sapiens OX=9606 GN=DOCK11 PE=1 SV=2	615	K.NC#QNITVEVEEFVPEM*TK.Y	1.00367	0.996358	0.907838	1.09415	0.860496	1.01673	0.940119	0.957716	0.837593	0.862479	1.00001	1.001	0.938611	0.948918	0.850036
UBFD1_33	sp|O14562|UBFD1_HUMAN	UBFD1	Ubiquitin domain-containing protein UBFD1 OS=Homo sapiens OX=9606 GN=UBFD1 PE=1 SV=2	33	R.PVNC#LEAEAAAGAAAEDSGAAR.G	1.07638	0.933745	0.756406	0.904299	0.864464	0.86023	0.834184	0.891561	0.89224	0.779658	1.00506	0.830353	0.862347	0.862873	0.835949
CIAO3_270	sp|Q9H6Q4|CIAO3_HUMAN	CIAO3	Cytosolic iron-sulfur assembly component 3 OS=Homo sapiens OX=9606 GN=CIAO3 PE=1 SV=1	270	R.DVDC#VLTTGEVFR.L	1.05937	0.946927	0.954034	0.605357	0.762369	0.811005	0.818841	1.15831	0.807143	0.592657	1.00315	0.779695	0.786687	0.988577	0.6999
ADAT1_233	sp|Q9BUB4|ADAT1_HUMAN	ADAT1	tRNA-specific adenosine deaminase 1 OS=Homo sapiens OX=9606 GN=ADAT1 PE=1 SV=1	233	K.SGPISPGIHSC#DLTVEGLATVTR.I	0.961003	1.0423	0.761029	0.947802	0.946935	1.22776	0.782313	1.21336	0.932432	0.950413	1.00165	0.854416	1.08735	0.997839	0.941423
RBX2_61	sp|Q9UBF6|RBX2_HUMAN	RNF7	RING-box protein 2 OS=Homo sapiens OX=9606 GN=RNF7 PE=1 SV=1	61	R.VQVM*DAC#LR.C	0.959385	1.04421	0.969599	0.803495	0.941768	0.948575	0.856763	0.846263	0.478	0.878383	1.0018	0.886547	0.945171	0.851513	0.678191
SAM9L_316	sp|Q8IVG5|SAM9L_HUMAN	SAMD9L	Sterile alpha motif domain-containing protein 9-like OS=Homo sapiens OX=9606 GN=SAMD9L PE=1 SV=2	316	K.HSIC#NDK.Y	1.04406	0.959508	0.890128	1.02859	1.01953	1.01299	0.839135	1.20622	0.947203	1.0958	1.00178	0.95936	1.01626	1.02268	1.0215
HERC2_2587	sp|O95714|HERC2_HUMAN	HERC2	E3 ubiquitin-protein ligase HERC2 OS=Homo sapiens OX=9606 GN=HERC2 PE=1 SV=2	2587	R.AYEEVC#EGDVGK.V	0.989414	1.01081	1.1606	1.54746	1.06212	1.01374	0.714941	0.91395	0.862769	1.03164	1.00011	1.35403	1.03793	0.814446	0.947205
BUD31_78	sp|P41223|BUD31_HUMAN	BUD31	Protein BUD31 homolog OS=Homo sapiens OX=9606 GN=BUD31 PE=1 SV=2	78	R.ELYEYC#IK.E	0.961698	1.04148	0.97926	1.05248	0.92289	1.02418	0.931713	0.959829	1.00583	0.990984	1.00159	1.01587	0.973537	0.945771	0.998405
AGRL3_1385	sp|Q9HAR2|AGRL3_HUMAN	ADGRL3	Adhesion G protein-coupled receptor L3 OS=Homo sapiens OX=9606 GN=ADGRL3 PE=1 SV=2	1385	K.C#GDAEDVYYK.S	1.04725	0.956829	1.0633	1.32298	1.01152	0.975176	1.01833	1.06856	1.07069	0.973513	1.00204	1.19314	0.993347	1.04344	1.0221
RAPH1_847	sp|Q70E73|RAPH1_HUMAN	RAPH1	Ras-associated and pleckstrin homology domains-containing protein 1 OS=Homo sapiens OX=9606 GN=RAPH1 PE=1 SV=3	847	K.QQSFC#AK.P	0.899114	1.12639	1.30479	1.29046	0.803347	1.19577	1.035	1.12582	0.980888	1.25988	1.01275	1.29763	0.999558	1.08041	1.12038
BAZ1A_404	sp|Q9NRL2|BAZ1A_HUMAN	BAZ1A	Bromodomain adjacent to zinc finger domain protein 1A OS=Homo sapiens OX=9606 GN=BAZ1A PE=1 SV=2	404	R.EDM*EC#DDLK.E	1.05804	0.947996	1.05144	1.27945	0.913698	0.94803	0.971918	1.00483	1.04773	1.04333	1.00302	1.16544	0.930864	0.988374	1.04553
KPB1_844	sp|P46020|KPB1_HUMAN	PHKA1	Phosphorylase b kinase regulatory subunit alpha, skeletal muscle isoform OS=Homo sapiens OX=9606 GN=PHKA1 PE=1 SV=2	844	K.VEALDEAC#TDLLSHQK.H	1.08455	0.927681	1.02445	1.16735	0.850165	1.00874	1.09674	1.3872	0.901083	0.93597	1.00611	1.0959	0.929451	1.24197	0.918526
UBL5_18	sp|Q9BZL1|UBL5_HUMAN	UBL5	Ubiquitin-like protein 5 OS=Homo sapiens OX=9606 GN=UBL5 PE=1 SV=1	18	K.C#NTDDTIGDLK.K	1.02605	0.975238	1.01617	1.24739	0.831297	0.889171	0.888931	1.02052	0.986163	0.89502	1.00065	1.13178	0.860234	0.954725	0.940591
CARF_24	sp|Q9NXV6|CARF_HUMAN	CDKN2AIP	CDKN2A-interacting protein OS=Homo sapiens OX=9606 GN=CDKN2AIP PE=1 SV=3	24	R.C#DGETDK.H	0.958181	1.04564	1.03474	1.63903	0.904637	1.0508	0.928512	1.31103	1.17055	1.11338	1.00191	1.33688	0.977718	1.11977	1.14197
TTC3_2022	sp|P53804|TTC3_HUMAN	TTC3	E3 ubiquitin-protein ligase TTC3 OS=Homo sapiens OX=9606 GN=TTC3 PE=1 SV=2	2022	R.GWPSQNQELPSC#SSR.-	1.03174	0.970153	0.923507	0.77015	0.857304	0.861187	1.11656	0.735875	0.858853	0.98218	1.00095	0.846828	0.859245	0.926217	0.920516
GCSP_225	sp|P23378|GCSP_HUMAN	GLDC	Glycine dehydrogenase (decarboxylating), mitochondrial OS=Homo sapiens OX=9606 GN=GLDC PE=1 SV=2	225	R.C#HPQTIAVVQTR.A	1.00077	0.999233	1.06242	1.28623	0.909208	0.981336	1.00198	0.995778	1.08905	1.02082	1	1.17432	0.945272	0.99888	1.05493
HNRLL_474	sp|Q8WVV9|HNRLL_HUMAN	HNRNPLL	Heterogeneous nuclear ribonucleoprotein L-like OS=Homo sapiens OX=9606 GN=HNRNPLL PE=1 SV=1	474	K.LC#NDHEVLTFIK.Y	0.995471	1.00457	0.96936	1.03548	0.919155	0.971232	1.03341	0.922066	1.10572	1.0849	1.00002	1.00242	0.945193	0.977739	1.09531
DTL_559	sp|Q9NZJ0|DTL_HUMAN	DTL	Denticleless protein homolog OS=Homo sapiens OX=9606 GN=DTL PE=1 SV=3	559	R.LDSSC#LESVK.Q	0.972597	1.02899	0.778944	1.01872	0.829607	0.773043	0.794099	1.00451	1.18883	0.859298	1.00079	0.898831	0.801325	0.899305	1.02407
DOCK4_1490	sp|Q8N1I0|DOCK4_HUMAN	DOCK4	Dedicator of cytokinesis protein 4 OS=Homo sapiens OX=9606 GN=DOCK4 PE=1 SV=3	1490	K.TLISQC#QTR.Q	1.02952	0.972122	0.89962	0.960945	0.915384	0.768871	0.873034	0.847923	0.842794	0.828977	1.00082	0.930283	0.842127	0.860479	0.835885
NAA16_529	sp|Q6N069|NAA16_HUMAN	NAA16	N-alpha-acetyltransferase 16, NatA auxiliary subunit OS=Homo sapiens OX=9606 GN=NAA16 PE=1 SV=2	529	R.HFFEITDDQFDFHTYC#M*R.K	1.07164	0.937335	0.887581	0.921977	1.07067	0.926071	0.728225	0.758938	1.22368	1.01985	1.00449	0.904779	0.998372	0.743582	1.12177
A0A5F9ZI63_371	tr|A0A5F9ZI63|A0A5F9ZI63_HUMAN	EED	Isoform of O75530, Polycomb protein EED OS=Homo sapiens OX=9606 GN=EED PE=1 SV=2	371	R.NYVDC#VR.W	1.01176	0.988511	0.970758	1.00513	0.891332	0.904721	0.954386	1.00285	1.03397	1.1469	1.00014	0.987942	0.898026	0.97862	1.09043
S22AF_438	sp|Q8IZD6|S22AF_HUMAN	SLC22A15	Solute carrier family 22 member 15 OS=Homo sapiens OX=9606 GN=SLC22A15 PE=2 SV=1	438	R.NVGLGTC#SMFSR.V	1.07183	0.93719	0.993665	1.18566	1.16927	0.843963	0.806901	1.14471	0.998602	0.803273	1.00451	1.08966	1.00662	0.975807	0.900938
UPP1_131	sp|Q16831|UPP1_HUMAN	UPP1	Uridine phosphorylase 1 OS=Homo sapiens OX=9606 GN=UPP1 PE=1 SV=1	131	R.C#SNVTIIR.I	1.03962	0.963285	1.06696	1.17691	0.929171	0.910955	0.929313	0.905669	0.914788	0.908507	1.00145	1.12194	0.920063	0.917491	0.911648
PRS4_58	sp|P62191|PRS4_HUMAN	PSMC1	26S proteasome regulatory subunit 4 OS=Homo sapiens OX=9606 GN=PSMC1 PE=1 SV=1	58	K.LPLVTPHTQC#R.L	1.11935	0.903646	1.01879	1.19172	0.95875	1.22648	0.946623	0.944234	1.11701	0.992047	1.0115	1.10525	1.09262	0.945428	1.05453
GOGA4_853	sp|Q13439|GOGA4_HUMAN	GOLGA4	Golgin subfamily A member 4 OS=Homo sapiens OX=9606 GN=GOLGA4 PE=1 SV=1	853	K.DVC#TELDAHK.I	1.03903	0.963798	1.16134	1.04875	0.922829	0.949184	0.956758	0.988302	1.20265	1.03937	1.00141	1.10504	0.936006	0.97253	1.12101
ZC3H1_1587	sp|O60293|ZC3H1_HUMAN	ZFC3H1	Zinc finger C3H1 domain-containing protein OS=Homo sapiens OX=9606 GN=ZFC3H1 PE=1 SV=3	1587	K.AC#TDESLAVEER.I	0.897005	1.12971	1.12146	1.75931	1.02078	0.944615	0.647679	0.902278	0.825824	1.28586	1.01336	1.44039	0.982698	0.774979	1.05584
WDR11_1105	sp|Q9BZH6|WDR11_HUMAN	WDR11	WD repeat-containing protein 11 OS=Homo sapiens OX=9606 GN=WDR11 PE=1 SV=1	1105	R.LNPEEC#ADVLR.R	0.998522	1.00148	0.774541	0.875324	0.872159	0.930816	1.11526	0.992068	0.704716	0.682222	1	0.824933	0.901487	1.05366	0.693469
CAR11_427	sp|Q9BXL7|CAR11_HUMAN	CARD11	Caspase recruitment domain-containing protein 11 OS=Homo sapiens OX=9606 GN=CARD11 PE=1 SV=3	427	R.EAC#IVNLESK.L	1.01229	0.988008	0.990317	1.2851	0.961738	1.21012	1.10796	1.08367	1.07542	1.68427	1.00015	1.13771	1.08593	1.09581	1.37984
PHS2_109	sp|Q9H0N5|PHS2_HUMAN	PCBD2	Pterin-4-alpha-carbinolamine dehydratase 2 OS=Homo sapiens OX=9606 GN=PCBD2 PE=1 SV=4	109	K.VQITLTSHDC#GELTK.K	0.972727	1.02885	0.89643	1.04398	0.864925	1.01498	0.816884	0.907672	0.820881	0.80883	1.00079	0.970203	0.939955	0.862278	0.814855
DPOA2_590	sp|Q14181|DPOA2_HUMAN	POLA2	DNA polymerase alpha subunit B OS=Homo sapiens OX=9606 GN=POLA2 PE=1 SV=2	590	R.QSPC#IAVQVVR.I	0.871667	1.17265	0.967623	0.987724	1.62171	1.20925	1.14317	1.06626	1.17396	1.09644	1.02216	0.977673	1.41548	1.10471	1.1352
CSN3_25	sp|Q9UNS2|CSN3_HUMAN	COPS3	COP9 signalosome complex subunit 3 OS=Homo sapiens OX=9606 GN=COPS3 PE=1 SV=3	25	R.QLSAQGQM*TQLC#ELINK.S	1.03356	0.96855	0.948508	0.831646	0.8327	0.878342	0.822278	0.907459	0.943062	1.10917	1.00106	0.890077	0.855521	0.864868	1.02612
PREX1_1314	sp|Q8TCU6|PREX1_HUMAN	PREX1	Phosphatidylinositol 3,4,5-trisphosphate-dependent Rac exchanger 1 protein OS=Homo sapiens OX=9606 GN=PREX1 PE=1 SV=3	1314	K.C#TDTELQLR.R	1.16661	0.875031	0.960365	1.13726	1.00242	1.13506	0.957496	0.974972	1.06575	1.0603	1.02082	1.04881	1.06874	0.966234	1.06303
GRWD1_11	sp|Q9BQ67|GRWD1_HUMAN	GRWD1	Glutamate-rich WD repeat-containing protein 1 OS=Homo sapiens OX=9606 GN=GRWD1 PE=1 SV=1	11	R.TC#ETGEPM*EAESGDTSSEGPAQVYLPGR.G	1.0509	0.953805	0.880699	1.14424	0.926457	0.907855	1.02145	1.03335	0.972793	1.04053	1.00235	1.01247	0.917156	1.0274	1.00666
AIDA_69	sp|Q96BJ3|AIDA_HUMAN	AIDA	Axin interactor, dorsalization-associated protein OS=Homo sapiens OX=9606 GN=AIDA PE=1 SV=1	69	K.IATC#LELR.S	0.917016	1.0995	1.05272	0.92147	0.978508	0.914364	0.80861	1.12738	0.985625	1.04729	1.00826	0.987095	0.946436	0.967994	1.01646
KPYM_49	sp|P14618|KPYM_HUMAN	PKM	Pyruvate kinase PKM OS=Homo sapiens OX=9606 GN=PKM PE=1 SV=4	49	R.NTGIIC#TIGPASR.S	1.03289	0.96914	0.988633	1.21936	0.974491	0.911937	0.921	1.00241	0.953812	0.892149	1.00101	1.10399	0.943214	0.961705	0.922981
LRP1_4258	sp|Q07954|LRP1_HUMAN	LRP1	Prolow-density lipoprotein receptor-related protein 1 OS=Homo sapiens OX=9606 GN=LRP1 PE=1 SV=2	4258	R.C#PTGFTGPK.C	0.766234	1.43902	1.16011	1.01225	0.655556	1.42414	0.92809	0.668285	1.08399	1.25152	1.10263	1.08618	1.03985	0.798187	1.16775
TTC28_794	sp|Q96AY4|TTC28_HUMAN	TTC28	Tetratricopeptide repeat protein 28 OS=Homo sapiens OX=9606 GN=TTC28 PE=1 SV=4	794	K.ALGYHTQELEVYQELSDLPGEC#R.A	0.900351	1.12445	1.25049	0.947563	1.08821	1.04906	1.58787	0.838014	1.35624	1.36926	1.0124	1.09903	1.06864	1.21294	1.36275
ADAT1_349	sp|Q9BUB4|ADAT1_HUMAN	ADAT1	tRNA-specific adenosine deaminase 1 OS=Homo sapiens OX=9606 GN=ADAT1 PE=1 SV=1	349	R.C#QNVSALPK.G	0.956445	1.04771	0.87038	1.57081	0.934714	1.01785	0.956445	1.10058	1.11416	1.36211	1.00208	1.22059	0.976283	1.02851	1.23814
PALD_661	sp|Q9ULE6|PALD_HUMAN	PALD1	Paladin OS=Homo sapiens OX=9606 GN=PALD1 PE=1 SV=3	661	K.DPGTGFVFSC#LSGQGR.T	0.922274	1.09203	0.826403	0.8345	0.792359	1.07143	0.744847	1.1544	0.960145	1.12926	1.00715	0.830451	0.931894	0.949626	1.0447
TTK_229	sp|P33981|TTK_HUMAN	TTK	Dual specificity protein kinase TTK OS=Homo sapiens OX=9606 GN=TTK PE=1 SV=2	229	R.NNSC#DSR.G	0.854263	1.20569	0.715043	1.25465	0.702178	0.823889	1.10342	0.862209	0.739282	0.969281	1.02998	0.984848	0.763033	0.982816	0.854282
BIG1_321	sp|Q9Y6D6|BIG1_HUMAN	ARFGEF1	Brefeldin A-inhibited guanine nucleotide-exchange protein 1 OS=Homo sapiens OX=9606 GN=ARFGEF1 PE=1 SV=2	321	K.NEVLYDGENHDC#EEK.P	1.01819	0.982448	0.814713	1.39405	1.0324	0.878585	0.980959	1.19187	0.975231	0.855785	1.00032	1.10438	0.955494	1.08642	0.915508
ETV3_332	sp|P41162|ETV3_HUMAN	ETV3	ETS translocation variant 3 OS=Homo sapiens OX=9606 GN=ETV3 PE=1 SV=2	332	R.YPGLM*VPPLQC#QMHPEESTQFSIK.L	1.19805	0.858141	0.759817	1.09666	1.07578	0.977509	1.05019	0.917804	1.15024	0.958927	1.0281	0.928239	1.02664	0.983995	1.05459
THG1_279	sp|Q9NWX6|THG1_HUMAN	THG1L	Probable tRNA(His) guanylyltransferase OS=Homo sapiens OX=9606 GN=THG1L PE=1 SV=2	279	R.TKPVPLHC#DIIGDAFWK.E	1.00729	0.992817	0.995119	0.989667	1.16846	1.04037	0.983053	1.17219	1.05866	1.0681	1.00005	0.992393	1.10441	1.07762	1.06338
PRP6_901	sp|O94906|PRP6_HUMAN	PRPF6	Pre-mRNA-processing factor 6 OS=Homo sapiens OX=9606 GN=PRPF6 PE=1 SV=1	901	R.C#ESAEPR.H	0.980452	1.02034	0.93113	1.27517	0.919086	0.976634	1.0044	1.13417	1.10957	1.1241	1.0004	1.10315	0.94786	1.06928	1.11683
JIP4_443	sp|O60271|JIP4_HUMAN	SPAG9	C-Jun-amino-terminal kinase-interacting protein 4 OS=Homo sapiens OX=9606 GN=SPAG9 PE=1 SV=4	443	K.VDELTC#EK.D	0.95435	1.05024	0.937342	1.31195	0.887752	1.01815	0.896744	1.05348	0.901838	1.11233	1.00229	1.12464	0.952951	0.975111	1.00709
MTL26_118	sp|Q96S19|MTL26_HUMAN	METTL26	Methyltransferase-like 26 OS=Homo sapiens OX=9606 GN=METTL26 PE=1 SV=2	118	R.C#TEGLFR.A	0.936493	1.07275	0.914709	1.13917	0.718688	0.974727	0.832676	0.935401	0.961179	1.05193	1.00462	1.02694	0.846708	0.884039	1.00655
HAT1_27	sp|O14929|HAT1_HUMAN	HAT1	Histone acetyltransferase type B catalytic subunit OS=Homo sapiens OX=9606 GN=HAT1 PE=1 SV=1	27	K.C#NTNTAIELK.L	1.01434	0.986057	1.04406	1.30414	0.958204	0.945871	0.975811	1.01391	1.03202	0.973963	1.0002	1.1741	0.952037	0.994859	1.00299
JHD2C_1814	sp|Q15652|JHD2C_HUMAN	JMJD1C	Probable JmjC domain-containing histone demethylation protein 2C OS=Homo sapiens OX=9606 GN=JMJD1C PE=1 SV=2	1814	K.FC#QLVTSEK.T	1.01423	0.986163	1.04328	1.02177	0.945696	0.968705	1.01468	1.01432	0.999913	1.08028	1.0002	1.03253	0.957201	1.0145	1.0401
LDHA_293	sp|P00338|LDHA_HUMAN	LDHA	L-lactate dehydrogenase A chain OS=Homo sapiens OX=9606 GN=LDHA PE=1 SV=2	293	K.DDVFLSVPC#ILGQNGISDLVK.V	1.06748	0.940541	0.833149	0.914309	0.936258	0.915049	0.821053	0.901195	0.886711	0.958069	1.00401	0.873729	0.925653	0.861124	0.92239
VP13D-2_3430	sp|Q5THJ4-2|VP13D-2_HUMAN	VPS13D	Isoform of Q5THJ4, Isoform 2 of Vacuolar protein sorting-associated protein 13D OS=Homo sapiens OX=9606 GN=VPS13D PE=1 SV=2	3430	R.NDYDQLLC#VR.L	1.06849	0.939763	1.10451	1.40612	0.786143	0.98349	0.98128	1.01353	0.909122	1.53544	1.00413	1.25531	0.884816	0.997407	1.22228
RIPK3_234	sp|Q9Y572|RIPK3_HUMAN	RIPK3	Receptor-interacting serine/threonine-protein kinase 3 OS=Homo sapiens OX=9606 GN=RIPK3 PE=1 SV=2	234	R.EVELPTEPSLVYEAVC#NR.Q	1.14611	0.886933	0.787891	0.920806	0.83157	0.827368	0.921454	0.802041	0.961586	1.26938	1.01652	0.854348	0.829469	0.861747	1.11548
Z3H7A_149	sp|Q8IWR0|Z3H7A_HUMAN	ZC3H7A	Zinc finger CCCH domain-containing protein 7A OS=Homo sapiens OX=9606 GN=ZC3H7A PE=1 SV=1	149	K.C#SLAVPQDEHVIK.L	0.992696	1.00741	0.957136	1.1676	0.856736	1.01698	0.929295	1.03283	0.99196	1.1591	1.00005	1.06237	0.936858	0.981062	1.07553
SUCB1_384	sp|Q9P2R7|SUCB1_HUMAN	SUCLA2	Succinate--CoA ligase [ADP-forming] subunit beta, mitochondrial OS=Homo sapiens OX=9606 GN=SUCLA2 PE=1 SV=3	384	R.C#DVIAQGIVM*AVK.D	0.950764	1.05461	1.17357	1.3177	0.982543	1.09066	0.885262	1.05474	1.12911	1.00029	1.00269	1.24564	1.0366	0.970003	1.0647
RL12_17	sp|P30050|RL12_HUMAN	RPL12	60S ribosomal protein L12 OS=Homo sapiens OX=9606 GN=RPL12 PE=1 SV=1	17	R.C#TGGEVGATSALAPK.I	0.990609	1.00957	0.997615	1.23548	0.921751	0.945063	0.936743	0.998556	0.968568	0.971563	1.00009	1.11655	0.933407	0.96765	0.970065
PPM1G_164	sp|O15355|PPM1G_HUMAN	PPM1G	Protein phosphatase 1G OS=Homo sapiens OX=9606 GN=PPM1G PE=1 SV=1	164	R.YGQNC#HK.G	0.930257	1.08105	1.03642	1.39423	0.845634	0.911329	0.883546	0.961576	0.918123	1.043	1.00565	1.21533	0.878482	0.922561	0.980562
DJC13_820	sp|O75165|DJC13_HUMAN	DNAJC13	DnaJ homolog subfamily C member 13 OS=Homo sapiens OX=9606 GN=DNAJC13 PE=1 SV=5	820	K.YEC#LAEEIK.I	0.992598	1.00751	1.03423	1.42506	1.01768	1.04855	0.943795	1.10038	1.16607	1.17079	1.00006	1.22965	1.03312	1.02209	1.16843
TM9S3_108	sp|Q9HD45|TM9S3_HUMAN	TM9SF3	Transmembrane 9 superfamily member 3 OS=Homo sapiens OX=9606 GN=TM9SF3 PE=1 SV=2	108	K.FKDDVM*PATYC#EIDLDK.E	1.00132	0.99868	0.916401	1.06499	0.749192	0.85613	1.0068	0.843765	0.935612	0.98109	1	0.990696	0.802661	0.92528	0.958351
B1AK88_65	tr|B1AK88|B1AK88_HUMAN	CAPZB	Isoform of P47756, F-actin-capping protein subunit beta OS=Homo sapiens OX=9606 GN=CAPZB PE=1 SV=1	65	K.NLSDLIDLVPSLC#EDLLSSVDQPLK.I	1.02337	0.977677	0.954228	1.00421	0.805484	0.86088	0.941193	0.85809	0.920641	0.818792	1.00052	0.979217	0.833182	0.899642	0.869717
MAOX_556	sp|P48163|MAOX_HUMAN	ME1	NADP-dependent malic enzyme OS=Homo sapiens OX=9606 GN=ME1 PE=1 SV=1	556	R.SQM*YSTDYDQILPDC#YSWPEEVQK.I	1.03902	0.963808	0.886379	1.05758	0.960527	0.989332	0.909602	0.955682	0.955544	0.988079	1.00141	0.971977	0.97493	0.932642	0.971812
GGPPS_138	sp|O95749|GGPPS_HUMAN	GGPS1	Geranylgeranyl pyrophosphate synthase OS=Homo sapiens OX=9606 GN=GGPS1 PE=1 SV=1	138	R.DNYTC#PTEEEYK.A	1.06481	0.942627	1.02014	1.22903	0.957606	0.848248	0.822065	0.967198	0.929363	0.893845	1.00372	1.12458	0.902927	0.894631	0.911604
DET1_410	sp|Q7L5Y6|DET1_HUMAN	DET1	DET1 homolog OS=Homo sapiens OX=9606 GN=DET1 PE=1 SV=2	410	R.NATLHSEVQFPC#SASSNNFAR.Q	0.959982	1.0435	0.743212	0.83355	0.852636	0.768354	0.880291	0.838351	0.826025	0.981158	1.00174	0.788381	0.810495	0.859321	0.903592
RPP30_257	sp|P78346|RPP30_HUMAN	RPP30	Ribonuclease P protein subunit p30 OS=Homo sapiens OX=9606 GN=RPP30 PE=1 SV=1	257	K.KPRPSEGDEDC#LPASK.K	1.03964	0.963269	1.179	1.15236	0.954472	0.888745	0.905504	1.03591	0.994079	0.991398	1.00146	1.16568	0.921609	0.970705	0.992738
IF16_637	sp|Q16666|IF16_HUMAN	IFI16	Gamma-interferon-inducible protein 16 OS=Homo sapiens OX=9606 GN=IFI16 PE=1 SV=3	637	K.IIAIANYVC#R.N	1.0889	0.924518	0.999748	0.914424	0.91923	1.07106	0.972127	1.04434	1.15108	1.0484	1.00671	0.957086	0.995143	1.00824	1.09974
A0A7I2YQT9_9	tr|A0A7I2YQT9|A0A7I2YQT9_HUMAN	EIF3I	Isoform of Q13347, Eukaryotic translation initiation factor 3 subunit I OS=Homo sapiens OX=9606 GN=EIF3I PE=1 SV=1	9	-.MGHTGAVWC#VDADWDTK.H	0.977404	1.02367	1.01822	0.944119	0.97001	0.98168	0.949488	0.923953	0.817778	0.915705	1.00053	0.981171	0.975845	0.93672	0.866741
PSB3_19	sp|P49720|PSB3_HUMAN	PSMB3	Proteasome subunit beta type-3 OS=Homo sapiens OX=9606 GN=PSMB3 PE=1 SV=2	19	K.NC#VAIAADRR.F	1.00722	0.992881	1.00055	0.893136	0.822777	0.946499	0.934925	0.946645	0.84512	0.961659	1.00005	0.946842	0.884638	0.940785	0.903389
DACT1_466	sp|Q9NYF0|DACT1_HUMAN	DACT1	Dapper homolog 1 OS=Homo sapiens OX=9606 GN=DACT1 PE=1 SV=2	466	R.C#SAIGTGESPK.E	0.986028	1.01437	1.18957	1.07424	1.0487	1.0068	0.961232	1.05594	1.0216	1.13652	1.0002	1.13191	1.02775	1.00859	1.07906
STK26_410	sp|Q9P289|STK26_HUMAN	STK26	Serine/threonine-protein kinase 26 OS=Homo sapiens OX=9606 GN=STK26 PE=1 SV=2	410	K.C#SADESP.-	1.02522	0.975989	1.03531	1.46338	0.982265	1.07919	1.08141	1.06848	0.94089	1.02633	1.00061	1.24934	1.03073	1.07495	0.983612
UBP7_961	sp|Q93009|UBP7_HUMAN	USP7	Ubiquitin carboxyl-terminal hydrolase 7 OS=Homo sapiens OX=9606 GN=USP7 PE=1 SV=2	961	K.IIGVHQEDELLEC#LSPATSR.T	1.03422	0.967968	1.09445	0.98499	0.973613	1.03725	0.956604	1.14002	1.04933	1.02569	1.0011	1.03972	1.00543	1.04831	1.03751
NIF3L_148	sp|Q9GZT8|NIF3L_HUMAN	NIF3L1	NIF3-like protein 1 OS=Homo sapiens OX=9606 GN=NIF3L1 PE=1 SV=2	148	K.GLGAC#TSR.P	1.01483	0.985601	1.04614	1.19664	1.17128	0.9109	1.00884	0.922356	1.11808	0.847724	1.00021	1.12139	1.04109	0.9656	0.9829
DNJA4_368	sp|Q8WW22|DNJA4_HUMAN	DNAJA4	DnaJ homolog subfamily A member 4 OS=Homo sapiens OX=9606 GN=DNAJA4 PE=1 SV=1	368	K.EFC#PNEQNWR.Q	1.01669	0.983851	3.03448	1.07902	1.43219	1.74834	1.32886	1.13467	1.27742	1.75221	1.00027	2.05675	1.59027	1.23176	1.51482
PKNX1_32	sp|P55347|PKNX1_HUMAN	PKNOX1	Homeobox protein PKNOX1 OS=Homo sapiens OX=9606 GN=PKNOX1 PE=1 SV=3	32	K.TEQDPNC#SEPDAEGVSPPPVESQTPM*DVDK.Q	1.03607	0.966358	1.07911	1.28969	0.924215	1.04133	0.905728	0.94009	1.01958	0.995717	1.00121	1.1844	0.982773	0.922909	1.00765
CND3_509	sp|Q9BPX3|CND3_HUMAN	NCAPG	Condensin complex subunit 3 OS=Homo sapiens OX=9606 GN=NCAPG PE=1 SV=1	509	K.EALENC#ITLQDFNR.A	1.02987	0.971812	1.08663	0.987895	1.09327	0.929096	1.05706	1.0432	1.12063	1.01384	1.00084	1.03726	1.01118	1.05013	1.06724
PLCL1_33	sp|Q15111|PLCL1_HUMAN	PLCL1	Inactive phospholipase C-like protein 1 OS=Homo sapiens OX=9606 GN=PLCL1 PE=1 SV=3	33	R.VGPDAAGDC#VTAASGGR.M	0.914367	1.10333	1.32827	0.928502	0.80284	0.966315	0.904045	0.888992	1.64837	1.05895	1.00885	1.12838	0.884578	0.896518	1.35366
TPP2_197	sp|P29144|TPP2_HUMAN	TPP2	Tripeptidyl-peptidase 2 OS=Homo sapiens OX=9606 GN=TPP2 PE=1 SV=4	197	K.YSDPGPVYDC#LVWHDGEVWR.A	0.969576	1.0324	1.06619	1.00504	0.988086	0.966768	1.03208	1.08543	1.06483	1.0628	1.00099	1.03562	0.977427	1.05875	1.06382
VPS51_190	sp|Q9UID3|VPS51_HUMAN	VPS51	Vacuolar protein sorting-associated protein 51 homolog OS=Homo sapiens OX=9606 GN=VPS51 PE=1 SV=2	190	K.C#VELGAYGQAVR.Y	1.12788	0.898163	0.904812	1.13462	0.859367	1.05228	0.802157	0.789207	1.09329	1.48653	1.01302	1.01971	0.955821	0.795682	1.28991
ORN_97	sp|Q9Y3B8|ORN_HUMAN	REXO2	Oligoribonuclease, mitochondrial OS=Homo sapiens OX=9606 GN=REXO2 PE=1 SV=3	97	K.QPDELLDSM*SDWC#K.E	0.977088	1.02401	1.11437	1.11247	0.963186	1.00834	1.0019	1.00662	1.05894	1.09954	1.00055	1.11342	0.985764	1.00426	1.07924
CO4A2_1504	sp|P08572|CO4A2_HUMAN	COL4A2	Collagen alpha-2(IV) chain OS=Homo sapiens OX=9606 GN=COL4A2 PE=1 SV=4	1504	K.HSQTDQEPM*C#PVGM*NK.L	1.09505	0.920134	0.929492	1.06859	0.835466	0.85634	0.70092	0.869372	1.4222	1.05219	1.00759	0.99904	0.845903	0.785146	1.23719
UXS1_242	sp|Q8NBZ7|UXS1_HUMAN	UXS1	UDP-glucuronic acid decarboxylase 1 OS=Homo sapiens OX=9606 GN=UXS1 PE=1 SV=1	242	R.VAETM*C#YAYM*K.Q	1.11049	0.909509	0.974413	1.25143	1.1096	0.944912	0.942124	1.22412	1.21197	1.07206	1.01	1.11292	1.02725	1.08312	1.14201
EF2_369	sp|P13639|EF2_HUMAN	EEF2	Elongation factor 2 OS=Homo sapiens OX=9606 GN=EEF2 PE=1 SV=4	369	K.YRC#ELLYEGPPDDEAAM*GIK.S	1.03485	0.967419	1.00604	1.33233	0.960149	0.94263	0.971058	1.02995	0.989731	0.930064	1.00114	1.16918	0.951389	1.0005	0.959898
LYST_2828	sp|Q99698|LYST_HUMAN	LYST	Lysosomal-trafficking regulator OS=Homo sapiens OX=9606 GN=LYST PE=1 SV=3	2828	K.C#IPPSASTK.A	1.051	0.953722	1.06457	1.07373	1.03851	0.960431	1.07373	1.11596	1.5186	1.26418	1.00236	1.06915	0.999469	1.09485	1.39139
MALT1_317	sp|Q9UDY8|MALT1_HUMAN	MALT1	Mucosa-associated lymphoid tissue lymphoma translocation protein 1 OS=Homo sapiens OX=9606 GN=MALT1 PE=1 SV=1	317	R.TDEAVEC#TEDELNNLGHPDNK.E	0.921681	1.09286	1.29154	1.1521	1.07637	1.22616	1.20516	1.08422	1.05607	1.14728	1.00727	1.22182	1.15127	1.14469	1.10168
DUS3L_260	sp|Q96G46|DUS3L_HUMAN	DUS3L	tRNA-dihydrouridine(47) synthase [NAD(P)(+)]-like OS=Homo sapiens OX=9606 GN=DUS3L PE=1 SV=2	260	R.QENC#GAQQVPAGPGTSTPPSSPVR.T	0.948662	1.05721	1.19691	1.0703	0.991515	0.936456	0.986329	0.980038	0.977037	0.899306	1.00294	1.13361	0.963986	0.983183	0.938172
SPHM_70	sp|P51688|SPHM_HUMAN	SGSH	N-sulphoglucosamine sulphohydrolase OS=Homo sapiens OX=9606 GN=SGSH PE=1 SV=1	70	R.NAFTSVSSC#SPSR.A	0.947195	1.05904	1.34112	1.29474	1.31551	1.01593	1.03176	1.1557	1.18923	1.3932	1.00312	1.31793	1.16572	1.09373	1.29122
ACACB_790	sp|O00763|ACACB_HUMAN	ACACB	Acetyl-CoA carboxylase 2 OS=Homo sapiens OX=9606 GN=ACACB PE=1 SV=3	790	R.TC#MTDFLHSLER.G	0.92907	1.08265	0.946025	1.03049	0.985341	1.34854	0.890652	1.08882	1.08766	1.13446	1.00586	0.988259	1.16694	0.989737	1.11106
GUCD1-3_268	sp|Q96NT3-3|GUCD1-3_HUMAN	GUCD1	Isoform of Q96NT3, Isoform 3 of Protein GUCD1 OS=Homo sapiens OX=9606 GN=GUCD1 PE=4 SV=2	268	R.MC#STSISNFEEAR.T	0.785308	1.37625	0.670068	1.06569	0.930499	0.782633	0.806433	0.939373	0.824761	1.2912	1.08078	0.867878	0.856566	0.872903	1.05798
AT131_18	sp|Q9HD20|AT131_HUMAN	ATP13A1	Endoplasmic reticulum transmembrane helix translocase OS=Homo sapiens OX=9606 GN=ATP13A1 PE=1 SV=2	18	R.PC#GVRPDGQPK.P	0.927625	1.08462	0.94268	1.48048	1.09903	1.22202	1.03566	1.22257	1.34748	1.64062	1.00612	1.21158	1.16053	1.12912	1.49405
NR2C1_149	sp|P13056|NR2C1_HUMAN	NR2C1	Nuclear receptor subfamily 2 group C member 1 OS=Homo sapiens OX=9606 GN=NR2C1 PE=1 SV=2	149	K.NLVYSC#R.G	1.14247	0.88912	1.0506	1.01079	0.742366	0.77502	0.728014	0.842694	0.75521	0.755507	1.0158	1.0307	0.758693	0.785354	0.755359
RSF1_562	sp|Q96T23|RSF1_HUMAN	RSF1	Remodeling and spacing factor 1 OS=Homo sapiens OX=9606 GN=RSF1 PE=1 SV=2	562	K.TALSSTESC#TM*K.G	0.992951	1.00715	0.918375	1.11046	0.912329	0.962771	0.956434	1.0456	1.06483	1.03087	1.00005	1.01442	0.93755	1.00102	1.04785
COG3_363	sp|Q96JB2|COG3_HUMAN	COG3	Conserved oligomeric Golgi complex subunit 3 OS=Homo sapiens OX=9606 GN=COG3 PE=1 SV=3	363	R.DHC#ALVR.S	0.988927	1.01132	0.958714	0.817748	0.882845	0.943316	0.911033	1.11849	0.970363	1.15318	1.00013	0.888231	0.91308	1.01476	1.06177
TGDS_55	sp|O95455|TGDS_HUMAN	TGDS	dTDP-D-glucose 4,6-dehydratase OS=Homo sapiens OX=9606 GN=TGDS PE=1 SV=1	55	K.LDYC#ASLK.N	1.07353	0.935897	0.928257	0.987145	0.882011	1.09459	0.772739	1.13103	1.05552	1.13059	1.00471	0.957701	0.988303	0.951882	1.09305
NS1BP_482	sp|Q9Y6Y0|NS1BP_HUMAN	IVNS1ABP	Influenza virus NS1A-binding protein OS=Homo sapiens OX=9606 GN=IVNS1ABP PE=1 SV=3	482	K.NC#DVFDPVTK.L	1.00206	0.997947	0.893382	0.900278	0.698276	0.900278	0.818641	0.829352	0.817952	0.690341	1	0.89683	0.799277	0.823996	0.754147
ZEP1_926	sp|P15822|ZEP1_HUMAN	HIVEP1	Zinc finger protein 40 OS=Homo sapiens OX=9606 GN=HIVEP1 PE=1 SV=3	926	R.QAAIEDSSANESHVLGTGQSLDESHQGC#HAAGEAMSVR.S	1.3183	0.805513	1.41019	1.11915	0.912402	0.985019	1.07566	0.935943	1.61598	0.88255	1.0619	1.26467	0.948711	1.0058	1.24926
LSS_616	sp|P48449|LSS_HUMAN	LSS	Lanosterol synthase OS=Homo sapiens OX=9606 GN=LSS PE=1 SV=1	616	R.AC#DFLLSR.Q	0.979661	1.0212	0.954796	0.961274	0.882003	0.954128	0.869214	1.0394	0.987821	0.925946	1.00043	0.958035	0.918066	0.954305	0.956884
GCP3_762	sp|Q96CW5|GCP3_HUMAN	TUBGCP3	Gamma-tubulin complex component 3 OS=Homo sapiens OX=9606 GN=TUBGCP3 PE=1 SV=2	762	R.C#LLDSDSR.A	1.04429	0.959314	1.16227	1.11601	1.00388	0.956539	0.944843	0.973902	1.05264	1.14329	1.0018	1.13914	0.980211	0.959373	1.09797
SPT6H_1281	sp|Q7KZ85|SPT6H_HUMAN	SUPT6H	Transcription elongation factor SPT6 OS=Homo sapiens OX=9606 GN=SUPT6H PE=1 SV=2	1281	K.FSADLTC#R.T	0.970891	1.03091	0.94793	0.977036	0.898922	1.05842	0.84952	0.935739	1.03203	0.888297	1.0009	0.962483	0.97867	0.89263	0.960162
RHOH_7	sp|Q15669|RHOH_HUMAN	RHOH	Rho-related GTP-binding protein RhoH OS=Homo sapiens OX=9606 GN=RHOH PE=1 SV=1	7	K.C#VLVGDSAVGK.T	1.11712	0.905105	0.925084	1.03363	1.18611	1.23925	1.1974	1.25956	0.873106	1.44363	1.01111	0.979358	1.21268	1.22848	1.15837
ISPD_69	sp|A4D126|ISPD_HUMAN	CRPPA	D-ribitol-5-phosphate cytidylyltransferase OS=Homo sapiens OX=9606 GN=CRPPA PE=1 SV=2	69	K.QFC#PILER.P	0.904456	1.11811	0.911845	0.834579	0.731567	0.728781	1.35714	1.34759	0.835621	0.987104	1.01128	0.873212	0.730174	1.35236	0.911362
TNR9_253	sp|Q07011|TNR9_HUMAN	TNFRSF9	Tumor necrosis factor receptor superfamily member 9 OS=Homo sapiens OX=9606 GN=TNFRSF9 PE=1 SV=1	253	R.FPEEEEGGC#EL.-	0.920776	1.09414	1.00875	1.1536	1.20821	1.17717	1.27788	1.07834	0.981743	1.38022	1.00746	1.08118	1.19269	1.17811	1.18098
SHIP2_1187	sp|O15357|SHIP2_HUMAN	INPPL1	Phosphatidylinositol 3,4,5-trisphosphate 5-phosphatase 2 OS=Homo sapiens OX=9606 GN=INPPL1 PE=1 SV=2	1187	R.ESIQEDLAEEAPC#LQGGR.A	0.974468	1.02691	0.95634	0.934347	0.73526	0.965504	0.845018	1.01409	0.901252	0.976735	1.00069	0.945344	0.850382	0.929554	0.938994
ZBT7A_490	sp|O95365|ZBT7A_HUMAN	ZBTB7A	Zinc finger and BTB domain-containing protein 7A OS=Homo sapiens OX=9606 GN=ZBTB7A PE=1 SV=1	490	K.DGC#NGVPSR.R	1.12034	0.903003	1.08624	1.4247	1.12812	1.0263	1.1192	1.1696	1.10178	1.09875	1.01167	1.25547	1.07721	1.1444	1.10027
ZFY16_313	sp|Q7Z3T8|ZFY16_HUMAN	ZFYVE16	Zinc finger FYVE domain-containing protein 16 OS=Homo sapiens OX=9606 GN=ZFYVE16 PE=1 SV=3	313	K.NEDLC#LNDSNSR.D	1.01278	0.987535	1.04294	1.31671	0.815724	0.850507	1.02133	0.954187	0.876719	0.931641	1.00016	1.17983	0.833115	0.987756	0.90418
GLO2_189	sp|Q16775|GLO2_HUMAN	HAGH	Hydroxyacylglutathione hydrolase, mitochondrial OS=Homo sapiens OX=9606 GN=HAGH PE=1 SV=2	189	K.PGGSEPPAVFTGDTLFVAGC#GK.F	1.02238	0.978579	1.00417	1.3061	0.828022	0.875556	0.847012	0.952	0.936553	0.888305	1.00048	1.15513	0.851789	0.899506	0.912429
VAC14_719	sp|Q08AM6|VAC14_HUMAN	VAC14	Protein VAC14 homolog OS=Homo sapiens OX=9606 GN=VAC14 PE=1 SV=1	719	R.LQC#VPNPELLQTEDSLK.A	1.03027	0.971458	1.56915	1.07522	0.773958	0.943253	0.982137	0.983488	1.00634	1.00918	1.00086	1.32219	0.858605	0.982812	1.00776
PRPS2_165	sp|P11908|PRPS2_HUMAN	PRPS2	Ribose-phosphate pyrophosphokinase 2 OS=Homo sapiens OX=9606 GN=PRPS2 PE=1 SV=2	165	K.NC#IIVSPDAGGAK.R	1.0654	0.942164	1.04705	1.35672	0.906854	0.846595	0.959455	1.01203	0.991075	0.921833	1.00378	1.20188	0.876724	0.985745	0.956454
ROCK2_607	sp|O75116|ROCK2_HUMAN	ROCK2	Rho-associated protein kinase 2 OS=Homo sapiens OX=9606 GN=ROCK2 PE=1 SV=4	607	K.NC#LLETAK.L	1.07649	0.93366	1.01659	1.34051	0.948916	0.911597	1.03462	1.06432	1.06971	0.93803	1.00507	1.17855	0.930256	1.04947	1.00387
RPGP2_185	sp|Q684P5|RPGP2_HUMAN	RAP1GAP2	Rap1 GTPase-activating protein 2 OS=Homo sapiens OX=9606 GN=RAP1GAP2 PE=1 SV=2	185	K.C#EEAEGIEYLR.V	1.03959	0.963314	0.972429	1.29749	0.971267	0.929563	1.00766	1.09236	1.00823	0.97132	1.00145	1.13496	0.950415	1.05001	0.989776
NFIC_414	sp|P08651|NFIC_HUMAN	NFIC	Nuclear factor 1 C-type OS=Homo sapiens OX=9606 GN=NFIC PE=1 SV=2	414	K.DLVSLAC#DPASQQPGPLNGSGQLK.M	1.04923	0.955185	0.907346	0.745542	0.761204	0.720822	0.640165	0.798091	0.92275	1.57081	1.00221	0.826444	0.741013	0.719128	1.24678
DOP1_1184	sp|Q5JWR5|DOP1_HUMAN	DOP1A	Protein dopey-1 OS=Homo sapiens OX=9606 GN=DOP1A PE=2 SV=1	1184	K.C#SDIDPDEETIK.I	1.18643	0.864202	0.966072	1.24287	1.07088	0.72558	0.864539	0.789549	0.876134	1.01369	1.02532	1.10447	0.898229	0.827044	0.944913
MICU1_83	sp|Q9BPX6|MICU1_HUMAN	MICU1	Calcium uptake protein 1, mitochondrial OS=Homo sapiens OX=9606 GN=MICU1 PE=1 SV=1	83	K.DEGDVC#NHEK.K	1.01062	0.989602	0.958097	1.33481	1.00406	0.89409	0.966412	1.05027	0.915256	1.05565	1.00011	1.14645	0.949074	1.00834	0.985453
BRE1A_905	sp|Q5VTR2|BRE1A_HUMAN	RNF20	E3 ubiquitin-protein ligase BRE1A OS=Homo sapiens OX=9606 GN=RNF20 PE=1 SV=2	905	K.C#DEILM*EEIK.D	1.04565	0.958165	1.13466	1.49158	0.95929	0.92758	1.06744	1.02761	0.964007	1.02296	1.00191	1.31312	0.943435	1.04752	0.993483
FND3B_340	sp|Q53EP0|FND3B_HUMAN	FNDC3B	Fibronectin type III domain-containing protein 3B OS=Homo sapiens OX=9606 GN=FNDC3B PE=1 SV=2	340	K.IIYSGEELEC#NLK.D	0.931803	1.07897	0.937115	0.962661	0.924332	0.927924	0.882291	0.949716	0.834846	1.06183	1.00539	0.949888	0.926128	0.916003	0.948339
CRIM1_991	sp|Q9NZV1|CRIM1_HUMAN	CRIM1	Cysteine-rich motor neuron 1 protein OS=Homo sapiens OX=9606 GN=CRIM1 PE=1 SV=1	991	K.PSSLNNQLVSVDC#K.K	0.951319	1.05393	0.839573	0.981133	0.871257	0.825319	0.976847	0.952361	1.05607	0.839033	1.00263	0.910353	0.848288	0.964604	0.947549
ECM29_602	sp|Q5VYK3|ECM29_HUMAN	ECPAS	Proteasome adapter and scaffold protein ECM29 OS=Homo sapiens OX=9606 GN=ECPAS PE=1 SV=2	602	R.MC#LAHSAGVVPTSQSLADMQDHAPAIGR.Y	1.05174	0.95311	0.989657	1.17525	1.01949	1.11133	0.869074	1.33617	0.940316	0.981241	1.00243	1.08246	1.06541	1.10262	0.960779
IP6K1_221	sp|Q92551|IP6K1_HUMAN	IP6K1	Inositol hexakisphosphate kinase 1 OS=Homo sapiens OX=9606 GN=IP6K1 PE=1 SV=3	221	K.YPC#VLDLK.M	1.15101	0.884018	1.04436	0.947838	1.09159	0.940378	0.929767	0.910286	0.939269	1.45347	1.01751	0.9961	1.01599	0.920026	1.19637
ROCK2_314	sp|O75116|ROCK2_HUMAN	ROCK2	Rho-associated protein kinase 2 OS=Homo sapiens OX=9606 GN=ROCK2 PE=1 SV=4	314	K.NSLC#FPEDAEISK.H	1.05576	0.949838	1.03948	1.37442	0.952302	0.927346	0.905635	0.90196	1.02584	0.86698	1.0028	1.20695	0.939824	0.903798	0.946408
MD12L_591	sp|Q86YW9|MD12L_HUMAN	MED12L	Mediator of RNA polymerase II transcription subunit 12-like protein OS=Homo sapiens OX=9606 GN=MED12L PE=1 SV=2	591	R.FLDTQAPSLSDPNSEC#EK.V	1.00508	0.994971	1.02064	1.16716	0.794511	0.722019	0.906107	0.990818	0.881218	1.15918	1.00003	1.0939	0.758265	0.948462	1.0202
ZZEF1_2553	sp|O43149|ZZEF1_HUMAN	ZZEF1	Zinc finger ZZ-type and EF-hand domain-containing protein 1 OS=Homo sapiens OX=9606 GN=ZZEF1 PE=1 SV=6	2553	R.C#DQATAESNPVTQK.L	1.05283	0.952219	1.04357	1.50466	0.909043	0.883169	0.945674	1.00613	0.900446	0.896545	1.00252	1.27411	0.896106	0.975901	0.898495
UGDH_112	sp|O60701|UGDH_HUMAN	UGDH	UDP-glucose 6-dehydrogenase OS=Homo sapiens OX=9606 GN=UGDH PE=1 SV=1	112	K.YIEAC#AR.R	1.05679	0.949003	1.03528	0.908097	1.05793	0.911183	0.94113	0.877566	0.772323	0.989101	1.0029	0.971686	0.984555	0.909348	0.880712
CK5P3_136	sp|Q96JB5|CK5P3_HUMAN	CDK5RAP3	CDK5 regulatory subunit-associated protein 3 OS=Homo sapiens OX=9606 GN=CDK5RAP3 PE=1 SV=2	136	K.C#QQLQQEYSR.K	1.04634	0.957587	1.15561	1.29631	0.924866	1.05867	0.800321	1.28961	0.883058	1.27064	1.00197	1.22596	0.991769	1.04497	1.07685
BTBDA_419	sp|Q9BSF8|BTBDA_HUMAN	BTBD10	BTB/POZ domain-containing protein 10 OS=Homo sapiens OX=9606 GN=BTBD10 PE=1 SV=2	419	R.HVDFQC#VK.S	1.06445	0.94291	0.958801	0.768913	1.05242	0.789514	1.14992	1.10883	1.17364	0.9219	1.00368	0.863857	0.920965	1.12937	1.04777
SYEP_1487	sp|P07814|SYEP_HUMAN	EPRS1	Bifunctional glutamate/proline--tRNA ligase OS=Homo sapiens OX=9606 GN=EPRS1 PE=1 SV=5	1487	K.PLC#ELQPGAK.C	1.09538	0.919902	0.957638	1.02513	0.844162	0.763832	0.907926	0.882565	0.916826	0.800547	1.00764	0.991385	0.803997	0.895246	0.858687
BRAP_306	sp|Q7Z569|BRAP_HUMAN	BRAP	BRCA1-associated protein OS=Homo sapiens OX=9606 GN=BRAP PE=1 SV=2	306	R.YC#QTPEPVEENK.C	1.09311	0.921504	0.839791	0.914031	1.33848	0.782096	0.665682	1.19007	0.888101	1.14416	1.00731	0.876911	1.06029	0.927878	1.01613
SYEP_1480	sp|P07814|SYEP_HUMAN	EPRS1	Bifunctional glutamate/proline--tRNA ligase OS=Homo sapiens OX=9606 GN=EPRS1 PE=1 SV=5	1480	K.SLC#IPFK.P	1.05411	0.951173	1.00544	1.02463	1.0093	0.930717	1.01209	1.00751	0.914942	0.963052	1.00264	1.01503	0.970008	1.0098	0.938997
LONP2_137	sp|Q86WA8|LONP2_HUMAN	LONP2	Lon protease homolog 2, peroxisomal OS=Homo sapiens OX=9606 GN=LONP2 PE=1 SV=1	137	R.LEEFPNTC#K.M	0.917325	1.09905	1.39737	0.926009	0.884579	1.09195	0.816923	1.05119	1.24314	1.27644	1.00819	1.16169	0.988265	0.934055	1.25979
PI51A_312	sp|Q99755|PI51A_HUMAN	PIP5K1A	Phosphatidylinositol 4-phosphate 5-kinase type-1 alpha OS=Homo sapiens OX=9606 GN=PIP5K1A PE=1 SV=1	312	R.DC#LVLQSFK.I	0.925777	1.08716	0.803207	0.867481	0.932996	0.896365	0.89438	0.876424	0.870168	0.91077	1.00647	0.835344	0.914681	0.885402	0.890469
NECT2_183	sp|Q92692|NECT2_HUMAN	NECTIN2	Nectin-2 OS=Homo sapiens OX=9606 GN=NECTIN2 PE=1 SV=1	183	K.VTFSQDPTTVALC#ISK.E	1.00618	0.993891	1.10156	1.21134	0.656832	0.857664	0.613755	0.72931	1.43878	0.694809	1.00004	1.15645	0.757248	0.671533	1.06679
G6PE_663	sp|O95479|G6PE_HUMAN	H6PD	GDH/6PGL endoplasmic bifunctional protein OS=Homo sapiens OX=9606 GN=H6PD PE=1 SV=2	663	R.LC#AEEDQGAQIYAR.E	0.851892	1.21044	0.806685	0.848803	1.74701	1.27228	1.003	1.26131	0.90596	1.3485	1.03117	0.827744	1.50965	1.13216	1.12723
MYCB2_1149	sp|O75592|MYCB2_HUMAN	MYCBP2	E3 ubiquitin-protein ligase MYCBP2 OS=Homo sapiens OX=9606 GN=MYCBP2 PE=1 SV=4	1149	R.ELWC#YNAVVADAR.L	1.02689	0.974479	0.939456	0.900037	0.826683	0.88101	0.847038	0.99536	0.996311	0.978532	1.00069	0.919747	0.853847	0.921199	0.987422
CAPAM_455	sp|Q9H4Z3|CAPAM_HUMAN	PCIF1	mRNA (2'-O-methyladenosine-N(6)-)-methyltransferase OS=Homo sapiens OX=9606 GN=PCIF1 PE=1 SV=1	455	R.YSC#IDDSAFER.F	0.955252	1.04915	0.881939	1.09337	0.90107	0.907722	0.870205	0.962882	0.762685	0.792779	1.0022	0.987653	0.904396	0.916543	0.777732
PYGB_808	sp|P11216|PYGB_HUMAN	PYGB	Glycogen phosphorylase, brain form OS=Homo sapiens OX=9606 GN=PYGB PE=1 SV=5	808	R.NIAC#SGK.F	1.05201	0.952894	1.0807	1.1846	0.994962	0.866521	0.982815	0.982383	1.08486	0.913935	1.00245	1.13265	0.930741	0.982599	0.999398
COPA_1057	sp|P53621|COPA_HUMAN	COPA	Coatomer subunit alpha OS=Homo sapiens OX=9606 GN=COPA PE=1 SV=2	1057	K.QEIAEAQQLITIC#R.E	1.03831	0.964415	0.947784	0.988403	0.908543	1.11806	0.912774	0.890117	1.21383	1.05945	1.00136	0.968094	1.0133	0.901445	1.13664
CAC1G_2197	sp|O43497|CAC1G_HUMAN	CACNA1G	Voltage-dependent T-type calcium channel subunit alpha-1G OS=Homo sapiens OX=9606 GN=CACNA1G PE=1 SV=3	2197	K.HMTPPAPC#PGPEPNWGK.G	0.911875	1.10698	1.06999	0.957135	0.916802	0.777015	0.952835	1.02229	0.869365	1.2974	1.00943	1.01356	0.846908	0.987562	1.08338
MD13L_498	sp|Q71F56|MD13L_HUMAN	MED13L	Mediator of RNA polymerase II transcription subunit 13-like OS=Homo sapiens OX=9606 GN=MED13L PE=1 SV=1	498	R.PSVAEELC#MEQDTPGQK.L	1.05387	0.95137	0.912772	1.56934	1.00366	1.03316	1.06363	1.14833	0.853361	1.29002	1.00262	1.24105	1.01841	1.10598	1.07169
COPD_441	sp|P48444|COPD_HUMAN	ARCN1	Coatomer subunit delta OS=Homo sapiens OX=9606 GN=ARCN1 PE=1 SV=1	441	R.RNTLEWC#LPVIDAK.N	0.87234	1.17143	1.14006	0.58883	0.585095	0.940527	1.05328	1.22456	0.502497	1.61606	1.02188	0.864446	0.762811	1.13892	1.05928
DEST_135	sp|P60981|DEST_HUMAN	DSTN	Destrin OS=Homo sapiens OX=9606 GN=DSTN PE=1 SV=3	135	K.FQGIKHEC#QANGPEDLNR.A	1.04327	0.960176	1.0844	0.940771	1.06719	1.02374	1.14225	1.02885	0.945573	1.01334	1.00172	1.01258	1.04546	1.08555	0.979456
LARP4_599	sp|Q71RC2|LARP4_HUMAN	LARP4	La-related protein 4 OS=Homo sapiens OX=9606 GN=LARP4 PE=1 SV=3	599	R.ASTASPC#NNNINAATAVALQEPR.K	0.995538	1.0045	0.943609	0.875327	0.918573	1.16744	0.790863	1.13961	1.28635	1.29465	1.00002	0.909468	1.04301	0.965238	1.2905
K0100_1055	sp|Q14667|K0100_HUMAN	KIAA0100	Protein KIAA0100 OS=Homo sapiens OX=9606 GN=KIAA0100 PE=1 SV=3	1055	R.LVGTEQSGQPC#SR.R	0.955213	1.04919	0.942974	1.0236	0.868711	0.985837	0.942578	1.06311	0.958067	1.08731	1.0022	0.983286	0.927274	1.00284	1.02269
ARI1_63	sp|Q9Y4X5|ARI1_HUMAN	ARIH1	E3 ubiquitin-protein ligase ARIH1 OS=Homo sapiens OX=9606 GN=ARIH1 PE=1 SV=2	63	R.DGLLC#GETGGGGGSALGPGGGGGGGGGGGGGGPGHEQEEDYR.Y	1.02617	0.97513	0.856233	0.66221	0.63112	0.765663	0.754006	1.06569	1.07298	1.02954	1.00065	0.759221	0.698392	0.909846	1.05126
TSAP1_157	sp|Q9NX07|TSAP1_HUMAN	TRNAU1AP	tRNA selenocysteine 1-associated protein 1 OS=Homo sapiens OX=9606 GN=TRNAU1AP PE=1 SV=1	157	R.ALTEC#QGAVGLGSK.P	0.987421	1.0129	0.85141	1.06225	0.594697	0.874165	0.908565	0.577206	0.702147	0.579336	1.00016	0.956828	0.734431	0.742885	0.640741
MAEA_136	sp|Q7L5Y9|MAEA_HUMAN	MAEA	E3 ubiquitin-protein transferase MAEA OS=Homo sapiens OX=9606 GN=MAEA PE=1 SV=1	136	R.C#GYYNTAVK.L	1.077	0.933278	0.868235	1.20994	0.917056	0.985211	0.881772	0.890563	0.982011	0.907842	1.00514	1.03909	0.951133	0.886168	0.944926
SETB1_92	sp|Q15047|SETB1_HUMAN	SETDB1	Histone-lysine N-methyltransferase SETDB1 OS=Homo sapiens OX=9606 GN=SETDB1 PE=1 SV=1	92	R.AVTNC#ESLVK.D	1.00998	0.990215	0.997857	1.1522	0.917097	0.831664	0.954895	0.886139	0.921477	0.9387	1.0001	1.07503	0.87438	0.920517	0.930089
MTMR1_12	sp|Q13613|MTMR1_HUMAN	MTMR1	Myotubularin-related protein 1 OS=Homo sapiens OX=9606 GN=MTMR1 PE=1 SV=4	12	R.PAAAAAAGC#EGGGGPNPGPAGGR.R	0.96659	1.0358	0.703625	1.0113	0.949938	0.769519	0.783464	0.801622	0.731072	0.866431	1.0012	0.857461	0.859728	0.792543	0.798752
EDC4_1130	sp|Q6P2E9|EDC4_HUMAN	EDC4	Enhancer of mRNA-decapping protein 4 OS=Homo sapiens OX=9606 GN=EDC4 PE=1 SV=1	1130	K.SC#QAMFQQINDSFR.L	1.00842	0.991718	0.928489	0.998456	0.832604	1.16757	1.01635	1.027	1.06314	1.00217	1.00007	0.963473	1.00009	1.02167	1.03265
5NTC_547	sp|P49902|5NTC_HUMAN	NT5C2	Cytosolic purine 5'-nucleotidase OS=Homo sapiens OX=9606 GN=NT5C2 PE=1 SV=1	547	R.SISEIKPPNLFPLAPQEITHC#HDEDDDEEEEEEEE.-	1.0287	0.972861	1.17367	1.33199	0.77783	0.929014	0.965457	1.01042	0.800485	1.29435	1.00078	1.25283	0.853422	0.987937	1.04742
CCYL1_123	sp|Q8N7R7|CCYL1_HUMAN	CCNYL1	Cyclin-Y-like protein 1 OS=Homo sapiens OX=9606 GN=CCNYL1 PE=1 SV=2	123	K.YSSC#STIFLDDSTVSQPNLR.T	0.899729	1.12542	1.03026	0.67998	0.779343	0.71745	0.880637	0.814724	0.666332	0.84586	1.01258	0.855118	0.748396	0.84768	0.756096
HPS4_63	sp|Q9NQG7|HPS4_HUMAN	HPS4	Hermansky-Pudlak syndrome 4 protein OS=Homo sapiens OX=9606 GN=HPS4 PE=1 SV=2	63	R.C#VSDISDSPPTLVR.L	1.05173	0.953119	0.841728	1.01874	0.859807	0.899652	0.949963	1.00252	0.837904	0.888201	1.00243	0.930235	0.879729	0.976243	0.863052
TTC27_587	sp|Q6P3X3|TTC27_HUMAN	TTC27	Tetratricopeptide repeat protein 27 OS=Homo sapiens OX=9606 GN=TTC27 PE=1 SV=1	587	R.C#VTLEPDNAEAWNNLSTSYIR.L	1.01686	0.983695	0.811015	0.881006	0.964021	0.963425	0.992254	0.820839	1.01201	0.934353	1.00027	0.84601	0.963723	0.906547	0.973183
HECD1_209	sp|Q9ULT8|HECD1_HUMAN	HECTD1	E3 ubiquitin-protein ligase HECTD1 OS=Homo sapiens OX=9606 GN=HECTD1 PE=1 SV=3	209	R.C#FASLADR.F	0.993488	1.0066	1.22497	1.28019	0.951222	1.22343	1.26644	1.21845	1.07472	1.06853	1.00004	1.25258	1.08733	1.24244	1.07162
TRIM4_293	sp|Q9C037|TRIM4_HUMAN	TRIM4	E3 ubiquitin-protein ligase TRIM4 OS=Homo sapiens OX=9606 GN=TRIM4 PE=1 SV=2	293	K.TVC#QIPLMK.E	0.928874	1.08292	1.06803	1.13917	0.855553	1.22688	1.00094	1.14091	1.11632	1.06956	1.0059	1.1036	1.04122	1.07093	1.09294
FRYL-2_222	sp|O94915-2|FRYL-2_HUMAN	FRYL	Isoform of O94915, Isoform 2 of Protein furry homolog-like OS=Homo sapiens OX=9606 GN=FRYL PE=1 SV=2	222	R.INTDAQELELC#R.R	1.03416	0.968021	1.19392	1.12898	1.03196	1.20083	1.32211	0.855713	0.828392	1.20983	1.00109	1.16145	1.11639	1.08891	1.01911
MTA2_209	sp|O94776|MTA2_HUMAN	MTA2	Metastasis-associated protein MTA2 OS=Homo sapiens OX=9606 GN=MTA2 PE=1 SV=1	209	R.ALDC#SSSIR.Q	1.00244	0.997568	0.936939	1.04755	0.878761	0.961057	0.961481	0.956785	0.969608	0.974649	1.00001	0.992247	0.919909	0.959133	0.972129
EST1A_84	sp|Q86US8|EST1A_HUMAN	SMG6	Telomerase-binding protein EST1A OS=Homo sapiens OX=9606 GN=SMG6 PE=1 SV=2	84	R.DC#SAVENGTQPVK.D	1.07485	0.934897	0.922853	1.03225	0.956902	0.970954	1.29037	1.09083	1.02035	1.0932	1.00487	0.977553	0.963928	1.1906	1.05678
ENOPH_52	sp|Q9UHY7|ENOPH_HUMAN	ENOPH1	Enolase-phosphatase E1 OS=Homo sapiens OX=9606 GN=ENOPH1 PE=1 SV=1	52	K.EYLQTHWEEEEC#QQDVSLLR.K	0.971937	1.02973	0.96932	0.99388	1.04345	1.06031	1.0012	1.01843	1.03788	1.02324	1.00083	0.9816	1.05188	1.00982	1.03056
MK14_162	sp|Q16539|MK14_HUMAN	MAPK14	Mitogen-activated protein kinase 14 OS=Homo sapiens OX=9606 GN=MAPK14 PE=1 SV=3	162	K.PSNLAVNEDC#ELK.I	0.973608	1.02786	1.17882	1.50244	0.908847	0.932786	0.912644	0.998761	1.02985	1.05385	1.00074	1.34063	0.920817	0.955702	1.04185
EMIL2_691	sp|Q9BXX0|EMIL2_HUMAN	EMILIN2	EMILIN-2 OS=Homo sapiens OX=9606 GN=EMILIN2 PE=1 SV=3	691	K.EC#TQGVQR.E	1.0959	0.919534	0.772854	0.987485	0.645752	0.596043	0.650825	0.83434	1.00791	0.954493	1.00772	0.88017	0.620898	0.742583	0.9812
TDRD7_290	sp|Q8NHU6|TDRD7_HUMAN	TDRD7	Tudor domain-containing protein 7 OS=Homo sapiens OX=9606 GN=TDRD7 PE=1 SV=2	290	K.PC#SGGQDLLLYPAK.R	1.36293	0.789712	0.851926	1.1647	1.13005	0.73269	0.815804	1.10313	0.949071	1.072	1.07632	1.00831	0.931372	0.959466	1.01053
SMC1A_523	sp|Q14683|SMC1A_HUMAN	SMC1A	Structural maintenance of chromosomes protein 1A OS=Homo sapiens OX=9606 GN=SMC1A PE=1 SV=2	523	R.LIDLC#QPTQK.K	0.978841	1.02209	1.0546	1.00851	0.923769	1.03455	0.92122	1.16351	1.12445	1.18836	1.00047	1.03155	0.97916	1.04237	1.15641
TLN1_286	sp|Q9Y490|TLN1_HUMAN	TLN1	Talin-1 OS=Homo sapiens OX=9606 GN=TLN1 PE=1 SV=3	286	K.NC#GQM*SEIEAK.V	1.03477	0.967488	0.988104	1.25578	0.901854	0.903084	0.922238	1.00299	0.951551	0.883188	1.00113	1.12194	0.902469	0.962614	0.91737
PJA2_660	sp|O43164|PJA2_HUMAN	PJA2	E3 ubiquitin-protein ligase Praja-2 OS=Homo sapiens OX=9606 GN=PJA2 PE=1 SV=4	660	K.PC#VSIWLQK.S	0.967016	1.03531	0.952292	0.890101	1.03171	0.964365	0.997696	0.996989	1.06067	1.06792	1.00116	0.921197	0.998037	0.997342	1.0643
IQCE_474	sp|Q6IPM2|IQCE_HUMAN	IQCE	IQ domain-containing protein E OS=Homo sapiens OX=9606 GN=IQCE PE=1 SV=2	474	K.EDC#PEVPHK.A	1.23463	0.840306	0.983871	1.35	1.37022	0.754812	0.557549	0.848095	0.817776	1.75586	1.03747	1.16694	1.06251	0.702822	1.28682
ESTD_11	sp|P10768|ESTD_HUMAN	ESD	S-formylglutathione hydrolase OS=Homo sapiens OX=9606 GN=ESD PE=1 SV=2	11	K.C#FGGLQK.V	1.01272	0.987594	1.05455	1.4186	0.942196	0.966958	0.961499	1.04471	0.965187	0.983052	1.00016	1.23657	0.954577	1.0031	0.97412
CRIP1_28	sp|P50238|CRIP1_HUMAN	CRIP1	Cysteine-rich protein 1 OS=Homo sapiens OX=9606 GN=CRIP1 PE=1 SV=3	28	K.DWHRPC#LK.C	1.09416	0.920765	0.863733	0.86893	0.881046	1.00873	0.899066	0.932657	0.865027	0.748612	1.00746	0.866332	0.944888	0.915862	0.806819
BPNT1_42	sp|O95861|BPNT1_HUMAN	BPNT1	3'(2'),5'-bisphosphate nucleotidase 1 OS=Homo sapiens OX=9606 GN=BPNT1 PE=1 SV=1	42	K.TC#ATDLQTK.A	1.02768	0.973769	0.881209	1.05944	0.904336	0.899862	0.898528	0.904407	0.969807	1.04959	1.00073	0.970323	0.902099	0.901468	1.0097
VPS51_485	sp|Q9UID3|VPS51_HUMAN	VPS51	Vacuolar protein sorting-associated protein 51 homolog OS=Homo sapiens OX=9606 GN=VPS51 PE=1 SV=2	485	R.GEFC#SQGVR.E	1.03476	0.967499	0.75651	1.43676	1.11371	1.07259	0.853772	0.943334	0.874277	0.820614	1.00113	1.09663	1.09315	0.898553	0.847445
GOGB1_395	sp|Q14789|GOGB1_HUMAN	GOLGB1	Golgin subfamily B member 1 OS=Homo sapiens OX=9606 GN=GOLGB1 PE=1 SV=2	395	K.TGQELQSAC#DALK.D	1.07186	0.937172	0.933085	1.34119	1.01634	1.01374	0.876397	1.03679	1.0873	1.03762	1.00451	1.13714	1.01504	0.956594	1.06246
ZZEF1_535	sp|O43149|ZZEF1_HUMAN	ZZEF1	Zinc finger ZZ-type and EF-hand domain-containing protein 1 OS=Homo sapiens OX=9606 GN=ZZEF1 PE=1 SV=6	535	K.PLQLTLQAC#DVK.G	1.01598	0.984513	1.04236	1.09629	0.956531	0.924086	1.01734	0.938487	1.23536	1.09839	1.00025	1.06932	0.940309	0.977912	1.16687
SYVC_1044	sp|P26640|SYVC_HUMAN	VARS1	Valine--tRNA ligase OS=Homo sapiens OX=9606 GN=VARS1 PE=1 SV=4	1044	K.PVLNGVDQVAAEC#AR.Q	0.952424	1.05258	0.842348	0.976757	0.789709	0.868104	0.749416	0.852382	0.816185	0.983013	1.0025	0.909553	0.828907	0.800899	0.899599
A2MG_563	sp|P01023|A2MG_HUMAN	A2M	Alpha-2-macroglobulin OS=Homo sapiens OX=9606 GN=A2M PE=1 SV=3	563	K.YDVENC#LANK.V	1.00854	0.991608	1.05804	1.13385	0.953076	0.988339	1.00409	1.00043	1.12974	1.07791	1.00007	1.09595	0.970707	1.00226	1.10382
ATP9A_492	sp|O75110|ATP9A_HUMAN	ATP9A	Probable phospholipid-transporting ATPase IIA OS=Homo sapiens OX=9606 GN=ATP9A PE=1 SV=3	492	K.QYEDSC#R.V	0.9836	1.01696	1.07344	1.37605	0.880526	1.24862	1.08844	0.969888	0.912876	1.13756	1.00028	1.22475	1.06458	1.02917	1.02522
TISB_129	sp|Q07352|TISB_HUMAN	ZFP36L1	mRNA decay activator protein ZFP36L1 OS=Homo sapiens OX=9606 GN=ZFP36L1 PE=1 SV=1	129	R.PFEENGAC#K.Y	1.03809	0.964603	1.19516	1.56627	1.12879	0.819242	1.05746	1.0835	1.09428	0.821041	1.00135	1.38071	0.974017	1.07048	0.95766
PKN1_602	sp|Q16512|PKN1_HUMAN	PKN1	Serine/threonine-protein kinase N1 OS=Homo sapiens OX=9606 GN=PKN1 PE=1 SV=2	602	R.DPPSSPSSLSSPIQESTAPELPSETQETPGPALC#SPLR.K	0.890873	1.13959	0.946259	0.897103	0.820091	1.18262	0.988624	0.939003	1.00223	1.09025	1.01523	0.921681	1.00135	0.963813	1.04624
AP4AT_243	sp|Q96N21|AP4AT_HUMAN	TEPSIN	AP-4 complex accessory subunit Tepsin OS=Homo sapiens OX=9606 GN=TEPSIN PE=1 SV=1	243	R.VEVVALSDC#QQELSLVR.T	1.03729	0.965296	0.970528	1.05421	1.14417	1.0733	0.972175	1.00797	1.10164	1.3003	1.00129	1.01237	1.10874	0.990075	1.20097
SUSD1_266	sp|Q6UWL2|SUSD1_HUMAN	SUSD1	Sushi domain-containing protein 1 OS=Homo sapiens OX=9606 GN=SUSD1 PE=1 SV=1	266	R.YVC#QEGFESPGGK.I	0.976578	1.02457	1.04126	1.11641	0.826012	0.704112	0.669225	0.998958	0.977574	0.850932	1.00058	1.07884	0.765062	0.834092	0.914253
SUGP2_737	sp|Q8IX01|SUGP2_HUMAN	SUGP2	SURP and G-patch domain-containing protein 2 OS=Homo sapiens OX=9606 GN=SUGP2 PE=1 SV=2	737	K.DC#PPDPVGPSPQDPSLEASGPSPK.P	0.914281	1.10345	1.22215	1.40769	1.44375	1.07861	1.0186	1.0366	1.18732	1.24008	1.00887	1.31492	1.26118	1.0276	1.2137
GUAA_523	sp|P49915|GUAA_HUMAN	GMPS	GMP synthase [glutamine-hydrolyzing] OS=Homo sapiens OX=9606 GN=GMPS PE=1 SV=1	523	K.TVGVQGDC#R.S	0.955302	1.04909	1.04607	1.17078	0.823885	0.915197	0.999771	0.979335	0.97148	1.33619	1.00219	1.10842	0.869541	0.989553	1.15384
[truncated: 17,111 more rows]
