# Supplementary material for: A druggable redox switch on SHP1 controls macrophage inflammation
Source: bioRxiv. 2026 Feb 26:2026.02.19.706790. Preprint. [Version 3] doi: 10.64898/2026.02.19.706790 (PMC12934592; doi:10.64898/2026.02.19.706790)
Supplement: Supplement 5 [file media-5.xlsx]

## Sheet: Table S4 description
Table S4. Stoichiometric engagement score (R) of SCA1 titration with iBMDM cysteine proteome
Overview:	This spreadsheet summarizes quantification of stochiometric engagement score of titrated SCA1 with iBMDM cysteine proteome.
Tab Name	Description
Stoichiometric engagement score	TMT-based measurements of stoichiometric engagement score (R) of titrated SCA1 with each cysteine quantified across iBMDM cysteine proteome using cysteine-reactive phosphate tag (CPT).
Column Name	Description
Site_concatenate	Uniprot accession protein identifier and cysteine site number.
Protein_id	Uniprot accession as protein identifier.
Gene_symbol	Official gene symbol as the protein identifier.
Protein_description	Protein description.
Site_position	Cysteine site localization on protein sequence.
Sequence	Tryptic cysteine peptide sequence. # denotes CPT-labeled cysteine.
DMSO_1 - SCA1_40 µM_2	Stoichiometric engagement score (R) of each treatment with each cysteine quantified across iBMDM cysteine proteome. R presented as average signal intensity of cysteine peptide from DMSO treatment/signal intensity of cysteine peptide from SCA1 treatment.
DMSO_Ave - SCA1_40 µM_Ave	Average stoichiometric engagement score (R) of each treatment condition with each cysteine quantified across iBMDM cysteine proteome.
	`

## Sheet: Stoichiometric engagement score
Table S4. Stoichiometric engagement score (R) of SCA1 titration with iBMDM cysteine proteome
Site_concatenate	Protein_id	Gene_symbol	Protein_description	Site_position	Sequence	DMSO_1	DMSO_2	SCA1_5 µM_1	SCA1_5 µM_2	SCA1_10 µM_1	SCA1_10 µM_2	SCA1_20 µM_1	SCA1_20 µM_2	SCA1_40 µM_1	SCA1_40 µM_2	DMSO_Ave	SCA1_5 µM_Ave	SCA1_10 µM_Ave	SCA1_20 µM_Ave	SCA1_40 µM_Ave
E9Q616_1743	tr|E9Q616|E9Q616_MOUSE	Ahnak	AHNAK nucleoprotein (desmoyokin) OS=Mus musculus OX=10090 GN=Ahnak PE=1 SV=1	1743	K.GPEVDVDVGDIDIEC#PEGK.L	1.04205	0.961209	1.11649	1.23855	1.21579	1.05782	1.14478	1.27171	1.26003	1.25918	1.00163	1.17752	1.13681	1.20825	1.25961
ITPI2_765	sp|Q922B9|ITPI2_MOUSE	Itprid2	Protein ITPRID2 OS=Mus musculus OX=10090 GN=Itprid2 PE=1 SV=3	765	R.C#SPPSFTYK.Y	0.921321	1.09337	0.828321	1.1514	0.683535	0.787152	1.17011	0.973717	0.994193	0.838407	1.00735	0.98986	0.735343	1.07192	0.9163
S20A1_471	sp|Q61609|S20A1_MOUSE	Slc20a1	Sodium-dependent phosphate transporter 1 OS=Mus musculus OX=10090 GN=Slc20a1 PE=1 SV=1	471	R.MDSYTSYC#NAVSDLHSESEMDMSVK.A	0.951036	1.05428	0.699817	0.803067	0.793535	0.8463	0.934641	0.904796	0.925719	0.860365	1.00266	0.751442	0.819918	0.919719	0.893042
IL18_42	sp|P70380|IL18_MOUSE	Il18	Interleukin-18 OS=Mus musculus OX=10090 GN=Il18 PE=1 SV=2	42	R.LHC#TTAVIR.N	1.01013	0.990072	1.24579	0.970113	0.971251	0.929582	0.934199	0.823582	0.933356	0.829359	1.0001	1.10795	0.950417	0.87889	0.881357
FND3A_632	sp|Q8BX90|FND3A_MOUSE	Fndc3a	Fibronectin type-III domain-containing protein 3A OS=Mus musculus OX=10090 GN=Fndc3a PE=1 SV=3	632	R.LTPGC#YYR.L	0.688319	1.82753	1.16691	1.86504	2.35359	1.94806	0.612335	0.770711	0.866838	1.58484	1.25793	1.51597	2.15082	0.691523	1.22584
F8VQM8_133	tr|F8VQM8|F8VQM8_MOUSE	Xntrpc	Xntrpc readthrough, Xndc1-transient receptor potential cation channel, subfamily C, member 2 readthrough OS=Mus musculus OX=10090 GN=Xntrpc PE=1 SV=1	133	R.LTC#SQPFTR.H	0.710076	1.69005	1.45424	2.13907	1.93287	1.788	0.755969	0.742113	0.992165	1.63239	1.20006	1.79665	1.86044	0.749041	1.31228
TLE3_747	sp|Q08122|TLE3_MOUSE	Tle3	Transducin-like enhancer protein 3 OS=Mus musculus OX=10090 GN=Tle3 PE=1 SV=3	747	K.ESSSVLSC#DISADDK.Y	0.743748	1.52565	1.13573	1.90319	1.94185	1.74604	0.662904	0.824096	0.882145	1.40022	1.1347	1.51946	1.84395	0.7435	1.14118
TDRD7_588	sp|Q8K1H1|TDRD7_MOUSE	Tdrd7	Tudor domain-containing protein 7 OS=Mus musculus OX=10090 GN=Tdrd7 PE=1 SV=1	588	K.AVESLTC#GK.I	0.901842	1.12214	1.07398	1.01465	0.93277	1.03396	1.0707	0.9823	0.997822	0.97677	1.01199	1.04432	0.983367	1.0265	0.987296
PAAT_108	sp|Q9D2Q3|PAAT_MOUSE	Paat	ATPase PAAT OS=Mus musculus OX=10090 GN=Paat PE=2 SV=1	108	R.NMEVYLGEEYC#GTSR.G	0.68848	1.8264	0.957667	1.81383	1.54847	1.5772	0.556013	0.649298	0.854849	1.51205	1.25744	1.38575	1.56284	0.602655	1.18345
B1ASP2_826	tr|B1ASP2|B1ASP2_MOUSE	Jak1	Isoform of P52332, Tyrosine-protein kinase OS=Mus musculus OX=10090 GN=Jak1 PE=1 SV=1	826	R.C#M*NYDPNQR.P	0.984833	1.01564	0.936407	1.01512	1.16432	0.913094	0.843125	0.776667	0.933318	0.770323	1.00024	0.975764	1.0387	0.809896	0.85182
DUS19_149	sp|Q8K4T5|DUS19_MOUSE	Dusp19	Dual specificity protein phosphatase 19 OS=Mus musculus OX=10090 GN=Dusp19 PE=2 SV=1	149	K.DGVVLVHC#NAGVSR.A	1.71211	0.706252	1.66575	1.36466	1.73429	1.67371	3.10751	1.06666	1.33231	1.33192	1.20918	1.51521	1.704	2.08708	1.33211
NR1D1_133	sp|Q3UV55|NR1D1_MOUSE	Nr1d1	Nuclear receptor subfamily 1 group D member 1 OS=Mus musculus OX=10090 GN=Nr1d1 PE=1 SV=1	133	K.LNGMVLLC#K.V	0.998952	1.00105	0.645664	0.615236	0.430832	0.532998	0.740482	1.06125	1.89841	0.645227	1	0.63045	0.481915	0.900864	1.27182
VPS36_271	sp|Q91XD6|VPS36_MOUSE	Vps36	Vacuolar protein-sorting-associated protein 36 OS=Mus musculus OX=10090 GN=Vps36 PE=1 SV=1	271	R.GGIM*SLTEVYC#LVNR.A	1.06779	0.940305	0.759057	0.744802	0.815345	0.891968	1.00407	1.04468	0.9435	0.983614	1.00405	0.751929	0.853656	1.02438	0.963557
CFAH_536	sp|P06909|CFAH_MOUSE	Cfh	Complement factor H OS=Mus musculus OX=10090 GN=Cfh PE=1 SV=2	536	K.LDYEC#LVGFENEYK.H	0.89329	1.13566	1.1057	1.16142	0.927206	0.988871	1.06421	0.956302	1.13287	0.852996	1.01448	1.13356	0.958039	1.01026	0.992934
ORC1_785	sp|Q9Z1N2|ORC1_MOUSE	Orc1	Origin recognition complex subunit 1 OS=Mus musculus OX=10090 GN=Orc1 PE=1 SV=2	785	R.SGLEEATFQQIYSQHVALC#R.M	0.933791	1.07631	1.13266	1.11475	0.785155	1.04443	1.47483	1.28043	1.20812	1.44791	1.00505	1.12371	0.914793	1.37763	1.32802
POLI_311	sp|Q6R3M4|POLI_MOUSE	Poli	DNA polymerase iota OS=Mus musculus OX=10090 GN=Poli PE=1 SV=1	311	K.C#SSEVEAK.A	0.992485	1.00763	1.14472	1.22021	0.895576	0.914032	1.14252	1.08877	1.12667	1.05492	1.00006	1.18247	0.904804	1.11565	1.09079
A0A0R4J140_126	tr|A0A0R4J140|A0A0R4J140_MOUSE	Cluh	Isoform of Q5SW19, Clustered mitochondria protein homolog OS=Mus musculus OX=10090 GN=Cluh PE=1 SV=1	126	R.TC#FSLHLDGNMLDHFSELR.S	0.89765	1.12869	0.840886	0.828582	0.779241	0.763482	0.542265	0.600347	0.338643	0.315969	1.01317	0.834734	0.771361	0.571306	0.327306
MET14_66	sp|Q3UIK4|MET14_MOUSE	Mettl14	N6-adenosine-methyltransferase non-catalytic subunit OS=Mus musculus OX=10090 GN=Mettl14 PE=1 SV=1	66	K.C#LDEGETDEDK.V	0.877001	1.16313	0.646459	2.18297	0.662816	0.875727	0.670189	1.22709	0.784505	0.615424	1.02006	1.41472	0.769272	0.948638	0.699965
SPAG5_675	sp|Q7TME2|SPAG5_MOUSE	Spag5	Sperm-associated antigen 5 OS=Mus musculus OX=10090 GN=Spag5 PE=1 SV=1	675	K.EVEQVSAHLEDC#K.G	0.990625	1.00955	0.848098	1.19975	1.16639	0.93541	1.51433	1.66647	1.23293	0.995464	1.00009	1.02392	1.0509	1.5904	1.1142
AT11B_170	sp|Q6DFW5|AT11B_MOUSE	Atp11b	Phospholipid-transporting ATPase IF OS=Mus musculus OX=10090 GN=Atp11b PE=1 SV=1	170	R.LDGSC#HVTTASLDGETNLK.T	0.782987	1.38343	1.16046	0.811217	1.60555	0.995698	0.530105	0.726783	0.797244	1.21622	1.08321	0.985838	1.30062	0.628444	1.00673
HERC2_1826	sp|Q4U2R1|HERC2_MOUSE	Herc2	E3 ubiquitin-protein ligase HERC2 OS=Mus musculus OX=10090 GN=Herc2 PE=1 SV=3	1826	R.LIGPTC#DSVEDDM*NASAR.G	0.920609	1.09438	0.743963	0.730474	0.781036	0.932216	0.794463	1.031	0.959689	0.860016	1.00749	0.737219	0.856626	0.912734	0.909852
F8VQ05_889	tr|F8VQ05|F8VQ05_MOUSE	Fryl	FRY-like transcription coactivator OS=Mus musculus OX=10090 GN=Fryl PE=1 SV=1	889	R.C#SPPETLASTPDSGYSIDSK.I	1.09132	0.922782	1.01019	0.853597	0.575871	0.800856	0.839143	0.993514	0.529209	1.06916	1.00705	0.931894	0.688364	0.916329	0.799185
Q05BA5_198	tr|Q05BA5|Q05BA5_MOUSE	Ncoa3	Isoform of O09000, Nuclear receptor coactivator OS=Mus musculus OX=10090 GN=Ncoa3 PE=1 SV=1	198	K.SHTFNC#R.M	0.808929	1.30925	1.00518	1.15169	0.773038	0.653365	0.844099	0.821644	0.420743	0.767797	1.05909	1.07844	0.713201	0.832872	0.59427
NOP9_557	sp|Q8BMC4|NOP9_MOUSE	Nop9	Nucleolar protein 9 OS=Mus musculus OX=10090 GN=Nop9 PE=1 SV=1	557	K.GQYVALAC#SR.H	1.04153	0.961657	0.92313	1.02847	1.02847	1.14588	0.979786	1.20028	1.15551	1.10999	1.00159	0.975802	1.08718	1.09003	1.13275
F8VPP8_591	tr|F8VPP8|F8VPP8_MOUSE	Zc3h7b	Zinc finger CCCH type-containing 7B OS=Mus musculus OX=10090 GN=Zc3h7b PE=1 SV=1	591	K.C#LVHIVR.S	0.859389	1.19563	1.16175	0.928302	0.759259	0.849741	1.13626	0.66129	0.848276	0.779097	1.02751	1.04502	0.8045	0.898774	0.813687
VP26C_243	sp|O35075|VP26C_MOUSE	Vps26c	Vacuolar protein sorting-associated protein 26C OS=Mus musculus OX=10090 GN=Vps26c PE=1 SV=1	243	R.DATEIQNIQIADGDIC#R.N	1.01244	0.987865	1.01665	1.0979	0.745085	0.828184	0.793788	0.765054	0.869806	0.857254	1.00015	1.05728	0.786634	0.779421	0.86353
ODBB_175	sp|Q6P3A8|ODBB_MOUSE	Bckdhb	2-oxoisovalerate dehydrogenase subunit beta, mitochondrial OS=Mus musculus OX=10090 GN=Bckdhb PE=1 SV=2	175	R.SGDLFNC#GSLTIR.A	0.934196	1.07578	1.05393	1.0526	0.790952	0.864204	0.865104	0.814216	0.49142	0.60444	1.00499	1.05327	0.827578	0.83966	0.54793
E9Q6H8_1140	tr|E9Q6H8|E9Q6H8_MOUSE	Plekha5	Pleckstrin homology domain-containing, family A member 5 OS=Mus musculus OX=10090 GN=Plekha5 PE=1 SV=1	1140	R.ENDVKPDYETPAAQC#AHLEDAEPQNADIGR.K	0.980826	1.01994	1.07838	1.47778	0.927045	1.42908	0.911792	0.898649	0.730234	0.888246	1.00038	1.27808	1.17806	0.90522	0.80924
ZBT17_340	sp|Q60821|ZBT17_MOUSE	Zbtb17	Zinc finger and BTB domain-containing protein 17 OS=Mus musculus OX=10090 GN=Zbtb17 PE=1 SV=2	340	K.AFSDPAAC#K.A	0.969285	1.03273	0.981868	1.12834	1.0841	0.903824	1.01617	0.921586	1.04871	1.00424	1.00101	1.05511	0.993964	0.968876	1.02647
CPEB2_163	sp|Q812E0|CPEB2_MOUSE	Cpeb2	Cytoplasmic polyadenylation element-binding protein 2 OS=Mus musculus OX=10090 GN=Cpeb2 PE=1 SV=1	163	R.SSLQLPAWGSDSLQDSWC#TAAGTSR.I	1.20729	0.85346	0.983581	1.38852	1.0643	1.12522	0.782338	0.876655	1.17351	0.967692	1.03038	1.18605	1.09476	0.829497	1.0706
ICE1_1056	sp|E9Q286|ICE1_MOUSE	Ice1	Little elongation complex subunit 1 OS=Mus musculus OX=10090 GN=Ice1 PE=1 SV=1	1056	R.AEEETQGTSQSSLPGASYC#YTGIR.E	0.644494	2.23017	1.08884	2.03116	2.63119	2.67039	0.48942	0.609435	0.708848	1.5063	1.43733	1.56	2.65079	0.549427	1.10758
ZGRF1_601	sp|Q0VGT4|ZGRF1_MOUSE	Zgrf1	Protein ZGRF1 OS=Mus musculus OX=10090 GN=Zgrf1 PE=1 SV=2	601	R.TC#VGFNSGPHGDVK.T	1.00949	0.990683	1.13281	0.94715	0.917722	1.28422	0.948276	1.00314	0.988228	1.09247	1.00009	1.03998	1.10097	0.97571	1.04035
PSA_191	sp|Q11011|PSA_MOUSE	Npepps	Puromycin-sensitive aminopeptidase OS=Mus musculus OX=10090 GN=Npepps PE=1 SV=2	191	R.AFPC#WDEPAIK.A	1.09117	0.922889	0.782544	0.927419	0.998867	0.699365	0.744651	0.925472	1.02361	0.937279	1.00703	0.854982	0.849116	0.835062	0.980443
KI20A_406	sp|P97329|KI20A_MOUSE	Kif20a	Kinesin-like protein KIF20A OS=Mus musculus OX=10090 GN=Kif20a PE=1 SV=1	406	K.ISELSLC#DLAGSER.C	1.03381	0.968328	1.35538	0.91332	0.87641	1.1141	1.12079	0.999464	0.883886	0.987818	1.00107	1.13435	0.995254	1.06013	0.935852
AT7L3_209	sp|A2AWT3|AT7L3_MOUSE	Atxn7l3	Ataxin-7-like protein 3 OS=Mus musculus OX=10090 GN=Atxn7l3 PE=1 SV=1	209	R.SLLTTQC#GVISEHTK.K	0.845658	1.22326	0.70373	0.758924	0.977655	0.877616	1.15229	1.15937	1.09384	0.978923	1.03446	0.731327	0.927636	1.15583	1.03638
KIF24_662	sp|Q6NWW5|KIF24_MOUSE	Kif24	Kinesin-like protein KIF24 OS=Mus musculus OX=10090 GN=Kif24 PE=1 SV=2	662	K.GAESAPLC#SEK.S	1.26667	0.826087	1.2177	0.981952	1.23022	0.812076	1.59813	1.02483	1.09515	1.14655	1.04638	1.09983	1.02115	1.31148	1.12085
XRCC3_29	sp|Q9CXE6|XRCC3_MOUSE	Xrcc3	DNA repair protein XRCC3 OS=Mus musculus OX=10090 GN=Xrcc3 PE=2 SV=1	29	K.EILC#YSGPDLQR.L	0.732179	1.57675	1.03802	0.835399	0.932152	0.956965	1.01841	1.05015	0.876117	1.12578	1.15447	0.936708	0.944559	1.03428	1.00095
Q3TAQ9_592	tr|Q3TAQ9|Q3TAQ9_MOUSE	Wdr36	WD repeat domain 36 OS=Mus musculus OX=10090 GN=Wdr36 PE=1 SV=1	592	R.WLISAAMDC#SVR.T	0.772302	1.4181	1.20008	1.39488	1.50923	1.56147	0.6793	0.806891	0.975734	1.38822	1.0952	1.29748	1.53535	0.743096	1.18198
E9Q3P4_2536	tr|E9Q3P4|E9Q3P4_MOUSE	Cenpf	Centromere protein F OS=Mus musculus OX=10090 GN=Cenpf PE=1 SV=1	2536	K.SQEQLVC#K.L	1.02193	0.978994	1.07444	1.01555	0.97511	0.978847	0.967362	1.09688	0.971909	0.952578	1.00046	1.045	0.976979	1.03212	0.962243
AL3A2_214	sp|P47740|AL3A2_MOUSE	Aldh3a2	Aldehyde dehydrogenase family 3 member A2 OS=Mus musculus OX=10090 GN=Aldh3a2 PE=1 SV=2	214	K.SPC#YIDR.D	1.12643	0.899086	1.17919	1.15775	0.903589	1.00698	0.926005	1.33149	1.39497	1.16024	1.01276	1.16847	0.955283	1.12875	1.27761
IL1AP_24	sp|Q61730|IL1AP_MOUSE	Il1rap	Interleukin-1 receptor accessory protein OS=Mus musculus OX=10090 GN=Il1rap PE=1 SV=1	24	R.C#DDWGLDTMR.Q	1.09328	0.921386	1.48501	1.21246	1.09	0.92845	1.04909	1.5309	0.894176	1.49931	1.00733	1.34874	1.00922	1.28999	1.19674
D3Z0M9_542	tr|D3Z0M9|D3Z0M9_MOUSE	Ddx23	RNA helicase OS=Mus musculus OX=10090 GN=Ddx23 PE=1 SV=1	542	R.C#TYVVLDEADR.M	0.937764	1.07108	1.05657	1.14868	1.04641	0.967009	1.02961	1.11497	1.02718	1.04214	1.00442	1.10262	1.00671	1.07229	1.03466
ANGE1_332	sp|Q8VCU0|ANGE1_MOUSE	Angel1	Protein angel homolog 1 OS=Mus musculus OX=10090 GN=Angel1 PE=1 SV=2	332	K.TDGC#AVC#YKPTR.F	1.59395	0.72853	1.68013	1.84612	1.63805	2.22314	2.93522	1.10596	1.7396	1.56564	1.16124	1.76313	1.93059	2.02059	1.65262
PIGQ_11	sp|Q9QYT7|PIGQ_MOUSE	Pigq	Phosphatidylinositol N-acetylglucosaminyltransferase subunit Q OS=Mus musculus OX=10090 GN=Pigq PE=1 SV=3	11	K.VFFPTCC#ASADSGLLVGR.W	1.01478	0.985647	1.12794	1.81235	0.908594	0.80989	1.25587	1.06929	0.852117	0.806921	1.00021	1.47014	0.859242	1.16258	0.829519
AT2A3_581	sp|Q64518|AT2A3_MOUSE	Atp2a3	Sarcoplasmic/endoplasmic reticulum calcium ATPase 3 OS=Mus musculus OX=10090 GN=Atp2a3 PE=1 SV=4	581	R.KEDMHLDDC#SR.F	0.903579	1.11946	0.988019	0.988809	0.714409	0.795754	1.09858	1.5599	0.800647	0.747206	1.01152	0.988414	0.755082	1.32924	0.773927
CERS5_142	sp|Q9D6K9|CERS5_MOUSE	Cers5	Ceramide synthase 5 OS=Mus musculus OX=10090 GN=Cers5 PE=1 SV=1	142	K.FC#ESM*WR.F	0.986235	1.01415	1.27539	0.956044	0.542781	0.81745	1.1103	0.880694	0.8297	0.698394	1.00019	1.11572	0.680115	0.995497	0.764047
CPNE8_7	sp|Q9DC53|CPNE8_MOUSE	Cpne8	Copine-8 OS=Mus musculus OX=10090 GN=Cpne8 PE=2 SV=3	7	K.C#SVPQLEMDSR.Y	0.915811	1.10124	1.05612	0.943288	1.06168	1.0999	1.12562	1.03207	1.04919	1.00074	1.00852	0.999702	1.08079	1.07884	1.02496
DYST-4_1129	sp|Q91ZU6-4|DYST-4_MOUSE	Dst	Isoform of Q91ZU6, Isoform 4 of Dystonin OS=Mus musculus OX=10090 GN=Dst PE=1 SV=2	1129	K.C#EEFFSQAADSPSVPALR.S	1.07212	0.936975	0.875863	1.04979	0.927761	0.917352	1.07305	1.14412	1.07243	0.920565	1.00455	0.962824	0.922557	1.10859	0.996497
SPTC2_186	sp|P97363|SPTC2_MOUSE	Sptlc2	Serine palmitoyltransferase 2 OS=Mus musculus OX=10090 GN=Sptlc2 PE=1 SV=2	186	R.NTGSC#QEAAAEVLK.E	1.25769	0.829949	1.50276	1.19082	1.0381	1.04875	0.843653	0.898352	1.23117	0.765808	1.04382	1.34679	1.04342	0.871002	0.998491
NLRC5_1804	sp|C3VPR6|NLRC5_MOUSE	Nlrc5	Protein NLRC5 OS=Mus musculus OX=10090 GN=Nlrc5 PE=1 SV=2	1804	R.QIDLEFC#K.I	0.904569	1.11794	1.16305	0.958055	0.997411	1.11412	1.13608	1.04566	1.03115	1.03594	1.01126	1.06055	1.05577	1.09087	1.03355
HCFC1_135	sp|Q61191|HCFC1_MOUSE	Hcfc1	Host cell factor 1 OS=Mus musculus OX=10090 GN=Hcfc1 PE=1 SV=2	135	K.NGPPPC#PR.L	0.974769	1.02657	0.913318	1.13739	0.848463	0.750162	0.922771	0.990598	0.897059	0.788972	1.00067	1.02535	0.799312	0.956684	0.843015
TLN1_1199	sp|P26039|TLN1_MOUSE	Tln1	Talin-1 OS=Mus musculus OX=10090 GN=Tln1 PE=1 SV=2	1199	R.C#VSC#LPGQR.D	1.00701	0.993088	0.951855	1.17247	0.891232	1.11658	1.68623	1.70761	1.47199	0.910051	1.00005	1.06216	1.00391	1.69692	1.19102
NSD3_1295	sp|Q6P2L6|NSD3_MOUSE	Nsd3	Histone-lysine N-methyltransferase NSD3 OS=Mus musculus OX=10090 GN=Nsd3 PE=1 SV=2	1295	K.SAC#TSAVDEK.T	0.976329	1.02485	0.805179	0.777906	0.747411	0.639962	1.25528	0.688821	0.697378	0.928768	1.00059	0.791543	0.693687	0.97205	0.813073
CBP_1241	sp|P45481|CBP_MOUSE	Crebbp	Histone lysine acetyltransferase CREBBP OS=Mus musculus OX=10090 GN=Crebbp PE=1 SV=3	1241	K.C#FTEIQGENVTLGDDPSQPQTTISK.D	1.04067	0.962393	1.17323	0.885509	1.18785	1.01194	1.02116	0.766278	0.782957	1.03166	1.00153	1.02937	1.0999	0.893718	0.907306
ABHDA_91	sp|Q6PE15|ABHDA_MOUSE	Abhd10	Palmitoyl-protein thioesterase ABHD10, mitochondrial OS=Mus musculus OX=10090 GN=Abhd10 PE=1 SV=1	91	K.AVAVEEFC#K.S	1.0108	0.989425	1.04664	1.1341	1.01752	1.00525	1.02258	1.02062	1.08081	1.14951	1.00011	1.09037	1.01139	1.0216	1.11516
XRCC5_80	sp|P27641|XRCC5_MOUSE	Xrcc5	X-ray repair cross-complementing protein 5 OS=Mus musculus OX=10090 GN=Xrcc5 PE=1 SV=4	80	K.DQYQNITVC#R.H	1.20285	0.855693	1.28993	1.28609	1.01976	0.889146	0.997979	0.91795	1.08438	0.9555	1.02927	1.28801	0.954455	0.957965	1.01994
H3BK56_144	tr|H3BK56|H3BK56_MOUSE	Tmem219	Isoform of Q9D123, Insulin-like growth factor-binding protein 3 receptor (Fragment) OS=Mus musculus OX=10090 GN=Tmem219 PE=1 SV=1	144	K.SEELDC#GK.I	1.74713	0.700461	0.826729	1.27885	0.904762	0.722826	0.763271	0.857373	0.878613	0.717949	1.22379	1.05279	0.813794	0.810322	0.798281
RGL1_496	sp|Q60695|RGL1_MOUSE	Rgl1	Ral guanine nucleotide dissociation stimulator-like 1 OS=Mus musculus OX=10090 GN=Rgl1 PE=1 SV=2	496	R.QQLLSEEESYALSC#EIEAAADANTTSPKPR.K	1.16835	0.874055	0.735169	1.25953	0.707802	0.712526	1.48608	0.955265	0.798619	0.997843	1.0212	0.997349	0.710164	1.22067	0.898231
RRP12_447	sp|Q6P5B0|RRP12_MOUSE	Rrp12	RRP12-like protein OS=Mus musculus OX=10090 GN=Rrp12 PE=1 SV=1	447	K.EC#VAPHIADIGSVTSSASGPPQYITK.M	0.818717	1.28439	1.18093	0.853731	1.3318	1.17649	1.38794	0.767485	0.934047	0.986075	1.05156	1.01733	1.25414	1.07771	0.960061
E9QMD3_1145	tr|E9QMD3|E9QMD3_MOUSE	Zfhx3	Isoform of Q61329, Zinc finger homeobox protein 3 OS=Mus musculus OX=10090 GN=Zfhx3 PE=1 SV=1	1145	R.C#PSTDPEEAVEDAEGPSEASADPEELAK.D	0.923811	1.08988	0.839549	1.37621	0.910493	1.0082	0.934827	1.20995	1.08469	1.00022	1.00685	1.10788	0.959348	1.07239	1.04245
3MG_324	sp|Q04841|3MG_MOUSE	Mpg	DNA-3-methyladenine glycosylase OS=Mus musculus OX=10090 GN=Mpg PE=2 SV=3	324	R.VAEQM*DQPQQTAC#SEGLLIVQK.-	0.897214	1.12938	1.10442	1.58882	0.89555	1.24165	1.15183	0.842442	1.49381	1.37607	1.0133	1.34662	1.0686	0.997135	1.43494
REEP4_200	sp|Q8K072|REEP4_MOUSE	Reep4	Receptor expression-enhancing protein 4 OS=Mus musculus OX=10090 GN=Reep4 PE=1 SV=1	200	R.PGGLQGSDTEDEC#WSDNEIVPQPPVRPR.E	1.16266	0.877267	0.816456	1.4852	0.982946	1.0836	1.68261	1.63785	1.11207	0.813514	1.01996	1.15083	1.03327	1.66023	0.962791
TSP3_519	sp|Q05895|TSP3_MOUSE	Thbs3	Thrombospondin-3 OS=Mus musculus OX=10090 GN=Thbs3 PE=1 SV=2	519	K.NVEDNC#R.L	1.19185	0.861348	0.901458	0.842418	0.987887	0.989417	1.16363	0.890981	1.26921	1.24853	1.0266	0.871938	0.988652	1.02731	1.25887
VPS51_190	sp|Q3UVL4|VPS51_MOUSE	Vps51	Vacuolar protein sorting-associated protein 51 homolog OS=Mus musculus OX=10090 GN=Vps51 PE=1 SV=2	190	K.C#VELGAYGQAVR.Y	0.994382	1.00568	0.910286	1.05357	0.662095	0.586957	0.801308	0.861081	0.673858	1.15268	1.00003	0.981929	0.624526	0.831194	0.913268
ARHG6_552	sp|Q8K4I3|ARHG6_MOUSE	Arhgef6	Rho guanine nucleotide exchange factor 6 OS=Mus musculus OX=10090 GN=Arhgef6 PE=1 SV=1	552	K.GPTSC#GSLSK.T	0.983686	1.01686	1.00129	0.990529	1.04745	1.10962	1.05312	1.15544	1.08826	1.07051	1.00028	0.995908	1.07853	1.10428	1.07939
ERI1_23	sp|Q7TMF2|ERI1_MOUSE	Eri1	3'-5' exoribonuclease 1 OS=Mus musculus OX=10090 GN=Eri1 PE=1 SV=2	23	R.PEC#EESRPLSVEK.K	0.911656	1.1073	1.27554	1.26146	0.780462	0.73238	0.80151	1.27663	0.820088	0.769549	1.00948	1.2685	0.756421	1.03907	0.794819
CGAT2_296	sp|Q8C1F4|CGAT2_MOUSE	Csgalnact2	Chondroitin sulfate N-acetylgalactosaminyltransferase 2 OS=Mus musculus OX=10090 GN=Csgalnact2 PE=2 SV=1	296	R.DVC#IHQDK.R	1.06982	0.938735	0.855636	0.737251	0.956009	0.920543	0.815751	0.933989	1.15934	0.795455	1.00428	0.796443	0.938276	0.87487	0.9774
SHOC2_342	sp|O88520|SHOC2_MOUSE	Shoc2	Leucine-rich repeat protein SHOC-2 OS=Mus musculus OX=10090 GN=Shoc2 PE=1 SV=2	342	R.NC#FQLYPVGGPSQFSTIYSLNMEHNR.I	1.08451	0.927705	1.61971	1.39873	0.695941	1.02844	0.784925	1.22025	1.06592	0.807224	1.00611	1.50922	0.86219	1.00259	0.93657
NUD13_347	sp|Q8JZU0|NUD13_MOUSE	Nudt13	NAD(P)H pyrophosphatase NUDT13, mitochondrial OS=Mus musculus OX=10090 GN=Nudt13 PE=1 SV=2	347	R.SC#SSLAA.-	0.934167	1.07582	1.15408	0.843703	0.931579	0.77027	1.24648	1.00689	1.13385	0.755052	1.00499	0.998893	0.850925	1.12668	0.944451
TXD16_85	sp|Q7TN22|TXD16_MOUSE	Txndc16	Thioredoxin domain-containing protein 16 OS=Mus musculus OX=10090 GN=Txndc16 PE=2 SV=1	85	K.VTC#VEEEASR.Y	1.40783	0.775383	1.48712	1.46916	1.77797	1.75056	1.89749	1.02068	1.71098	1.27613	1.0916	1.47814	1.76426	1.45909	1.49356
PPM1H_190	sp|Q3UYC0|PPM1H_MOUSE	Ppm1h	Protein phosphatase 1H OS=Mus musculus OX=10090 GN=Ppm1h PE=1 SV=1	190	K.NSAILPPTC#LGEEPESTPAHGR.T	1.06246	0.944477	1.00377	1.31713	1.50423	1.25313	1.00125	1.16545	1.40757	1.35394	1.00347	1.16045	1.37868	1.08335	1.38075
ALG11_72	sp|Q3TZM9|ALG11_MOUSE	Alg11	GDP-Man:Man(3)GlcNAc(2)-PP-Dol alpha-1,2-mannosyltransferase OS=Mus musculus OX=10090 GN=Alg11 PE=2 SV=1	72	K.EQTVVAFFHPYC#NAGGGGER.V	1.01914	0.981561	1.1207	0.967879	0.903281	1.35684	1.12544	1.04107	1.11913	1.42335	1.00035	1.04429	1.13006	1.08325	1.27124
TM201_615	sp|A2A8U2|TM201_MOUSE	Tmem201	Transmembrane protein 201 OS=Mus musculus OX=10090 GN=Tmem201 PE=1 SV=1	615	K.EDESSQSSTC#VVDTTTK.G	1.31392	0.807154	0.851518	1.00777	1.12216	0.94968	0.831731	1.03078	0.814757	1.0679	1.06054	0.929642	1.03592	0.931258	0.941329
Q8C9M8_133	tr|Q8C9M8|Q8C9M8_MOUSE	Zfp446	Zinc finger protein 446 OS=Mus musculus OX=10090 GN=Zfp446 PE=1 SV=1	133	R.GFC#YEEVEGPR.E	0.827746	1.26279	0.893724	1.11	1.04786	0.985144	0.959091	0.940438	0.984726	0.935133	1.04527	1.00186	1.0165	0.949764	0.95993
DPP8_205	sp|Q80YA7|DPP8_MOUSE	Dpp8	Dipeptidyl peptidase 8 OS=Mus musculus OX=10090 GN=Dpp8 PE=1 SV=1	205	K.DGGPHGFTQQPLRPNLVETSC#PNIR.M	1.06167	0.945101	0.987643	1.05268	0.988516	0.979003	0.937972	1.13374	0.933278	0.868115	1.00339	1.02016	0.983759	1.03586	0.900696
A2A654_346	tr|A2A654|A2A654_MOUSE	Bptf	Bromodomain PHD finger transcription factor OS=Mus musculus OX=10090 GN=Bptf PE=1 SV=1	346	R.VYC#ESDK.E	1.05417	0.951121	0.907962	0.971154	0.876446	1.264	0.969378	1.16538	0.837678	0.76295	1.00265	0.939558	1.07023	1.06738	0.800314
CAPZB-4_91	sp|P47757-4|CAPZB-4_MOUSE	Capzb	Isoform of P47757, Isoform 3 of F-actin-capping protein subunit beta OS=Mus musculus OX=10090 GN=Capzb PE=1 SV=3	91	K.DYLLC#DYNR.D	0.975141	1.02616	0.519905	0.873064	0.838737	0.875061	1.05362	0.964254	0.942196	0.927347	1.00065	0.696484	0.856899	1.00894	0.934771
SMC5_726	sp|Q8CG46|SMC5_MOUSE	Smc5	Structural maintenance of chromosomes protein 5 OS=Mus musculus OX=10090 GN=Smc5 PE=1 SV=1	726	R.LM*EQDTC#NLEEEER.K	1.02998	0.971719	0.951163	0.94994	0.865295	0.890477	0.928783	0.934659	1.02184	0.984296	1.00085	0.950552	0.877886	0.931721	1.00307
PHAF1_385	sp|Q922R1|PHAF1_MOUSE	Phaf1	Phagosome assembly factor 1 OS=Mus musculus OX=10090 GN=Phaf1 PE=1 SV=2	385	R.SSSPNNTNPFGSTFC#FGLQR.M	0.924668	1.08869	0.904889	1.21862	0.656961	0.834743	1.07878	0.805782	0.791249	1.52445	1.00668	1.06176	0.745852	0.942281	1.15785
GRPE1_47	sp|Q99LP6|GRPE1_MOUSE	Grpel1	GrpE protein homolog 1, mitochondrial OS=Mus musculus OX=10090 GN=Grpel1 PE=1 SV=1	47	K.NNGQNLDEDLGHC#EPK.T	0.810345	1.30556	0.893328	1.51913	0.731576	0.809775	1.21981	1.05064	0.728797	1.14691	1.05795	1.20623	0.770675	1.13522	0.937855
SC31A_279	sp|Q3UPL0|SC31A_MOUSE	Sec31a	Protein transport protein Sec31A OS=Mus musculus OX=10090 GN=Sec31a PE=1 SV=2	279	R.GILAVAWSMADPELLLSC#GK.D	0.932911	1.07749	1.20294	0.963819	1.42095	1.19772	0.8844	0.799349	0.659213	1.07959	1.0052	1.08338	1.30934	0.841875	0.869401
XPP3_502	sp|B7ZMP1|XPP3_MOUSE	Xpnpep3	Xaa-Pro aminopeptidase 3 OS=Mus musculus OX=10090 GN=Xpnpep3 PE=1 SV=1	502	K.EMNDIEQIC#SR.T	0.952758	1.05217	1.06193	0.969207	0.958388	0.911696	0.909849	1.04017	1.01822	0.916418	1.00246	1.01557	0.935042	0.975012	0.967321
AP1B1_863	sp|O35643|AP1B1_MOUSE	Ap1b1	AP-1 complex subunit beta-1 OS=Mus musculus OX=10090 GN=Ap1b1 PE=1 SV=2	863	R.DC#PLNTEAASNK.L	1.12357	0.900919	0.862663	0.830265	0.85872	1.08309	1.15227	1.00715	0.972402	0.983857	1.01224	0.846464	0.970907	1.07971	0.978129
AP2A1_171	sp|P17426|AP2A1_MOUSE	Ap2a1	AP-2 complex subunit alpha-1 OS=Mus musculus OX=10090 GN=Ap2a1 PE=1 SV=1	171	K.QSAALC#LLR.L	1.06802	0.940125	0.982634	1.23619	1.32699	0.758472	1.17332	1.10015	0.782212	0.947252	1.00407	1.10941	1.04273	1.13673	0.864732
UH1BL_647	sp|A2RSJ4|UH1BL_MOUSE	Uhrf1bp1l	UHRF1-binding protein 1-like OS=Mus musculus OX=10090 GN=Uhrf1bp1l PE=1 SV=2	647	K.SC#DSFNLLHPIFQR.H	0.872082	1.17189	0.981092	1.06499	1.30447	1.04533	1.06743	1.1119	1.13212	0.930742	1.02199	1.02304	1.1749	1.08967	1.03143
PCNT_2217	sp|P48725|PCNT_MOUSE	Pcnt	Pericentrin OS=Mus musculus OX=10090 GN=Pcnt PE=1 SV=2	2217	K.C#IANELQK.T	0.849568	1.21517	1.11177	1.04887	1.19669	0.844704	0.971201	1.06528	0.957027	0.871309	1.03237	1.08032	1.0207	1.01824	0.914168
FA53A_22	sp|E9PV82|FA53A_MOUSE	Fam53a	Protein FAM53A OS=Mus musculus OX=10090 GN=Fam53a PE=1 SV=1	22	R.AC#EAGPYSAEK.L	0.776249	1.40498	0.927527	0.618603	0.669745	0.896938	1.03747	0.670335	0.813568	0.707057	1.09062	0.773065	0.783341	0.8539	0.760313
CBR3_150	sp|Q8K354|CBR3_MOUSE	Cbr3	Carbonyl reductase [NADPH] 3 OS=Mus musculus OX=10090 GN=Cbr3 PE=1 SV=1	150	K.ALENC#REDLQEK.F	1.28174	0.819801	0.671529	0.875063	1.25655	0.856824	0.974873	0.890407	1.05855	1.15485	1.05077	0.773296	1.05669	0.93264	1.1067
ADRB2_371	sp|P18762|ADRB2_MOUSE	Adrb2	Beta-2 adrenergic receptor OS=Mus musculus OX=10090 GN=Adrb2 PE=1 SV=2	371	R.TDYTGEPNTC#QLGQER.E	1.03758	0.965046	0.957046	0.833333	0.987558	0.825211	0.799748	1.42857	0.697036	1.12689	1.00131	0.89519	0.906385	1.11416	0.911961
IL16_968	sp|O54824|IL16_MOUSE	Il16	Pro-interleukin-16 OS=Mus musculus OX=10090 GN=Il16 PE=1 SV=3	968	R.TQSC#ETK.L	0.77713	1.4021	0.699354	1.26128	0.968156	0.597586	0.962778	1.12096	0.906381	0.986902	1.08962	0.980318	0.782871	1.04187	0.946641
RNF8_174	sp|Q8VC56|RNF8_MOUSE	Rnf8	E3 ubiquitin-protein ligase RNF8 OS=Mus musculus OX=10090 GN=Rnf8 PE=1 SV=1	174	R.C#PLANVASK.P	1.0007	0.999305	1.04756	1.1075	0.987652	0.850321	1.09267	1.00626	1.06775	1.05008	1	1.07753	0.918987	1.04946	1.05892
ZFPL1_56	sp|Q9DB43|ZFPL1_MOUSE	Zfpl1	Zinc finger protein-like 1 OS=Mus musculus OX=10090 GN=Zfpl1 PE=1 SV=1	56	R.LC#NTPLASR.E	1.07278	0.936467	1.00623	0.984821	0.933473	1.01132	1.03111	1.11534	1.00224	0.728643	1.00462	0.995526	0.972398	1.07322	0.865444
TRIM7_291	sp|Q923T7|TRIM7_MOUSE	Trim7	E3 ubiquitin-protein ligase TRIM7 OS=Mus musculus OX=10090 GN=Trim7 PE=2 SV=2	291	K.C#SSVPSSKPTTVSSEMK.N	0.948812	1.05703	0.870398	1.22853	0.879651	0.722707	0.915087	1.00739	0.698312	1.42322	1.00292	1.04946	0.801179	0.961239	1.06077
RS3_119	sp|P62908|RS3_MOUSE	Rps3	40S ribosomal protein S3 OS=Mus musculus OX=10090 GN=Rps3 PE=1 SV=1	119	R.AC#YGVLR.F	0.763699	1.44805	1.01947	1.48836	1.03434	1.2434	0.51484	0.752523	0.860837	1.43347	1.10587	1.25392	1.13887	0.633681	1.14715
TBC24_161	sp|Q3UUG6|TBC24_MOUSE	Tbc1d24	TBC1 domain family member 24 OS=Mus musculus OX=10090 GN=Tbc1d24 PE=1 SV=2	161	R.ILSC#NDPTK.K	1.03465	0.967599	0.956452	0.874263	0.856936	0.893457	1.0194	0.884697	0.998797	1.04717	1.00112	0.915357	0.875197	0.952049	1.02299
MYLK_1291	sp|Q6PDN3|MYLK_MOUSE	Mylk	Myosin light chain kinase, smooth muscle OS=Mus musculus OX=10090 GN=Mylk PE=1 SV=3	1291	K.VAGTQPITC#K.W	1.01395	0.986427	0.866371	1.00225	0.957709	0.870031	0.805141	1.02404	1.06443	0.978096	1.00019	0.934312	0.91387	0.914589	1.02126
KMT2B_1334	sp|O08550|KMT2B_MOUSE	Kmt2b	Histone-lysine N-methyltransferase 2B OS=Mus musculus OX=10090 GN=Kmt2b PE=1 SV=3	1334	R.C#TELYEK.G	1.03033	0.971406	1.14899	0.922907	1.05013	0.769278	0.915513	0.914847	0.888967	1.55762	1.00087	1.03595	0.909702	0.91518	1.22329
A0A140LJ04_2253	tr|A0A140LJ04|A0A140LJ04_MOUSE	Zzef1	Isoform of Q5SSH7, Zinc finger ZZ-type and EF-hand domain-containing protein 1 OS=Mus musculus OX=10090 GN=Zzef1 PE=1 SV=1	2253	R.C#VYMDNANEPHNVIILK.H	0.806212	1.31643	1.54531	1.13331	1.44057	1.33561	1.20008	1.09277	1.2686	0.893662	1.06132	1.33931	1.38809	1.14643	1.08113
B2RXC2_183	tr|B2RXC2|B2RXC2_MOUSE	Itpkb	Kinase OS=Mus musculus OX=10090 GN=Itpkb PE=1 SV=1	183	R.SPSPC#PFR.S	1.13995	0.890657	0.917019	1.29092	1.67148	0.882503	0.813027	0.959624	1.49312	1.13696	1.0153	1.10397	1.27699	0.886326	1.31504
PRC2C_2740	sp|Q3TLH4|PRC2C_MOUSE	Prrc2c	Protein PRRC2C OS=Mus musculus OX=10090 GN=Prrc2c PE=1 SV=3	2740	R.GPC#GSLSGVR.G	1.2564	0.830515	1.14947	1.47609	1.13023	1.1326	0.9057	1.1326	1.33231	1.49447	1.04346	1.31278	1.13141	1.01915	1.41339
CLIC1_178	sp|Q9Z1Q5|CLIC1_MOUSE	Clic1	Chloride intracellular channel protein 1 OS=Mus musculus OX=10090 GN=Clic1 PE=1 SV=3	178	K.FLDGNELTLADC#NLLPK.L	0.964286	1.03846	0.809138	1.00703	0.694644	0.705202	0.875831	1.30611	0.516868	0.837103	1.00137	0.908085	0.699923	1.09097	0.676985
BCKD_152	sp|O55028|BCKD_MOUSE	Bckdk	[3-methyl-2-oxobutanoate dehydrogenase [lipoamide]] kinase, mitochondrial OS=Mus musculus OX=10090 GN=Bckdk PE=1 SV=1	152	K.DQADEAQYC#QLVR.Q	0.995352	1.00469	1.28894	1.24854	1.65188	1.20295	0.971639	1.41805	1.7678	0.847181	1.00002	1.26874	1.42741	1.19484	1.30749
ANR26_25	sp|Q811D2|ANR26_MOUSE	Ankrd26	Ankyrin repeat domain-containing protein 26 OS=Mus musculus OX=10090 GN=Ankrd26 PE=1 SV=2	25	R.SNC#VGFGR.E	0.833609	1.24938	1.17778	0.822712	1.05335	1.09219	1.2619	1.13529	1.06336	1.34806	1.04149	1.00025	1.07277	1.1986	1.20571
SKIL_265	sp|Q60665|SKIL_MOUSE	Skil	Ski-like protein OS=Mus musculus OX=10090 GN=Skil PE=1 SV=2	265	K.ETGSAFEVEHEC#LGK.C	1.01164	0.988621	1.1379	0.815121	0.517882	0.844966	0.898418	1.09084	0.863743	0.871901	1.00013	0.976513	0.681424	0.99463	0.867822
DHRS3_294	sp|O88876|DHRS3_MOUSE	Dhrs3	Short-chain dehydrogenase/reductase 3 OS=Mus musculus OX=10090 GN=Dhrs3 PE=1 SV=2	294	R.FSGTYTC#M*NTFK.G	0.96029	1.04314	1.04362	1.5521	1.23707	1.19691	1.21897	1.07969	1.46706	1.46515	1.00171	1.29786	1.21699	1.14933	1.4661
SCAP_822	sp|Q6GQT6|SCAP_MOUSE	Scap	Sterol regulatory element-binding protein cleavage-activating protein OS=Mus musculus OX=10090 GN=Scap PE=1 SV=1	822	R.DSC#GGGAFETQENWER.L	0.987489	1.01283	1.06564	1.10048	0.723909	0.935814	1.01643	0.777514	0.917067	0.889969	1.00016	1.08306	0.829861	0.896972	0.903518
CUL4B_321	sp|A2A432|CUL4B_MOUSE	Cul4b	Cullin-4B OS=Mus musculus OX=10090 GN=Cul4b PE=1 SV=1	321	R.QIC#EDHIK.A	1.02315	0.977876	0.904255	0.873173	1.02505	1.13683	0.993705	0.936441	0.907598	0.760496	1.00051	0.888714	1.08094	0.965073	0.834047
DCA12_141	sp|Q8BGZ3|DCA12_MOUSE	Dcaf12	DDB1- and CUL4-associated factor 12 OS=Mus musculus OX=10090 GN=Dcaf12 PE=2 SV=1	141	K.DREPGGVTQQGC#GIHAIELNPSR.T	0.941433	1.06634	0.776864	1.00133	1.23751	1.66227	0.823433	0.77289	0.985007	1.15697	1.00389	0.889095	1.44989	0.798162	1.07099
ACTN1_480	sp|Q7TPR4|ACTN1_MOUSE	Actn1	Alpha-actinin-1 OS=Mus musculus OX=10090 GN=Actn1 PE=1 SV=1	480	K.IC#DQWDNLGALTQK.R	1.0441	0.959473	0.858079	1.56449	1.09288	1.00255	1.41164	0.89808	0.903864	0.923402	1.00179	1.21128	1.04772	1.15486	0.913633
ZNF24_189	sp|Q91VN1|ZNF24_MOUSE	Znf24	Zinc finger protein 24 OS=Mus musculus OX=10090 GN=Znf24 PE=1 SV=1	189	R.HC#DDDATTENGALAPK.Q	0.804494	1.32103	1.23733	1.30182	1.03568	1.21493	0.681905	0.778825	1.0478	0.993525	1.06276	1.26957	1.12531	0.730365	1.02066
UBE4A_202	sp|E9Q735|UBE4A_MOUSE	Ube4a	Ubiquitin conjugation factor E4 A OS=Mus musculus OX=10090 GN=Ube4a PE=1 SV=1	202	K.VPENLLPFAVQC#R.N	1.05812	0.947933	0.965679	0.896777	1.01268	1.24673	0.80968	0.82754	1.05722	1.00528	1.00303	0.931228	1.1297	0.81861	1.03125
CPPED_54	sp|Q8BFS6|CPPED_MOUSE	Cpped1	Serine/threonine-protein phosphatase CPPED1 OS=Mus musculus OX=10090 GN=Cpped1 PE=1 SV=1	54	K.AWSTGNC#DAGGDEWGQEIR.L	1.08501	0.927344	0.877116	0.892833	0.999614	0.969686	0.631335	0.846732	0.926019	0.885509	1.00618	0.884974	0.98465	0.739034	0.905764
PCM1_894	sp|Q9R0L6|PCM1_MOUSE	Pcm1	Pericentriolar material 1 protein OS=Mus musculus OX=10090 GN=Pcm1 PE=1 SV=2	894	K.TMATWGGSTQC#ALDEEGDEDGYLSEGIVR.T	0.909045	1.11118	0.890936	1.37615	0.822907	0.81615	1.14386	0.765184	0.825946	1.32519	1.01011	1.13355	0.819528	0.954523	1.07557
DOHH_141	sp|Q99LN9|DOHH_MOUSE	Dohh	Deoxyhypusine hydroxylase OS=Mus musculus OX=10090 GN=Dohh PE=1 SV=2	141	R.LEWLQQHPGEATC#AGPYLSVDPAPPAAEQDVGR.L	1.19438	0.860034	0.954163	0.827251	0.816	0.817308	0.918092	0.792541	1.04082	1.06918	1.02721	0.890707	0.816654	0.855316	1.055
APAF_258	sp|O88879|APAF_MOUSE	Apaf1	Apoptotic protease-activating factor 1 OS=Mus musculus OX=10090 GN=Apaf1 PE=1 SV=3	258	K.AFDNQC#QILLTTR.D	1.20801	0.853104	0.867531	1.21372	1.08304	0.965496	1.37166	0.865093	0.940709	0.824317	1.03056	1.04063	1.02427	1.11838	0.882513
THMS2_382	sp|Q91YX0|THMS2_MOUSE	Themis2	Protein THEMIS2 OS=Mus musculus OX=10090 GN=Themis2 PE=1 SV=2	382	R.SGQVC#GTK.G	0.877863	1.16162	0.890782	0.747724	0.970464	0.911252	1.18313	1.15	0.869237	0.76769	1.01974	0.819253	0.940858	1.16656	0.818463
Q8BSL0_299	tr|Q8BSL0|Q8BSL0_MOUSE	Zkscan8	Zinc finger with KRAB and SCAN domains 8 OS=Mus musculus OX=10090 GN=Zkscan8 PE=1 SV=1	299	K.C#NGDVIVGLAHGETQDLLGK.L	0.945268	1.06146	1.0601	1.48833	1.26953	1.22271	1.06624	1.3328	0.996394	0.856848	1.00336	1.27422	1.24612	1.19952	0.926621
AGRL2_42	sp|Q8JZZ7|AGRL2_MOUSE	Adgrl2	Adhesion G protein-coupled receptor L2 OS=Mus musculus OX=10090 GN=Adgrl2 PE=1 SV=3	42	R.ELSC#EGYSIDLR.C	0.962631	1.04039	0.787286	0.801993	1.49767	1.82955	0.728507	1.37901	0.986217	1.08054	1.00151	0.794639	1.66361	1.05376	1.03338
NCOA1_24	sp|P70365|NCOA1_MOUSE	Ncoa1	Nuclear receptor coactivator 1 OS=Mus musculus OX=10090 GN=Ncoa1 PE=1 SV=2	24	K.GSPC#DTLASSTEK.R	0.822206	1.2759	0.865326	1.04232	0.9064	1.04778	1.06786	1.07495	1.0272	0.909797	1.04905	0.953822	0.97709	1.07141	0.968498
TXND5_366	sp|Q91W90|TXND5_MOUSE	Txndc5	Thioredoxin domain-containing protein 5 OS=Mus musculus OX=10090 GN=Txndc5 PE=1 SV=2	366	K.KEFPGLSDVTIAEVDC#TAER.N	0.996156	1.00387	0.917098	0.951994	0.911227	0.831136	0.969631	0.819179	0.930127	0.968781	1.00001	0.934546	0.871182	0.894405	0.949454
CADM1_223	sp|Q8R5M8|CADM1_MOUSE	Cadm1	Cell adhesion molecule 1 OS=Mus musculus OX=10090 GN=Cadm1 PE=1 SV=2	223	K.EDDGVPVIC#QVEHPAVTGNLQTQR.Y	0.92549	1.08756	1.0764	1.30028	1.2967	1.76119	1.49367	1.44564	1.14982	0.90595	1.00652	1.18834	1.52895	1.46965	1.02788
ESCO2_119	sp|Q8CIB9|ESCO2_MOUSE	Esco2	N-acetyltransferase ESCO2 OS=Mus musculus OX=10090 GN=Esco2 PE=1 SV=3	119	R.SIC#LATESGDKPIPSVTENIQR.K	1.04672	0.957269	1.23198	0.898985	0.849608	1.6489	1.00154	0.937019	1.06039	0.922822	1.002	1.06549	1.24925	0.96928	0.991607
MIS12_134	sp|Q9CY25|MIS12_MOUSE	Mis12	Protein MIS12 homolog OS=Mus musculus OX=10090 GN=Mis12 PE=2 SV=1	134	K.VELC#TEQALLAELEEQK.T	1.00119	0.998809	1.16862	0.967913	0.833267	1.0514	0.942671	1.31195	0.786089	1.00939	1	1.06827	0.942336	1.12731	0.897739
A0A0R4J140_802	tr|A0A0R4J140|A0A0R4J140_MOUSE	Cluh	Isoform of Q5SW19, Clustered mitochondria protein homolog OS=Mus musculus OX=10090 GN=Cluh PE=1 SV=1	802	K.DC#TEYAVLPMDGATLAEVM*R.Q	1.0033	0.996723	1.15433	1.07543	1.19203	0.921717	1.1074	0.966631	1.05613	1.14636	1.00001	1.11488	1.05687	1.03702	1.10125
BD1L1_1780	sp|E9Q6J5|BD1L1_MOUSE	Bod1l	Biorientation of chromosomes in cell division protein 1-like 1 OS=Mus musculus OX=10090 GN=Bod1l PE=1 SV=1	1780	R.VVTGADVVQVNAAKPQEANANQGDGSGTDGAEGESAVTSTGITEEDGEASANC#TGSEDNR.E	1.51113	0.747248	0.960495	1.11423	0.721435	0.716989	0.915169	0.860084	0.769122	1.32871	1.12919	1.03736	0.719212	0.887627	1.04892
DP13B_55	sp|Q8K3G9|DP13B_MOUSE	Appl2	DCC-interacting protein 13-beta OS=Mus musculus OX=10090 GN=Appl2 PE=1 SV=1	55	R.VYGAQNEMC#LATQQLSR.Q	1.13295	0.894973	1.162	1.07667	1.20411	1.10778	0.762816	1.44284	0.920591	1.26362	1.01396	1.11934	1.15594	1.10283	1.09211
RRAS_70	sp|P10833|RRAS_MOUSE	Rras	Ras-related protein R-Ras OS=Mus musculus OX=10090 GN=Rras PE=1 SV=1	70	K.IC#TVDGIPAR.L	1.0186	0.982069	1.1633	1.3659	1.14027	1.00754	1.14575	1.13562	1.34285	0.98034	1.00033	1.2646	1.07391	1.14068	1.16159
ALG1_247	sp|Q921Q3|ALG1_MOUSE	Alg1	Chitobiosyldiphosphodolichol beta-mannosyltransferase OS=Mus musculus OX=10090 GN=Alg1 PE=1 SV=3	247	K.LSHTYSPFQSC#SDPSHPDTER.S	1.15914	0.879281	1.06757	0.967043	1.03528	1.04441	1.21204	1.24234	1.17059	1.16616	1.01921	1.01731	1.03984	1.22719	1.16838
RASA2_631	sp|P58069|RASA2_MOUSE	Rasa2	Ras GTPase-activating protein 2 OS=Mus musculus OX=10090 GN=Rasa2 PE=1 SV=2	631	R.WFC#LTSR.E	0.800466	1.33204	1.44803	1.3117	1.28768	1.39828	1.36858	1.25223	1.16104	2.01893	1.06625	1.37987	1.34298	1.31041	1.58998
ST7L_16	sp|Q8K4P7|ST7L_MOUSE	St7l	Suppressor of tumorigenicity 7 protein-like OS=Mus musculus OX=10090 GN=St7l PE=2 SV=1	16	R.AVGC#PHAPVPGLGLGPPLGWK.E	1.12169	0.902128	0.931868	1.13978	1.06801	0.792523	0.914779	1.06133	0.865306	0.964733	1.01191	1.03583	0.930267	0.988053	0.915019
CARM1_439	sp|Q9WVG6|CARM1_MOUSE	Carm1	Histone-arginine methyltransferase CARM1 OS=Mus musculus OX=10090 GN=Carm1 PE=1 SV=2	439	K.AGDTLSGTC#LLIANK.R	0.940519	1.06751	0.983716	0.852696	1.11237	1.02524	1.13324	1.00555	0.853623	0.885381	1.00402	0.918206	1.0688	1.06939	0.869502
A0A0R4J1X4_151	tr|A0A0R4J1X4|A0A0R4J1X4_MOUSE	Als2cl	Isoform of Q60I26, ALS2 C-terminal-like protein OS=Mus musculus OX=10090 GN=Als2cl PE=1 SV=1	151	R.QLLSSGNSEGSVGTTMC#QALR.Q	0.991549	1.0086	0.899406	1.01752	1.09006	0.912829	1.18879	0.883646	0.98916	0.856526	1.00007	0.958464	1.00145	1.03622	0.922843
CLH1_753	sp|Q68FD5|CLH1_MOUSE	Cltc	Clathrin heavy chain 1 OS=Mus musculus OX=10090 GN=Cltc PE=1 SV=3	753	R.ESNC#YDPER.V	0.938003	1.07077	1.10494	1.30613	1.16597	1.19103	0.978587	1.09295	1.03093	1.2192	1.00439	1.20553	1.1785	1.03577	1.12506
ARV1_25	sp|Q9D0U9|ARV1_MOUSE	Arv1	Protein ARV1 OS=Mus musculus OX=10090 GN=Arv1 PE=2 SV=1	25	K.GTEGAAATSSSC#LYR.C	0.943418	1.0638	1.2329	1.52047	0.768339	0.925604	1.12845	0.907106	1.24416	1.31633	1.00361	1.37668	0.846971	1.01778	1.28024
U5S1_134	sp|O08810|U5S1_MOUSE	Eftud2	116 kDa U5 small nuclear ribonucleoprotein component OS=Mus musculus OX=10090 GN=Eftud2 PE=1 SV=1	134	R.NVTLC#GHLHHGK.T	0.780566	1.39106	0.947398	1.08981	1.10103	0.897692	0.987875	1.17353	0.636059	0.638433	1.08581	1.0186	0.999361	1.0807	0.637246
NEUR1_259	sp|O35657|NEUR1_MOUSE	Neu1	Sialidase-1 OS=Mus musculus OX=10090 GN=Neu1 PE=1 SV=1	259	K.HDHDFNPDEC#QPYELPDGSVIINAR.N	1.04484	0.958848	0.813974	0.822595	0.953941	1.29986	0.842676	0.899614	0.976939	0.891013	1.00185	0.818284	1.1269	0.871145	0.933976
E9Q2E4_1102	tr|E9Q2E4|E9Q2E4_MOUSE	Hectd4	HECT domain E3 ubiquitin protein ligase 4 OS=Mus musculus OX=10090 GN=Hectd4 PE=1 SV=2	1102	R.C#SSQYDYDK.L	1.03942	0.963462	0.858717	0.973626	0.743954	0.773831	0.794878	0.819776	0.714257	0.82947	1.00144	0.916171	0.758892	0.807327	0.771863
S1PBP_183	sp|Q9D5K4|S1PBP_MOUSE	S100pbp	S100P-binding protein OS=Mus musculus OX=10090 GN=S100pbp PE=2 SV=1	183	R.C#TEPEGVSPNTSAWDGPLLSSPSNNNIEQTASDK.N	1.35558	0.7922	1.23895	2.02748	1.1946	1.04758	1.23459	1.18384	0.902361	1.16741	1.07389	1.63322	1.12109	1.20921	1.03488
5NT3B_210	sp|Q3UFY7|5NT3B_MOUSE	Nt5c3b	7-methylguanosine phosphate-specific 5'-nucleotidase OS=Mus musculus OX=10090 GN=Nt5c3b PE=1 SV=3	210	K.NSSVC#ENSSYFQQLQNK.T	0.918232	1.09775	1.16143	1.42722	1.18208	1.09091	1.01126	1.10322	1.08168	1.15698	1.00799	1.29432	1.13649	1.05724	1.11933
PR40B_226	sp|Q80W14|PR40B_MOUSE	Prpf40b	Pre-mRNA-processing factor 40 homolog B OS=Mus musculus OX=10090 GN=Prpf40b PE=1 SV=2	226	R.SEDC#DVLEAAQPLEQGFLQR.E	1.02612	0.975181	1.16308	0.852802	0.850787	0.701168	0.817941	0.962155	0.796242	1.05209	1.00065	1.00794	0.775978	0.890048	0.924168
PATZ1_553	sp|Q5NBY9|PATZ1_MOUSE	Patz1	POZ (BTB) and AT hook-containing zinc finger 1 OS=Mus musculus OX=10090 GN=Patz1 PE=1 SV=1	553	K.C#SHQDLIESSDSYGDLSDASDLK.T	0.897411	1.12907	1.04504	1.20564	1.0835	0.877564	1.05837	1.2289	1.06289	0.921886	1.01324	1.12534	0.980531	1.14364	0.992387
ZN687_1202	sp|Q9D2D7|ZN687_MOUSE	Znf687	Zinc finger protein 687 OS=Mus musculus OX=10090 GN=Znf687 PE=1 SV=1	1202	R.SDPEGGDSPLPAPGDPLTC#K.V	0.932831	1.07759	0.851292	0.773863	0.812861	0.867021	0.906616	0.836123	0.812008	0.751699	1.00521	0.812577	0.839941	0.87137	0.781854
MBTD1_291	sp|Q6P5G3|MBTD1_MOUSE	Mbtd1	MBT domain-containing protein 1 OS=Mus musculus OX=10090 GN=Mbtd1 PE=1 SV=1	291	K.VSESMQYPFKPC#MR.V	1.21501	0.849644	1.11435	0.810696	0.966599	1.61864	0.943676	0.959799	1.24349	0.961732	1.03233	0.962524	1.29262	0.951737	1.10261
VWA8_1329	sp|Q8CC88|VWA8_MOUSE	Vwa8	von Willebrand factor A domain-containing protein 8 OS=Mus musculus OX=10090 GN=Vwa8 PE=1 SV=2	1329	K.EELPSTGFGVTQETEFC#IPDK.V	0.98821	1.01207	0.854691	0.898999	1.03011	1.01452	0.972351	1.13598	0.873697	0.997026	1.00014	0.876845	1.02232	1.05417	0.935362
PREX1_1021	sp|Q69ZK0|PREX1_MOUSE	Prex1	Phosphatidylinositol 3,4,5-trisphosphate-dependent Rac exchanger 1 protein OS=Mus musculus OX=10090 GN=Prex1 PE=1 SV=2	1021	K.C#SPAVDEDSQGQGLNDSSYGSASGAPSQQDR.G	0.800388	1.33226	1.17712	1.29991	1.04368	1.10851	1.24398	0.988038	1.8461	0.904003	1.06632	1.23851	1.0761	1.11601	1.37505
TNKS1_183	sp|Q6PFX9|TNKS1_MOUSE	Tnks	Poly [ADP-ribose] polymerase tankyrase-1 OS=Mus musculus OX=10090 GN=Tnks PE=1 SV=1	183	R.ELLEAC#R.N	0.853774	1.20667	0.677672	0.791335	1.09276	0.757034	0.820692	0.562429	0.722424	0.746812	1.03022	0.734504	0.924895	0.691561	0.734618
PLCB3_193	sp|P51432|PLCB3_MOUSE	Plcb3	1-phosphatidylinositol 4,5-bisphosphate phosphodiesterase beta-3 OS=Mus musculus OX=10090 GN=Plcb3 PE=1 SV=2	193	R.VETALESC#GLNFNR.S	1.00276	0.997254	1.03764	0.916109	0.973206	0.926935	1.03519	1.00863	0.996481	0.952674	1.00001	0.976872	0.95007	1.02191	0.974578
NTPCR_103	sp|Q9CQA9|NTPCR_MOUSE	Ntpcr	Cancer-related nucleoside-triphosphatase homolog OS=Mus musculus OX=10090 GN=Ntpcr PE=1 SV=1	103	R.NAGSSC#GPK.H	0.888787	1.14303	1.04311	1.43445	1.0563	0.982026	0.917318	0.859418	0.965437	1.23958	1.01591	1.23878	1.01916	0.888368	1.10251
ITPR1_1521	sp|P11881|ITPR1_MOUSE	Itpr1	Inositol 1,4,5-trisphosphate receptor type 1 OS=Mus musculus OX=10090 GN=Itpr1 PE=1 SV=2	1521	R.VYHC#NWLM*PSQK.A	1.09612	0.919381	0.895676	0.95597	1.19788	1.40336	1.28881	1.08194	0.928836	1.39814	1.00775	0.925823	1.30062	1.18537	1.16349
PPIL2_103	sp|Q9D787|PPIL2_MOUSE	Ppil2	RING-type E3 ubiquitin-protein ligase PPIL2 OS=Mus musculus OX=10090 GN=Ppil2 PE=1 SV=2	103	K.NSEGQYHC#PVLYSVFTDNTHIVAIR.T	1.0621	0.944762	1.00754	1.01878	1.55835	1.2598	1.11068	0.822749	1.16863	1.06568	1.00343	1.01316	1.40907	0.966717	1.11716
DOCK8_170	sp|Q8C147|DOCK8_MOUSE	Dock8	Dedicator of cytokinesis protein 8 OS=Mus musculus OX=10090 GN=Dock8 PE=1 SV=4	170	K.QTFESETLEC#SEPDTQTGPR.H	0.995889	1.00414	0.957256	0.711046	0.718329	1.13115	1.16071	0.58908	0.890709	0.724579	1.00002	0.834151	0.924742	0.874897	0.807644
R4GML0_1318	tr|R4GML0|R4GML0_MOUSE	Zfp106	Isoform of O88466, Zinc finger protein 106 OS=Mus musculus OX=10090 GN=Zfp106 PE=1 SV=1	1318	R.GEETAKGSSGSEAC#SSSFLR.L	0.862841	1.18901	1.125	1.04227	0.944104	1.00489	1.02922	0.881344	1.19825	1.11282	1.02592	1.08363	0.974497	0.95528	1.15553
UBR7_260	sp|Q8BU04|UBR7_MOUSE	Ubr7	Putative E3 ubiquitin-protein ligase UBR7 OS=Mus musculus OX=10090 GN=Ubr7 PE=1 SV=1	260	K.NEPC#SSSSSESDLQTVFK.K	1.16521	0.875822	1.11016	1.40882	0.939684	0.827122	0.897753	0.986768	0.948609	0.701229	1.02052	1.25949	0.883403	0.94226	0.824919
PLXB2_983	sp|B2RXS4|PLXB2_MOUSE	Plxnb2	Plexin-B2 OS=Mus musculus OX=10090 GN=Plxnb2 PE=1 SV=1	983	R.VPSPGISFTYC#ENPM*IR.A	0.980798	1.01997	0.972182	1.01919	0.763657	0.93653	1.01374	1.49213	1.13021	1.08497	1.00038	0.995684	0.850094	1.25294	1.10759
DI3L1_482	sp|Q8C0S1|DI3L1_MOUSE	Dis3l	DIS3-like exonuclease 1 OS=Mus musculus OX=10090 GN=Dis3l PE=1 SV=2	482	K.GC#EDVDDTLSVR.T	0.82669	1.26525	1.07746	1.37782	1.12986	0.88327	1.26801	0.972781	0.971967	1.27079	1.04597	1.22764	1.00657	1.1204	1.12138
RMP_417	sp|Q3TLD5|RMP_MOUSE	Uri1	Unconventional prefoldin RPB5 interactor OS=Mus musculus OX=10090 GN=Uri1 PE=1 SV=2	417	R.ENSVC#SDTSESSAADVEDR.R	1.00612	0.993958	0.854052	1.01127	0.80331	1.00783	0.958252	1.08382	0.841432	1.13318	1.00004	0.932661	0.905569	1.02104	0.987306
S1PBP-4_68	sp|Q9D5K4-4|S1PBP-4_MOUSE	S100pbp	Isoform of Q9D5K4, Isoform 4 of S100P-binding protein OS=Mus musculus OX=10090 GN=S100pbp PE=4 SV=1	68	K.DDDVC#DPVLDK.D	1.24334	0.836319	1.11244	1.23319	0.771716	1.04924	0.934656	0.971067	0.758493	0.702078	1.03983	1.17281	0.91048	0.952861	0.730286
ZMYM5_43	sp|Q3U2E2|ZMYM5_MOUSE	Zmym5	Zinc finger MYM-type protein 5 OS=Mus musculus OX=10090 GN=Zmym5 PE=2 SV=2	43	R.NTHVEDDDVVFIESVQPPIC#APAIPNER.N	0.870495	1.17477	1.33123	1.15834	0.820014	0.986809	2.08919	0.771457	0.920238	0.772485	1.02263	1.24479	0.903411	1.43032	0.846362
MTMRE_130	sp|Q8VEL2|MTMRE_MOUSE	Mtmr14	Myotubularin-related protein 14 OS=Mus musculus OX=10090 GN=Mtmr14 PE=1 SV=2	130	R.FVC#PVILFK.G	0.991452	1.0087	1.0567	0.999357	1.01622	1.13611	1.1595	1.02412	1.09343	0.967144	1.00007	1.02803	1.07616	1.09181	1.03029
DCTN3_140	sp|Q9Z0Y1|DCTN3_MOUSE	Dctn3	Dynactin subunit 3 OS=Mus musculus OX=10090 GN=Dctn3 PE=1 SV=2	140	R.LAQIHIQQQDQC#VAITEESK.A	0.943916	1.06317	1.06991	0.930127	1.02912	0.871739	1.1408	1.1104	0.96746	1.22088	1.00354	1.00002	0.950432	1.1256	1.09417
Q3UTB2_58	tr|Q3UTB2|Q3UTB2_MOUSE	A630001G21Rik	RIKEN cDNA A630001G21 gene OS=Mus musculus OX=10090 GN=A630001G21Rik PE=1 SV=1	58	K.IYADSYEAC#R.N	0.800742	1.33128	0.864265	1.13095	1.15516	0.847004	1.42728	1.15291	0.875092	1.30638	1.06601	0.997609	1.00108	1.2901	1.09074
XPOT_846	sp|Q9CRT8|XPOT_MOUSE	Xpot	Exportin-T OS=Mus musculus OX=10090 GN=Xpot PE=1 SV=3	846	K.TC#FIILSK.L	1.00491	0.995135	0.794395	1.06456	0.925079	0.863056	0.843813	0.695424	0.624196	0.597584	1.00002	0.929476	0.894068	0.769619	0.61089
AKAP9_1176	sp|Q70FJ1|AKAP9_MOUSE	Akap9	A-kinase anchor protein 9 OS=Mus musculus OX=10090 GN=Akap9 PE=1 SV=2	1176	K.TLNNVFDEC#YTPLK.C	1.07046	0.938245	0.87699	0.794733	0.889023	0.916389	0.814117	0.812316	1.06118	0.698921	1.00435	0.835862	0.902706	0.813216	0.880048
TM115_156	sp|Q9WUH1|TM115_MOUSE	Tmem115	Transmembrane protein 115 OS=Mus musculus OX=10090 GN=Tmem115 PE=1 SV=1	156	K.QTM*GDC#VVLR.V	1.01906	0.981642	0.935087	1.07443	1.04699	0.947951	1.22913	1.20108	1.135	1.14609	1.00035	1.00476	0.997472	1.2151	1.14054
LRC8C_115	sp|Q8R502|LRC8C_MOUSE	Lrrc8c	Volume-regulated anion channel subunit LRRC8C OS=Mus musculus OX=10090 GN=Lrrc8c PE=1 SV=1	115	K.TDLDLQQYSFINQMC#YER.A	1.05232	0.95264	1.19863	1.31381	0.956284	1.23239	1.28676	1.46321	1.53374	0.941366	1.00248	1.25622	1.09434	1.37499	1.23755
TF3C1_1864	sp|Q8K284|TF3C1_MOUSE	Gtf3c1	General transcription factor 3C polypeptide 1 OS=Mus musculus OX=10090 GN=Gtf3c1 PE=1 SV=2	1864	K.RPHC#PETDAEEATR.L	1.16503	0.875924	1.1766	1.44054	1.13525	0.741823	1.00566	1.493	1.13889	1.25559	1.02048	1.30857	0.938537	1.24933	1.19724
CD180_607	sp|Q62192|CD180_MOUSE	Cd180	CD180 antigen OS=Mus musculus OX=10090 GN=Cd180 PE=1 SV=2	607	K.LEDTEDTLC#ENPPLLR.G	1.20674	0.853737	0.686528	0.648874	0.701801	0.999246	0.868283	0.52496	0.59417	0.878647	1.03024	0.667701	0.850523	0.696622	0.736409
FOG1_859	sp|O35615|FOG1_MOUSE	Zfpm1	Zinc finger protein ZFPM1 OS=Mus musculus OX=10090 GN=Zfpm1 PE=1 SV=1	859	K.YSC#PAAPLR.T	0.864503	1.18587	1.05801	0.990555	0.807507	1.10905	1.10033	0.981287	1.07426	1.01512	1.02518	1.02428	0.958281	1.04081	1.04469
ACSL4_640	sp|Q9QUJ7|ACSL4_MOUSE	Acsl4	Long-chain-fatty-acid--CoA ligase 4 OS=Mus musculus OX=10090 GN=Acsl4 PE=1 SV=2	640	K.GVEGSWVDIC#NNPAM*EAEILK.E	0.961063	1.04223	0.822741	1.04305	1.15126	0.985448	1.25642	1.31132	0.838945	1.1563	1.00164	0.932895	1.06836	1.28387	0.997625
FCHO2_620	sp|Q3UQN2|FCHO2_MOUSE	Fcho2	F-BAR domain only protein 2 OS=Mus musculus OX=10090 GN=Fcho2 PE=1 SV=1	620	R.LEQILPNSQLVFSDPSQC#DSNTK.D	1.11458	0.90678	1.06629	0.777813	0.847452	0.978918	0.97814	0.858688	0.925884	1.44765	1.01068	0.922052	0.913185	0.918414	1.18677
KTNB1_109	sp|Q8BG40|KTNB1_MOUSE	Katnb1	Katanin p80 WD40 repeat-containing subunit B1 OS=Mus musculus OX=10090 GN=Katnb1 PE=1 SV=1	109	K.ANIC#SLDFHPYGEFVASGSQDTNIK.L	0.840388	1.23446	0.88841	0.881755	1.25514	1.05102	1.5217	0.979204	0.787763	1.58309	1.03742	0.885082	1.15308	1.25045	1.18543
WBP1L_222	sp|Q8BGW2|WBP1L_MOUSE	Wbp1l	WW domain binding protein 1-like OS=Mus musculus OX=10090 GN=Wbp1l PE=2 SV=1	222	K.ASGTESGSPMAGHGELDPGAFLDQDSEC#K.E	0.969473	1.03251	0.995252	1.02947	1.03762	0.933215	0.620485	0.841091	0.776872	1.23294	1.00099	1.01236	0.985419	0.730788	1.00491
AP4B1_18	sp|Q9WV76|AP4B1_MOUSE	Ap4b1	AP-4 complex subunit beta-1 OS=Mus musculus OX=10090 GN=Ap4b1 PE=1 SV=2	18	K.ALC#NPHIQADR.L	1.22111	0.84669	1.13977	0.717661	0.841996	0.91491	0.917674	1.22976	1.02966	0.890762	1.0339	0.928718	0.878453	1.07372	0.960212
TARA_1883	sp|Q99KW3|TARA_MOUSE	Triobp	TRIO and F-actin-binding protein OS=Mus musculus OX=10090 GN=Triobp PE=1 SV=3	1883	R.C#QQEGQELLR.H	0.845992	1.22256	0.961631	0.730419	0.787046	1.29984	1.00375	1.10773	0.929316	0.975669	1.03428	0.846025	1.04344	1.05574	0.952493
OGFD1_438	sp|Q3U0K8|OGFD1_MOUSE	Ogfod1	Prolyl 3-hydroxylase OGFOD1 OS=Mus musculus OX=10090 GN=Ogfod1 PE=1 SV=1	438	K.ESSVPM*C#QGELR.R	1.10638	0.912281	0.936094	1.03175	1.05691	1.0338	0.782543	0.99142	0.711841	1.36483	1.00933	0.98392	1.04535	0.886982	1.03834
RM16_167	sp|Q99N93|RM16_MOUSE	Mrpl16	39S ribosomal protein L16, mitochondrial OS=Mus musculus OX=10090 GN=Mrpl16 PE=1 SV=1	167	R.C#EFEEVK.G	0.935577	1.07395	1.05914	1.48575	0.946703	1.01566	1.08567	1.34145	0.978654	1.09875	1.00476	1.27245	0.98118	1.21356	1.0387
EDC3_311	sp|Q8K2D3|EDC3_MOUSE	Edc3	Enhancer of mRNA-decapping protein 3 OS=Mus musculus OX=10090 GN=Edc3 PE=1 SV=1	311	R.LEMTGVC#ASQM*ALTLLGGPNR.L	0.983514	1.01705	1.41485	1.04509	1.02392	1.60733	1.10407	1.24966	1.34878	1.29594	1.00028	1.22997	1.31562	1.17686	1.32236
SHP1L_259	sp|Q3TTP0|SHP1L_MOUSE	Shcbp1l	Testicular spindle-associated protein SHCBP1L OS=Mus musculus OX=10090 GN=Shcbp1l PE=1 SV=1	259	R.DWDDEENC#ENYTALIEER.I	1.14857	0.885466	1.22648	1.33771	1.49467	0.987665	0.934946	1.78219	0.97309	1.13232	1.01702	1.28209	1.24117	1.35857	1.05271
B2RXC6_724	tr|B2RXC6|B2RXC6_MOUSE	Polr3a	DNA-directed RNA polymerase subunit OS=Mus musculus OX=10090 GN=Polr3a PE=1 SV=1	724	K.C#DEYIEALNTGK.L	1.1123	0.908297	1.04418	1.52717	0.925541	0.820405	0.970753	1.32036	0.982059	1.02497	1.0103	1.28567	0.872973	1.14555	1.00351
YDJC_170	sp|Q14BV6|YDJC_MOUSE	Ydjc	Carbohydrate deacetylase OS=Mus musculus OX=10090 GN=Ydjc PE=2 SV=2	170	R.GVGSC#AWLEAPAR.A	0.843797	1.22717	1.31739	0.860518	1.0208	0.852075	1.22451	0.735984	1.11451	0.78676	1.03549	1.08895	0.936436	0.980248	0.950635
RM39_272	sp|Q9JKF7|RM39_MOUSE	Mrpl39	39S ribosomal protein L39, mitochondrial OS=Mus musculus OX=10090 GN=Mrpl39 PE=1 SV=4	272	R.TSVC#FQYEVSAVHNLNPSQPNLIR.R	1.15753	0.880208	0.745902	1.05249	0.7	0.931496	0.888805	0.795027	0.823816	1.0784	1.01887	0.899196	0.815748	0.841916	0.951106
RECQ5_458	sp|Q8VID5|RECQ5_MOUSE	Recql5	ATP-dependent DNA helicase Q5 OS=Mus musculus OX=10090 GN=Recql5 PE=1 SV=1	458	K.TC#IGPSQGNGFDPELYEGGR.R	0.877062	1.16302	0.869198	1.30586	1.23261	1.14444	1.15893	1.32157	1.2391	1.59845	1.02004	1.08753	1.18853	1.24025	1.41877
PARI_431	sp|Q6IRT3|PARI_MOUSE	Parpbp	PCNA-interacting partner OS=Mus musculus OX=10090 GN=Parpbp PE=1 SV=3	431	R.SQFAC#TYK.D	0.973374	1.02812	1.06546	1.09852	0.786596	0.885624	1.01318	1.19635	1.14183	1.04597	1.00075	1.08199	0.83611	1.10476	1.0939
CERT_459	sp|Q9EQG9|CERT_MOUSE	Cert1	Ceramide transfer protein OS=Mus musculus OX=10090 GN=Cert1 PE=1 SV=1	459	K.GVTGHEVC#NYFWNVDVR.N	0.901819	1.12217	1.01231	1.07254	1.15882	1.14465	1.35056	1.36037	1.11034	1.25269	1.01199	1.04243	1.15173	1.35547	1.18152
SRC_247	sp|P05480|SRC_MOUSE	Src	Neuronal proto-oncogene tyrosine-protein kinase Src OS=Mus musculus OX=10090 GN=Src PE=1 SV=5	247	R.LTTVC#PTSK.P	1.09272	0.921781	1.00935	1.48513	0.972493	1.08678	1.05968	1.17847	1.18476	1.31156	1.00725	1.24724	1.02964	1.11907	1.24816
ZN503_223	sp|Q7TMA2|ZN503_MOUSE	Znf503	Zinc finger protein 503 OS=Mus musculus OX=10090 GN=Znf503 PE=1 SV=1	223	R.VPSATC#QPFTPR.T	0.975066	1.02624	0.874118	0.674841	1.37593	0.77801	0.72066	0.84336	0.828317	0.532235	1.00065	0.774479	1.07697	0.78201	0.680276
INT6L_745	sp|Q8BND4|INT6L_MOUSE	Ints6l	Integrator complex subunit 6-like OS=Mus musculus OX=10090 GN=Ints6l PE=2 SV=1	745	K.TC#SLSVADQK.I	1.10455	0.913531	0.937551	1.22032	1.22688	1.00706	1.04011	1.13419	1.12525	0.899133	1.00904	1.07894	1.11697	1.08715	1.01219
PHF23_379	sp|Q8BSN5|PHF23_MOUSE	Phf23	PHD finger protein 23 OS=Mus musculus OX=10090 GN=Phf23 PE=2 SV=2	379	K.TNVPDFFYC#QK.C	1.05961	0.946741	1.25567	1.17688	0.961647	1.10894	1.12518	1.14629	1.1734	0.910899	1.00317	1.21627	1.03529	1.13574	1.04215
NU160_1132	sp|Q9Z0W3|NU160_MOUSE	Nup160	Nuclear pore complex protein Nup160 OS=Mus musculus OX=10090 GN=Nup160 PE=1 SV=2	1132	R.NHDGEC#TAAPTNR.Q	0.853127	1.20796	1.00513	0.870355	0.76745	0.87247	1.07966	0.807116	0.867552	0.733992	1.03054	0.937743	0.81996	0.943388	0.800772
UBR2_1691	sp|Q6WKZ8|UBR2_MOUSE	Ubr2	E3 ubiquitin-protein ligase UBR2 OS=Mus musculus OX=10090 GN=Ubr2 PE=1 SV=2	1691	K.GC#FYSPPYLDDYGETDQGLR.R	1.09911	0.917283	0.918209	1.1058	0.90782	1.04601	1.11895	1.05942	1.20815	1.17283	1.0082	1.012	0.976916	1.08918	1.19049
NRIP1_177	sp|Q8CBD1|NRIP1_MOUSE	Nrip1	Nuclear receptor-interacting protein 1 OS=Mus musculus OX=10090 GN=Nrip1 PE=1 SV=1	177	R.C#YGVASSHLK.T	0.751241	1.49506	1.0117	0.944618	0.837483	0.774792	0.905759	0.952044	0.724282	0.989379	1.12315	0.978157	0.806137	0.928902	0.856831
I2BP1_36	sp|Q8R3Y8|I2BP1_MOUSE	Irf2bp1	Interferon regulatory factor 2-binding protein 1 OS=Mus musculus OX=10090 GN=Irf2bp1 PE=1 SV=2	36	R.GC#VNFEGADR.I	0.88458	1.15006	0.92864	0.888634	0.95049	1.01945	0.853433	1.03579	0.682746	0.86795	1.01732	0.908637	0.984972	0.944612	0.775348
RCAN1_81	sp|Q9JHG6|RCAN1_MOUSE	Rcan1	Calcipressin-1 OS=Mus musculus OX=10090 GN=Rcan1 PE=1 SV=2	81	R.VFVDGLC#R.A	1.02514	0.976064	0.960733	1.04964	1.01642	0.964339	0.965064	0.978294	0.9917	1.18551	1.0006	1.00519	0.990379	0.971679	1.08861
PDCD2_171	sp|P46718|PDCD2_MOUSE	Pdcd2	Programmed cell death protein 2 OS=Mus musculus OX=10090 GN=Pdcd2 PE=2 SV=2	171	K.QAC#TQSDK.I	1.17644	0.869583	0.66924	0.502784	0.633255	0.742123	0.746726	0.73959	0.59895	0.605307	1.02301	0.586012	0.687689	0.743158	0.602128
LIMK2_15	sp|O54785|LIMK2_MOUSE	Limk2	LIM domain kinase 2 OS=Mus musculus OX=10090 GN=Limk2 PE=1 SV=2	15	R.GC#GTYVPLSQR.L	1.03737	0.965225	1.05422	1.08877	1.01834	1.03942	1.19654	1.02727	0.994344	0.998344	1.0013	1.0715	1.02888	1.11191	0.996344
Q3TJB1_503	tr|Q3TJB1|Q3TJB1_MOUSE	Zmym1	Zinc finger, MYM domain-containing 1 OS=Mus musculus OX=10090 GN=Zmym1 PE=1 SV=1	503	R.QLSVC#VR.Y	0.961715	1.04146	1.19382	1.05517	1.02385	1.00055	0.890105	1.112	1.41511	1.23886	1.00159	1.1245	1.0122	1.00105	1.32699
MAST3_850	sp|Q3U214|MAST3_MOUSE	Mast3	Microtubule-associated serine/threonine-protein kinase 3 OS=Mus musculus OX=10090 GN=Mast3 PE=1 SV=3	850	K.PC#NLSADTAVLSHAR.L	1.02748	0.97395	1.00783	1.40485	1.00086	1.18872	1.08318	1.12415	1.13739	1.61646	1.00072	1.20634	1.09479	1.10366	1.37692
PARN_128	sp|Q8VDG3|PARN_MOUSE	Parn	Poly(A)-specific ribonuclease PARN OS=Mus musculus OX=10090 GN=Parn PE=1 SV=1	128	K.VFC#SGIPYLNQEEER.Q	1.041	0.962107	1.14286	1.07031	1.13732	1.10243	0.933693	0.85972	1.06805	1.10077	1.00155	1.10658	1.11988	0.896707	1.08441
E9Q3P4_1724	tr|E9Q3P4|E9Q3P4_MOUSE	Cenpf	Centromere protein F OS=Mus musculus OX=10090 GN=Cenpf PE=1 SV=1	1724	R.LTGEGC#EEQPPK.T	0.891111	1.1392	0.90234	0.93955	1.18639	0.609793	0.821721	1.03138	0.851019	0.78937	1.01516	0.920945	0.898092	0.92655	0.820194
GAPD1_293	sp|Q6PAR5|GAPD1_MOUSE	Gapvd1	GTPase-activating protein and VPS9 domain-containing protein 1 OS=Mus musculus OX=10090 GN=Gapvd1 PE=1 SV=2	293	K.TLSC#VDR.L	1.05634	0.949367	1.11866	1.15227	1.16701	1.3046	1.06568	1.13828	1.12463	1.07484	1.00285	1.13547	1.23581	1.10198	1.09973
PALB2_867	sp|Q3U0P1|PALB2_MOUSE	Palb2	Partner and localizer of BRCA2 OS=Mus musculus OX=10090 GN=Palb2 PE=1 SV=2	867	R.ALLC#SSGDDSEK.Q	0.914697	1.10285	1.20594	0.984891	1.06952	1.12591	1.04207	1.05002	0.924254	1.13208	1.00877	1.09542	1.09771	1.04605	1.02817
GCNT1_100	sp|Q09324|GCNT1_MOUSE	Gcnt1	Beta-1,3-galactosyl-O-glycosyl-glycoprotein beta-1,6-N-acetylglucosaminyltransferase OS=Mus musculus OX=10090 GN=Gcnt1 PE=1 SV=2	100	R.DC#ASFIR.T	0.990429	1.00976	1.05765	1.06739	0.913524	0.919355	1.00861	1.0399	1.01187	1.1449	1.00009	1.06252	0.91644	1.02426	1.07838
KANL1_393	sp|Q80TG1|KANL1_MOUSE	Kansl1	KAT8 regulatory NSL complex subunit 1 OS=Mus musculus OX=10090 GN=Kansl1 PE=1 SV=1	393	R.C#SEQAFDSDVTDSSSGGESDIEEEELTR.A	1.19554	0.859431	1.56058	1.21509	0.995876	0.719285	1.0432	1.44611	1.35294	1.18093	1.02749	1.38784	0.857581	1.24465	1.26694
KDM4C_454	sp|Q8VCD7|KDM4C_MOUSE	Kdm4c	Lysine-specific demethylase 4C OS=Mus musculus OX=10090 GN=Kdm4c PE=1 SV=1	454	K.GC#ISSSVTAEIPPEDNR.A	1.04169	0.961517	1.09401	1.39262	1.18645	0.934286	1.0699	1.01493	1.08528	1.11446	1.0016	1.24332	1.06037	1.04242	1.09987
AKP13_1289	sp|E9Q394|AKP13_MOUSE	Akap13	A-kinase anchor protein 13 OS=Mus musculus OX=10090 GN=Akap13 PE=1 SV=1	1289	K.THEDTTGQC#GAETEEPEK.I	1.0043	0.995741	0.824982	0.90902	0.836195	1.01037	1.05792	1.41184	0.755656	0.717618	1.00002	0.867001	0.923283	1.23488	0.736637
TGM2_524	sp|P21981|TGM2_MOUSE	Tgm2	Protein-glutamine gamma-glutamyltransferase 2 OS=Mus musculus OX=10090 GN=Tgm2 PE=1 SV=4	524	R.TVSYNGVLGPEC#GTEDINLTLDPYSENSIPLR.I	1.0115	0.988759	0.814472	1.10981	0.921257	0.935776	0.779711	0.864265	0.765635	0.968597	1.00013	0.962142	0.928516	0.821988	0.867116
KI21A-4_1271	sp|Q9QXL2-4|KI21A-4_MOUSE	Kif21a	Isoform of Q9QXL2, Isoform 4 of Kinesin-like protein KIF21A OS=Mus musculus OX=10090 GN=Kif21a PE=1 SV=2	1271	K.QGIINPFPAC#K.G	0.948388	1.05755	0.991571	0.921517	0.990868	0.948602	0.965483	0.982899	1.04111	1.0399	1.00297	0.956544	0.969735	0.974191	1.04051
PELP1_1108	sp|Q9DBD5|PELP1_MOUSE	Pelp1	Proline-, glutamic acid- and leucine-rich protein 1 OS=Mus musculus OX=10090 GN=Pelp1 PE=1 SV=2	1108	K.EQDDTAAM*LADFIDC#PPDDEKPPPATEPDS.-	0.980309	1.0205	1.15416	1.14649	1.10757	0.799239	1.1005	0.905664	0.73056	0.928297	1.0004	1.15032	0.953404	1.00308	0.829428
UBR5_1285	sp|Q80TP3|UBR5_MOUSE	Ubr5	E3 ubiquitin-protein ligase UBR5 OS=Mus musculus OX=10090 GN=Ubr5 PE=1 SV=2	1285	R.QTVEHC#QYRPPR.I	0.907725	1.11316	1.12102	0.965753	0.825634	1.27923	0.898725	0.849398	1.35	0.842629	1.01044	1.04339	1.05243	0.874061	1.09631
TFB2M_148	sp|Q3TL26|TFB2M_MOUSE	Tfb2m	Dimethyladenosine transferase 2, mitochondrial OS=Mus musculus OX=10090 GN=Tfb2m PE=2 SV=1	148	R.NMDGELQVVHC#DFFK.M	0.957552	1.04639	0.693136	1.02297	1.01757	0.780674	0.873742	1.0152	0.770972	1.0093	1.00197	0.858052	0.899124	0.944469	0.890134
DTWD2_117	sp|Q9D0U1|DTWD2_MOUSE	Dtwd2	tRNA-uridine aminocarboxypropyltransferase 2 OS=Mus musculus OX=10090 GN=Dtwd2 PE=2 SV=1	117	R.TVPLLAAC#LPPDR.C	1.30537	0.810415	1.14152	1.34505	1.26474	1.19032	1.5775	1.12341	1.17984	0.799952	1.05789	1.24329	1.22753	1.35046	0.989895
THUM3_162	sp|P97770|THUM3_MOUSE	Thumpd3	THUMP domain-containing protein 3 OS=Mus musculus OX=10090 GN=Thumpd3 PE=1 SV=1	162	K.ADC#GQGDK.A	1.26971	0.824796	1.14459	1.16148	0.614484	0.595378	0.899112	0.50571	0.244479	0.434929	1.04725	1.15303	0.604931	0.702411	0.339704
CE350_2813	sp|E9Q309|CE350_MOUSE	Cep350	Centrosome-associated protein 350 OS=Mus musculus OX=10090 GN=Cep350 PE=1 SV=1	2813	K.EEISSPDMC#PRPESPVFGASGQEELAK.R	0.889235	1.14229	0.919503	1.40775	1.18705	0.99651	0.9995	1.02303	1.03468	1.01679	1.01576	1.16362	1.09178	1.01126	1.02573
KS6A4_10	sp|Q9Z2B9|KS6A4_MOUSE	Rps6ka4	Ribosomal protein S6 kinase alpha-4 OS=Mus musculus OX=10090 GN=Rps6ka4 PE=1 SV=2	10	-.MGDEDEDEGC#AVELQITEANLTGHEEK.V	0.934501	1.07537	1.00656	1.23441	1.10541	1.20412	0.769279	0.944573	1.13506	0.829054	1.00494	1.12048	1.15476	0.856926	0.982057
E9Q2E4_4338	tr|E9Q2E4|E9Q2E4_MOUSE	Hectd4	HECT domain E3 ubiquitin protein ligase 4 OS=Mus musculus OX=10090 GN=Hectd4 PE=1 SV=2	4338	K.FAC#NQER.I	1.12814	0.898	1.03524	1.13959	0.820627	0.883361	1.14457	1.05754	1.06687	1.07416	1.01307	1.08742	0.851994	1.10106	1.07052
SLFN5_621	sp|Q8CBA2|SLFN5_MOUSE	Slfn5	Schlafen family member 5 OS=Mus musculus OX=10090 GN=Slfn5 PE=1 SV=2	621	K.NVC#QAVTR.K	0.711361	1.68281	1.07689	1.40485	1.41263	1.46012	0.909851	0.83933	0.956537	1.38437	1.19709	1.24087	1.43638	0.87459	1.17045
SUGP2_407	sp|Q8CH09|SUGP2_MOUSE	Sugp2	SURP and G-patch domain-containing protein 2 OS=Mus musculus OX=10090 GN=Sugp2 PE=1 SV=2	407	K.NC#FFEIIK.P	1.03821	0.964501	1.08072	1.21719	0.89969	0.760268	0.864694	0.973188	0.647526	0.55067	1.00136	1.14895	0.829979	0.918941	0.599098
EFCB7_447	sp|Q8VDY4|EFCB7_MOUSE	Efcab7	EF-hand calcium-binding domain-containing protein 7 OS=Mus musculus OX=10090 GN=Efcab7 PE=1 SV=1	447	K.CDEDAWAVC#RENFDTK.K	0.970289	1.03159	0.843542	0.915865	0.712594	0.844789	1.00088	0.771255	0.696527	0.871854	1.00094	0.879704	0.778691	0.886065	0.78419
DOCK8_260	sp|Q8C147|DOCK8_MOUSE	Dock8	Dedicator of cytokinesis protein 8 OS=Mus musculus OX=10090 GN=Dock8 PE=1 SV=4	260	R.PVPEC#PK.E	1.07031	0.938359	1.07876	1.15853	0.910503	0.786708	0.96668	1.07828	0.935932	0.713645	1.00433	1.11865	0.848606	1.02248	0.824789
DIP2B_1276	sp|Q3UH60|DIP2B_MOUSE	Dip2b	Disco-interacting protein 2 homolog B OS=Mus musculus OX=10090 GN=Dip2b PE=1 SV=1	1276	R.GINLSC#IR.T	1.04842	0.955858	0.80107	0.889664	1.02409	0.993364	0.959588	1.23405	1.14158	0.684493	1.00214	0.845367	1.00873	1.09682	0.913036
ITGBL_363	sp|Q8VDV0|ITGBL_MOUSE	Itgbl1	Integrin beta-like protein 1 OS=Mus musculus OX=10090 GN=Itgbl1 PE=2 SV=2	363	K.TCEC#DDR.R	0.959529	1.04404	1.15238	0.986482	0.943102	0.974168	1.0642	1.00807	0.973493	0.914551	1.00178	1.06943	0.958635	1.03614	0.944022
KDM6A_295	sp|O70546|KDM6A_MOUSE	Kdm6a	Lysine-specific demethylase 6A OS=Mus musculus OX=10090 GN=Kdm6a PE=1 SV=2	295	R.C#YSSIGK.V	0.987487	1.01283	0.89763	0.721799	0.845536	1.02489	0.917636	0.829974	0.727902	0.699926	1.00016	0.809715	0.935214	0.873805	0.713914
FBX3_225	sp|Q9DC63|FBX3_MOUSE	Fbxo3	F-box only protein 3 OS=Mus musculus OX=10090 GN=Fbxo3 PE=1 SV=1	225	K.NEVFYQC#PDQM*AR.N	0.940742	1.06723	0.960436	1.19422	0.857246	0.914294	1.01615	1.19775	0.990427	1.02562	1.00398	1.07733	0.88577	1.10695	1.00802
FLNC_1915	sp|Q8VHX6|FLNC_MOUSE	Flnc	Filamin-C OS=Mus musculus OX=10090 GN=Flnc PE=1 SV=3	1915	K.DGTC#TVSYLPTAPGDYSIIVR.F	1.06734	0.940654	0.91648	1.35803	0.772	0.886278	0.853982	0.802986	1.14801	0.899397	1.004	1.13726	0.829139	0.828484	1.0237
CB076_111	sp|Q9CRW3|CB076_MOUSE		UPF0538 protein C2orf76 homolog OS=Mus musculus OX=10090 PE=1 SV=2	111	K.DSGVASETEIAFFC#GEDYK.R	0.953471	1.0513	0.814768	0.788156	0.864992	0.836953	0.83614	0.921814	0.706236	1.04197	1.00239	0.801462	0.850972	0.878977	0.874103
LRC8A_163	sp|Q80WG5|LRC8A_MOUSE	Lrrc8a	Volume-regulated anion channel subunit LRRC8A OS=Mus musculus OX=10090 GN=Lrrc8a PE=1 SV=1	163	K.C#FDSPWTTR.A	0.955764	1.04853	1.53996	1.06418	0.993036	1.10116	0.911765	1.09272	0.808849	0.980069	1.00215	1.30207	1.0471	1.00224	0.894459
TLK2_683	sp|O55047|TLK2_MOUSE	Tlk2	Serine/threonine-protein kinase tousled-like 2 OS=Mus musculus OX=10090 GN=Tlk2 PE=1 SV=2	683	R.IDVQQLAC#DPYLLPHIR.K	1.03937	0.963504	0.954717	1.03055	0.870413	1.0634	0.766473	0.76783	0.864957	0.849706	1.00144	0.992633	0.966905	0.767152	0.857332
WSDU1_408	sp|Q9D0I6|WSDU1_MOUSE	Wdsub1	WD repeat, SAM and U-box domain-containing protein 1 OS=Mus musculus OX=10090 GN=Wdsub1 PE=2 SV=1	408	K.MDSLSSGIPDEFIC#PITR.E	0.849009	1.21631	1.12534	0.891142	0.925208	1.13451	1.01028	0.980622	1.0315	1.08301	1.03266	1.00824	1.02986	0.995453	1.05726
DEN2C_193	sp|Q6P9P8|DEN2C_MOUSE	Dennd2c	DENN domain-containing protein 2C OS=Mus musculus OX=10090 GN=Dennd2c PE=1 SV=1	193	K.SLENIYYEPEGQEC#GPSINPLPK.P	1.11869	0.904082	0.633989	1.04174	0.880716	0.840209	0.698463	1.2523	0.841406	0.70206	1.01138	0.837865	0.860462	0.97538	0.771733
A0A1L1SSC9_203	tr|A0A1L1SSC9|A0A1L1SSC9_MOUSE	Nfrkb	Isoform of Q6PIJ4, Nuclear factor-related to kappa-B-binding protein (Fragment) OS=Mus musculus OX=10090 GN=Nfrkb PE=1 SV=1	203	K.EEC#GDTALSSDEEATLDLQEK.F	1.11194	0.908537	1.20161	0.823204	1.02155	1.23725	0.943891	1.32025	0.802925	0.906169	1.01024	1.01241	1.1294	1.13207	0.854547
MBB1A_477	sp|Q7TPV4|MBB1A_MOUSE	Mybbp1a	Myb-binding protein 1A OS=Mus musculus OX=10090 GN=Mybbp1a PE=1 SV=2	477	R.FC#LFHAFFK.T	1.05027	0.954325	1.00878	1.0765	0.815494	0.882843	0.714138	0.603765	0.436392	0.547439	1.0023	1.04264	0.849168	0.658952	0.491916
VIR_1169	sp|A2AIV2|VIR_MOUSE	Virma	Protein virilizer homolog OS=Mus musculus OX=10090 GN=Virma PE=1 SV=1	1169	R.SFSGTTC#QPIQHM*LR.R	1.03273	0.969285	0.871041	0.929054	0.941781	1.57271	1.11659	0.789582	1.81947	0.847271	1.00101	0.900047	1.25725	0.953085	1.33337
E9PZM7_1112	tr|E9PZM7|E9PZM7_MOUSE	Scaf11	SR-related CTD-associated factor 11 OS=Mus musculus OX=10090 GN=Scaf11 PE=1 SV=1	1112	R.GNFAC#NDQSENR.W	1.08097	0.930315	1.8763	1.36394	1.12113	1.10996	1.65165	1.19415	0.93754	1.21213	1.00564	1.62012	1.11555	1.4229	1.07484
TET3_1061	sp|Q8BG87|TET3_MOUSE	Tet3	Methylcytosine dioxygenase TET3 OS=Mus musculus OX=10090 GN=Tet3 PE=1 SV=4	1061	R.LAPQAYQNQVTNEDVAIDC#R.L	1.0317	0.970187	0.987002	0.851907	0.838116	1.01289	1.06349	0.88192	0.914859	1.10529	1.00095	0.919454	0.925505	0.972706	1.01007
MIB2_391	sp|Q8R516|MIB2_MOUSE	Mib2	E3 ubiquitin-protein ligase MIB2 OS=Mus musculus OX=10090 GN=Mib2 PE=1 SV=2	391	R.WTFSPSC#LVAYRPEEDANLDVAER.A	0.915207	1.10211	0.792498	0.956647	0.895401	0.782506	0.911846	1.14665	1.00812	1.54673	1.00866	0.874573	0.838954	1.02925	1.27743
RDH14_289	sp|Q9ERI6|RDH14_MOUSE	Rdh14	Retinol dehydrogenase 14 OS=Mus musculus OX=10090 GN=Rdh14 PE=1 SV=1	289	K.TPLEGAQTSIYLAC#SPDVEGVSGR.Y	1.09086	0.923115	0.962944	1.01485	1.30604	1.37005	1.07476	1.10833	1.36532	1.27476	1.00699	0.988898	1.33805	1.09154	1.32004
CNTLN_905	sp|A2AM05|CNTLN_MOUSE	Cntln	Centlein OS=Mus musculus OX=10090 GN=Cntln PE=1 SV=1	905	K.EIDQTEGSC#AQQR.A	1.12878	0.897595	1.23479	1.13654	1.04801	1.58493	0.884557	1.08435	1.04611	1.03211	1.01319	1.18567	1.31647	0.984453	1.03911
CDC37_204	sp|Q61081|CDC37_MOUSE	Cdc37	Hsp90 co-chaperone Cdc37 OS=Mus musculus OX=10090 GN=Cdc37 PE=1 SV=1	204	K.C#ALMEQVAHQTMVMQFILELAK.S	1.37105	0.787011	0.729685	1.08578	1.01039	1.49775	0.891149	1.07177	0.893145	0.694357	1.07903	0.907735	1.25407	0.981462	0.793751
DDX10_472	sp|Q80Y44|DDX10_MOUSE	Ddx10	Probable ATP-dependent RNA helicase DDX10 OS=Mus musculus OX=10090 GN=Ddx10 PE=1 SV=2	472	R.C#FVSYIR.S	0.929855	1.08159	0.76055	0.998133	0.821301	1.11544	1.00438	0.988903	0.863294	0.95306	1.00572	0.879342	0.968369	0.996643	0.908177
UD16_176	sp|Q64435|UD16_MOUSE	Ugt1a6	UDP-glucuronosyltransferase 1-6 OS=Mus musculus OX=10090 GN=Ugt1a6 PE=1 SV=1	176	R.GFPC#SLEHMLGQSPSPVSYVPR.F	0.975185	1.02611	1.23731	1.03498	0.871854	1.15787	0.947122	0.748437	1.11191	0.860458	1.00065	1.13615	1.01486	0.847779	0.986183
AN13C_517	sp|Q3UX43|AN13C_MOUSE	Ankrd13c	Ankyrin repeat domain-containing protein 13C OS=Mus musculus OX=10090 GN=Ankrd13c PE=1 SV=2	517	R.C#DEFDGSIFAIPEDYK.E	0.912298	1.10636	1.11578	1.41329	0.934271	0.849566	1.16541	1.35509	0.810588	0.82347	1.00933	1.26454	0.891918	1.26025	0.817029
A0A1D5RLL4_2105	tr|A0A1D5RLL4|A0A1D5RLL4_MOUSE	Trrap	Isoform of Q80YV3, Transformation/transcription domain-associated protein OS=Mus musculus OX=10090 GN=Trrap PE=1 SV=1	2105	R.VAC#QVNDNTNTAGSPGEVLSR.R	1.00198	0.99803	0.71338	0.988293	1.19458	0.806529	0.804607	0.784663	0.672196	0.751484	1	0.850836	1.00055	0.794635	0.71184
CK054_54	sp|Q91V76|CK054_MOUSE		Ester hydrolase C11orf54 homolog OS=Mus musculus OX=10090 PE=1 SV=1	54	R.GIC#GQTR.I	0.905829	1.11602	1.09586	1.20083	1.24867	1.16224	0.956024	1.06604	0.846691	1.15937	1.01093	1.14835	1.20545	1.01103	1.00303
FBX31_269	sp|Q3TQF0|FBX31_MOUSE	Fbxo31	F-box only protein 31 OS=Mus musculus OX=10090 GN=Fbxo31 PE=1 SV=1	269	K.FIYTSQYDNC#LTYR.R	0.962608	1.04041	1.14606	0.907634	0.874509	0.980176	0.977102	0.698744	0.85249	0.764605	1.00151	1.02685	0.927342	0.837923	0.808548
STPAP_762	sp|Q8R3F9|STPAP_MOUSE	Tut1	Speckle targeted PIP5K1A-regulated poly(A) polymerase OS=Mus musculus OX=10090 GN=Tut1 PE=1 SV=1	762	R.C#ALWHQVWQGR.R	1.11893	0.903921	0.921084	1.35931	0.695075	1.44358	1.25661	1.35852	1.0541	1.04277	1.01143	1.1402	1.06933	1.30756	1.04843
PLPL9_246	sp|P97819|PLPL9_MOUSE	Pla2g6	85/88 kDa calcium-independent phospholipase A2 OS=Mus musculus OX=10090 GN=Pla2g6 PE=1 SV=3	246	R.C#NIM*GPGGFPIHTAM*K.F	1.09059	0.923308	1.25984	1.64914	1.29015	1.4311	1.39982	1.37314	1.05757	1.2296	1.00695	1.45449	1.36062	1.38648	1.14358
GZF1_260	sp|Q4VBD9|GZF1_MOUSE	Gzf1	GDNF-inducible zinc finger protein 1 OS=Mus musculus OX=10090 GN=Gzf1 PE=1 SV=2	260	K.C#PQDQSPDNER.M	0.900917	1.12357	0.921382	1.22676	0.844072	0.912445	0.925432	1.13759	0.904604	0.829581	1.01224	1.07407	0.878258	1.03151	0.867092
HELZ2_2416	sp|E9QAM5|HELZ2_MOUSE	Helz2	Helicase with zinc finger domain 2 OS=Mus musculus OX=10090 GN=Helz2 PE=1 SV=1	2416	R.SIPEPC#R.G	1.10849	0.910855	0.915462	0.819534	1.29286	0.817947	1.0665	0.788426	1.32117	1.50475	1.00967	0.867498	1.0554	0.927462	1.41296
LRCC1_1002	sp|Q69ZB0|LRCC1_MOUSE	Lrrcc1	Leucine-rich repeat and coiled-coil domain-containing protein 1 OS=Mus musculus OX=10090 GN=Lrrcc1 PE=2 SV=2	1002	R.GLLDETC#K.N	0.994834	1.00522	0.986515	1.08173	1.07434	0.840264	1.00952	1.04588	1.02923	1.11535	1.00003	1.03412	0.957302	1.0277	1.07229
PALS1_573	sp|Q9JLB2|PALS1_MOUSE	Pals1	Protein PALS1 OS=Mus musculus OX=10090 GN=Pals1 PE=1 SV=1	573	K.IC#LLSLR.T	1.09435	0.920631	1.24495	0.959919	1.40464	1.1432	1.09148	0.936691	1.45753	1.07665	1.00749	1.10244	1.27392	1.01408	1.26709
EEA1_421	sp|Q8BL66|EEA1_MOUSE	Eea1	Early endosome antigen 1 OS=Mus musculus OX=10090 GN=Eea1 PE=1 SV=2	421	K.EQHGLQLQGEVSQLHC#K.L	0.981742	1.01895	1.28304	1.1159	0.903568	0.806787	0.852855	1.48723	0.977349	0.96175	1.00035	1.19947	0.855177	1.17004	0.96955
HPS5_342	sp|P59438|HPS5_MOUSE	Hps5	Hermansky-Pudlak syndrome 5 protein homolog OS=Mus musculus OX=10090 GN=Hps5 PE=1 SV=2	342	K.NELFC#LHFNGK.I	1.10305	0.914562	0.743414	1.31777	0.932218	0.997246	1.12184	1.13295	1.09858	1.10811	1.0088	1.03059	0.964732	1.12739	1.10335
IKBA_239	sp|Q9Z1E3|IKBA_MOUSE	Nfkbia	NF-kappa-B inhibitor alpha OS=Mus musculus OX=10090 GN=Nfkbia PE=1 SV=2	239	K.C#GADVNR.V	1.05804	0.948	1.16697	1.3867	1.028	0.923159	1.13053	1.21031	1.04197	0.759615	1.00302	1.27683	0.975578	1.17042	0.900791
RAI14_469	sp|Q9EP71|RAI14_MOUSE	Rai14	Ankycorbin OS=Mus musculus OX=10090 GN=Rai14 PE=1 SV=1	469	R.TDTLC#LNNTEISENGSDLSQK.L	1.00887	0.991287	0.916588	1.03202	0.988247	0.871171	1.23421	0.877098	0.694185	0.691208	1.00008	0.974302	0.929709	1.05565	0.692697
PRKDC_1739	sp|P97313|PRKDC_MOUSE	Prkdc	DNA-dependent protein kinase catalytic subunit OS=Mus musculus OX=10090 GN=Prkdc PE=1 SV=3	1739	K.YNNYVDC#M*K.K	1.01636	0.984159	0.929537	1.09184	0.871493	0.976178	0.946903	0.793572	0.950642	1.09184	1.00026	1.01069	0.923836	0.870237	1.02124
GLNA_359	sp|P15105|GLNA_MOUSE	Glul	Glutamine synthetase OS=Mus musculus OX=10090 GN=Glul PE=1 SV=6	359	R.TC#LLNETGDEPFQYK.N	0.99304	1.00706	1.07246	1.58252	1.75369	0.993593	1.30373	1.328	0.9512	0.955276	1.00005	1.32749	1.37364	1.31586	0.953238
AMN1_219	sp|B8JKV0|AMN1_MOUSE	Amn1	Protein AMN1 homolog OS=Mus musculus OX=10090 GN=Amn1 PE=1 SV=1	219	K.AVEAALTAC#PR.I	0.977336	1.02374	1.08537	1.12025	1.09675	1.26222	1.16518	1.11785	0.893803	1.33132	1.00054	1.10281	1.17948	1.14152	1.11256
B3GL2_493	sp|Q8BG28|B3GL2_MOUSE	B3galnt2	UDP-GalNAc:beta-1,3-N-acetylgalactosaminyltransferase 2 OS=Mus musculus OX=10090 GN=B3galnt2 PE=1 SV=1	493	K.ELC#GDPCQCEAK.V	0.929668	1.08185	0.718379	0.720277	0.989564	1.16382	1.01726	0.981548	1.20099	1.4311	1.00576	0.719328	1.07669	0.999403	1.31605
KCTD3_112	sp|Q8BFX3|KCTD3_MOUSE	Kctd3	BTB/POZ domain-containing protein KCTD3 OS=Mus musculus OX=10090 GN=Kctd3 PE=1 SV=1	112	R.LLLC#EELER.S	0.988665	1.0116	1.16538	1.23817	1.13768	0.968657	1.58266	1.2335	1.0291	1.09028	1.00013	1.20178	1.05317	1.40808	1.05969
SMAD2_380	sp|Q62432|SMAD2_MOUSE	Smad2	Mothers against decapentaplegic homolog 2 OS=Mus musculus OX=10090 GN=Smad2 PE=1 SV=2	380	K.IPPGC#NLK.I	0.93522	1.07442	1.08264	1.06598	0.978509	1.20619	1.36213	1.05698	1.01102	1.37945	1.00482	1.07431	1.09235	1.20956	1.19524
JIP4_1318	sp|Q58A65|JIP4_MOUSE	Spag9	C-Jun-amino-terminal kinase-interacting protein 4 OS=Mus musculus OX=10090 GN=Spag9 PE=1 SV=2	1318	R.SHLIVWQVMC#GNE.-	0.994701	1.00536	1.00438	0.901222	0.9375	1.09879	1.25253	0.90438	0.80163	1.23161	1.00003	0.9528	1.01815	1.07845	1.01662
ANR11_1335	sp|E9Q4F7|ANR11_MOUSE	Ankrd11	Ankyrin repeat domain-containing protein 11 OS=Mus musculus OX=10090 GN=Ankrd11 PE=1 SV=1	1335	R.DSAC#LSEK.L	1.08412	0.927993	1.31338	1.22592	1.08185	1.63911	0.949355	0.893414	1.0218	0.964453	1.00606	1.26965	1.36048	0.921385	0.993128
FXL17_602	sp|Q9QZN1|FXL17_MOUSE	Fbxl17	F-box/LRR-repeat protein 17 OS=Mus musculus OX=10090 GN=Fbxl17 PE=1 SV=3	602	K.ELYLVSC#K.I	0.943912	1.06317	0.980334	0.959167	0.963442	0.995977	0.909585	1.01782	1.03086	1.08451	1.00354	0.969751	0.979709	0.963701	1.05769
FP100_80	sp|A2ACJ2|FP100_MOUSE	Faap100	Fanconi anemia core complex-associated protein 100 OS=Mus musculus OX=10090 GN=Faap100 PE=2 SV=1	80	R.ALYVLC#AR.T	1.0133	0.987049	0.937676	0.797154	0.777685	0.936543	0.855854	0.91336	1.00237	0.919865	1.00017	0.867415	0.857114	0.884607	0.961119
KI18A_538	sp|Q91WD7|KI18A_MOUSE	Kif18a	Kinesin-like protein KIF18A OS=Mus musculus OX=10090 GN=Kif18a PE=2 SV=1	538	K.ELHC#HHLHLQNK.E	1.06085	0.945754	1.08575	1.1364	0.970651	1.67598	1.275	0.92743	0.977957	1.14788	1.0033	1.11108	1.32332	1.10122	1.06292
LIN37_119	sp|Q9D8N6|LIN37_MOUSE	Lin37	Protein lin-37 homolog OS=Mus musculus OX=10090 GN=Lin37 PE=1 SV=1	119	R.SVDLAQFSENTPLYPIC#R.A	0.898316	1.12764	1.20833	1.47894	0.826006	1.00452	0.872466	0.869055	0.944091	1.1431	1.01298	1.34363	0.915262	0.870761	1.0436
SYNE1_3088	sp|Q6ZWR6|SYNE1_MOUSE	Syne1	Nesprin-1 OS=Mus musculus OX=10090 GN=Syne1 PE=1 SV=2	3088	K.C#FDLPQNLSEVSSSLQK.I	0.983667	1.01688	1.1267	1.12574	1.01494	1.30221	0.993253	1.06	0.981118	1.29902	1.00028	1.12622	1.15857	1.02663	1.14007
DEN6A_205	sp|Q8BH65|DEN6A_MOUSE	Dennd6a	Protein DENND6A OS=Mus musculus OX=10090 GN=Dennd6a PE=1 SV=1	205	K.NEPYLEAAC#NDVDR.W	0.906905	1.11439	1.04887	1.46341	1.01033	1.04527	1.22677	1.04901	0.955137	0.959419	1.01065	1.25614	1.0278	1.13789	0.957278
WDR37_253	sp|Q8CBE3|WDR37_MOUSE	Wdr37	WD repeat-containing protein 37 OS=Mus musculus OX=10090 GN=Wdr37 PE=1 SV=1	253	R.YVVQLPTPQPVADTSQQISGEDEIEC#SDK.D	1.02674	0.974619	1.00787	1.13386	0.937347	0.972152	1.25354	1.39299	1.18275	0.859701	1.00068	1.07087	0.95475	1.32326	1.02123
ATG13_81	sp|Q91YI1|ATG13_MOUSE	Atg13	Autophagy-related protein 13 OS=Mus musculus OX=10090 GN=Atg13 PE=1 SV=2	81	R.SMC#VEISLK.T	1.06313	0.943947	0.802341	0.86607	0.938447	1.00611	1.0217	0.856074	0.932316	0.961004	1.00354	0.834206	0.97228	0.938889	0.94666
IPP_577	sp|P28575|IPP_MOUSE	Ipp	Actin-binding protein IPP OS=Mus musculus OX=10090 GN=Ipp PE=2 SV=3	577	R.C#EGGVAVL.-	0.999363	1.00064	1.0927	1.21963	1.03408	1.09493	1.04753	1.07886	0.954656	0.889313	1	1.15617	1.06451	1.06319	0.921985
CE350_972	sp|E9Q309|CE350_MOUSE	Cep350	Centrosome-associated protein 350 OS=Mus musculus OX=10090 GN=Cep350 PE=1 SV=1	972	R.SLC#SSIDSVSEGPLLSEGSLSEEEERR.D	0.892091	1.13761	0.521143	0.863165	0.936006	0.851023	0.683265	1.08742	0.727322	0.782941	1.01485	0.692154	0.893514	0.885342	0.755132
PLCB3_898	sp|P51432|PLCB3_MOUSE	Plcb3	1-phosphatidylinositol 4,5-bisphosphate phosphodiesterase beta-3 OS=Mus musculus OX=10090 GN=Plcb3 PE=1 SV=2	898	K.QLAALIGESEAQASTETYQETPC#QQPGSQLPSNPTPNPLDASPR.W	0.828849	1.26023	1.13938	0.947323	0.895318	0.83888	0.865955	0.869122	0.6403	0.976232	1.04454	1.04335	0.867099	0.867539	0.808266
TMX4_222	sp|Q8C0L0|TMX4_MOUSE	Tmx4	Thioredoxin-related transmembrane protein 4 OS=Mus musculus OX=10090 GN=Tmx4 PE=1 SV=2	222	R.C#EQEQSTGEAQGAEQLQDAEEEKDDSNEEENK.D	0.9893	1.01093	1.17482	1.58494	1.15002	0.997385	1.28571	1.20071	1.03389	0.979769	1.00012	1.37988	1.0737	1.24321	1.00683
ECI2_279	sp|Q9WUR2|ECI2_MOUSE	Eci2	Enoyl-CoA delta isomerase 2 OS=Mus musculus OX=10090 GN=Eci2 PE=1 SV=2	279	R.ATFHTPFSQLGQSPEAC#SSYTFPK.M	0.998749	1.00125	1.23454	0.951152	1.23837	1.04221	1.40387	1.37014	1.07207	1.2145	1	1.09284	1.14029	1.387	1.14329
PITM1_188	sp|O35954|PITM1_MOUSE	Pitpnm1	Membrane-associated phosphatidylinositol transfer protein 1 OS=Mus musculus OX=10090 GN=Pitpnm1 PE=1 SV=1	188	R.TAAQTGPLM*C#AYK.L	1.00767	0.992441	1.14435	1.18329	0.868114	1.02282	0.985214	0.951419	0.978092	1.0989	1.00006	1.16382	0.945466	0.968317	1.0385
UBN1_492	sp|Q4G0F8|UBN1_MOUSE	Ubn1	Ubinuclein-1 OS=Mus musculus OX=10090 GN=Ubn1 PE=2 SV=1	492	R.IC#SDEEEDEEK.G	1.01756	0.983031	1.03712	1.69862	0.870264	0.917557	0.975459	1.17772	0.818216	0.816862	1.0003	1.36787	0.893911	1.07659	0.817539
SIDT2_430	sp|Q8CIF6|SIDT2_MOUSE	Sidt2	SID1 transmembrane family member 2 OS=Mus musculus OX=10090 GN=Sidt2 PE=1 SV=1	430	K.QYLC#VADLAR.K	1.12193	0.901974	0.798433	0.909403	0.850722	0.831764	0.923023	0.962936	0.811639	0.897089	1.01195	0.853918	0.841243	0.94298	0.854364
HIBCH_130	sp|Q8QZS1|HIBCH_MOUSE	Hibch	3-hydroxyisobutyryl-CoA hydrolase, mitochondrial OS=Mus musculus OX=10090 GN=Hibch PE=1 SV=1	130	R.EEYILNNAIASC#QK.P	0.939738	1.06852	0.854705	1.08714	1.12987	1.16286	0.85559	1.10717	1.04786	1.06371	1.00413	0.970924	1.14636	0.981378	1.05578
SLX4I_98	sp|Q9D7Y9|SLX4I_MOUSE	Slx4ip	Protein SLX4IP OS=Mus musculus OX=10090 GN=Slx4ip PE=2 SV=1	98	R.GIHLHC#IQNSQNTELR.V	0.967986	1.0342	1.00659	1.1074	1.28945	1.30614	1.06482	1.06627	1.12531	1.20134	1.00109	1.05699	1.29779	1.06554	1.16333
CSRP2_122	sp|P97314|CSRP2_MOUSE	Csrp2	Cysteine and glycine-rich protein 2 OS=Mus musculus OX=10090 GN=Csrp2 PE=1 SV=3	122	R.C#GDSVYAAEK.I	0.929913	1.08151	1.02535	1.02566	0.746232	0.815789	1.1116	0.875198	0.877978	0.847254	1.00571	1.02551	0.781011	0.993397	0.862616
GLYC_90	sp|P50431|GLYC_MOUSE	Shmt1	Serine hydroxymethyltransferase, cytosolic OS=Mus musculus OX=10090 GN=Shmt1 PE=1 SV=3	90	R.YYGGTEFIDELEMLC#QK.R	0.864103	1.18662	1.085	0.968948	0.981935	1.085	1.12333	0.831278	1.11589	1.04464	1.02536	1.02697	1.03347	0.977306	1.08027
OTUL_17	sp|Q3UCV8|OTUL_MOUSE	Otulin	Ubiquitin thioesterase otulin OS=Mus musculus OX=10090 GN=Otulin PE=1 SV=1	17	R.GTM*PQPGAWPGASC#AETPAR.E	1.00032	0.999683	0.935608	0.970154	0.872441	0.952568	0.863836	1.24723	0.772794	0.925719	1	0.952881	0.912504	1.05553	0.849257
UBC9_93	sp|P63280|UBC9_MOUSE	Ube2i	SUMO-conjugating enzyme UBC9 OS=Mus musculus OX=10090 GN=Ube2i PE=1 SV=1	93	K.FEPPLFHPNVYPSGTVC#LSILEEDK.D	1.05486	0.950565	0.929558	1.1839	0.929163	0.921141	0.92582	0.955966	0.937125	0.924841	1.00271	1.05673	0.925152	0.940893	0.930983
VIGLN_948	sp|Q8VDJ3|VIGLN_MOUSE	Hdlbp	Vigilin OS=Mus musculus OX=10090 GN=Hdlbp PE=1 SV=1	948	R.C#DIIIISGR.K	0.973765	1.02769	1.22532	1.20296	0.860455	1.07237	1.24325	0.932894	1.07267	1.05172	1.00073	1.21414	0.966412	1.08807	1.0622
NUMBL_206	sp|O08919|NUMBL_MOUSE	Numbl	Numb-like protein OS=Mus musculus OX=10090 GN=Numbl PE=1 SV=3	206	K.EC#GVTAAFDASR.T	1.07454	0.935132	1.09817	0.872867	0.867811	0.829051	1.00072	1.02718	0.915939	1.07952	1.00484	0.985517	0.848431	1.01395	0.997728
SEC62_379	sp|Q8BU14|SEC62_MOUSE	Sec62	Translocation protein SEC62 OS=Mus musculus OX=10090 GN=Sec62 PE=1 SV=1	379	K.EELEQQTDGDC#DEEDDDKDGEVPK.S	1.13547	0.89341	0.949617	2.34929	0.919628	1.00494	0.934913	1.07547	0.830643	0.871069	1.01444	1.64945	0.962283	1.00519	0.850856
SAMH1_46	sp|Q60710|SAMH1_MOUSE	Samhd1	Deoxynucleoside triphosphate triphosphohydrolase SAMHD1 OS=Mus musculus OX=10090 GN=Samhd1 PE=1 SV=3	46	R.C#DGSPRTPPSTPPATANLSADDDFQNTDLR.T	0.948212	1.05777	1.15235	1.07703	0.91949	0.751711	0.881207	0.958853	0.979202	1.11342	1.00299	1.11469	0.8356	0.92003	1.04631
D3YY86_372	tr|D3YY86|D3YY86_MOUSE	Zmynd11	Isoform of Q8R5C8, Zinc finger MYND domain-containing protein 11 OS=Mus musculus OX=10090 GN=Zmynd11 PE=1 SV=1	372	K.EVSC#PPHSVQVAIER.G	1.00398	0.996049	0.901828	0.857521	1.08669	1.26336	1.45077	0.864052	1.28628	1.36522	1.00002	0.879675	1.17502	1.15741	1.32575
PAR12_178	sp|Q8BZ20|PAR12_MOUSE	Parp12	Protein mono-ADP-ribosyltransferase PARP12 OS=Mus musculus OX=10090 GN=Parp12 PE=1 SV=3	178	K.GDGPFGSC#SFQK.Q	1.04007	0.962899	1.41251	1.24195	1.33253	1.87129	1.46931	1.09245	1.63545	1.81266	1.00149	1.32723	1.60191	1.28088	1.72406
PRP6_901	sp|Q91YR7|PRP6_MOUSE	Prpf6	Pre-mRNA-processing factor 6 OS=Mus musculus OX=10090 GN=Prpf6 PE=1 SV=1	901	R.C#ENAEPR.H	1.017	0.983559	1.04716	1.64457	1.00138	1.25866	1.38029	1.32768	0.972275	0.99007	1.00028	1.34586	1.13002	1.35398	0.981173
NIPS2_88	sp|O55126|NIPS2_MOUSE	Nipsnap2	Protein NipSnap homolog 2 OS=Mus musculus OX=10090 GN=Nipsnap2 PE=1 SV=1	88	K.IC#QEVLPK.I	0.954054	1.0506	0.985582	1.05928	1.14209	0.99057	1.30109	1.22014	1.16799	1.1055	1.00232	1.02243	1.06633	1.26061	1.13675
CHD4_445	sp|Q6PDQ2|CHD4_MOUSE	Chd4	Chromodomain-helicase-DNA-binding protein 4 OS=Mus musculus OX=10090 GN=Chd4 PE=1 SV=1	445	K.EDNSEGEEILEEVGGDPEEEDDHHMEFC#R.V	0.95544	1.04892	0.763245	1.50163	0.845096	1.37818	0.975661	0.701141	1.08983	0.845872	1.00218	1.13244	1.11164	0.838401	0.967853
PLCL2_795	sp|Q8K394|PLCL2_MOUSE	Plcl2	Inactive phospholipase C-like protein 2 OS=Mus musculus OX=10090 GN=Plcl2 PE=1 SV=2	795	K.GDVVDPYVYVEIHGIPADC#AEQR.T	0.931954	1.07876	1.22024	1.55778	1.32303	0.848365	0.960179	1.12336	1.31288	1.23432	1.00536	1.38901	1.0857	1.04177	1.2736
E2AK2_323	sp|Q03963|E2AK2_MOUSE	Eif2ak2	Interferon-induced, double-stranded RNA-activated protein kinase OS=Mus musculus OX=10090 GN=Eif2ak2 PE=1 SV=2	323	K.TRC#LFIQM*EFCDK.G	1.00448	0.995564	1.11461	0.934166	0.957188	1.03502	1.24722	0.905951	0.914152	1.19131	1.00002	1.02439	0.996103	1.07659	1.05273
ICE2_518	sp|Q3UZ18|ICE2_MOUSE	Ice2	Little elongation complex subunit 2 OS=Mus musculus OX=10090 GN=Ice2 PE=1 SV=2	518	K.DDQGLEPC#GEEVPSANAK.S	1.041	0.96211	0.977338	1.34328	0.896305	0.791052	0.856377	1.23838	0.845013	1.0171	1.00155	1.16031	0.843679	1.04738	0.931054
HDDC2_140	sp|Q3SXD3|HDDC2_MOUSE	Hddc2	5'-deoxynucleotidase HDDC2 OS=Mus musculus OX=10090 GN=Hddc2 PE=1 SV=1	140	K.QLDQC#EM*ILQASEYEDLENKPGR.L	1.07772	0.932737	1.19111	1.08968	1.34517	1.17064	1.06146	1.36122	1.29604	1.08548	1.00523	1.1404	1.25791	1.21134	1.19076
U119B_201	sp|Q8C4B4|U119B_MOUSE	Unc119b	Protein unc-119 homolog B OS=Mus musculus OX=10090 GN=Unc119b PE=1 SV=1	201	R.NTC#EHIYEFPQLSEDVIR.L	1.06441	0.942944	1.10982	1.24056	1.05513	1.03402	1.20432	0.978909	1.14457	0.998326	1.00367	1.17519	1.04458	1.09161	1.07145
GCP2_350	sp|Q921G8|GCP2_MOUSE	Tubgcp2	Gamma-tubulin complex component 2 OS=Mus musculus OX=10090 GN=Tubgcp2 PE=1 SV=2	350	K.GEC#VGGSTLSLLHDR.S	1.01135	0.9889	0.929592	1.23922	0.927674	1.03724	1.01509	1.08456	0.990088	0.911429	1.00013	1.08441	0.982454	1.04982	0.950758
KDM3A_225	sp|Q6PCM1|KDM3A_MOUSE	Kdm3a	Lysine-specific demethylase 3A OS=Mus musculus OX=10090 GN=Kdm3a PE=1 SV=1	225	K.TLQVNC#EEIPALK.I	0.980346	1.02046	0.939006	0.965469	0.824954	1.05678	0.819532	1.0776	1.31818	0.9248	1.0004	0.952238	0.940867	0.948567	1.12149
KDM4C_776	sp|Q8VCD7|KDM4C_MOUSE	Kdm4c	Lysine-specific demethylase 4C OS=Mus musculus OX=10090 GN=Kdm4c PE=1 SV=1	776	K.NNQWAHVIC#AVAVPEVR.F	0.973917	1.02752	1.04749	1.2673	0.933497	1.06427	1.299	1.53575	0.883818	0.899119	1.00072	1.1574	0.998883	1.41738	0.891468
RF1M_93	sp|Q8K126|RF1M_MOUSE	Mtrf1	Peptide chain release factor 1, mitochondrial OS=Mus musculus OX=10090 GN=Mtrf1 PE=2 SV=1	93	K.EYQTLDQC#LQGISENEGDRR.A	0.912338	1.1063	0.672249	1.09898	1.07568	0.845602	1.12677	1.12331	1.17008	1.35799	1.00932	0.885613	0.96064	1.12504	1.26404
SMC2_405	sp|Q8CG48|SMC2_MOUSE	Smc2	Structural maintenance of chromosomes protein 2 OS=Mus musculus OX=10090 GN=Smc2 PE=1 SV=2	405	K.DAEALAAAQQHFNAVSAGLSSNEDGAEATLAGQM*IAC#K.N	1.03168	0.970203	1.07057	0.98767	1.15986	0.875027	0.924089	0.87312	0.891188	0.816514	1.00094	1.02912	1.01744	0.898604	0.853851
TWF2_67	sp|Q9Z0P5|TWF2_MOUSE	Twf2	Twinfilin-2 OS=Mus musculus OX=10090 GN=Twf2 PE=1 SV=1	67	R.AVLPLLDAQEPC#YLLFR.L	0.947702	1.05841	1.09339	1.13952	0.97476	0.95942	1.1663	1.22947	1.13618	1.01294	1.00305	1.11645	0.96709	1.19789	1.07456
CDK7_305	sp|Q03147|CDK7_MOUSE	Cdk7	Cyclin-dependent kinase 7 OS=Mus musculus OX=10090 GN=Cdk7 PE=1 SV=2	305	R.PGPTPGC#QLPR.P	0.918013	1.09807	0.963373	1.011	0.872853	0.901478	0.8825	0.832961	0.986034	0.878339	1.00804	0.987188	0.887166	0.85773	0.932186
ANLN_1034	sp|Q8K298|ANLN_MOUSE	Anln	Anillin OS=Mus musculus OX=10090 GN=Anln PE=1 SV=2	1034	R.INLANC#ISHQIEPANR.E	1.00629	0.993788	0.93956	0.965537	1.12807	0.956597	1.23113	1.07617	1.04532	0.785646	1.00004	0.952549	1.04233	1.15365	0.915483
GNPAT_53	sp|P98192|GNPAT_MOUSE	Gnpat	Dihydroxyacetone phosphate acyltransferase OS=Mus musculus OX=10090 GN=Gnpat PE=1 SV=1	53	K.C#YTPPLYR.G	1.35127	0.79368	0.841656	0.963158	1.11976	1.20963	0.840551	1.03557	0.938462	1.18611	1.07247	0.902407	1.16469	0.938061	1.06229
ANC2_478	sp|Q8BZQ7|ANC2_MOUSE	Anapc2	Anaphase-promoting complex subunit 2 OS=Mus musculus OX=10090 GN=Anapc2 PE=1 SV=2	478	K.TDPAC#LETGQDSEDDSGEPEDWVPDPVDADPVK.S	1.01889	0.981802	1.11229	1.27982	0.897159	0.951541	0.914883	1.25554	1.07736	0.787557	1.00034	1.19606	0.92435	1.08521	0.932456
SVIL_1542	sp|Q8K4L3|SVIL_MOUSE	Svil	Supervillin OS=Mus musculus OX=10090 GN=Svil PE=1 SV=1	1542	K.C#SLLQSK.E	0.862105	1.19041	1.69599	1.31922	1.17555	1.08451	0.995437	1.03989	1.28967	1.13499	1.02626	1.50761	1.13003	1.01766	1.21233
HELZ2_1584	sp|E9QAM5|HELZ2_MOUSE	Helz2	Helicase with zinc finger domain 2 OS=Mus musculus OX=10090 GN=Helz2 PE=1 SV=1	1584	R.HFLTFTVDPQGAC#NLDDALSVR.D	0.938984	1.0695	0.966285	0.995856	0.998402	0.974727	0.883734	0.991117	1.13066	1.19465	1.00424	0.981071	0.986565	0.937425	1.16265
GLNA_49	sp|P15105|GLNA_MOUSE	Glul	Glutamine synthetase OS=Mus musculus OX=10090 GN=Glul PE=1 SV=6	49	R.TLDC#EPK.C	1.26488	0.826847	1.12627	1.29787	0.77691	1.14053	0.847982	1.16369	0.8172	0.788903	1.04587	1.21207	0.958721	1.00584	0.803051
TOM70_380	sp|Q9CZW5|TOM70_MOUSE	Tomm70	Mitochondrial import receptor subunit TOM70 OS=Mus musculus OX=10090 GN=Tomm70 PE=1 SV=2	380	R.GTMC#MQQQQPM*LSTQDFNMAAEIDPMNSDVYHHR.G	1.10997	0.909857	0.911392	0.687023	1.10769	0.84441	0.727273	0.832049	0.828221	0.77642	1.00991	0.799208	0.976051	0.779661	0.80232
BPHL_225	sp|Q8R164|BPHL_MOUSE	Bphl	Valacyclovir hydrolase OS=Mus musculus OX=10090 GN=Bphl PE=1 SV=1	225	K.QLPEGNIC#R.H	1.08218	0.929422	1.21629	1.03688	0.774826	0.647779	0.909913	0.786939	0.953851	1.03344	1.0058	1.12658	0.711303	0.848426	0.993647
SRPRB_71	sp|P47758|SRPRB_MOUSE	Srprb	Signal recognition particle receptor subunit beta OS=Mus musculus OX=10090 GN=Srprb PE=1 SV=1	71	R.AVLFVGLC#DSGK.T	0.912405	1.1062	1.03327	1.11318	1.16114	1.32023	0.89707	0.936139	1.06978	1.21578	1.0093	1.07323	1.24068	0.916605	1.14278
ARHG6_417	sp|Q8K4I3|ARHG6_MOUSE	Arhgef6	Rho guanine nucleotide exchange factor 6 OS=Mus musculus OX=10090 GN=Arhgef6 PE=1 SV=1	417	K.TLM*GQC#QDLR.K	1.175	0.87037	0.641376	0.679584	1.1309	0.851449	1.09506	0.900383	0.78229	0.848988	1.02269	0.66048	0.991172	0.997722	0.815639
ZN445_350	sp|Q8R2V3|ZN445_MOUSE	Znf445	Zinc finger protein 445 OS=Mus musculus OX=10090 GN=Znf445 PE=2 SV=2	350	R.LQTSC#GDSIQM*K.E	0.956335	1.04784	0.9474	1.21232	1.66726	0.866456	1.25877	1.09972	1.00366	1.02034	1.00209	1.07986	1.26686	1.17924	1.012
GSTCD_593	sp|Q5RL51|GSTCD_MOUSE	Gstcd	Glutathione S-transferase C-terminal domain-containing protein OS=Mus musculus OX=10090 GN=Gstcd PE=2 SV=1	593	K.QC#M*GLVDLDR.A	0.782496	1.38497	0.986499	1.18911	1.07454	1.08112	0.901702	0.867021	0.997646	0.702121	1.08373	1.08781	1.07783	0.884362	0.849883
HMOX2_126	sp|O70252|HMOX2_MOUSE	Hmox2	Heme oxygenase 2 OS=Mus musculus OX=10090 GN=Hmox2 PE=1 SV=1	126	K.C#SEAAQK.Y	0.943596	1.06358	0.942837	1.633	1.04371	1.10686	1.01911	1.10507	0.936495	1.00502	1.00359	1.28792	1.07528	1.06209	0.970756
WDHD1_60	sp|P59328|WDHD1_MOUSE	Wdhd1	WD repeat and HMG-box DNA-binding protein 1 OS=Mus musculus OX=10090 GN=Wdhd1 PE=1 SV=2	60	K.AFSC#ALK.N	0.949571	1.05609	1.09125	0.992152	0.935271	1.00255	1.31354	1.01346	1.01753	1.09428	1.00283	1.0417	0.96891	1.1635	1.05591
RAB3I_286	sp|Q68EF0|RAB3I_MOUSE	Rab3ip	Rab-3A-interacting protein OS=Mus musculus OX=10090 GN=Rab3ip PE=1 SV=1	286	R.TC#PFLDK.I	0.961894	1.04125	1.64525	1.2305	1.11272	0.854036	1.36977	1.20041	1.32757	1.29831	1.00157	1.43788	0.983378	1.28509	1.31294
TF3C1_136	sp|Q8K284|TF3C1_MOUSE	Gtf3c1	General transcription factor 3C polypeptide 1 OS=Mus musculus OX=10090 GN=Gtf3c1 PE=1 SV=2	136	R.C#TMVEAFSR.W	0.899512	1.12576	1.08598	1.07209	0.860878	1.07209	0.945641	0.801739	0.973601	1.1974	1.01264	1.07904	0.966485	0.87369	1.0855
B2L14_156	sp|Q9CPT0|B2L14_MOUSE	Bcl2l14	Apoptosis facilitator Bcl-2-like protein 14 OS=Mus musculus OX=10090 GN=Bcl2l14 PE=1 SV=1	156	K.VAC#IANR.V	0.934353	1.07557	0.711139	1.31839	1.01612	0.769275	0.837764	0.938327	0.958716	0.718083	1.00496	1.01477	0.892698	0.888045	0.838399
L2HDH_273	sp|Q91YP0|L2HDH_MOUSE	L2hgdh	L-2-hydroxyglutarate dehydrogenase, mitochondrial OS=Mus musculus OX=10090 GN=L2hgdh PE=1 SV=1	273	R.ISELSGC#NPDPQIVPFR.G	0.92897	1.08279	0.782479	0.868596	0.879443	1.08988	0.83722	0.863679	0.894917	1.15013	1.00588	0.825537	0.984662	0.85045	1.02252
G5E8Q0_659	tr|G5E8Q0|G5E8Q0_MOUSE	Lyst	Isoform of P97412, Lysosomal-trafficking regulator OS=Mus musculus OX=10090 GN=Lyst PE=1 SV=1	659	K.LGETLQGTLC#GAGPTSGLPSPSYR.F	1.00066	0.999341	1.0477	1.21124	0.985479	1.28374	1.20037	1.15231	1.26165	1.13561	1	1.12947	1.13461	1.17634	1.19863
PTN7_299	sp|Q8BUM3|PTN7_MOUSE	Ptpn7	Tyrosine-protein phosphatase non-receptor type 7 OS=Mus musculus OX=10090 GN=Ptpn7 PE=1 SV=1	299	R.TGC#FIATR.I	1.05125	0.953518	1.16759	0.982048	1.34886	1.11472	0.871386	1.33303	0.856729	0.870873	1.00238	1.07482	1.23179	1.10221	0.863801
HNRLL_454	sp|Q921F4|HNRLL_MOUSE	Hnrnpll	Heterogeneous nuclear ribonucleoprotein L-like OS=Mus musculus OX=10090 GN=Hnrnpll PE=1 SV=3	454	R.LNVC#VSK.Q	1.11406	0.907124	1.20768	0.895018	1.13034	1.31332	1.36314	0.896613	1.27503	0.820555	1.01059	1.05135	1.22183	1.12988	1.04779
OGT1_323	sp|Q8CGY8|OGT1_MOUSE	Ogt	UDP-N-acetylglucosamine--peptide N-acetylglucosaminyltransferase 110 kDa subunit OS=Mus musculus OX=10090 GN=Ogt PE=1 SV=2	323	R.LC#PTHADSLNNLANIK.R	1.02533	0.975888	0.946046	1.01337	0.996114	1.2654	1.14386	1.08968	1.34575	1.04809	1.00061	0.979706	1.13076	1.11677	1.19692
F8WHT3_1136	tr|F8WHT3|F8WHT3_MOUSE	Prrc2b	Isoform of Q7TPM1, Protein PRRC2B OS=Mus musculus OX=10090 GN=Prrc2b PE=1 SV=1	1136	R.DFPPPEDC#PR.A	1.12907	0.897415	1.12336	1.02728	0.835024	1.0359	1.01973	0.989314	1.00407	1.28217	1.01324	1.07532	0.935461	1.00452	1.14312
ZDH20_278	sp|Q5Y5T1|ZDH20_MOUSE	Zdhhc20	Palmitoyltransferase ZDHHC20 OS=Mus musculus OX=10090 GN=Zdhhc20 PE=1 SV=1	278	R.APMFSYGIDGNGFSLGC#SK.N	0.996845	1.00318	0.903527	1.23669	1.09522	1.15304	0.98647	1.17739	1.45012	1.09068	1.00001	1.07011	1.12413	1.08193	1.2704
F8VPZ3_641	tr|F8VPZ3|F8VPZ3_MOUSE	Usp32	Ubiquitinyl hydrolase 1 OS=Mus musculus OX=10090 GN=Usp32 PE=1 SV=1	641	R.VLAYTGC#FSR.M	0.848965	1.2164	1.06575	1.20172	1.19554	1.03566	1.01975	0.712679	1.02425	1.02878	1.03268	1.13374	1.1156	0.866215	1.02651
TRUA_264	sp|Q9WU56|TRUA_MOUSE	Pus1	tRNA pseudouridine synthase A OS=Mus musculus OX=10090 GN=Pus1 PE=1 SV=2	264	R.YILEM*YC#EEPFVR.E	1.18123	0.866984	0.761664	1.29625	1.39895	1.309	1.00786	0.976029	0.900833	0.962458	1.02411	1.02896	1.35398	0.991946	0.931646
SYTC_136	sp|Q9D0R2|SYTC_MOUSE	Tars1	Threonine--tRNA ligase 1, cytoplasmic OS=Mus musculus OX=10090 GN=Tars1 PE=1 SV=2	136	R.PLETDC#TLELLK.F	1.03741	0.96519	1.07063	1.3219	0.99956	0.844183	0.949075	1.0774	1.01112	0.850393	1.0013	1.19627	0.921872	1.01324	0.930755
E9Q9T0_124	tr|E9Q9T0|E9Q9T0_MOUSE	Fbrsl1	Fibrosin-like 1 OS=Mus musculus OX=10090 GN=Fbrsl1 PE=1 SV=1	124	R.ESENC#PSAELSENR.Q	0.958718	1.045	1.07831	0.959309	0.868788	0.96947	1.03733	0.95695	0.87662	1.01434	1.00186	1.01881	0.919129	0.997141	0.945481
A0A1Y7VMP7_565	tr|A0A1Y7VMP7|A0A1Y7VMP7_MOUSE	Mlh3	MutL homolog 3 OS=Mus musculus OX=10090 GN=Mlh3 PE=3 SV=1	565	K.DAPEVGC#QPLPFETTLLR.V	0.980195	1.02062	1.08667	1.51504	1.60832	0.783611	1.06614	1.11151	1.08167	0.884881	1.00041	1.30085	1.19597	1.08882	0.983276
KDM3A_1275	sp|Q6PCM1|KDM3A_MOUSE	Kdm3a	Lysine-specific demethylase 3A OS=Mus musculus OX=10090 GN=Kdm3a PE=1 SV=1	1275	K.HC#FWLTQEFR.Y	0.902025	1.12185	1.03518	1.36311	0.990087	2.04087	1.49818	1.05371	1.0058	1.06805	1.01194	1.19914	1.51548	1.27595	1.03692
MAK16_39	sp|Q8BGS0|MAK16_MOUSE	Mak16	Protein MAK16 homolog OS=Mus musculus OX=10090 GN=Mak16 PE=1 SV=1	39	R.NEYSLTGLC#NR.S	1.04116	0.961971	1	1.39073	1.14164	0.954891	0.997273	0.836522	1.10829	0.850497	1.00157	1.19537	1.04827	0.916897	0.979396
SEP10_400	sp|Q8C650|SEP10_MOUSE	Septin10	Septin-10 OS=Mus musculus OX=10090 GN=Septin10 PE=1 SV=1	400	K.ATC#ELFPNQSFLASGSSIR.K	0.970757	1.03106	1.11518	1.11853	1.04851	0.813211	0.901989	0.826222	1.32313	1.07395	1.00091	1.11685	0.930858	0.864106	1.19854
GCP5_205	sp|Q8BKN5|GCP5_MOUSE	Tubgcp5	Gamma-tubulin complex component 5 OS=Mus musculus OX=10090 GN=Tubgcp5 PE=2 SV=2	205	K.GGPQVC#WEDEPDSR.S	0.87602	1.16486	0.829664	0.695821	0.856118	1.02237	1.01225	0.769892	0.772384	1.28086	1.02044	0.762743	0.939244	0.891073	1.02662
WDR76_559	sp|A6PWY4|WDR76_MOUSE	Wdr76	WD repeat-containing protein 76 OS=Mus musculus OX=10090 GN=Wdr76 PE=1 SV=1	559	K.QEDC#FIVGSM*DHPR.R	0.96472	1.03796	0.894529	0.905251	1.02853	0.987547	0.854526	0.854987	0.775171	0.821762	1.00134	0.89989	1.00804	0.854756	0.798466
FANCC_287	sp|P50652|FANCC_MOUSE	Fancc	Fanconi anemia group C protein homolog OS=Mus musculus OX=10090 GN=Fancc PE=2 SV=2	287	R.ESFLPQAAC#QPAIFR.I	1.1549	0.88174	1.03621	1.04455	0.878159	1.30956	1.09449	1.22854	0.949732	1.14538	1.01832	1.04038	1.09386	1.16151	1.04756
PKN3_550	sp|Q8K045|PKN3_MOUSE	Pkn3	Serine/threonine-protein kinase N3 OS=Mus musculus OX=10090 GN=Pkn3 PE=1 SV=1	550	R.C#LAVLGR.G	0.885827	1.14796	1.53899	1.10511	1.18421	0.927453	1.36695	1.00267	0.745033	0.935162	1.01689	1.32205	1.05583	1.18481	0.840098
EPB41_181	sp|P48193|EPB41_MOUSE	Epb41	Protein 4.1 OS=Mus musculus OX=10090 GN=Epb41 PE=1 SV=2	181	K.EGEGIEEC#SGTEVK.E	0.986608	1.01376	0.977151	1.55223	0.961716	0.946965	1.07995	1.14601	0.862045	0.839751	1.00018	1.26469	0.95434	1.11298	0.850898
CSCL2_267	sp|Q3TWI9|CSCL2_MOUSE	Tmem63b	CSC1-like protein 2 OS=Mus musculus OX=10090 GN=Tmem63b PE=1 SV=1	267	K.HFEEAYPNC#TVLEAR.P	1.10677	0.912017	1.22408	1.12315	1.51786	1.45948	1.01287	1.23547	1.20192	0.969434	1.00939	1.17361	1.48867	1.12417	1.08568
BTBD9_371	sp|Q8C726|BTBD9_MOUSE	Btbd9	BTB/POZ domain-containing protein 9 OS=Mus musculus OX=10090 GN=Btbd9 PE=1 SV=1	371	R.VIDHSHYLC#R.S	1.09329	0.921382	1.48515	1.11239	1.00036	1.69964	1.46038	1.05858	1.04126	1.10624	1.00733	1.29877	1.35	1.25948	1.07375
LRC45_12	sp|Q8CIM1|LRC45_MOUSE	Lrrc45	Leucine-rich repeat-containing protein 45 OS=Mus musculus OX=10090 GN=Lrrc45 PE=2 SV=2	12	R.LC#EESGAEPQEAVLQQLHQLPK.G	0.959625	1.04392	1.04671	1.05705	0.916991	0.813624	0.734853	1.00728	1.2872	0.914852	1.00177	1.05188	0.865308	0.871065	1.10103
MRCKG_1195	sp|Q80UW5|MRCKG_MOUSE	Cdc42bpg	Serine/threonine-protein kinase MRCK gamma OS=Mus musculus OX=10090 GN=Cdc42bpg PE=1 SV=2	1195	R.TPVLC#VAVK.R	0.786078	1.37389	0.891492	0.873852	0.861672	0.853936	1.20165	0.840585	0.793646	0.87882	1.07998	0.882672	0.857804	1.02112	0.836233
RAP1A_118	sp|P62835|RAP1A_MOUSE	Rap1a	Ras-related protein Rap-1A OS=Mus musculus OX=10090 GN=Rap1a PE=1 SV=1	118	K.C#DLEDER.V	1.04636	0.957575	1.01205	1.41227	1.01107	1.0244	1.0152	1.16684	0.921197	0.958862	1.00197	1.21216	1.01773	1.09102	0.940029
ANR26_294	sp|Q811D2|ANR26_MOUSE	Ankrd26	Ankyrin repeat domain-containing protein 26 OS=Mus musculus OX=10090 GN=Ankrd26 PE=1 SV=2	294	K.C#GFEELDNGAR.F	0.959393	1.0442	0.894338	1.29012	1.14352	0.902658	0.757669	1.15617	0.796307	1.02995	1.00179	1.09223	1.02309	0.956919	0.913127
NP1L1_132	sp|P28656|NP1L1_MOUSE	Nap1l1	Nucleosome assembly protein 1-like 1 OS=Mus musculus OX=10090 GN=Nap1l1 PE=1 SV=2	132	K.RFEIINAIYEPTEEEC#EWKPDEEDEVSEELK.E	0.963121	1.03982	0.689365	1.6593	0.792436	0.729259	0.759056	0.735811	0.715079	0.726613	1.00147	1.17433	0.760848	0.747433	0.720846
FOXJ2_42	sp|Q9ES18|FOXJ2_MOUSE	Foxj2	Forkhead box protein J2 OS=Mus musculus OX=10090 GN=Foxj2 PE=1 SV=1	42	K.C#SPGSPTDPNATLSK.D	1.09552	0.919799	1.00571	1.52546	0.848228	0.984354	0.95366	1.05561	1.05561	1.06377	1.00766	1.26558	0.916291	1.00463	1.05969
GA2L3_35	sp|Q3UWW6|GA2L3_MOUSE	Gas2l3	GAS2-like protein 3 OS=Mus musculus OX=10090 GN=Gas2l3 PE=1 SV=1	35	R.HGPGLADVC#QYDEWIAVR.H	1.13088	0.896271	0.808002	1.00264	0.734294	1.18837	0.749122	0.766622	0.886494	0.767311	1.01358	0.905323	0.961332	0.757872	0.826902
CAR11_599	sp|Q8CIS0|CAR11_MOUSE	Card11	Caspase recruitment domain-containing protein 11 OS=Mus musculus OX=10090 GN=Card11 PE=1 SV=2	599	R.STVEEDNDSC#GFDALDLDDENHER.Y	0.901242	1.12307	1.00424	1.07272	1.19084	0.84409	0.999778	1.2532	0.905596	0.957642	1.01215	1.03848	1.01747	1.12649	0.931619
PMM1_145	sp|O35621|PMM1_MOUSE	Pmm1	Phosphomannomutase 1 OS=Mus musculus OX=10090 GN=Pmm1 PE=1 SV=1	145	R.SC#TLEER.I	1.03846	0.964286	0.985375	1.03875	0.855329	1.01783	1.022	0.999332	1.05755	0.993755	1.00137	1.01206	0.936579	1.01067	1.02565
PGRC2_153	sp|Q80UU9|PGRC2_MOUSE	Pgrmc2	Membrane-associated progesterone receptor component 2 OS=Mus musculus OX=10090 GN=Pgrmc2 PE=1 SV=2	153	R.GLATFC#LDK.D	0.967393	1.03488	1.05864	1.00921	1.02075	1.15306	1.00245	1.08764	1.05073	1.22163	1.00114	1.03393	1.08691	1.04504	1.13618
TRI33_801	sp|Q99PP7|TRI33_MOUSE	Trim33	E3 ubiquitin-protein ligase TRIM33 OS=Mus musculus OX=10090 GN=Trim33 PE=1 SV=2	801	K.QEPGTEEEIC#SFSGAVK.Q	0.981881	1.0188	0.871514	0.88499	0.854411	0.917177	0.931943	0.805248	0.826143	0.896989	1.00034	0.878252	0.885794	0.868596	0.861566
D3Z3H0_31	tr|D3Z3H0|D3Z3H0_MOUSE	Ino80e	INO80 complex subunit E OS=Mus musculus OX=10090 GN=Ino80e PE=1 SV=1	31	K.FLIYEHEC#FQEELR.K	0.948123	1.05788	1.19546	1.00909	1.08674	1.05144	1.22227	1.04052	1.2423	1.27232	1.003	1.10228	1.06909	1.13139	1.25731
CDCA2_374	sp|Q14B71|CDCA2_MOUSE	Cdca2	Cell division cycle-associated protein 2 OS=Mus musculus OX=10090 GN=Cdca2 PE=1 SV=2	374	K.TPGC#LNPR.K	1.04377	0.959751	1.38349	1.65146	1.17602	1.20899	1.16389	1.53079	0.980936	1.39269	1.00176	1.51748	1.1925	1.34734	1.18681
LSG1_501	sp|Q3UM18|LSG1_MOUSE	Lsg1	Large subunit GTPase 1 homolog OS=Mus musculus OX=10090 GN=Lsg1 PE=1 SV=2	501	R.EDEDPYRPPTSEELLTAYGC#M*R.G	0.877323	1.16256	0.794151	1.03616	0.820174	0.818236	0.831499	0.931823	0.913588	0.972157	1.01994	0.915155	0.819205	0.881661	0.942873
TCPH_29	sp|P80313|TCPH_MOUSE	Cct7	T-complex protein 1 subunit eta OS=Mus musculus OX=10090 GN=Cct7 PE=1 SV=1	29	K.EGTDSSQGIPQLVSNISAC#QVIAEAVR.T	0.941395	1.06639	1.363	1.30986	1.06089	0.891928	0.974837	1.29239	1.62698	1.0568	1.00389	1.33643	0.976409	1.13361	1.34189
KDM3B_296	sp|Q6ZPY7|KDM3B_MOUSE	Kdm3b	Lysine-specific demethylase 3B OS=Mus musculus OX=10090 GN=Kdm3b PE=1 SV=3	296	K.SASDSGC#DPATK.K	1.15687	0.880592	0.956278	1.13936	1.02771	1.04024	1.16636	0.913276	0.81705	1.60138	1.01873	1.04782	1.03398	1.03982	1.20921
I2BP2_532	sp|E9Q1P8|I2BP2_MOUSE	Irf2bp2	Interferon regulatory factor 2-binding protein 2 OS=Mus musculus OX=10090 GN=Irf2bp2 PE=1 SV=1	532	K.QQGASGEVYC#PSGEK.C	0.952941	1.05195	0.792176	0.88828	0.837209	0.654545	1.05452	0.765505	1.13684	0.727681	1.00244	0.840228	0.745877	0.91001	0.932262
CLK4_9	sp|O35493|CLK4_MOUSE	Clk4	Dual specificity protein kinase CLK4 OS=Mus musculus OX=10090 GN=Clk4 PE=1 SV=1	9	R.THC#PDWDSR.E	0.963867	1.03895	1.13298	0.99689	1.09504	1.22375	1.14412	1.14412	1.14318	1.12	1.00141	1.06494	1.15939	1.14412	1.13159
D4AFX7_2115	tr|D4AFX7|D4AFX7_MOUSE	Dnajc13	DnaJ heat shock protein family (Hsp40) member C13 OS=Mus musculus OX=10090 GN=Dnajc13 PE=1 SV=1	2115	R.ADTVGLAC#EAINR.M	0.971465	1.03026	1.23564	1.44003	0.8673	0.929503	1.07594	1.15319	1.103	1.07291	1.00086	1.33783	0.898402	1.11456	1.08795
FLNC_1449	sp|Q8VHX6|FLNC_MOUSE	Flnc	Filamin-C OS=Mus musculus OX=10090 GN=Flnc PE=1 SV=3	1449	K.C#SGPGLGTGVR.A	0.906366	1.11521	1.029	1.48081	0.945911	0.931381	0.791948	1.06218	0.856622	1.01425	1.01079	1.25491	0.938646	0.927064	0.935434
Q6ZWQ9_109	tr|Q6ZWQ9|Q6ZWQ9_MOUSE	Myl12a	Isoform of Q3THE2, Myosin, light chain 12A, regulatory, non-sarcomeric OS=Mus musculus OX=10090 GN=Myl12a PE=1 SV=1	109	R.NAFAC#FDEEAIGTIQEDYLR.E	0.858034	1.19826	1.44547	0.961538	0.910596	1.38714	0.873016	0.833965	0.752909	0.907591	1.02815	1.2035	1.14887	0.85349	0.83025
BPHL_234	sp|Q8R164|BPHL_MOUSE	Bphl	Valacyclovir hydrolase OS=Mus musculus OX=10090 GN=Bphl PE=1 SV=1	234	R.HLLPLVQC#PTLIVHGEK.D	1.11537	0.906261	0.866555	0.810194	1.28522	1.27698	1.06058	0.984422	0.81735	1.05798	1.01081	0.838375	1.2811	1.0225	0.937667
F8VQ72_663	tr|F8VQ72|F8VQ72_MOUSE	Map3k1	Isoform of P53349, Mitogen-activated protein kinase kinase kinase 1 OS=Mus musculus OX=10090 GN=Map3k1 PE=1 SV=1	663	R.AMLVYTPC#HSLAER.I	1.01843	0.982221	0.96061	0.855563	0.910834	0.989401	1.20311	0.89281	0.987236	1.03558	1.00033	0.908086	0.950118	1.04796	1.01141
RIDA_71	sp|P52760|RIDA_MOUSE	Rida	2-iminobutanoate/2-iminopropanoate deaminase OS=Mus musculus OX=10090 GN=Rida PE=1 SV=3	71	K.AAGC#DFNNVVK.T	0.993192	1.0069	0.873359	0.953015	0.962202	0.928519	1.02847	0.843264	0.993192	1.01826	1.00005	0.913187	0.94536	0.935867	1.00572
ILF3_255	sp|Q9Z1X4|ILF3_MOUSE	Ilf3	Interleukin enhancer-binding factor 3 OS=Mus musculus OX=10090 GN=Ilf3 PE=1 SV=2	255	R.GWPLELLC#EK.S	0.914386	1.1033	1.13403	1.12231	0.99694	0.998467	0.820529	0.857237	0.90612	0.84886	1.00884	1.12817	0.997703	0.838883	0.87749
EOGT_147	sp|Q8BYW9|EOGT_MOUSE	Eogt	EGF domain-specific O-linked N-acetylglucosamine transferase OS=Mus musculus OX=10090 GN=Eogt PE=1 SV=1	147	R.ASDSSLVC#SR.Y	1.05615	0.949519	1.12322	1.41071	0.900456	0.938986	0.930141	1.03133	0.970516	0.896369	1.00283	1.26697	0.919721	0.980736	0.933443
APC1_575	sp|P53995|APC1_MOUSE	Anapc1	Anaphase-promoting complex subunit 1 OS=Mus musculus OX=10090 GN=Anapc1 PE=1 SV=2	575	K.LNDSLYNEDC#TFQQLGTYIHSVR.D	1.00327	0.996748	1.02378	1.06088	1.00463	0.872112	1.08384	1.02317	1.22243	1.0093	1.00001	1.04233	0.93837	1.0535	1.11586
SCRIB_498	sp|Q80U72|SCRIB_MOUSE	Scrib	Protein scribble homolog OS=Mus musculus OX=10090 GN=Scrib PE=1 SV=2	498	R.NEAFVC#KPDPSPPSPSEEEK.R	1.11482	0.906621	0.995103	1.44063	0.861796	0.837266	0.940076	1.11219	0.889309	0.876839	1.01072	1.21787	0.849531	1.02613	0.883074
FAKD4_244	sp|Q91YM4|FAKD4_MOUSE	Tbrg4	FAST kinase domain-containing protein 4 OS=Mus musculus OX=10090 GN=Tbrg4 PE=1 SV=1	244	K.C#LELVEQFGPDELR.K	1.00439	0.995646	1.03684	1.28521	1.04364	1.00274	0.899017	1.00938	1.05356	1.28883	1.00002	1.16103	1.02319	0.954198	1.1712
BTBD9_491	sp|Q8C726|BTBD9_MOUSE	Btbd9	BTB/POZ domain-containing protein 9 OS=Mus musculus OX=10090 GN=Btbd9 PE=1 SV=1	491	R.LLLWDC#DDR.S	0.898954	1.12664	1.00162	1.21326	0.899825	1.26039	1.23064	1.22092	1.04212	1.15296	1.0128	1.10744	1.08011	1.22578	1.09754
HOT_21	sp|Q8R0N6|HOT_MOUSE	Adhfe1	Hydroxyacid-oxoacid transhydrogenase, mitochondrial OS=Mus musculus OX=10090 GN=Adhfe1 PE=1 SV=2	21	R.HLQSTAC#QCPTHSHTYSQAPGPSGK.T	0.949548	1.05611	1.06518	1.29214	0.936513	1.04002	1.29952	1.20114	0.776166	0.993086	1.00283	1.17866	0.988264	1.25033	0.884626
FKB15_807	sp|Q6P9Q6|FKB15_MOUSE	Fkbp15	FK506-binding protein 15 OS=Mus musculus OX=10090 GN=Fkbp15 PE=1 SV=2	807	K.C#EQLLASAR.D	0.9926	1.00751	0.907422	1.27651	0.761187	0.729717	0.878884	1.02915	0.781718	0.676318	1.00006	1.09197	0.745452	0.954019	0.729018
ARHGA_926	sp|Q8C033|ARHGA_MOUSE	Arhgef10	Rho guanine nucleotide exchange factor 10 OS=Mus musculus OX=10090 GN=Arhgef10 PE=1 SV=2	926	K.VIEC#FNVESR.I	1.07682	0.933409	1.09402	0.851479	0.972988	1.00122	1.05644	1.01928	1.00277	1.19432	1.00512	0.97275	0.987103	1.03786	1.09855
MAEA_195	sp|Q4VC33|MAEA_MOUSE	Maea	E3 ubiquitin-protein transferase MAEA OS=Mus musculus OX=10090 GN=Maea PE=1 SV=1	195	K.SC#LEFSLR.I	0.94353	1.06366	1.3191	1.15908	1.05667	1.02497	1.2379	1.33284	1.11527	1.0003	1.00359	1.23909	1.04082	1.28537	1.05779
FAK2_661	sp|Q9QVP9|FAK2_MOUSE	Ptk2b	Protein-tyrosine kinase 2-beta OS=Mus musculus OX=10090 GN=Ptk2b PE=1 SV=2	661	R.C#WDYDPSDRPR.F	0.938384	1.07028	0.969729	0.926221	0.69432	0.673188	0.829835	0.871074	0.923	0.979958	1.00433	0.947975	0.683754	0.850454	0.951479
XDH_150	sp|Q00519|XDH_MOUSE	Xdh	Xanthine dehydrogenase/oxidase OS=Mus musculus OX=10090 GN=Xdh PE=1 SV=5	150	R.NKPEPTVEEIENAFQGNLC#R.C	1.04478	0.958902	0.996654	1.33097	1.20261	0.95205	0.990027	1.10113	0.82513	1.15121	1.00184	1.16381	1.07733	1.04558	0.988168
SLF1_43	sp|Q8R3P9|SLF1_MOUSE	Slf1	SMC5-SMC6 complex localization factor protein 1 OS=Mus musculus OX=10090 GN=Slf1 PE=1 SV=3	43	K.NC#THLIAER.L	0.979236	1.02166	1.22366	1.00985	1.03195	1.04014	0.921814	0.944712	1.13148	1.05787	1.00045	1.11676	1.03604	0.933263	1.09468
DJC18_115	sp|Q9CZJ9|DJC18_MOUSE	Dnajc18	DnaJ homolog subfamily C member 18 OS=Mus musculus OX=10090 GN=Dnajc18 PE=2 SV=1	115	K.NC#APGATEAFK.A	1.05968	0.946685	0.905082	1.25884	0.883426	0.92471	0.986799	1.25259	0.900238	0.926124	1.00318	1.08196	0.904068	1.11969	0.913181
CCHCR_721	sp|Q8K2I2|CCHCR_MOUSE	Cchcr1	Coiled-coil alpha-helical rod protein 1 OS=Mus musculus OX=10090 GN=Cchcr1 PE=2 SV=3	721	R.SVESSSSESPAAASC#K.E	1.05651	0.949228	1.27559	0.889044	1.3345	0.893627	0.918593	0.883279	0.862896	0.771128	1.00287	1.08231	1.11406	0.900936	0.817012
GPSM1_289	sp|Q6IR34|GPSM1_MOUSE	Gpsm1	G-protein-signaling modulator 1 OS=Mus musculus OX=10090 GN=Gpsm1 PE=1 SV=3	289	R.DQAVEAQAC#YSLGNTYTLLQDYER.A	1.13161	0.895815	1.10042	1.12853	0.922479	0.807348	0.952086	0.889674	0.822051	1.03257	1.01371	1.11448	0.864914	0.92088	0.927311
ESCO2_191	sp|Q8CIB9|ESCO2_MOUSE	Esco2	N-acetyltransferase ESCO2 OS=Mus musculus OX=10090 GN=Esco2 PE=1 SV=3	191	K.PVVDQENSC#FPAK.N	0.934961	1.07476	0.900378	1.02088	0.85398	0.909423	0.941227	0.995547	0.965535	0.899122	1.00486	0.960627	0.881701	0.968387	0.932329
GMEB1_89	sp|Q9JL60|GMEB1_MOUSE	Gmeb1	Glucocorticoid modulatory element-binding protein 1 OS=Mus musculus OX=10090 GN=Gmeb1 PE=1 SV=2	89	K.IEEGIDASSIEGNEDM*EIAYPITC#GESK.A	1.05525	0.950247	1.06865	0.856552	0.730602	0.739835	0.992262	0.909183	1.13437	0.937022	1.00275	0.962601	0.735219	0.950723	1.0357
A2A7F4_991	tr|A2A7F4|A2A7F4_MOUSE	Rlf	Rearranged L-myc fusion sequence OS=Mus musculus OX=10090 GN=Rlf PE=1 SV=1	991	K.DLFNC#LDDK.H	1.03798	0.964702	0.954971	1.24577	0.973916	0.827145	1.07025	1.25759	0.981125	1.25165	1.00134	1.10037	0.900531	1.16392	1.11639
UBP10_206	sp|P52479|UBP10_MOUSE	Usp10	Ubiquitin carboxyl-terminal hydrolase 10 OS=Mus musculus OX=10090 GN=Usp10 PE=1 SV=3	206	R.TC#DSPQNPVDFISGPVPDSPFPR.T	1.18794	0.863402	0.964294	1.63228	1.22271	0.835695	1.10818	1.14227	1.01071	1.11248	1.02567	1.29828	1.0292	1.12522	1.0616
OFUT1_131	sp|Q91ZW2|OFUT1_MOUSE	Pofut1	GDP-fucose protein O-fucosyltransferase 1 OS=Mus musculus OX=10090 GN=Pofut1 PE=1 SV=1	131	R.VAYC#FEVAAQR.S	0.935565	1.07397	1.15577	1.34221	1.1174	1.00762	0.86225	0.962188	0.965324	1.04842	1.00477	1.24899	1.06251	0.912219	1.00687
BHE40_71	sp|O35185|BHE40_MOUSE	Bhlhe40	Class E basic helix-loop-helix protein 40 OS=Mus musculus OX=10090 GN=Bhlhe40 PE=1 SV=1	71	R.INEC#IAQLK.D	0.926932	1.08557	0.941333	1.08251	1.38538	0.838187	1.24124	1.08149	0.981458	1.25272	1.00625	1.01192	1.11178	1.16137	1.11709
KMT2C_2922	sp|Q8BRH4|KMT2C_MOUSE	Kmt2c	Histone-lysine N-methyltransferase 2C OS=Mus musculus OX=10090 GN=Kmt2c PE=1 SV=2	2922	K.C#DDSDIR.P	0.728518	1.59401	0.823364	0.866667	0.777926	0.972569	0.619048	0.866025	1.20868	0.841727	1.16126	0.845015	0.875247	0.742536	1.0252
CHCH7_26	sp|Q8K2Q5|CHCH7_MOUSE	Chchd7	Coiled-coil-helix-coiled-coil-helix domain-containing protein 7 OS=Mus musculus OX=10090 GN=Chchd7 PE=1 SV=1	26	R.C#MDENNYDR.E	0.924781	1.08854	0.935693	0.914648	0.969438	0.825612	0.962963	0.847222	0.777832	0.99937	1.00666	0.925171	0.897525	0.905093	0.888601
SWT1_590	sp|Q9DBQ9|SWT1_MOUSE	Swt1	Transcriptional protein SWT1 OS=Mus musculus OX=10090 GN=Swt1 PE=2 SV=3	590	R.IIC#DLEK.C	0.983292	1.01729	1.15789	0.946903	1.20102	0.944244	1.21906	1.93268	1.20533	1.1361	1.00029	1.0524	1.07263	1.57587	1.17071
CNDP2_95	sp|Q9D1A2|CNDP2_MOUSE	Cndp2	Cytosolic non-specific dipeptidase OS=Mus musculus OX=10090 GN=Cndp2 PE=1 SV=1	95	K.TVC#IYGHLDVQPAALEDGWDSEPFTLVER.E	0.944632	1.06226	1.03927	1.37859	1.1181	0.978742	0.983324	1.69064	1.18179	1.20639	1.00345	1.20893	1.04842	1.33698	1.19409
KI21A_235	sp|Q9QXL2|KI21A_MOUSE	Kif21a	Kinesin-like protein KIF21A OS=Mus musculus OX=10090 GN=Kif21a PE=1 SV=2	235	R.SHAIFTIHVC#QTR.V	1.00572	0.994341	1.15364	1.37051	1.59005	3.66042	1.70748	1.30729	1.01678	1.04026	1.00003	1.26208	2.62523	1.50739	1.02852
DDB1_652	sp|Q3U1J4|DDB1_MOUSE	Ddb1	DNA damage-binding protein 1 OS=Mus musculus OX=10090 GN=Ddb1 PE=1 SV=2	652	R.SLSTTNVFAC#SDRPTVIYSSNHK.L	1.13876	0.891386	1.12256	1.1876	0.912564	1.01536	0.969198	0.882164	0.959168	1.07664	1.01507	1.15508	0.963963	0.925681	1.0179
RGPA2_750	sp|A3KGS3|RGPA2_MOUSE	Ralgapa2	Ral GTPase-activating protein subunit alpha-2 OS=Mus musculus OX=10090 GN=Ralgapa2 PE=1 SV=2	750	K.ATEVEEFQQAESTAAADC#DYLVVGQQQVPR.S	0.901418	1.12279	0.84024	0.888818	0.786397	0.713412	0.775069	0.68111	0.798516	0.942722	1.01211	0.864529	0.749904	0.72809	0.870619
FACD2_1378	sp|Q80V62|FACD2_MOUSE	Fancd2	Fanconi anemia group D2 protein homolog OS=Mus musculus OX=10090 GN=Fancd2 PE=1 SV=2	1378	K.AMLVLNNC#R.E	0.976106	1.02509	1.50385	1.4989	0.980301	0.873325	1.25897	1.13099	0.820444	0.942493	1.0006	1.50138	0.926813	1.19498	0.881468
IF172_21	sp|Q6VH22|IF172_MOUSE	Ift172	Intraflagellar transport protein 172 homolog OS=Mus musculus OX=10090 GN=Ift172 PE=1 SV=1	21	K.VTC#MAWSQNNAK.F	1.23398	0.840609	0.945205	0.875264	0.716263	1.26027	1.16292	0.92514	0.916944	0.83552	1.03729	0.910235	0.988268	1.04403	0.876232
CARD9_168	sp|A2AIV8|CARD9_MOUSE	Card9	Caspase recruitment domain-containing protein 9 OS=Mus musculus OX=10090 GN=Card9 PE=1 SV=1	168	K.EEC#ELSSAELK.R	1.00273	0.997285	0.921977	0.842709	0.94826	0.656284	0.907909	0.898065	0.811779	0.893507	1.00001	0.882343	0.802272	0.902987	0.852643
A0A0A6YXT4_19	tr|A0A0A6YXT4|A0A0A6YXT4_MOUSE	Cep170	Isoform of Q6A065, Centrosomal protein of 170 kDa (Fragment) OS=Mus musculus OX=10090 GN=Cep170 PE=1 SV=1	19	K.PMGC#STEAK.H	1.11977	0.903373	1.15188	1.01226	0.95319	0.999328	1.21496	0.879326	1.07913	0.824917	1.01157	1.08207	0.976259	1.04714	0.952023
RB3GP_858	sp|Q80UJ7|RB3GP_MOUSE	Rab3gap1	Rab3 GTPase-activating protein catalytic subunit OS=Mus musculus OX=10090 GN=Rab3gap1 PE=1 SV=4	858	K.C#EHEEEK.E	0.918382	1.09754	1.03417	1.10306	1.31584	1.22181	1.49094	1.46931	1.42555	1.26526	1.00796	1.06861	1.26883	1.48012	1.34541
NSD3_1426	sp|Q6P2L6|NSD3_MOUSE	Nsd3	Histone-lysine N-methyltransferase NSD3 OS=Mus musculus OX=10090 GN=Nsd3 PE=1 SV=2	1426	R.C#KWESQDSGEEVKE.-	1.02775	0.973713	0.734711	0.859768	1.08547	0.975851	0.74518	1.12532	0.468141	0.917441	1.00073	0.797239	1.03066	0.935248	0.692791
Q6NZH9_67	tr|Q6NZH9|Q6NZH9_MOUSE	Rasgrp3	RAS, guanyl-releasing protein 3 OS=Mus musculus OX=10090 GN=Rasgrp3 PE=1 SV=1	67	R.NASGESC#DEFR.L	0.91601	1.10095	0.80072	1.20183	0.800971	0.785473	0.758002	0.881897	0.770796	0.820764	1.00848	1.00128	0.793222	0.819949	0.79578
MSL2_107	sp|Q69ZF8|MSL2_MOUSE	Msl2	E3 ubiquitin-protein ligase MSL2 OS=Mus musculus OX=10090 GN=Msl2 PE=2 SV=2	107	K.LC#EYITQTTLAR.D	0.954911	1.04956	0.751243	0.750564	0.923611	0.725033	0.958766	0.806256	0.779053	0.649414	1.00223	0.750903	0.824322	0.882511	0.714234
SYDM_151	sp|Q8BIP0|SYDM_MOUSE	Dars2	Aspartate--tRNA ligase, mitochondrial OS=Mus musculus OX=10090 GN=Dars2 PE=1 SV=1	151	K.TAELLNAC#K.K	0.870221	1.17527	0.959854	1.6113	1.06048	0.88288	1.03861	0.93189	1.02512	1.0229	1.02275	1.28558	0.971682	0.985252	1.02401
F185A_92	sp|Q7TPD2|F185A_MOUSE	Fam185a	Protein FAM185A OS=Mus musculus OX=10090 GN=Fam185a PE=2 SV=1	92	R.VQVAVC#GVEHVAR.G	0.985561	1.01487	1.14678	1.0123	1.1303	1.14828	1.20749	1.05677	1.01091	0.994915	1.00021	1.07954	1.13929	1.13213	1.00291
MSH3_362	sp|P13705|MSH3_MOUSE	Msh3	DNA mismatch repair protein Msh3 OS=Mus musculus OX=10090 GN=Msh3 PE=2 SV=3	362	K.GNLSVGVVGVQPATGEVVFDC#FQDSASR.L	0.825207	1.26874	0.924537	0.897932	0.877417	1.13854	1.25914	0.872815	1.1257	1.25914	1.04697	0.911234	1.00798	1.06598	1.19242
XDH_457	sp|Q00519|XDH_MOUSE	Xdh	Xanthine dehydrogenase/oxidase OS=Mus musculus OX=10090 GN=Xdh PE=1 SV=5	457	K.PGTTEVQELSLC#FGGMADR.T	0.972139	1.02951	0.922143	0.948866	0.899204	1.01814	1.10802	1.01289	0.804147	0.83475	1.00082	0.935504	0.958671	1.06045	0.819448
ANR17_2059	sp|Q99NH0|ANR17_MOUSE	Ankrd17	Ankyrin repeat domain-containing protein 17 OS=Mus musculus OX=10090 GN=Ankrd17 PE=1 SV=2	2059	R.NSPLDC#GSASPNK.G	0.999269	1.00073	1.02887	1.45123	0.748539	0.909575	0.974676	1.03419	0.830682	0.9367	1	1.24005	0.829057	1.00443	0.883691
RUVB1_206	sp|P60122|RUVB1_MOUSE	Ruvbl1	RuvB-like 1 OS=Mus musculus OX=10090 GN=Ruvbl1 PE=1 SV=1	206	R.C#DTYATEFDLEAEEYVPLPK.G	0.982536	1.0181	0.928958	1.16313	1.09004	1.09128	1.02543	0.984125	0.884412	1.06371	1.00032	1.04605	1.09066	1.00477	0.974062
KI16B_866	sp|B1AVY7|KI16B_MOUSE	Kif16b	Kinesin-like protein KIF16B OS=Mus musculus OX=10090 GN=Kif16b PE=1 SV=1	866	K.C#DAGGDPSFLATDDGNILGGPPDLDK.I	0.980993	1.01976	0.868495	1.51139	1.07731	0.922542	0.864991	1.09552	0.834181	0.978925	1.00038	1.18994	0.999926	0.980255	0.906553
SLTM_107	sp|Q8CH25|SLTM_MOUSE	Sltm	SAFB-like transcription modulator OS=Mus musculus OX=10090 GN=Sltm PE=1 SV=1	107	K.DC#ELENQETHDQDGNEELK.D	1.00475	0.99529	0.956597	1.44017	0.962879	0.934938	0.87345	1.10863	0.933723	0.843904	1.00002	1.19838	0.948908	0.991038	0.888814
AP4B1_94	sp|Q9WV76|AP4B1_MOUSE	Ap4b1	AP-4 complex subunit beta-1 OS=Mus musculus OX=10090 GN=Ap4b1 PE=1 SV=2	94	K.DC#SDPNPM*VR.G	0.933635	1.07652	1.12747	1.15917	1.12487	0.95646	1.0545	1.19696	1.05098	0.94516	1.00508	1.14332	1.04066	1.12573	0.99807
BLM_366	sp|O88700|BLM_MOUSE	Blm	Bloom syndrome protein homolog OS=Mus musculus OX=10090 GN=Blm PE=1 SV=1	366	K.DC#DAQQIR.I	1.23829	0.838618	0.700568	0.701896	0.791132	0.790288	0.934975	0.9834	0.830157	0.903049	1.03846	0.701232	0.79071	0.959187	0.866603
SGSM3_172	sp|Q8VCZ6|SGSM3_MOUSE	Sgsm3	Small G protein signaling modulator 3 OS=Mus musculus OX=10090 GN=Sgsm3 PE=1 SV=1	172	R.TMPSNAC#FANVNSIGVPR.L	1.00052	0.999478	0.994026	1.12427	1.05864	0.96011	0.961799	0.978022	0.926634	1.28509	1	1.05915	1.00938	0.969911	1.10586
SGO2_746	sp|Q7TSY8|SGO2_MOUSE	Sgo2	Shugoshin 2 OS=Mus musculus OX=10090 GN=Sgo2 PE=1 SV=1	746	K.DLSEFDTPAFC#NK.D	0.972266	1.02936	0.847135	0.98828	1.00257	0.838935	0.964451	1.04139	0.863787	1.08108	1.00081	0.917708	0.920753	1.00292	0.972434
ARI1B_1732	sp|E9Q4N7|ARI1B_MOUSE	Arid1b	AT-rich interactive domain-containing protein 1B OS=Mus musculus OX=10090 GN=Arid1b PE=1 SV=1	1732	K.KDDSQSLEDDSGKEDDDAEC#LVEEEEEEEEEEEDSEK.I	1.09698	0.918776	1.02522	1.725	0.897806	0.720047	0.94104	1.08468	0.874435	0.674186	1.00788	1.37511	0.808927	1.01286	0.774311
NOPC1_20	sp|Q9CX66|NOPC1_MOUSE	Nopchap1	NOP protein chaperone 1 OS=Mus musculus OX=10090 GN=Nopchap1 PE=1 SV=1	20	R.GTGPGVSSSSVAC#SQVTVSR.E	0.989721	1.01049	1.02873	0.991987	0.962889	1.13966	1.0446	1.01666	1.03462	1.38967	1.00011	1.01036	1.05128	1.03063	1.21215
MARH7_554	sp|Q9WV66|MARH7_MOUSE	Marchf7	E3 ubiquitin-protein ligase MARCHF7 OS=Mus musculus OX=10090 GN=Marchf7 PE=2 SV=1	554	K.ESLLLEDSDDEEEGDLC#R.I	0.977117	1.02398	0.892061	1.35699	1.05693	0.887734	0.858004	0.923576	1.00549	0.943299	1.00055	1.12453	0.972332	0.89079	0.974397
DPOG2_69	sp|Q9QZM2|DPOG2_MOUSE	Polg2	DNA polymerase subunit gamma-2, mitochondrial OS=Mus musculus OX=10090 GN=Polg2 PE=1 SV=2	69	R.HFFSGTPQQLSTAALLSGC#HAR.F	0.872804	1.17059	1.16108	1.08397	1.04817	0.869482	0.76936	0.736147	0.876823	0.694529	1.0217	1.12252	0.958824	0.752754	0.785676
SARAF_84	sp|Q8R3Q0|SARAF_MOUSE	Saraf	Store-operated calcium entry-associated regulatory factor OS=Mus musculus OX=10090 GN=Saraf PE=1 SV=2	84	R.VIQC#QNK.G	1.143	0.888802	1.15106	1.29007	1.68584	1.23168	1.82588	2.29518	1.27283	1.85251	1.0159	1.22056	1.45876	2.06053	1.56267
2A5E_106	sp|Q61151|2A5E_MOUSE	Ppp2r5e	Serine/threonine-protein phosphatase 2A 56 kDa regulatory subunit epsilon isoform OS=Mus musculus OX=10090 GN=Ppp2r5e PE=1 SV=3	106	R.GC#LTEQTYPEVVR.M	1.11178	0.908645	0.912713	1.08112	1.3206	1.01594	0.88192	0.808165	1.17522	0.911896	1.01021	0.996918	1.16827	0.845043	1.04356
L2GL2_856	sp|Q3TJ91|L2GL2_MOUSE	Llgl2	LLGL scribble cell polarity complex component 2 OS=Mus musculus OX=10090 GN=Llgl2 PE=1 SV=2	856	R.VGVAHFGSC#R.A	0.950526	1.05491	0.333699	0.439438	0.255185	0.473551	0.759322	0.831608	1.08377	0.488099	1.00272	0.386568	0.364368	0.795465	0.785935
EZH1_372	sp|P70351|EZH1_MOUSE	Ezh1	Histone-lysine N-methyltransferase EZH1 OS=Mus musculus OX=10090 GN=Ezh1 PE=1 SV=1	372	R.HPVVSASC#SNASASAM*AETK.E	1.08305	0.928779	0.843008	0.959459	0.770498	0.647198	0.85504	0.930583	0.891628	0.719595	1.00591	0.901234	0.708848	0.892811	0.805611
KLH20_177	sp|Q8VCK5|KLH20_MOUSE	Klhl20	Kelch-like protein 20 OS=Mus musculus OX=10090 GN=Klhl20 PE=2 SV=2	177	R.AFADTHSC#R.E	1.00074	0.999265	1.08819	1.09825	1.06648	1.14753	1.02688	1.08994	1.16925	1.1969	1	1.09322	1.107	1.05841	1.18308
TBRG1_399	sp|Q3UB74|TBRG1_MOUSE	Tbrg1	Transforming growth factor beta regulator 1 OS=Mus musculus OX=10090 GN=Tbrg1 PE=1 SV=2	399	K.SPSQC#SPIQSSD.-	1.07197	0.937082	0.671588	0.756065	0.685819	0.856925	0.755386	0.872925	0.702421	0.798387	1.00453	0.713826	0.771372	0.814156	0.750404
PEBP1_133	sp|P70296|PEBP1_MOUSE	Pebp1	Phosphatidylethanolamine-binding protein 1 OS=Mus musculus OX=10090 GN=Pebp1 PE=1 SV=3	133	R.YVWLVYEQEQPLSC#DEPILSNK.S	0.887353	1.14541	1.22219	0.854581	0.963371	0.991553	0.808093	0.944096	0.812184	1.16032	1.01638	1.03839	0.977462	0.876094	0.986251
S20A1_307	sp|Q61609|S20A1_MOUSE	Slc20a1	Sodium-dependent phosphate transporter 1 OS=Mus musculus OX=10090 GN=Slc20a1 PE=1 SV=1	307	R.NPVSEVVC#ATGPLR.A	0.933087	1.07725	1.05066	1.08624	0.789216	0.999887	0.931713	0.943024	1.09782	0.82265	1.00517	1.06845	0.894551	0.937369	0.960234
MMS19_761	sp|Q9D071|MMS19_MOUSE	Mms19	MMS19 nucleotide excision repair protein homolog OS=Mus musculus OX=10090 GN=Mms19 PE=1 SV=1	761	K.C#FAGLLNK.Q	1.01241	0.987893	1.04649	1.0541	0.9335	0.939885	1.00423	0.982318	1.20656	1.1303	1.00015	1.0503	0.936692	0.993274	1.16843
INT3_79	sp|Q7TPD0|INT3_MOUSE	Ints3	Integrator complex subunit 3 OS=Mus musculus OX=10090 GN=Ints3 PE=1 SV=2	79	R.EANDALNAYVC#K.G	0.873821	1.16877	0.722346	1.01938	0.908921	0.825626	0.92755	0.900926	1.12226	0.896361	1.0213	0.870864	0.867273	0.914238	1.00931
TNR3_412	sp|P50284|TNR3_MOUSE	Ltbr	Tumor necrosis factor receptor superfamily member 3 OS=Mus musculus OX=10090 GN=Ltbr PE=1 SV=1	412	K.AWHLAETETLGC#QDL.-	0.863665	1.18744	1.05211	1.17605	0.855443	1.09886	1.01871	1.05088	0.683617	0.741745	1.02556	1.11408	0.977151	1.03479	0.712681
CCND3_243	sp|P30282|CCND3_MOUSE	Ccnd3	G1/S-specific cyclin-D3 OS=Mus musculus OX=10090 GN=Ccnd3 PE=1 SV=1	243	R.AC#QEQIEAALR.E	1.00934	0.990833	1.12189	1.31263	1.08271	0.921784	1.37065	1.2387	1.00612	1.0353	1.00009	1.21726	1.00225	1.30468	1.02071
GON4L_2027	sp|Q9DB00|GON4L_MOUSE	Gon4l	GON-4-like protein OS=Mus musculus OX=10090 GN=Gon4l PE=1 SV=3	2027	R.NQAGPEVVSC#LSTSSLPPEEGEDQR.A	1.24853	0.833989	0.943738	1.10208	0.858589	1.08358	1.09476	1.30219	1.05433	0.902432	1.04126	1.02291	0.971083	1.19848	0.978382
E9PWQ3_2031	tr|E9PWQ3|E9PWQ3_MOUSE	Col6a3	Collagen, type VI, alpha 3 OS=Mus musculus OX=10090 GN=Col6a3 PE=1 SV=2	2031	K.ACCGVPC#K.C	1.21196	0.851143	1.50766	1.28425	1.1379	0.850617	1.23587	1.24932	1.02377	2.12654	1.03155	1.39595	0.99426	1.2426	1.57516
DCAM2_82	sp|D3Z6H8|DCAM2_MOUSE	Amd2	S-adenosylmethionine decarboxylase proenzyme 2 OS=Mus musculus OX=10090 GN=Amd2 PE=1 SV=1	82	K.TC#GTTLLLK.A	0.982339	1.01831	0.944933	1.5876	1.47982	0.949941	1.4839	1.00624	0.972272	1.16127	1.00032	1.26627	1.21488	1.24507	1.06677
UBP10_39	sp|P52479|UBP10_MOUSE	Usp10	Ubiquitin carboxyl-terminal hydrolase 10 OS=Mus musculus OX=10090 GN=Usp10 PE=1 SV=3	39	R.SSVELPPYSGTLC#SIQAEDELPDGQEHQR.I	0.903476	1.11962	1.41746	0.89299	0.996116	1.00391	1.19994	0.938751	0.992006	1.38381	1.01155	1.15523	1.00002	1.06934	1.18791
ARHG6_529	sp|Q8K4I3|ARHG6_MOUSE	Arhgef6	Rho guanine nucleotide exchange factor 6 OS=Mus musculus OX=10090 GN=Arhgef6 PE=1 SV=1	529	R.IVVHC#NNNQDFQEWMEQLNR.L	0.953819	1.05088	0.949205	1.24299	1.23962	1.08406	1.18405	1.00623	0.982475	1.26941	1.00235	1.0961	1.16184	1.09514	1.12594
BDP1_1077	sp|Q571C7|BDP1_MOUSE	Bdp1	Transcription factor TFIIIB component B'' homolog OS=Mus musculus OX=10090 GN=Bdp1 PE=2 SV=2	1077	K.AAGAPVEQSASEEEPQGSAC#R.E	1.09737	0.918502	1.15193	1.38736	1.32923	0.982167	1.32923	0.952055	1.61807	0.993533	1.00794	1.26965	1.1557	1.14064	1.3058
LMAN2_204	sp|Q9DBH5|LMAN2_MOUSE	Lman2	Vesicular integral-membrane protein VIP36 OS=Mus musculus OX=10090 GN=Lman2 PE=1 SV=2	204	R.WSELAGC#TADFR.N	0.797321	1.34084	1.17967	1.14171	0.948099	0.787116	1.50244	1.10744	0.741559	0.771321	1.06908	1.16069	0.867607	1.30494	0.75644
DC1I2_434	sp|O88487|DC1I2_MOUSE	Dync1i2	Cytoplasmic dynein 1 intermediate chain 2 OS=Mus musculus OX=10090 GN=Dync1i2 PE=1 SV=1	434	K.AVAVTSM*SFPVGDVNNFVVGSEEGSVYTAC#R.H	1.01196	0.988317	1.54918	0.972488	1.10655	1.19432	1.2901	1.06825	1.24241	0.983926	1.00014	1.26083	1.15044	1.17917	1.11317
IL4RA_397	sp|P16382|IL4RA_MOUSE	Il4r	Interleukin-4 receptor subunit alpha OS=Mus musculus OX=10090 GN=Il4r PE=1 SV=1	397	K.EDLSMSPENSGGC#GFQESQADIMAR.L	0.907158	1.11401	0.650186	0.694048	0.861576	0.878012	0.909044	0.716803	0.708671	0.820356	1.01059	0.672117	0.869794	0.812923	0.764514
ARI4A_699	sp|F8VPQ2|ARI4A_MOUSE	Arid4a	AT-rich interactive domain-containing protein 4A OS=Mus musculus OX=10090 GN=Arid4a PE=1 SV=1	699	K.SDSC#SSDSEADDQLEKSSGGEDLSPDVK.E	1.1961	0.859146	1.15155	1.71697	1.00045	0.792102	1.25404	1.26784	0.995083	1.05314	1.02762	1.43426	0.896275	1.26094	1.02411
P5CS_546	sp|Q9Z110|P5CS_MOUSE	Aldh18a1	Delta-1-pyrroline-5-carboxylate synthase OS=Mus musculus OX=10090 GN=Aldh18a1 PE=1 SV=2	546	R.EEVEDLC#R.L	0.890515	1.14018	1.06747	1.112	0.827712	1.15915	1.12357	1.01337	0.849194	1.09231	1.01535	1.08974	0.993432	1.06847	0.970753
SI1L2_378	sp|Q80TE4|SI1L2_MOUSE	Sipa1l2	Signal-induced proliferation-associated 1-like protein 2 OS=Mus musculus OX=10090 GN=Sipa1l2 PE=1 SV=3	378	K.NITTGASAASQTPVPVGPAGGC#ESPLGSK.E	1.27048	0.824471	1.2304	1.33506	0.961165	1.66926	0.885754	1.36047	0.912766	1.36335	1.04748	1.28273	1.31521	1.12311	1.13806
A8Y5P4_331	tr|A8Y5P4|A8Y5P4_MOUSE	Map7d1	Isoform of A2AJI0, MAP7 domain-containing protein 1 OS=Mus musculus OX=10090 GN=Map7d1 PE=1 SV=1	331	R.DQAVPVC#PR.S	1.01058	0.989642	1.10787	1.51732	1.49149	1.09252	1.22589	1.51151	0.845762	1.40633	1.00011	1.3126	1.292	1.3687	1.12605
NF1_509	sp|Q04690|NF1_MOUSE	Nf1	Neurofibromin OS=Mus musculus OX=10090 GN=Nf1 PE=1 SV=1	509	K.LLLC#NPR.K	1.14178	0.889543	1.25572	1.34222	1.2202	1.47677	1.24665	1.02809	1.67313	1.26228	1.01566	1.29897	1.34849	1.13737	1.4677
MLH1_39	sp|Q9JK91|MLH1_MOUSE	Mlh1	DNA mismatch repair protein Mlh1 OS=Mus musculus OX=10090 GN=Mlh1 PE=1 SV=2	39	K.EMIENC#LDAK.S	0.977584	1.02347	1.48043	1.24013	1.14431	0.957317	1.19802	1.05546	1.05831	1.0735	1.00053	1.36028	1.05082	1.12674	1.06591
FA5_1711	sp|O88783|FA5_MOUSE	F5	Coagulation factor V OS=Mus musculus OX=10090 GN=F5 PE=1 SV=1	1711	R.DIHSGLIGPLLIC#R.K	1.02695	0.974428	1.00528	1.05847	1.08546	1.174	1.17885	1.11016	1.09616	0.988389	1.00069	1.03187	1.12973	1.1445	1.04228
Q5U4H9_121	tr|Q5U4H9|Q5U4H9_MOUSE	Ncoa4	Nuclear receptor coactivator 4 OS=Mus musculus OX=10090 GN=Ncoa4 PE=1 SV=1	121	K.DLANQVSVC#LER.L	1.1164	0.905578	1.09807	1.13423	0.981857	1.25858	0.990414	1.2227	1.00176	1.08652	1.01099	1.11615	1.12022	1.10656	1.04414
AT2A3_498	sp|Q64518|AT2A3_MOUSE	Atp2a3	Sarcoplasmic/endoplasmic reticulum calcium ATPase 3 OS=Mus musculus OX=10090 GN=Atp2a3 PE=1 SV=4	498	K.SMSVYC#TPTR.A	1.06044	0.946078	0.912726	0.848521	0.898054	1.66379	0.945236	0.968522	0.7226	0.847167	1.00326	0.880623	1.28092	0.956879	0.784884
PAXI_108	sp|Q8VI36|PAXI_MOUSE	Pxn	Paxillin OS=Mus musculus OX=10090 GN=Pxn PE=1 SV=1	108	K.NSSASNTQDGVGSLC#SR.A	0.985093	1.01537	1.16705	1.53738	0.85693	0.948024	0.898573	1.37296	0.859855	1.01844	1.00023	1.35221	0.902477	1.13576	0.939149
LLPH_67	sp|Q9D945|LLPH_MOUSE	Llph	Protein LLP homolog OS=Mus musculus OX=10090 GN=Llph PE=1 SV=1	67	R.C#DGADEEK.D	1.04744	0.956672	1.03553	1.40659	0.939629	0.876407	1.0835	1.1199	0.974956	0.829865	1.00206	1.22106	0.908018	1.1017	0.902411
MED29_169	sp|Q9DB91|MED29_MOUSE	Med29	Mediator of RNA polymerase II transcription subunit 29 OS=Mus musculus OX=10090 GN=Med29 PE=1 SV=1	169	K.AQITC#AK.D	0.894191	1.13421	1.07138	1.2136	0.962054	0.999669	1.10756	0.892604	1.15329	0.760333	1.0142	1.14249	0.980861	1.00008	0.95681
SPP2B_39	sp|Q3TD49|SPP2B_MOUSE	Sppl2b	Signal peptide peptidase-like 2B OS=Mus musculus OX=10090 GN=Sppl2b PE=1 SV=2	39	R.DYC#ILYNPQWAHLPHDLSK.V	1.00367	0.996355	0.74064	0.884932	0.863088	0.926371	0.97251	0.978204	0.949179	1.14859	1.00001	0.812786	0.89473	0.975357	1.04888
SHPRH_836	sp|Q7TPQ3|SHPRH_MOUSE	Shprh	E3 ubiquitin-protein ligase SHPRH OS=Mus musculus OX=10090 GN=Shprh PE=1 SV=1	836	R.WC#ISGTPVQR.G	0.821955	1.27651	1.14913	0.709645	0.85306	0.948523	0.80448	0.769426	1.23629	0.893339	1.04923	0.929389	0.900791	0.786953	1.06481
LRP1_479	sp|Q91ZX7|LRP1_MOUSE	Lrp1	Prolow-density lipoprotein receptor-related protein 1 OS=Mus musculus OX=10090 GN=Lrp1 PE=1 SV=1	479	R.SHAC#ENDQYGK.P	0.981618	1.01908	1.56323	1.84732	1.11997	1.56201	1.41921	1.19126	1.34216	1.11997	1.00035	1.70528	1.34099	1.30523	1.23106
ELL_477	sp|O08856|ELL_MOUSE	Ell	RNA polymerase II elongation factor ELL OS=Mus musculus OX=10090 GN=Ell PE=2 SV=2	477	K.ERPPEERPPAPQPDAPTAPALPPDAPGLNGAC#DNEPTSSSETPDYLLK.Y	0.993041	1.00706	1.06334	1.5494	1.18325	1.07779	1.23657	1.11659	0.917095	1.29609	1.00005	1.30637	1.13052	1.17658	1.10659
CPIN1_116	sp|Q8WTY4|CPIN1_MOUSE	Ciapin1	Anamorsin OS=Mus musculus OX=10090 GN=Ciapin1 PE=1 SV=1	116	K.LC#SALTLSGLVEIK.E	0.989278	1.01096	1.10252	1.15026	1.21231	0.958447	1.13979	1.47187	0.951167	1.18286	1.00012	1.12639	1.08538	1.30583	1.06701
TPC12_793	sp|Q8K2L8|TPC12_MOUSE	Trappc12	Trafficking protein particle complex subunit 12 OS=Mus musculus OX=10090 GN=Trappc12 PE=1 SV=2	793	K.EGDSFNTQC#LK.L	1.1961	0.859146	0.845598	1.03125	0.766528	0.906338	1.01739	0.853448	1.51948	1.21875	1.02762	0.938424	0.836433	0.93542	1.36912
ZN704_380	sp|Q9ERQ3|ZN704_MOUSE	Znf704	Zinc finger protein 704 OS=Mus musculus OX=10090 GN=Znf704 PE=1 SV=1	380	R.VGESDC#SDGEEDFYYTEIK.L	1.03093	0.970874	1.2112	1.43885	1.15108	0.837696	0.995025	1.13074	0.947306	0.958658	1.0009	1.32503	0.994388	1.06288	0.952982
TPIS_127	sp|P17751|TPIS_MOUSE	Tpi1	Triosephosphate isomerase OS=Mus musculus OX=10090 GN=Tpi1 PE=1 SV=5	127	K.VSHALAEGLGVIAC#IGEK.L	0.98043	1.02037	0.985155	1.08426	0.979521	1.04013	1.02932	0.914106	0.937916	1.14148	1.0004	1.03471	1.00982	0.971711	1.0397
BIRC6_755	sp|O88738|BIRC6_MOUSE	Birc6	Baculoviral IAP repeat-containing protein 6 OS=Mus musculus OX=10090 GN=Birc6 PE=1 SV=2	755	R.TC#SVESLSAINQVEALNNLNK.L	0.98537	1.01507	0.785861	1.1554	1.02875	1.02324	0.967878	0.953372	0.977797	0.912351	1.00022	0.97063	1.02599	0.960625	0.945074
KI20B_1560	sp|Q80WE4|KI20B_MOUSE	Kif20b	Kinesin-like protein KIF20B OS=Mus musculus OX=10090 GN=Kif20b PE=1 SV=3	1560	R.NTAEDGSVVLDSC#EVSTENVQSTR.F	0.965922	1.03657	0.999191	1.1152	1.10015	0.949791	0.893817	1.15113	0.815412	0.900146	1.00125	1.05719	1.02497	1.02247	0.857779
COQ2_127	sp|Q66JT7|COQ2_MOUSE	Coq2	4-hydroxybenzoate polyprenyltransferase, mitochondrial OS=Mus musculus OX=10090 GN=Coq2 PE=2 SV=2	127	R.GAGC#TINDMWDR.D	0.888371	1.14371	0.941467	0.950623	1.00052	1.05801	1.12052	1.04754	1.07836	0.988846	1.01604	0.946045	1.02927	1.08403	1.0336
VA0D2_334	sp|Q80SY3|VA0D2_MOUSE	Atp6v0d2	V-type proton ATPase subunit d 2 OS=Mus musculus OX=10090 GN=Atp6v0d2 PE=2 SV=2	334	R.NIVWIAEC#ISQR.H	1.09015	0.923619	0.762146	0.968534	0.913034	1.11011	0.965083	1.03913	0.995589	0.810816	1.00689	0.86534	1.01157	1.00211	0.903203
WDR82_195	sp|Q8BFQ4|WDR82_MOUSE	Wdr82	WD repeat-containing protein 82 OS=Mus musculus OX=10090 GN=Wdr82 PE=1 SV=1	195	R.TC#EWTGLK.F	0.956864	1.04721	0.6305	1.36265	0.429942	0.923258	1.00953	1.01629	0.873724	0.896723	1.00204	0.996577	0.6766	1.01291	0.885224
CTIF-2_298	sp|Q6PEE2-2|CTIF-2_MOUSE	Ctif	Isoform of Q6PEE2, Isoform 2 of CBP80/20-dependent translation initiation factor OS=Mus musculus OX=10090 GN=Ctif PE=1 SV=2	298	K.LEDGPGDTGHSGLEPPC#SPDTLTPAASER.P	0.928445	1.08351	0.984944	0.884507	0.842275	0.880538	1.08877	1.02547	1.01816	0.857923	1.00598	0.934725	0.861407	1.05712	0.938041
SYMPK_686	sp|Q80X82|SYMPK_MOUSE	Sympk	Symplekin OS=Mus musculus OX=10090 GN=Sympk PE=1 SV=2	686	K.YC#EDESR.A	0.969312	1.03269	1.10729	1.3572	0.809265	0.824196	1.09183	0.9106	1.0368	1.06216	1.001	1.23225	0.816731	1.00121	1.04948
NED4L-3_883	sp|Q8CFI0-3|NED4L-3_MOUSE	Nedd4l	Isoform of Q8CFI0, Isoform 3 of E3 ubiquitin-protein ligase NEDD4-like OS=Mus musculus OX=10090 GN=Nedd4l PE=1 SV=2	883	K.NGYC#PNHPVIQWFWK.A	0.89578	1.13166	0.77381	1.17381	1.01266	1.61742	0.883602	0.946315	0.795107	0.751445	1.01372	0.973812	1.31504	0.914959	0.773276
DALD3_66	sp|Q6PJN8|DALD3_MOUSE	Dalrd3	DALR anticodon-binding domain-containing protein 3 OS=Mus musculus OX=10090 GN=Dalrd3 PE=2 SV=1	66	R.AVSC#LQGPGVAPVLR.C	1.02988	0.971808	1.24241	0.873179	1.19654	1.06126	1.11644	0.926389	0.971442	1.00772	1.00084	1.05779	1.1289	1.02142	0.989583
GLNA_209	sp|P15105|GLNA_MOUSE	Glul	Glutamine synthetase OS=Mus musculus OX=10090 GN=Glul PE=1 SV=6	209	K.ITGTNAEVM*PAQWEFQIGPC#EGIR.M	1.1198	0.903353	0.956658	1.32466	1.03444	0.826342	2.34571	1.24288	1.05713	1.04387	1.01158	1.14066	0.930393	1.79429	1.0505
XIAP_473	sp|Q60989|XIAP_MOUSE	Xiap	E3 ubiquitin-protein ligase XIAP OS=Mus musculus OX=10090 GN=Xiap PE=1 SV=2	473	K.QC#AEAVDK.C	0.858297	1.19774	0.743004	0.736364	0.736137	0.820007	0.90821	0.986581	0.862947	0.72563	1.02802	0.739684	0.778072	0.947396	0.794289
IF5_122	sp|P59325|IF5_MOUSE	Eif5	Eukaryotic translation initiation factor 5 OS=Mus musculus OX=10090 GN=Eif5 PE=1 SV=1	122	K.QTIGNSC#K.A	0.948095	1.05792	1.34922	1.19073	1.03517	1.33741	1.23833	0.831987	1.22294	1.1381	1.00301	1.26997	1.18629	1.03516	1.18052
WASC2_814	sp|Q6PGL7|WASC2_MOUSE	Washc2	WASH complex subunit 2 OS=Mus musculus OX=10090 GN=Washc2 PE=1 SV=1	814	R.TVLSLFDEDEDKVEDESSTC#APQDGR.E	0.950579	1.05484	0.987839	1.27819	0.842598	0.895249	0.930287	0.856572	0.883154	0.879996	1.00271	1.13301	0.868924	0.89343	0.881575
RUBIC-2_456	sp|Q80U62-2|RUBIC-2_MOUSE	Rubcn	Isoform of Q80U62, Isoform 2 of Run domain Beclin-1-interacting and cysteine-rich domain-containing protein OS=Mus musculus OX=10090 GN=Rubcn PE=1 SV=2	456	R.RPSEGQSLISYLSEQDFGSC#ADLEK.E	0.980209	1.02061	0.986471	0.999239	1.0521	0.93817	0.953852	0.821596	0.941198	1.04749	1.00041	0.992855	0.995137	0.887724	0.994342
NSD2_464	sp|Q8BVE8|NSD2_MOUSE	Nsd2	Histone-lysine N-methyltransferase NSD2 OS=Mus musculus OX=10090 GN=Nsd2 PE=1 SV=2	464	R.KGDSAAQFLVFC#QK.H	0.953467	1.05131	1.06525	0.830522	1.57534	1.29915	1.11342	0.852317	0.795466	1.19819	1.00239	0.947885	1.43724	0.982869	0.996831
SGO2_1041	sp|Q7TSY8|SGO2_MOUSE	Sgo2	Shugoshin 2 OS=Mus musculus OX=10090 GN=Sgo2 PE=1 SV=1	1041	K.PLSETC#SSNIK.N	0.887557	1.14507	0.822316	1.30453	0.751571	0.928358	1.09894	1.02708	0.937312	1.19707	1.01631	1.06342	0.839965	1.06301	1.06719
NUCG_193	sp|O08600|NUCG_MOUSE	Endog	Endonuclease G, mitochondrial OS=Mus musculus OX=10090 GN=Endog PE=1 SV=1	193	R.TYQNVYVC#TGPLFLPR.T	1.03677	0.965752	1.12938	0.997777	0.898715	0.941279	1.08436	1.11212	1.10505	1.09449	1.00126	1.06358	0.919997	1.09824	1.09977
Q8C7J6_97	tr|Q8C7J6|Q8C7J6_MOUSE	Kctd12b	Potassium channel tetramerisation domain-containing 12b OS=Mus musculus OX=10090 GN=Kctd12b PE=1 SV=1	97	R.DMQVVLPDHFPEC#GR.L	0.943542	1.06364	0.976641	0.911649	1.10549	0.929319	1.03859	0.913027	0.878508	0.973337	1.00359	0.944145	1.0174	0.97581	0.925922
UBAC1_326	sp|Q8VDI7|UBAC1_MOUSE	Ubac1	Ubiquitin-associated domain-containing protein 1 OS=Mus musculus OX=10090 GN=Ubac1 PE=1 SV=2	326	R.VNNNQQNAAC#EWLLGDR.K	0.874638	1.16731	1.05777	0.859704	0.900716	1.09615	0.839633	0.874638	0.866609	0.954201	1.02097	0.958739	0.998435	0.857136	0.910405
BAKOR_58	sp|Q8CDJ3|BAKOR_MOUSE	Atg14	Beclin 1-associated autophagy-related key regulator OS=Mus musculus OX=10090 GN=Atg14 PE=1 SV=1	58	K.C#VQSGDFVYFDGR.D	0.937099	1.07195	1.06834	0.956445	0.909722	0.893882	1.17908	0.831291	0.774674	1.16605	1.00453	1.01239	0.901802	1.00519	0.970363
CTU1_290	sp|Q99J10|CTU1_MOUSE	Ctu1	Cytoplasmic tRNA 2-thiolation protein 1 OS=Mus musculus OX=10090 GN=Ctu1 PE=2 SV=1	290	R.C#GALASHK.L	0.99198	1.00815	0.988034	1.26444	0.924848	0.904166	1.13693	1.02924	0.89124	0.868678	1.00007	1.12624	0.914507	1.08308	0.879959
OSGP2_390	sp|Q6PEB4|OSGP2_MOUSE	Osgepl1	Probable tRNA N6-adenosine threonylcarbamoyltransferase, mitochondrial OS=Mus musculus OX=10090 GN=Osgepl1 PE=1 SV=2	390	K.C#PLGVDISR.E	0.905328	1.11678	0.852896	0.793463	0.863565	0.709833	0.687306	0.767547	0.803273	0.816334	1.01106	0.823179	0.786699	0.727426	0.809803
E9QKD1_1072	tr|E9QKD1|E9QKD1_MOUSE	Nol8	Isoform of Q3UHX0, Nucleolar protein 8 OS=Mus musculus OX=10090 GN=Nol8 PE=1 SV=1	1072	K.IVC#PNDPR.F	1.06498	0.942491	0.827016	0.711604	1.02095	1.24354	1.0356	1.01542	0.811986	1.37877	1.00374	0.76931	1.13224	1.02551	1.09538
MEPCE_127	sp|Q8K3A9|MEPCE_MOUSE	Mepce	7SK snRNA methylphosphate capping enzyme OS=Mus musculus OX=10090 GN=Mepce PE=1 SV=2	127	R.NSC#NVGGGSGGSFK.H	1.01788	0.982738	1.05193	1.45784	0.790709	0.937269	0.995478	1.02419	0.911903	0.853671	1.00031	1.25488	0.863989	1.00984	0.882787
CE152_1712	sp|A2AUM9|CE152_MOUSE	Cep152	Centrosomal protein of 152 kDa OS=Mus musculus OX=10090 GN=Cep152 PE=1 SV=1	1712	R.LSGTGPSSLC#QK.P	1.08996	0.923755	0.993078	1.02946	0.986252	1.08304	1.23965	0.868153	0.96804	0.934202	1.00686	1.01127	1.03464	1.0539	0.951121
ARI1_159	sp|Q9Z1K5|ARI1_MOUSE	Arih1	E3 ubiquitin-protein ligase ARIH1 OS=Mus musculus OX=10090 GN=Arih1 PE=1 SV=3	159	K.LFAEC#HVINPSK.K	0.916644	1.10003	0.99065	1.06222	1.0704	0.946809	0.989182	0.959052	1.19968	1.06425	1.00834	1.02644	1.0086	0.974117	1.13197
CACP_449	sp|P47934|CACP_MOUSE	Crat	Carnitine O-acetyltransferase OS=Mus musculus OX=10090 GN=Crat PE=1 SV=3	449	R.IYGQAC#ATYESASLR.M	0.961363	1.04187	0.932013	0.996918	0.96478	0.977811	0.883895	0.895981	0.974926	1.01421	1.00162	0.964466	0.971295	0.889938	0.994568
CO3_1637	sp|P01027|CO3_MOUSE	C3	Complement C3 OS=Mus musculus OX=10090 GN=C3 PE=1 SV=3	1637	K.DTWVEHWPEAEEC#QDQK.Y	0.947596	1.05854	1.08853	1.28512	0.861547	1.49805	1.09786	1.42315	1.09162	0.875285	1.00307	1.18682	1.1798	1.2605	0.983452
AT2A3_561	sp|Q64518|AT2A3_MOUSE	Atp2a3	Sarcoplasmic/endoplasmic reticulum calcium ATPase 3 OS=Mus musculus OX=10090 GN=Atp2a3 PE=1 SV=4	561	R.C#LALATR.D	1.06401	0.943254	0.887122	0.960621	0.970548	0.9262	0.873102	1.00231	0.91955	1.07538	1.00363	0.923871	0.948374	0.937707	0.997466
Q5SWZ5_1491	tr|Q5SWZ5|Q5SWZ5_MOUSE	Mprip	Isoform of P97434, Myosin phosphatase Rho-interacting protein OS=Mus musculus OX=10090 GN=Mprip PE=1 SV=1	1491	K.HLGTLGEETAC#TSGDR.Q	1.01942	0.981308	1.39752	1.5877	1.27119	1.42922	1.21061	1.45028	1.0678	1.07951	1.00036	1.49261	1.3502	1.33044	1.07365
ZN629_213	sp|Q6A085|ZN629_MOUSE	Znf629	Zinc finger protein 629 OS=Mus musculus OX=10090 GN=Znf629 PE=2 SV=2	213	K.C#FSWSSNLVQHQR.T	0.952139	1.05293	0.751266	0.905646	1.0048	1.15843	1.32478	1.1177	0.891141	0.974548	1.00253	0.828456	1.08161	1.22124	0.932845
PCCA_612	sp|Q91ZA3|PCCA_MOUSE	Pcca	Propionyl-CoA carboxylase alpha chain, mitochondrial OS=Mus musculus OX=10090 GN=Pcca PE=1 SV=2	612	R.TVQC#LSR.E	0.972425	1.02918	1.26331	1.20969	1.01195	1.21196	1.03838	1.08904	0.998568	1.12194	1.0008	1.2365	1.11195	1.06371	1.06025
AAPK1_185	sp|Q5EG47|AAPK1_MOUSE	Prkaa1	5'-AMP-activated protein kinase catalytic subunit alpha-1 OS=Mus musculus OX=10090 GN=Prkaa1 PE=1 SV=2	185	R.TSC#GSPNYAAPEVISGR.L	1.05174	0.95311	1.44464	1.30945	0.964857	1.03817	0.930154	1.10638	1.07677	1.17125	1.00243	1.37704	1.00151	1.01827	1.12401
MTA70_500	sp|Q8C3P7|MTA70_MOUSE	Mettl3	N6-adenosine-methyltransferase subunit METTL3 OS=Mus musculus OX=10090 GN=Mettl3 PE=1 SV=2	500	K.GNPQGFNQGLDC#DVIVAEVR.S	0.935916	1.0735	1.10948	0.971733	0.847043	0.903558	0.929879	0.943823	0.881286	1.08973	1.00471	1.04061	0.875301	0.936851	0.98551
TR30A_38	sp|P15533|TR30A_MOUSE	Trim30a	Tripartite motif-containing protein 30A OS=Mus musculus OX=10090 GN=Trim30a PE=1 SV=2	38	R.AC#ITLNYESNR.N	0.834441	1.24751	0.975894	1.1259	0.948841	1.12388	0.969361	1.02533	1.71761	0.917845	1.04098	1.0509	1.03636	0.997344	1.31773
A0A0N4SUP3_68	tr|A0A0N4SUP3|A0A0N4SUP3_MOUSE	Zfp638	Isoform of Q61464, Zinc finger protein 638 (Fragment) OS=Mus musculus OX=10090 GN=Zfp638 PE=1 SV=1	68	K.C#AGTLEATEK.E	0.857079	1.20013	0.989142	1.38322	0.955067	0.816823	0.986591	1.26773	0.936827	0.920154	1.0286	1.18618	0.885945	1.12716	0.92849
TF3C2_824	sp|Q8BL74|TF3C2_MOUSE	Gtf3c2	General transcription factor 3C polypeptide 2 OS=Mus musculus OX=10090 GN=Gtf3c2 PE=2 SV=2	824	R.M*QEGEGHSQLC#LDR.L	1.08824	0.924993	1.1165	1.13282	0.949501	0.918239	1.12119	0.989093	1.18393	1.33819	1.00662	1.12466	0.93387	1.05514	1.26106
CELR1_2973	sp|O35161|CELR1_MOUSE	Celsr1	Cadherin EGF LAG seven-pass G-type receptor 1 OS=Mus musculus OX=10090 GN=Celsr1 PE=1 SV=3	2973	K.LADC#EQSPTSSR.T	1.00372	0.99631	0.68615	0.66956	0.89404	0.653753	0.919932	0.875912	0.823799	0.676692	1.00001	0.677855	0.773896	0.897922	0.750245
GLO2_190	sp|Q99KB8|GLO2_MOUSE	Hagh	Hydroxyacylglutathione hydrolase, mitochondrial OS=Mus musculus OX=10090 GN=Hagh PE=1 SV=2	190	K.PGSSEPSAVFTGDTLFVAGC#GK.F	1.164	0.876503	0.581645	1.29617	0.721081	0.797559	1.02654	1.00691	0.994229	0.691101	1.02025	0.938907	0.75932	1.01673	0.842665
MAN1_848	sp|Q9WU40|MAN1_MOUSE	Lemd3	Inner nuclear membrane protein Man1 OS=Mus musculus OX=10090 GN=Lemd3 PE=1 SV=2	848	K.C#LSPEYAGK.A	1.0042	0.995837	0.914587	1.14385	0.953694	1.12842	1.09693	1.01788	0.99941	1.09471	1.00002	1.02922	1.04106	1.05741	1.04706
GPTC3_434	sp|Q8BIY1|GPTC3_MOUSE	Gpatch3	G patch domain-containing protein 3 OS=Mus musculus OX=10090 GN=Gpatch3 PE=2 SV=1	434	R.C#SGVPEALDGDGQHPR.C	0.935639	1.07387	0.701576	0.966094	0.867289	1.16141	0.683621	0.99303	0.66449	0.587411	1.00475	0.833835	1.01435	0.838325	0.62595
DDX18_319	sp|Q8K363|DDX18_MOUSE	Ddx18	ATP-dependent RNA helicase DDX18 OS=Mus musculus OX=10090 GN=Ddx18 PE=1 SV=1	319	K.NLQC#LVIDEADR.I	0.92243	1.09181	0.722195	0.969548	0.723961	0.835025	1.45005	0.880202	0.888655	0.818861	1.00712	0.845872	0.779493	1.16513	0.853758
TRI25_70	sp|Q61510|TRI25_MOUSE	Trim25	E3 ubiquitin/ISG15 ligase TRIM25 OS=Mus musculus OX=10090 GN=Trim25 PE=1 SV=2	70	K.NTVM*C#AVVEQFLQAEQAR.T	1.0185	0.982163	0.924368	1.35553	0.856418	1.31267	1.00077	1.02851	1.06473	0.768022	1.00033	1.13995	1.08455	1.01464	0.916374
E2AK4_1083	sp|Q9QZ05|E2AK4_MOUSE	Eif2ak4	eIF-2-alpha kinase GCN2 OS=Mus musculus OX=10090 GN=Eif2ak4 PE=1 SV=2	1083	R.HGAVQLC#TPLLLPR.N	1.0083	0.991839	1.06262	1.14137	1.15842	1.58011	1.49105	1.17109	1.28486	1.56581	1.00007	1.10199	1.36927	1.33107	1.42533
GLD2_225	sp|Q91YI6|GLD2_MOUSE	Tent2	Poly(A) RNA polymerase GLD2 OS=Mus musculus OX=10090 GN=Tent2 PE=1 SV=1	225	K.EEPC#FFQVNQK.T	1.02211	0.978829	0.809613	0.779132	1.08109	0.928632	1.16954	1.20655	0.832567	1.10754	1.00047	0.794372	1.00486	1.18804	0.970055
I13R1_115	sp|O09030|I13R1_MOUSE	Il13ra1	Interleukin-13 receptor subunit alpha-1 OS=Mus musculus OX=10090 GN=Il13ra1 PE=2 SV=1	115	K.C#ISPPEGDPESAVTELK.C	0.935359	1.07424	1.05922	1.28562	0.935648	1.05627	1.0486	0.973507	0.980433	1.27965	1.0048	1.17242	0.99596	1.01105	1.13004
BCORL_154	sp|A2AQH4|BCORL_MOUSE	Bcorl1	BCL-6 corepressor-like protein 1 OS=Mus musculus OX=10090 GN=Bcorl1 PE=2 SV=1	154	K.QVDC#SPAGVK.A	1.05413	0.951158	0.862355	0.987523	0.946981	1.07515	1.01974	0.845453	0.93467	0.992065	1.00264	0.924939	1.01107	0.932596	0.963367
UBR1_99	sp|O70481|UBR1_MOUSE	Ubr1	E3 ubiquitin-protein ligase UBR1 OS=Mus musculus OX=10090 GN=Ubr1 PE=1 SV=2	99	K.HSGAFQLC#GK.V	1.04956	0.954906	1.13111	1.07047	1.42554	1.15504	1.05241	1.02403	0.93698	1.00605	1.00224	1.10079	1.29029	1.03822	0.971514
PLXA1_1523	sp|P70206|PLXA1_MOUSE	Plxna1	Plexin-A1 OS=Mus musculus OX=10090 GN=Plxna1 PE=1 SV=1	1523	K.GLNC#DTVTQVK.E	1.03518	0.967133	0.899606	0.881012	1.04706	0.993033	0.984672	0.909472	0.934919	0.928826	1.00116	0.890309	1.02005	0.947072	0.931872
CEIP2_940	sp|Q5FWI3|CEIP2_MOUSE	Cemip2	Cell surface hyaluronidase OS=Mus musculus OX=10090 GN=Cemip2 PE=1 SV=1	940	K.PGPWFEDC#ELDGDK.N	1.05027	0.954319	1.13148	1.86085	0.992795	1.01903	1.15362	1.28624	0.932548	0.932689	1.0023	1.49617	1.00591	1.21993	0.932618
SMG1_2394	sp|Q8BKX6|SMG1_MOUSE	Smg1	Serine/threonine-protein kinase SMG1 OS=Mus musculus OX=10090 GN=Smg1 PE=1 SV=3	2394	R.LSC#EQVLHIM*R.R	1.09709	0.9187	0.854259	0.752466	0.81236	0.858815	0.997762	0.817169	1.13845	0.959133	1.00789	0.803363	0.835587	0.907466	1.04879
PAR16_24	sp|Q7TMM8|PAR16_MOUSE	Parp16	Protein mono-ADP-ribosyltransferase PARP16 OS=Mus musculus OX=10090 GN=Parp16 PE=1 SV=2	24	R.C#SLFASALQSYK.R	1.00851	0.991636	0.901447	1.19039	1.07189	0.928452	0.770216	0.864434	0.775893	0.828876	1.00007	1.04592	1.00017	0.817325	0.802384
TM10C_118	sp|Q3UFY8|TM10C_MOUSE	Trmt10c	tRNA methyltransferase 10 homolog C OS=Mus musculus OX=10090 GN=Trmt10c PE=1 SV=2	118	K.TLM*EC#ASK.S	1.0916	0.922583	1.07295	1.14118	0.859464	0.866379	1.03894	0.973837	0.857021	1.37546	1.00709	1.10707	0.862922	1.00639	1.11624
ZN646_726	sp|Q6NV66|ZN646_MOUSE	Zfp646	Zinc finger protein 646 OS=Mus musculus OX=10090 GN=Zfp646 PE=1 SV=1	726	R.GNEC#VLK.R	0.963612	1.03924	0.889159	1.17289	0.94012	1.09681	1.22043	1.14658	0.815282	0.835741	1.00143	1.03103	1.01846	1.18351	0.825512
CASP8_428	sp|O89110|CASP8_MOUSE	Casp8	Caspase-8 OS=Mus musculus OX=10090 GN=Casp8 PE=1 SV=1	428	R.DPVNGTWYIQSLC#QSLR.E	0.881971	1.1545	0.903954	0.790195	1.12547	0.86386	1.07212	0.71499	1.09672	1.01178	1.01824	0.847074	0.994664	0.893555	1.05425
UBP34_3087	sp|Q6ZQ93|UBP34_MOUSE	Usp34	Ubiquitin carboxyl-terminal hydrolase 34 OS=Mus musculus OX=10090 GN=Usp34 PE=1 SV=3	3087	R.NAC#IDVLK.E	0.985532	1.0149	0.985113	1.16265	1.22734	1.02161	0.901167	1.12921	1.15109	1.06385	1.00022	1.07388	1.12448	1.01519	1.10747
ITPR3_293	sp|P70227|ITPR3_MOUSE	Itpr3	Inositol 1,4,5-trisphosphate receptor type 3 OS=Mus musculus OX=10090 GN=Itpr3 PE=1 SV=3	293	R.QSATSATSSNALWEVEVVHHDPC#R.G	1.02187	0.979049	1.02855	1.06794	0.973536	0.851724	0.820988	1.12712	0.944809	0.919192	1.00046	1.04825	0.91263	0.974053	0.932
TRI56_493	sp|Q80VI1|TRI56_MOUSE	Trim56	E3 ubiquitin-protein ligase TRIM56 OS=Mus musculus OX=10090 GN=Trim56 PE=1 SV=1	493	R.ITGLC#PYGPQEILVADEQNR.V	0.967054	1.03527	0.891921	0.896837	1.00067	1.0596	0.91526	1.00876	0.963073	1.01258	1.00116	0.894379	1.03013	0.96201	0.987827
WDR62_1216	sp|Q3U3T8|WDR62_MOUSE	Wdr62	WD repeat-containing protein 62 OS=Mus musculus OX=10090 GN=Wdr62 PE=1 SV=2	1216	R.EQSISAPSSC#SYLESTTSSHAK.T	0.743274	1.52765	0.929439	0.715983	1.40268	0.939093	0.843511	0.868559	1.14971	1.27664	1.13546	0.822711	1.17089	0.856035	1.21317
AHSA1_301	sp|Q8BK64|AHSA1_MOUSE	Ahsa1	Activator of 90 kDa heat shock protein ATPase homolog 1 OS=Mus musculus OX=10090 GN=Ahsa1 PE=1 SV=2	301	K.NGETELC#M*EGR.G	1.05467	0.950722	0.965747	1.45508	0.987055	1.03079	0.976341	1.09092	0.952175	0.930802	1.00269	1.21042	1.00892	1.03363	0.941489
TP53B_221	sp|P70399|TP53B_MOUSE	Tp53bp1	TP53-binding protein 1 OS=Mus musculus OX=10090 GN=Tp53bp1 PE=1 SV=3	221	K.C#EEQPTEDIAM*IEQPSK.D	0.901526	1.12262	0.992559	1.16195	0.88229	0.957915	0.888101	1.03152	0.809092	0.834791	1.01208	1.07726	0.920103	0.959808	0.821942
A0A338P6N4_1386	tr|A0A338P6N4|A0A338P6N4_MOUSE	Crybg3	Isoform of Q80W49, Beta/gamma crystallin domain-containing protein 3 OS=Mus musculus OX=10090 GN=Crybg3 PE=1 SV=1	1386	R.EIVPYQEC#PDFGSGAGQSASVK.L	0.961979	1.04115	0.735294	0.792453	1.03601	0.872093	0.947653	0.750268	0.837321	1.15005	1.00156	0.763873	0.954053	0.848961	0.993688
PUS7_116	sp|Q91VU7|PUS7_MOUSE	Pus7	Pseudouridylate synthase 7 homolog OS=Mus musculus OX=10090 GN=Pus7 PE=2 SV=2	116	K.HGLTELDVGIC#K.F	0.989767	1.01045	0.960561	1.15375	0.926373	1.063	1.00906	0.953314	0.995089	0.960993	1.00011	1.05715	0.994688	0.981186	0.978041
ADA17_525	sp|Q9Z0F8|ADA17_MOUSE	Adam17	Disintegrin and metalloproteinase domain-containing protein 17 OS=Mus musculus OX=10090 GN=Adam17 PE=1 SV=3	525	K.NC#QFETAQK.K	1.07697	0.933296	1.18516	1.29788	1.04922	0.924093	0.990824	0.974495	1.13015	0.935405	1.00513	1.24152	0.986656	0.982659	1.03278
RRBP1_1327	sp|Q99PL5|RRBP1_MOUSE	Rrbp1	Ribosome-binding protein 1 OS=Mus musculus OX=10090 GN=Rrbp1 PE=1 SV=2	1327	R.EAEETQNSLQAEC#DQYR.T	0.885345	1.14877	0.79409	0.976453	0.884879	0.866615	1.25149	0.941952	0.666998	0.777546	1.01706	0.885272	0.875747	1.09672	0.722272
FRG1_159	sp|P97376|FRG1_MOUSE	Frg1	Protein FRG1 OS=Mus musculus OX=10090 GN=Frg1 PE=1 SV=2	159	R.C#NEAGDIEAK.N	1.00328	0.996746	0.955041	1.26919	0.930238	0.946808	1.07132	1.01837	0.855013	0.989713	1.00001	1.11212	0.938523	1.04485	0.922363
TCAIM_267	sp|Q66JZ4|TCAIM_MOUSE	TCAIM	T-cell activation inhibitor, mitochondrial OS=Mus musculus OX=10090 GN=TCAIM PE=1 SV=1	267	K.GC#TVVFTDR.S	1.11456	0.906794	1.0277	1.03157	0.810741	1.09232	1.25516	1.63602	0.986925	1.21882	1.01068	1.02964	0.951528	1.44559	1.10287
PYRG2_313	sp|P70303|PYRG2_MOUSE	Ctps2	CTP synthase 2 OS=Mus musculus OX=10090 GN=Ctps2 PE=1 SV=1	313	R.DC#YASVFK.A	0.988686	1.01158	1.32655	1.13078	0.930027	0.779909	1.30051	1.09989	0.853137	0.967263	1.00013	1.22867	0.854968	1.2002	0.9102
CJ143_69	sp|Q9CX25|CJ143_MOUSE		Uncharacterized protein C10orf143 homolog OS=Mus musculus OX=10090 PE=4 SV=1	69	R.GLPASQPDC#SQER.L	0.819174	1.28327	0.818536	0.803517	0.935053	0.71594	0.616784	0.716917	0.823023	0.73858	1.05122	0.811026	0.825497	0.66685	0.780802
B2KF50_463	tr|B2KF50|B2KF50_MOUSE	Uhrf1bp1	UHRF1 (ICBP90)-binding protein 1 OS=Mus musculus OX=10090 GN=Uhrf1bp1 PE=1 SV=1	463	R.SSC#LVVR.V	1.06014	0.946321	1.18415	0.971517	1.03428	1.02148	1.10183	1.14192	0.960808	0.97879	1.00323	1.07783	1.02788	1.12187	0.969799
TAF6_341	sp|Q62311|TAF6_MOUSE	Taf6	Transcription initiation factor TFIID subunit 6 OS=Mus musculus OX=10090 GN=Taf6 PE=1 SV=1	341	R.LVAQIC#K.H	1.37332	0.786264	1.85888	1.46531	0.99837	1.04433	1.35061	1.39047	1.03114	1.16334	1.07979	1.66209	1.02135	1.37054	1.09724
ERBIN_464	sp|Q80TH2|ERBIN_MOUSE	Erbin	Erbin OS=Mus musculus OX=10090 GN=Erbin PE=1 SV=3	464	R.AQVAFEC#DEDKDER.E	0.802306	1.32698	0.999468	2.22104	0.832152	0.743864	0.777089	1.20141	1.02009	0.786192	1.06464	1.61025	0.788008	0.989248	0.90314
MED6_45	sp|Q921D4|MED6_MOUSE	Med6	Mediator of RNA polymerase II transcription subunit 6 OS=Mus musculus OX=10090 GN=Med6 PE=1 SV=2	45	R.TC#NNEVVK.M	0.844092	1.22655	0.821013	1.11751	0.765219	0.721308	0.920261	0.858391	0.837984	1.24923	1.03532	0.969259	0.743264	0.889326	1.04361
SMUF1_626	sp|Q9CUN6|SMUF1_MOUSE	Smurf1	E3 ubiquitin-protein ligase SMURF1 OS=Mus musculus OX=10090 GN=Smurf1 PE=1 SV=2	626	K.HC#VADSNIVR.W	1.0432	0.960238	1.11966	0.868432	0.861384	0.886763	1.00523	1.22733	0.987512	0.858816	1.00172	0.994044	0.874074	1.11628	0.923164
GAN_274	sp|Q8CA72|GAN_MOUSE	Gan	Gigaxonin OS=Mus musculus OX=10090 GN=Gan PE=1 SV=2	274	R.GYSEC#IVTIGGEER.V	0.93058	1.08061	0.971377	1.0677	1.04645	1.02094	1.12742	1.15511	1.05968	1.01669	1.0056	1.01954	1.0337	1.14126	1.03818
A2ANY6_1118	tr|A2ANY6|A2ANY6_MOUSE	Mdn1	Midasin OS=Mus musculus OX=10090 GN=Mdn1 PE=1 SV=1	1118	R.INNHEHTDIQEYIGC#YTSDTSGK.L	0.968538	1.03357	1.20542	1.12038	1.13564	1.09704	1.06098	1.14343	0.944759	0.872276	1.00106	1.1629	1.11634	1.1022	0.908517
SUN1_901	sp|Q9D666|SUN1_MOUSE	Sun1	SUN domain-containing protein 1 OS=Mus musculus OX=10090 GN=Sun1 PE=1 SV=2	901	R.VLSNWGHPEYTC#LYR.F	1.02396	0.977137	0.821906	0.877679	0.933523	1.07081	0.873778	0.897717	0.907664	1.1524	1.00055	0.849792	1.00216	0.885747	1.03003
E9PVY8_6603	tr|E9PVY8|E9PVY8_MOUSE	Macf1	Isoform of Q9QXZ0, Microtubule-actin cross-linking factor 1 OS=Mus musculus OX=10090 GN=Macf1 PE=1 SV=2	6603	R.DKWDTVC#GK.S	1.30923	0.808935	0.658835	1.19625	1.165	1.03132	0.972453	1.0635	0.92341	0.898718	1.05908	0.92754	1.09816	1.01798	0.911064
CI114_240	sp|Q3UHX9|CI114_MOUSE	Spout1	Putative methyltransferase C9orf114 homolog OS=Mus musculus OX=10090 GN=Spout1 PE=1 SV=1	240	R.LNQQQLPEC#K.T	1.01112	0.989126	1.07498	1.16829	1.04393	0.947217	0.86577	1.02208	1.2247	1.13414	1.00012	1.12164	0.995571	0.943927	1.17942
CAN5_160	sp|O08688|CAN5_MOUSE	Capn5	Calpain-5 OS=Mus musculus OX=10090 GN=Capn5 PE=1 SV=1	160	K.NEFWC#ALVEK.A	1.00641	0.993669	0.916974	1.25717	0.987009	0.896707	0.992924	1.09622	0.922078	0.960077	1.00004	1.08707	0.941858	1.04457	0.941078
UIF_241	sp|Q91Z49|UIF_MOUSE	Fyttd1	UAP56-interacting factor OS=Mus musculus OX=10090 GN=Fyttd1 PE=1 SV=1	241	R.TSTTNGGILTVSIDNPGAVQC#PVTQK.P	1.00429	0.995742	0.844685	1.25537	0.845558	0.855277	1.04047	0.806934	0.974405	0.875401	1.00002	1.05003	0.850417	0.9237	0.924903
SPB12_417	sp|Q9D7P9|SPB12_MOUSE	Serpinb12	Serpin B12 OS=Mus musculus OX=10090 GN=Serpinb12 PE=2 SV=1	417	R.HNPTQSLLFC#GR.V	0.895215	1.13257	1.12868	1.34181	1.07452	1.33937	1.03574	1.07844	1.39764	1.8973	1.01389	1.23524	1.20695	1.05709	1.64747
ALR_181	sp|P56213|ALR_MOUSE	Gfer	FAD-linked sulfhydryl oxidase ALR OS=Mus musculus OX=10090 GN=Gfer PE=1 SV=2	181	K.LGKPDFDC#SR.V	1.1845	0.865228	0.899435	1.23184	0.829667	0.996004	0.99878	0.985052	0.850089	0.897745	1.02487	1.06564	0.912836	0.991916	0.873917
SMAL1_89	sp|Q8BJL0|SMAL1_MOUSE	Smarcal1	SWI/SNF-related matrix-associated actin-dependent regulator of chromatin subfamily A-like protein 1 OS=Mus musculus OX=10090 GN=Smarcal1 PE=1 SV=1	89	R.C#SQPSPAEETTGLWK.T	0.895936	1.13142	1.16333	0.994555	0.969662	0.93526	0.716648	0.919784	0.810717	1.20841	1.01368	1.07894	0.952461	0.818216	1.00956
LPPRC_951	sp|Q6PB66|LPPRC_MOUSE	Lrpprc	Leucine-rich PPR motif-containing protein, mitochondrial OS=Mus musculus OX=10090 GN=Lrpprc PE=1 SV=2	951	K.LFEC#DRDQM*YYNLLK.L	1.00796	0.992165	0.952314	1.04984	0.954839	0.914379	1.16019	0.976525	1.01471	1.08238	1.00006	1.00108	0.934609	1.06836	1.04854
TRUB2_328	sp|Q91WG3|TRUB2_MOUSE	Trub2	Mitochondrial mRNA pseudouridine synthase Trub2 OS=Mus musculus OX=10090 GN=Trub2 PE=2 SV=1	328	K.DPSSTLELESC#SGQ.-	0.978931	1.022	0.705818	0.804368	0.911644	0.838128	0.82204	0.866951	0.909777	0.958603	1.00046	0.755093	0.874886	0.844495	0.93419
E9PZM7_492	tr|E9PZM7|E9PZM7_MOUSE	Scaf11	SR-related CTD-associated factor 11 OS=Mus musculus OX=10090 GN=Scaf11 PE=1 SV=1	492	K.EFC#ADHDISPDTSLR.G	1.13559	0.893337	1.11978	1.15358	1.23765	0.981696	1.1858	0.809158	0.919675	1.31314	1.01446	1.13668	1.10967	0.997481	1.11641
COQ5_170	sp|Q9CXI0|COQ5_MOUSE	Coq5	2-methoxy-6-polyprenyl-1,4-benzoquinol methylase, mitochondrial OS=Mus musculus OX=10090 GN=Coq5 PE=1 SV=2	170	K.YQNEEDSLGGSLATVC#DINR.E	0.783175	1.38285	1.27154	1.07491	0.810783	1.0392	1.01757	1.25926	1.38899	1.30442	1.08301	1.17323	0.924993	1.13841	1.3467
F8WIJ5_242	tr|F8WIJ5|F8WIJ5_MOUSE	Ddhd1	Isoform of Q80YA3, Phospholipase DDHD1 OS=Mus musculus OX=10090 GN=Ddhd1 PE=1 SV=1	242	R.AAGPEPEMEELVTIEPVC#VR.G	0.939317	1.06907	0.934077	1.22964	1.04244	1.15053	1.71668	1.22068	0.901615	0.967945	1.00419	1.08186	1.09649	1.46868	0.93478
UBR3_1373	sp|Q5U430|UBR3_MOUSE	Ubr3	E3 ubiquitin-protein ligase UBR3 OS=Mus musculus OX=10090 GN=Ubr3 PE=1 SV=3	1373	R.QFANSVLPC#YPGSNVENNLWQR.P	1.05352	0.951657	1.07279	0.762459	0.904563	0.943997	1.22179	0.886894	1.17389	1.07854	1.00259	0.917625	0.92428	1.05434	1.12622
COPA_1057	sp|Q8CIE6|COPA_MOUSE	Copa	Coatomer subunit alpha OS=Mus musculus OX=10090 GN=Copa PE=1 SV=2	1057	K.QEIAEAQQLITIC#R.E	0.95855	1.0452	0.971026	0.933145	0.965639	1.05328	1.13	0.875035	1.05612	0.940708	1.00187	0.952085	1.00946	1.00252	0.998413
KMT2C_1237	sp|Q8BRH4|KMT2C_MOUSE	Kmt2c	Histone-lysine N-methyltransferase 2C OS=Mus musculus OX=10090 GN=Kmt2c PE=1 SV=2	1237	R.EGELMDC#DGKSESSPEREAGDDETK.G	0.842125	1.23073	1.54056	2.60402	1.02656	0.935854	1.53412	1.24183	0.915628	0.912593	1.03643	2.07229	0.981207	1.38797	0.91411
UN45A_535	sp|Q99KD5|UN45A_MOUSE	Unc45a	Protein unc-45 homolog A OS=Mus musculus OX=10090 GN=Unc45a PE=1 SV=2	535	K.WLC#NDQIDAGTR.R	0.968949	1.03311	0.502893	0.92197	0.64803	0.555201	0.681411	0.541852	0.510915	0.634515	1.00103	0.712431	0.601615	0.611632	0.572715
HMCES_265	sp|Q8R1M0|HMCES_MOUSE	Hmces	Abasic site processing protein HMCES OS=Mus musculus OX=10090 GN=Hmces PE=1 SV=1	265	R.NNTPEC#LAPADLLVK.K	0.92286	1.09121	1.02091	1.60385	0.829168	1.387	1.29324	1.34911	1.09402	1.15282	1.00704	1.31238	1.10809	1.32118	1.12342
TM154_162	sp|Q8C4Q9|TM154_MOUSE	Tmem154	Transmembrane protein 154 OS=Mus musculus OX=10090 GN=Tmem154 PE=1 SV=1	162	R.NADYEC#LPTLK.E	1.17227	0.871877	1.04773	0.828363	1.06745	0.968683	0.786705	0.845342	0.917734	0.875804	1.02207	0.938046	1.01807	0.816023	0.896769
GPBL1_127	sp|Q6NZP2|GPBL1_MOUSE	Gpbp1l1	Vasculin-like protein 1 OS=Mus musculus OX=10090 GN=Gpbp1l1 PE=1 SV=1	127	K.GC#AFQEK.T	0.932896	1.07751	0.961518	0.918986	0.768815	0.730253	1.16362	1.08065	1.05778	0.897573	1.0052	0.940252	0.749534	1.12214	0.977677
RSBN1_646	sp|Q80T69|RSBN1_MOUSE	Rsbn1	Lysine-specific demethylase 9 OS=Mus musculus OX=10090 GN=Rsbn1 PE=1 SV=3	646	R.LQLDLHEPPVSQC#VQWVDEAK.L	0.971778	1.02991	0.942612	1.26516	1.03965	0.654454	0.51907	0.952349	1.27703	1.14918	1.00084	1.10389	0.847052	0.73571	1.2131
HIPK2_817	sp|Q9QZR5|HIPK2_MOUSE	Hipk2	Homeodomain-interacting protein kinase 2 OS=Mus musculus OX=10090 GN=Hipk2 PE=1 SV=2	817	R.NVSTC#EVTSSQAISSPQR.S	1.04176	0.961462	0.800852	1.03811	0.806212	1.02106	0.728088	0.973359	0.852765	0.906515	1.00161	0.919481	0.913636	0.850723	0.87964
Q9CY99_93	tr|Q9CY99|Q9CY99_MOUSE	Zfp623	Brain specific protein 5 OS=Mus musculus OX=10090 GN=Zfp623 PE=1 SV=1	93	R.SC#GGGGK.G	1.00398	0.996051	2.05499	1.30194	1.67608	1.0734	1.2186	0.913122	1.4904	1.17599	1.00002	1.67846	1.37474	1.06586	1.33319
CLK1_199	sp|P22518|CLK1_MOUSE	Clk1	Dual specificity protein kinase CLK1 OS=Mus musculus OX=10090 GN=Clk1 PE=1 SV=2	199	R.YC#EAAQSEIQVLEHLNTTDPHSTFR.C	0.981157	1.01958	0.88011	1.23293	1.22618	1.46149	0.832342	0.946323	1.25645	1.09863	1.00037	1.05652	1.34383	0.889332	1.17754
G5E8C2_398	tr|G5E8C2|G5E8C2_MOUSE	Kbtbd7	Kelch repeat and BTB (POZ) domain-containing 7 OS=Mus musculus OX=10090 GN=Kbtbd7 PE=1 SV=1	398	K.TITSSAVC#VSPDHDIYLAAQPR.K	0.95412	1.05052	1.05596	0.884165	1.12784	0.861369	1.29233	0.906987	1.00592	1.24801	1.00232	0.970062	0.994603	1.09966	1.12697
Q3U3X2_13	tr|Q3U3X2|Q3U3X2_MOUSE	Mxi1	Isoform of P50540, Max-interacting protein 1 OS=Mus musculus OX=10090 GN=Mxi1 PE=1 SV=1	13	R.C#EGAGLVPVAPPAMPPAAAAPQPPAQPEEPAGAK.P	1.10935	0.91027	1.01113	1.18977	0.828344	0.789267	0.918795	0.932088	0.784961	0.864337	1.00981	1.10045	0.808805	0.925442	0.824649
GPTC2_187	sp|Q7TQC7|GPTC2_MOUSE	Gpatch2	G patch domain-containing protein 2 OS=Mus musculus OX=10090 GN=Gpatch2 PE=1 SV=2	187	R.TMTQLPEGC#R.D	0.994898	1.00515	1.26623	1.12356	0.911215	1.37324	1.34689	1.10239	1.09482	1.1747	1.00003	1.1949	1.14223	1.22464	1.13476
BIRC6_3302	sp|O88738|BIRC6_MOUSE	Birc6	Baculoviral IAP repeat-containing protein 6 OS=Mus musculus OX=10090 GN=Birc6 PE=1 SV=2	3302	K.AEVASAVC#LR.L	1.00436	0.995678	0.995678	1.15427	0.944948	0.941695	0.911116	1.33364	1.16907	1.02171	1.00002	1.07498	0.943322	1.12238	1.09539
POLK_644	sp|Q9QUG2|POLK_MOUSE	Polk	DNA polymerase kappa OS=Mus musculus OX=10090 GN=Polk PE=1 SV=1	644	R.EQEGVSLEAFNEHVDEC#LDGPSTSENSK.I	0.86313	1.18846	0.622873	0.71904	0.719825	0.822722	0.765389	0.745054	0.921034	0.884564	1.02579	0.670957	0.771273	0.755221	0.902799
Z518A_809	sp|B2RRF6|Z518A_MOUSE	Znf518a	Zinc finger protein 518A OS=Mus musculus OX=10090 GN=Znf518a PE=2 SV=1	809	K.NLPFDC#DQTLK.K	1.0739	0.935619	1.1616	1.03643	0.84835	1.2649	1.36012	1.21545	1.07562	1.01058	1.00476	1.09902	1.05663	1.28779	1.0431
MYSM1_504	sp|Q69Z66|MYSM1_MOUSE	Mysm1	Deubiquitinase MYSM1 OS=Mus musculus OX=10090 GN=Mysm1 PE=1 SV=2	504	R.DPWGNWC#DAK.D	0.892206	1.13742	0.960714	1.18895	1.88441	1.35859	0.593491	0.67673	0.841941	1.13263	1.01481	1.07483	1.6215	0.635111	0.987286
RIF1_1779	sp|Q6PR54|RIF1_MOUSE	Rif1	Telomere-associated protein RIF1 OS=Mus musculus OX=10090 GN=Rif1 PE=1 SV=2	1779	K.EENC#TTGDSVK.S	1.10914	0.910412	1.07736	1.0493	1.04881	0.840537	0.866027	1.30783	0.910779	1.02545	1.00978	1.06333	0.944676	1.08693	0.968117
AASD1_266	sp|Q3THG9|AASD1_MOUSE	Aarsd1	Alanyl-tRNA editing protein Aarsd1 OS=Mus musculus OX=10090 GN=Aarsd1 PE=1 SV=2	266	K.C#GVEDHVEAVK.K	0.941307	1.0665	0.804304	1.07076	0.962275	0.863421	0.95541	1.04786	0.961815	0.859726	1.0039	0.937533	0.912848	1.00164	0.91077
F234B_226	sp|Q8BYI8|F234B_MOUSE	Fam234b	Protein FAM234B OS=Mus musculus OX=10090 GN=Fam234b PE=1 SV=1	226	K.TIC#LVTGTR.K	0.955806	1.04848	1.13568	0.847202	0.800828	0.92092	0.824142	0.843099	1.05292	1.03569	1.00214	0.991442	0.860874	0.833621	1.04431
SMCA5_890	sp|Q91ZW3|SMCA5_MOUSE	Smarca5	SWI/SNF-related matrix-associated actin-dependent regulator of chromatin subfamily A member 5 OS=Mus musculus OX=10090 GN=Smarca5 PE=1 SV=1	890	R.C#NELQDIEK.I	1.05674	0.949046	0.942758	1.13038	1.02233	1.04787	1.18633	0.997471	1.00667	0.976246	1.00289	1.03657	1.0351	1.0919	0.991459
UBA6_63	sp|Q8C7R4|UBA6_MOUSE	Uba6	Ubiquitin-like modifier-activating enzyme 6 OS=Mus musculus OX=10090 GN=Uba6 PE=1 SV=1	63	K.SC#VFLSGMGGLGVEIAK.N	0.950104	1.05543	0.987944	0.943223	1.20307	0.996856	0.907993	0.854181	0.976567	1.13421	1.00277	0.965583	1.09996	0.881087	1.05539
IER5_212	sp|O89113|IER5_MOUSE	Ier5	Immediate early response gene 5 protein OS=Mus musculus OX=10090 GN=Ier5 PE=2 SV=1	212	R.ASC#SAPGSTPLK.K	0.927447	1.08487	0.94081	1.15598	0.910667	1.0477	1.07473	1.0338	1.18956	1.29614	1.00616	1.0484	0.979184	1.05427	1.24285
RECQ5_428	sp|Q8VID5|RECQ5_MOUSE	Recql5	ATP-dependent DNA helicase Q5 OS=Mus musculus OX=10090 GN=Recql5 PE=1 SV=1	428	K.YFGDAPPAC#AK.G	1.05427	0.951042	0.589286	0.770681	0.924713	0.841733	1.06576	1.03671	0.636385	0.8181	1.00266	0.679983	0.883223	1.05124	0.727243
E9Q9M8_367	tr|E9Q9M8|E9Q9M8_MOUSE	Pwwp2b	PWWP domain-containing 2B OS=Mus musculus OX=10090 GN=Pwwp2b PE=4 SV=1	367	R.AELVEELNGC#PR.G	0.9221	1.09228	0.95419	1.29807	1.2521	0.782925	0.95419	0.924003	0.957591	1.26626	1.00719	1.12613	1.01751	0.939097	1.11192
RENT1_526	sp|Q9EPU0|RENT1_MOUSE	Upf1	Regulator of nonsense transcripts 1 OS=Mus musculus OX=10090 GN=Upf1 PE=1 SV=2	526	R.QGNGPVLVC#APSNIAVDQLTEK.I	1.00466	0.995383	1.06815	1.13848	1.05905	1.11153	1.02474	1.06107	0.933298	1.07544	1.00002	1.10332	1.08529	1.0429	1.00437
Q8CFU0_285	tr|Q8CFU0|Q8CFU0_MOUSE	Tmem198b	Transmembrane protein 198b OS=Mus musculus OX=10090 GN=Tmem198b PE=2 SV=1	285	R.NSSGTGLC#GGSYR.N	0.946166	1.06033	0.798898	1.35937	1.147	0.963989	1.41119	1.34467	1.02594	1.07341	1.00325	1.07914	1.05549	1.37793	1.04968
Q3UKR0_433	tr|Q3UKR0|Q3UKR0_MOUSE	Daxx	Isoform of O35613, Daxx OS=Mus musculus OX=10090 GN=Daxx PE=1 SV=1	433	K.ASSESGEGPSGM*ASQEC#PTTSK.A	0.87491	1.16683	0.901736	0.790479	1.05946	0.782121	0.74037	0.949805	0.8586	1.01455	1.02087	0.846108	0.920791	0.845088	0.936574
MTRFR_84	sp|Q80VP5|MTRFR_MOUSE	Mtrfr	Mitochondrial translation release factor in rescue OS=Mus musculus OX=10090 GN=Mtrfr PE=1 SV=1	84	K.TSNC#VVLK.H	0.919078	1.09655	1.26207	1.23681	0.946463	1.00838	1.21863	1.01274	1.00229	1.07132	1.00781	1.24944	0.977422	1.11568	1.0368
TXND9_94	sp|Q9CQ79|TXND9_MOUSE	Txndc9	Thioredoxin domain-containing protein 9 OS=Mus musculus OX=10090 GN=Txndc9 PE=1 SV=1	94	K.VVC#HFYR.D	1.04593	0.957936	1.06817	0.810631	0.990719	1.45238	1.30781	0.836845	0.801502	0.945736	1.00193	0.939399	1.22155	1.07233	0.873619
UBP3_98	sp|Q91W36|UBP3_MOUSE	Usp3	Ubiquitin carboxyl-terminal hydrolase 3 OS=Mus musculus OX=10090 GN=Usp3 PE=2 SV=1	98	R.C#DDFVVNDTK.L	1.04142	0.961751	1.01439	1.91926	0.866622	1.01075	1.26164	1.05181	0.973505	0.946743	1.00158	1.46682	0.938687	1.15672	0.960124
Q8C8K6_559	tr|Q8C8K6|Q8C8K6_MOUSE	Atxn7l2	Ataxin 7-like 2 OS=Mus musculus OX=10090 GN=Atxn7l2 PE=1 SV=1	559	K.RTC#ILEPAGK.G	1.11408	0.907116	1.26188	0.999269	0.959305	1.08598	1.09555	1.08641	1.14223	0.992379	1.0106	1.13058	1.02264	1.09098	1.0673
ITAM_505	sp|P05555|ITAM_MOUSE	Itgam	Integrin alpha-M OS=Mus musculus OX=10090 GN=Itgam PE=1 SV=2	505	R.WQC#EALLHGDQGHPWGR.F	1.11347	0.907521	1.11146	1.04411	1.2126	1.5365	1.1045	1.29619	1.07846	1.2336	1.01049	1.07779	1.37455	1.20034	1.15603
JAK2_866	sp|Q62120|JAK2_MOUSE	Jak2	Tyrosine-protein kinase JAK2 OS=Mus musculus OX=10090 GN=Jak2 PE=1 SV=3	866	K.GNFGSVEMC#R.Y	0.883472	1.15194	1.05753	1.2132	1.02693	1.2775	1.14883	1.25986	1.25615	1.75481	1.01771	1.13537	1.15221	1.20435	1.50548
HERC2_2588	sp|Q4U2R1|HERC2_MOUSE	Herc2	E3 ubiquitin-protein ligase HERC2 OS=Mus musculus OX=10090 GN=Herc2 PE=1 SV=3	2588	R.TYEEVC#EGDVGK.V	1.05044	0.954179	0.775234	1.07124	0.847293	0.927161	1.25873	0.946198	0.763109	0.902284	1.00231	0.923239	0.887227	1.10246	0.832697
OGG1_241	sp|O08760|OGG1_MOUSE	Ogg1	N-glycosylase/DNA lyase OS=Mus musculus OX=10090 GN=Ogg1 PE=1 SV=2	241	K.ALC#TLPGVGAK.V	0.903027	1.12031	1.3103	1.13307	1.17959	1.52757	1.2235	1.1485	1.06816	0.836785	1.01167	1.22169	1.35358	1.186	0.952474
NUP50_331	sp|Q9JIH2|NUP50_MOUSE	Nup50	Nuclear pore complex protein Nup50 OS=Mus musculus OX=10090 GN=Nup50 PE=1 SV=3	331	K.ASESPAGGGSSEC#R.D	1.03388	0.968267	1.06155	1.08577	1.28927	0.89541	1.22554	1.54746	1.27682	0.990017	1.00108	1.07366	1.09234	1.3865	1.13342
IQGA1_320	sp|Q9JKF1|IQGA1_MOUSE	Iqgap1	Ras GTPase-activating-like protein IQGAP1 OS=Mus musculus OX=10090 GN=Iqgap1 PE=1 SV=2	320	K.VNTSSALANISLALEQGC#AVTLLK.A	1.00655	0.993534	0.962824	1.42636	1.11031	0.903213	1.39023	1.36229	0.891338	1.06911	1.00004	1.19459	1.00676	1.37626	0.980224
E9Q3P4_1035	tr|E9Q3P4|E9Q3P4_MOUSE	Cenpf	Centromere protein F OS=Mus musculus OX=10090 GN=Cenpf PE=1 SV=1	1035	R.C#EETEAVLEDLR.G	0.989621	1.0106	0.87527	1.17294	0.805666	0.752553	1.621	0.839896	0.753253	0.707243	1.00011	1.0241	0.77911	1.23045	0.730248
RTEL1_1030	sp|Q0VGM9|RTEL1_MOUSE	Rtel1	Regulator of telomere elongation helicase 1 OS=Mus musculus OX=10090 GN=Rtel1 PE=1 SV=2	1030	K.VGC#AVEK.P	0.918765	1.09699	0.907118	1.29291	1.19416	0.904912	1.04347	0.947301	0.866558	0.795425	1.00788	1.10002	1.04954	0.995384	0.830992
GLNA_269	sp|P15105|GLNA_MOUSE	Glul	Glutamine synthetase OS=Mus musculus OX=10090 GN=Glul PE=1 SV=6	269	K.C#IEEAIDK.L	0.90767	1.11324	1.10886	1.2235	1.10106	1.15572	1.10929	0.921027	1.05883	1.2088	1.01046	1.16618	1.12839	1.01516	1.13382
MBNL1_19	sp|Q9JKP5|MBNL1_MOUSE	Mbnl1	Muscleblind-like protein 1 OS=Mus musculus OX=10090 GN=Mbnl1 PE=1 SV=1	19	K.WLTLEVC#R.Q	1.03875	0.964035	1.00452	1.07456	0.89621	1.064	1.00231	0.834415	1.00012	0.947169	1.00139	1.03954	0.980107	0.918365	0.973645
FES_689	sp|P16879|FES_MOUSE	Fes	Tyrosine-protein kinase Fes/Fps OS=Mus musculus OX=10090 GN=Fes PE=1 SV=2	689	R.NC#LVTEK.N	0.93119	1.07979	0.927528	0.827984	0.932768	1.25171	1.04626	0.87124	0.969466	1.44444	1.00549	0.877756	1.09224	0.958751	1.20696
BIG3_578	sp|Q3UGY8|BIG3_MOUSE	Arfgef3	Brefeldin A-inhibited guanine nucleotide-exchange protein 3 OS=Mus musculus OX=10090 GN=Arfgef3 PE=1 SV=1	578	R.SHTVPYPDITNFLSVDC#R.T	1.0621	0.944761	1.02105	0.815634	1.07532	1.08149	0.793173	0.972222	0.884894	0.916575	1.00343	0.918341	1.0784	0.882697	0.900734
HMCES_118	sp|Q8R1M0|HMCES_MOUSE	Hmces	Abasic site processing protein HMCES OS=Mus musculus OX=10090 GN=Hmces PE=1 SV=1	118	R.C#VVLADGFYEWQR.C	1.00717	0.992936	0.713078	0.913357	0.743243	0.909418	0.910072	0.771341	0.754323	0.80522	1.00005	0.813218	0.82633	0.840707	0.779771
KANK2_825	sp|Q8BX02|KANK2_MOUSE	Kank2	KN motif and ankyrin repeat domain-containing protein 2 OS=Mus musculus OX=10090 GN=Kank2 PE=1 SV=1	825	K.C#SFAPMSDYESPASSSAEE.-	1.10677	0.912016	0.91609	1.23823	1.01103	0.974638	0.93755	0.964328	1.01178	1.05947	1.00939	1.07716	0.992833	0.950939	1.03562
GPAT1_598	sp|Q61586|GPAT1_MOUSE	Gpam	Glycerol-3-phosphate acyltransferase 1, mitochondrial OS=Mus musculus OX=10090 GN=Gpam PE=1 SV=2	598	R.C#SGGSAGGLGNLISQEQLVR.K	0.987435	1.01289	0.845361	1.30069	0.92451	0.926099	0.917985	0.968919	0.813282	0.769953	1.00016	1.07303	0.925304	0.943452	0.791617
RENT2_753	sp|A2AT37|RENT2_MOUSE	Upf2	Regulator of nonsense transcripts 2 OS=Mus musculus OX=10090 GN=Upf2 PE=1 SV=1	753	R.YVTMVENAYYYC#NPPPAEK.T	1.01585	0.984634	1.21429	0.813477	1.05044	0.897146	0.894257	1.38718	0.907407	1.11587	1.00024	1.01388	0.973794	1.14072	1.01164
MET17_217	sp|Q3U2U7|MET17_MOUSE	Mettl17	Methyltransferase-like protein 17, mitochondrial OS=Mus musculus OX=10090 GN=Mettl17 PE=1 SV=2	217	R.EYVC#VDSSAAMLGLAEK.L	1.1127	0.908033	0.74856	0.699238	0.762091	0.691183	0.882852	0.705563	0.833779	0.97561	1.01036	0.723899	0.726637	0.794208	0.904694
TOP3B_522	sp|Q9Z321|TOP3B_MOUSE	Top3b	DNA topoisomerase 3-beta-1 OS=Mus musculus OX=10090 GN=Top3b PE=1 SV=1	522	K.HGIGTDASIPVHINNIC#QR.N	0.983284	1.01729	0.781287	1.0884	0.974595	1.11032	0.911501	1.07514	0.810968	1.46082	1.00029	0.934846	1.04246	0.993322	1.13589
CDK12_1005	sp|Q14AX6|CDK12_MOUSE	Cdk12	Cyclin-dependent kinase 12 OS=Mus musculus OX=10090 GN=Cdk12 PE=1 SV=2	1005	R.C#TAEQTLQSDFLK.D	0.837902	1.23986	0.992938	1.23117	1.18683	1.22759	1.80565	1.24941	1.24425	1.26667	1.03888	1.11206	1.20721	1.52753	1.25546
MD2BP_223	sp|Q9DCX1|MD2BP_MOUSE	Mad2l1bp	MAD2L1-binding protein OS=Mus musculus OX=10090 GN=Mad2l1bp PE=1 SV=2	223	R.DC#GEDWFQPK.L	1.05128	0.953492	0.869315	1.5114	0.846665	0.822242	0.996779	0.998924	0.734184	0.851993	1.00238	1.19036	0.834453	0.997852	0.793089
Q8CEI3_111	tr|Q8CEI3|Q8CEI3_MOUSE	Ccdc28a	Coiled-coil domain-containing 28A OS=Mus musculus OX=10090 GN=Ccdc28a PE=1 SV=1	111	K.LQAFGNEC#SIEQMEHVR.G	1.07412	0.935447	0.973483	1.06787	0.98863	0.934389	0.938636	0.884368	0.811794	1.03639	1.00478	1.02068	0.961509	0.911502	0.92409
SMC1A_1115	sp|Q9CU62|SMC1A_MOUSE	Smc1a	Structural maintenance of chromosomes protein 1A OS=Mus musculus OX=10090 GN=Smc1a PE=1 SV=4	1115	R.NSSAQAFLGPENPEEPYLDGINYNC#VAPGK.R	1.03877	0.964019	1.01496	1.23643	0.935544	0.911473	1.01929	1.12821	0.915136	1.09364	1.00139	1.12569	0.923509	1.07375	1.00439
USP9X_1251	sp|P70398|USP9X_MOUSE	Usp9x	Probable ubiquitin carboxyl-terminal hydrolase FAF-X OS=Mus musculus OX=10090 GN=Usp9x PE=1 SV=2	1251	K.IIWTSGC#GGLQLVFSPNEEVTK.I	0.972493	1.02911	0.877198	0.984144	1.00468	0.919355	1.33127	0.967775	0.88723	1.07921	1.0008	0.930671	0.962016	1.14952	0.983221
PDC6I_691	sp|Q9WU78|PDC6I_MOUSE	Pdcd6ip	Programmed cell death 6-interacting protein OS=Mus musculus OX=10090 GN=Pdcd6ip PE=1 SV=3	691	K.C#SDIVFAR.K	1.04096	0.96214	1.19621	1.07897	1.05726	1.09381	1.00084	1.09342	1.01877	0.959263	1.00155	1.13759	1.07554	1.04713	0.989016
ITB1_64	sp|P09055|ITB1_MOUSE	Itgb1	Integrin beta-1 OS=Mus musculus OX=10090 GN=Itgb1 PE=1 SV=1	64	R.C#DDLEALK.K	0.913523	1.10456	1.11146	1.47229	1.10217	0.916581	1.18076	1.3531	0.951617	0.839821	1.00904	1.29187	1.00937	1.26693	0.895719
S12A7_762	sp|Q9WVL3|S12A7_MOUSE	Slc12a7	Solute carrier family 12 member 7 OS=Mus musculus OX=10090 GN=Slc12a7 PE=1 SV=1	762	K.GFC#QLVVSSNLR.D	0.902581	1.12099	0.850811	0.879868	0.99156	1.11334	1.22784	1.1563	0.947419	1.13048	1.01179	0.86534	1.05245	1.19207	1.03895
PKHM3_618	sp|Q8BM47|PKHM3_MOUSE	Plekhm3	Pleckstrin homology domain-containing family M member 3 OS=Mus musculus OX=10090 GN=Plekhm3 PE=1 SV=1	618	R.AYLFSC#R.A	0.829296	1.2592	0.825298	0.93359	0.759395	0.90739	0.917981	0.903446	0.888821	0.79726	1.04425	0.879444	0.833392	0.910714	0.843041
Q8C898_168	tr|Q8C898|Q8C898_MOUSE	C130026I21Rik	RIKEN cDNA C130026I21 gene OS=Mus musculus OX=10090 GN=C130026I21Rik PE=1 SV=1	168	K.TNDEQAEEMLSLPQC#NGGEGSSSCEQTCDEQEPQDDLPSSLR.Q	0.930314	1.08097	0.927083	1.0373	0.877135	0.877135	0.810565	0.957676	0.821538	1.79677	1.00564	0.98219	0.877135	0.88412	1.30915
UBE3C_622	sp|Q80U95|UBE3C_MOUSE	Ube3c	Ubiquitin-protein ligase E3C OS=Mus musculus OX=10090 GN=Ube3c PE=1 SV=2	622	R.NFC#PPNHWLSEQEDIK.A	0.943103	1.0642	0.81842	1.23435	1.057	0.994125	1.18293	1.07548	0.828776	1.02189	1.00365	1.02638	1.02556	1.1292	0.925334
DHX34_630	sp|Q9DBV3|DHX34_MOUSE	Dhx34	Probable ATP-dependent RNA helicase DHX34 OS=Mus musculus OX=10090 GN=Dhx34 PE=1 SV=2	630	R.SAQSNLDC#ATAR.R	0.990929	1.00924	0.875321	1.05526	0.920769	0.888997	0.878135	1.016	1.11652	0.962297	1.00008	0.965288	0.904883	0.947066	1.03941
Q6NXL1_723	tr|Q6NXL1|Q6NXL1_MOUSE	Sec24d	Sec24-related gene family, member D (S. cerevisiae) OS=Mus musculus OX=10090 GN=Sec24d PE=1 SV=1	723	R.ATDFFGGIFMNNTTDVEMAAIDC#DK.A	0.932945	1.07744	0.8131	0.937805	0.829971	0.923077	0.909665	0.916322	0.79624	0.895801	1.00519	0.875453	0.876524	0.912994	0.84602
PHLP1_984	sp|Q8CHE4|PHLP1_MOUSE	Phlpp1	PH domain leucine-rich repeat-containing protein phosphatase 1 OS=Mus musculus OX=10090 GN=Phlpp1 PE=1 SV=2	984	K.C#VPLLTGHPR.L	0.883257	1.1523	0.934713	0.914145	1.08209	0.947272	0.814316	1.03862	0.946886	0.85596	1.01778	0.924429	1.01468	0.926466	0.901423
CYTSA_79	sp|Q2KN98|CYTSA_MOUSE	Specc1l	Cytospin-A OS=Mus musculus OX=10090 GN=Specc1l PE=1 SV=1	79	K.STC#SSAAPSAPAPAMTISENK.S	1.00954	0.990642	0.829405	0.959406	0.909925	0.796472	0.890122	0.792065	0.83457	0.790177	1.00009	0.894405	0.853198	0.841093	0.812373
HNRPK_184	sp|P61979|HNRPK_MOUSE	Hnrnpk	Heterogeneous nuclear ribonucleoprotein K OS=Mus musculus OX=10090 GN=Hnrnpk PE=1 SV=1	184	K.LFQEC#C#PHSTDR.V	0.955128	1.0493	0.961601	1.08799	0.990362	0.920321	0.976729	1.12964	1.12922	1.25791	1.00221	1.02479	0.955342	1.05319	1.19357
GPTC8_790	sp|A2A6A1|GPTC8_MOUSE	Gpatch8	G patch domain-containing protein 8 OS=Mus musculus OX=10090 GN=Gpatch8 PE=1 SV=1	790	K.GEPPTSSC#QR.R	0.969917	1.03201	1.0163	1.64613	0.671213	1.01741	0.818739	0.947315	0.92666	0.785714	1.00096	1.33122	0.844312	0.883027	0.856187
E9Q048_443	tr|E9Q048|E9Q048_MOUSE	Ermard	ER membrane-associated RNA degradation OS=Mus musculus OX=10090 GN=Ermard PE=1 SV=1	443	K.QVLSC#ER.S	0.921759	1.09276	0.862111	1.13949	0.819018	1.05203	0.981749	0.97138	1.07301	1.071	1.00726	1.0008	0.935524	0.976565	1.07201
UXS1_242	sp|Q91XL3|UXS1_MOUSE	Uxs1	UDP-glucuronic acid decarboxylase 1 OS=Mus musculus OX=10090 GN=Uxs1 PE=1 SV=1	242	R.VAETMC#YAYM*K.Q	0.97106	1.03072	0.984536	0.882844	0.936981	0.862003	0.903402	0.983366	0.945365	0.899801	1.00089	0.93369	0.899492	0.943384	0.922583
E9QNN1_581	tr|E9QNN1|E9QNN1_MOUSE	Dhx9	Isoform of O70133, DEAH box protein 9 OS=Mus musculus OX=10090 GN=Dhx9 PE=1 SV=1	581	R.TFPVQEYFLEDC#IQMTQFIPPPK.D	0.904227	1.11846	1.05725	0.964539	1.19139	0.543803	0.949212	0.944478	1.05095	0.838607	1.01135	1.01089	0.867598	0.946845	0.944781
CAN5_495	sp|O08688|CAN5_MOUSE	Capn5	Calpain-5 OS=Mus musculus OX=10090 GN=Capn5 PE=1 SV=1	495	R.VFTDVPSNC#R.E	1.15517	0.881579	0.944266	1.07356	1.22425	1.46813	1.14619	1.03149	0.932911	1.15517	1.01838	1.00891	1.34619	1.08884	1.04404
CSK2B_114	sp|P67871|CSK2B_MOUSE	Csnk2b	Casein kinase II subunit beta OS=Mus musculus OX=10090 GN=Csnk2b PE=1 SV=1	114	R.VYC#ENQPM*LPIGLSDIPGEAM*VK.L	1.14933	0.885014	1.03645	1.23234	1.04634	0.981464	1.28225	1.25552	0.899795	0.89092	1.01717	1.1344	1.0139	1.26889	0.895357
GCR_479	sp|P06537|GCR_MOUSE	Nr3c1	Glucocorticoid receptor OS=Mus musculus OX=10090 GN=Nr3c1 PE=1 SV=2	479	R.NDC#IIDK.I	1.0135	0.986855	1.20659	1.52869	0.855515	0.944444	0.981393	0.878009	0.92176	0.936021	1.00018	1.36764	0.89998	0.929701	0.928891
ZN654_461	sp|Q9DAU9|ZN654_MOUSE	Znf654	Zinc finger protein 654 OS=Mus musculus OX=10090 GN=Znf654 PE=1 SV=3	461	K.NC#VALLR.D	1.04648	0.957472	0.788814	0.86378	1.13401	0.865914	0.994327	0.981993	0.887523	0.923946	1.00198	0.826297	0.999962	0.98816	0.905734
ORC3-2_520	sp|Q9JK30-2|ORC3-2_MOUSE	Orc3	Isoform of Q9JK30, Isoform 2 of Origin recognition complex subunit 3 OS=Mus musculus OX=10090 GN=Orc3 PE=1 SV=1	520	K.EEEDAC#GSQPK.G	1.0675	0.940525	1.08622	1.85668	1.15168	0.837779	0.968737	1.05717	1.31857	1.05717	1.00401	1.47145	0.994731	1.01295	1.18787
HJURP_459	sp|Q6PG16|HJURP_MOUSE	Hjurp	Holliday junction recognition protein OS=Mus musculus OX=10090 GN=Hjurp PE=1 SV=1	459	R.QDVETC#R.P	1.06501	0.942468	1.24417	1.14852	1.31007	1.13182	0.981087	1.04975	1.07051	1.14888	1.00374	1.19635	1.22094	1.01542	1.10969
TGFR2_241	sp|Q62312|TGFR2_MOUSE	Tgfbr2	TGF-beta receptor type-2 OS=Mus musculus OX=10090 GN=Tgfbr2 PE=1 SV=1	241	K.LMDFSDNC#AIILEDDR.S	0.865953	1.18315	1.22431	0.932647	0.79569	0.982266	1.06707	1.10085	0.870236	1.04837	1.02455	1.07848	0.888978	1.08396	0.959303
E9PVY8_2141	tr|E9PVY8|E9PVY8_MOUSE	Macf1	Isoform of Q9QXZ0, Microtubule-actin cross-linking factor 1 OS=Mus musculus OX=10090 GN=Macf1 PE=1 SV=2	2141	R.KEEQAETLREENISGDPLLVEC#PEESEGK.D	1.13719	0.89235	1.30863	1.29353	1.02914	1.18474	0.915808	0.963378	1.00155	1.06222	1.01477	1.30108	1.10694	0.939593	1.03189
DDX18_138	sp|Q8K363|DDX18_MOUSE	Ddx18	ATP-dependent RNA helicase DDX18 OS=Mus musculus OX=10090 GN=Ddx18 PE=1 SV=1	138	K.TEESAEAC#EEPEDDVK.K	1.0244	0.976734	0.835119	1.7492	1.15046	0.851902	0.881308	0.945022	0.701591	0.927949	1.00057	1.29216	1.00118	0.913165	0.81477
H7BX60_391	tr|H7BX60|H7BX60_MOUSE	Pot1b	Protection of telomeres protein 1 OS=Mus musculus OX=10090 GN=Pot1b PE=1 SV=1	391	K.C#HLLQEIPSEENVDK.I	0.985589	1.01484	0.894802	1.33517	1.0266	0.990186	1.21686	1.02114	0.896534	0.949408	1.00021	1.11498	1.00839	1.119	0.922971
DCTP1_110	sp|Q9QY93|DCTP1_MOUSE	Dctpp1	dCTP pyrophosphatase 1 OS=Mus musculus OX=10090 GN=Dctpp1 PE=1 SV=1	110	R.C#HVDLPQAVISK.M	0.965649	1.03689	1.04287	0.978864	0.902436	0.737357	1.00061	0.749068	0.791178	0.602155	1.00127	1.01087	0.819897	0.874841	0.696667
E9Q4Y4_753	tr|E9Q4Y4|E9Q4Y4_MOUSE	Cep192	Centrosomal protein 192 OS=Mus musculus OX=10090 GN=Cep192 PE=1 SV=1	753	K.PFQDDGTQEDC#PNISHVLLNDLEK.S	1.01685	0.983703	0.891018	1.33318	0.948195	1.14858	0.8571	1.04686	0.84234	0.770087	1.00027	1.1121	1.04839	0.951982	0.806213
TRI27_96	sp|Q62158|TRI27_MOUSE	Trim27	Zinc finger protein RFP OS=Mus musculus OX=10090 GN=Trim27 PE=1 SV=2	96	R.TERPSGPGGEM*GVC#EK.H	1.00708	0.993021	1.04607	1.42638	1.11589	0.954105	1.01732	1.17832	0.940649	0.872581	1.00005	1.23622	1.035	1.09782	0.906615
MAVS_79	sp|Q8VCF0|MAVS_MOUSE	Mavs	Mitochondrial antiviral-signaling protein OS=Mus musculus OX=10090 GN=Mavs PE=1 SV=1	79	R.ALQIC#ELPGLADQVTR.V	0.993998	1.00608	1.03242	0.954192	1.09397	0.900489	1.07167	0.969413	1.01502	0.974404	1.00004	0.993305	0.997231	1.02054	0.994711
RA51B_185	sp|O35719|RA51B_MOUSE	Rad51b	DNA repair protein RAD51 homolog 2 OS=Mus musculus OX=10090 GN=Rad51b PE=2 SV=2	185	R.ELTC#EGLLQR.L	0.894609	1.13354	1.46858	1.05835	0.864773	1.30772	1.20603	0.895575	0.911312	1.02249	1.01407	1.26347	1.08625	1.0508	0.966901
UBP10_93	sp|P52479|UBP10_MOUSE	Usp10	Ubiquitin carboxyl-terminal hydrolase 10 OS=Mus musculus OX=10090 GN=Usp10 PE=1 SV=3	93	R.IEFGVDEVIEPSEGLPPTPSYSISSTLNPQAPEFILGC#TTSK.K	1.08712	0.925809	0.804527	1.1087	1.02805	0.71831	1.14327	0.885283	0.73913	1.03076	1.00646	0.956611	0.873178	1.01428	0.884943
SGF29_145	sp|Q9DA08|SGF29_MOUSE	Sgf29	SAGA-associated factor 29 OS=Mus musculus OX=10090 GN=Sgf29 PE=2 SV=1	145	K.PGDKPPPLC#GAIPASGDYVAK.P	0.944927	1.06189	0.951669	1.27505	0.868333	0.803849	0.850123	1.22628	0.917869	0.829156	1.00341	1.11336	0.836091	1.0382	0.873512
RNZ2_79	sp|Q80Y81|RNZ2_MOUSE	Elac2	Zinc phosphodiesterase ELAC protein 2 OS=Mus musculus OX=10090 GN=Elac2 PE=1 SV=1	79	R.YLFNC#GEGVQR.L	0.982765	1.01785	0.8958	1.05235	1.10152	1.07689	1.08463	1.05853	0.964612	0.940108	1.00031	0.974077	1.08921	1.07158	0.95236
ADNP2_220	sp|Q8CHC8|ADNP2_MOUSE	Adnp2	Activity-dependent neuroprotector homeobox protein 2 OS=Mus musculus OX=10090 GN=Adnp2 PE=2 SV=2	220	K.C#SAIASSQDALMYHILTSDAHR.D	0.941604	1.06612	1.11446	1.15361	1.16548	1.08356	1.18834	0.926202	1.03817	0.970954	1.00386	1.13403	1.12452	1.05727	1.00456
TRBM_479	sp|P15306|TRBM_MOUSE	Thbd	Thrombomodulin OS=Mus musculus OX=10090 GN=Thbd PE=1 SV=1	479	K.DC#DPIPVR.E	0.938011	1.07076	0.979026	0.940253	0.945742	1.08725	0.960586	0.932295	0.969377	0.876791	1.00439	0.959639	1.0165	0.946441	0.923084
CC117_256	sp|Q6PB51|CC117_MOUSE	Ccdc117	Coiled-coil domain-containing protein 117 OS=Mus musculus OX=10090 GN=Ccdc117 PE=1 SV=1	256	R.TEGLLEPQC#ADAPLYR.S	1.07987	0.931128	0.990032	1.23621	0.958689	0.933556	0.991244	0.93393	0.919089	0.935901	1.0055	1.11312	0.946122	0.962587	0.927495
DOC10_936	sp|Q8BZN6|DOC10_MOUSE	Dock10	Dedicator of cytokinesis protein 10 OS=Mus musculus OX=10090 GN=Dock10 PE=1 SV=3	936	K.C#HEEQLDHSVQSYIK.F	0.978319	1.02266	0.987815	1.29445	0.910701	0.988019	1.1059	1.02464	0.921758	1.18216	1.00049	1.14113	0.94936	1.06527	1.05196
A2APR8_416	tr|A2APR8|A2APR8_MOUSE	Bub1	Isoform of O08901, Mitotic checkpoint serine/threonine-protein kinase BUB1 OS=Mus musculus OX=10090 GN=Bub1 PE=1 SV=1	416	K.EVC#ETNK.V	1.05194	0.952948	0.930847	1.15845	0.99593	0.885961	1.04273	1.06093	0.946091	0.841371	1.00244	1.04465	0.940946	1.05183	0.893731
SCMC2_203	sp|A2ASZ8|SCMC2_MOUSE	Slc25a25	Calcium-binding mitochondrial carrier protein SCaMC-2 OS=Mus musculus OX=10090 GN=Slc25a25 PE=1 SV=1	203	R.TC#TAPLDR.L	1.0105	0.98972	1.0058	1.32594	0.854115	1.27991	1.3099	1.19848	1.01702	1.01762	1.00011	1.16587	1.06701	1.25419	1.01732
KBTB4_418	sp|Q8R179|KBTB4_MOUSE	Kbtbd4	Kelch repeat and BTB domain-containing protein 4 OS=Mus musculus OX=10090 GN=Kbtbd4 PE=2 SV=1	418	R.LIQC#FDTETDK.C	1.02373	0.977348	0.781878	1.07115	1.01346	1.24053	0.951075	0.920635	0.872718	0.911151	1.00054	0.926513	1.127	0.935855	0.891935
MBD2_155	sp|Q9Z2E1|MBD2_MOUSE	Mbd2	Methyl-CpG-binding domain protein 2 OS=Mus musculus OX=10090 GN=Mbd2 PE=2 SV=2	155	R.MDC#PALPPGWK.K	0.996189	1.00384	1.09584	1.15245	1.07312	1.00379	1.1192	1.01641	0.971298	1.01787	1.00001	1.12414	1.03845	1.0678	0.994584
MTMRA_703	sp|Q7TPM9|MTMRA_MOUSE	Mtmr10	Myotubularin-related protein 10 OS=Mus musculus OX=10090 GN=Mtmr10 PE=1 SV=2	703	R.SGPLEAC#YAELDQSR.M	1.01219	0.988102	0.7883	1.06027	0.939243	0.762057	0.819413	0.753058	0.932376	0.853082	1.00015	0.924287	0.85065	0.786235	0.892729
E2F2_305	sp|P56931|E2F2_MOUSE	E2f2	Transcription factor E2F2 OS=Mus musculus OX=10090 GN=E2f2 PE=1 SV=2	305	K.STQGPIEVYLC#PEEGQEPDSPAK.E	0.917207	1.09922	1.25116	1.39324	0.993641	0.85562	1.18146	1.42535	1.33378	1.44618	1.00821	1.3222	0.92463	1.3034	1.38998
LTN1_723	sp|Q6A009|LTN1_MOUSE	Ltn1	E3 ubiquitin-protein ligase listerin OS=Mus musculus OX=10090 GN=Ltn1 PE=1 SV=3	723	K.AC#SSSDK.H	1.06782	0.940278	0.983059	0.793359	1.1933	1.46537	0.873173	0.836491	0.935083	0.810455	1.00405	0.888209	1.32933	0.854832	0.872769
DJC27_143	sp|Q8CFP6|DJC27_MOUSE	Dnajc27	DnaJ homolog subfamily C member 27 OS=Mus musculus OX=10090 GN=Dnajc27 PE=1 SV=1	143	R.C#IDESEGR.L	0.910377	1.1092	0.993565	1.24919	0.903452	1.18314	1.29422	1.02728	1.13948	1.59175	1.00979	1.12138	1.0433	1.16075	1.36562
R4GML0_1146	tr|R4GML0|R4GML0_MOUSE	Zfp106	Isoform of O88466, Zinc finger protein 106 OS=Mus musculus OX=10090 GN=Zfp106 PE=1 SV=1	1146	R.IQILQGLQETYEPPEHPDQAPC#SLISR.E	1.01788	0.982736	0.830113	1.01335	1.02153	0.868752	1.0527	1.04115	0.935113	1.1934	1.00031	0.921732	0.945143	1.04693	1.06425
ROCK1_231	sp|P70335|ROCK1_MOUSE	Rock1	Rho-associated protein kinase 1 OS=Mus musculus OX=10090 GN=Rock1 PE=1 SV=1	231	R.C#DTAVGTPDYISPEVLK.S	0.992072	1.00806	1.19427	1.04348	0.848837	1.31138	1.24964	1.16026	1.01506	1.13032	1.00006	1.11888	1.08011	1.20495	1.07269
A2ACQ1_141	tr|A2ACQ1|A2ACQ1_MOUSE	Dhx35	RNA helicase OS=Mus musculus OX=10090 GN=Dhx35 PE=1 SV=1	141	R.FDDC#TDPLATR.I	0.976202	1.02499	0.92124	1.21633	0.98031	1.04616	0.989973	0.938608	1.0277	1.03262	1.00059	1.06878	1.01323	0.96429	1.03016
Q6XZL8_660	tr|Q6XZL8|Q6XZL8_MOUSE	Dot1l	Histone-lysine N-methyltransferase, H3 lysine-79 specific OS=Mus musculus OX=10090 GN=Dot1l PE=1 SV=1	660	K.SC#VPPDDALSLHLR.G	1.21706	0.848645	0.859431	1.08784	0.82949	1.13762	1.11732	1.01532	1.00865	1.21009	1.03285	0.973634	0.983554	1.06632	1.10937
DPOG1_702	sp|P54099|DPOG1_MOUSE	Polg	DNA polymerase subunit gamma-1 OS=Mus musculus OX=10090 GN=Polg PE=1 SV=3	702	K.M*ENSGLSQPLVLPAAC#APK.S	0.821357	1.27795	1.1584	1.29209	0.80996	0.839066	1.0718	1.00771	0.876408	0.696421	1.04965	1.22525	0.824513	1.03975	0.786414
IFIT3_18	sp|Q64345|IFIT3_MOUSE	Ifit3	Interferon-induced protein with tetratricopeptide repeats 3 OS=Mus musculus OX=10090 GN=Ifit3 PE=1 SV=1	18	K.C#HFTWNLFR.E	0.981009	1.01974	0.947837	1.11502	1.00333	1.52574	1.06541	1.12648	0.964524	1.43892	1.00037	1.03143	1.26453	1.09594	1.20172
DZIP3_155	sp|Q7TPV2|DZIP3_MOUSE	Dzip3	E3 ubiquitin-protein ligase DZIP3 OS=Mus musculus OX=10090 GN=Dzip3 PE=1 SV=2	155	K.EDC#IEAENK.F	1.11043	0.909546	1.05975	0.933701	1.12876	0.946984	1.11589	1.16538	1.18784	1.19753	1.00999	0.996727	1.03787	1.14064	1.19269
FBX38_11	sp|Q8BMI0|FBX38_MOUSE	Fbxo38	F-box only protein 38 OS=Mus musculus OX=10090 GN=Fbxo38 PE=1 SV=1	11	K.VC#VM*DSEVAEEM*TADEEK.D	1.12578	0.899499	1.08405	1.37733	0.904026	0.816029	1.01739	1.44707	1.2702	0.994071	1.01264	1.23069	0.860027	1.23223	1.13214
NRDC_1038	sp|Q8BHG1|NRDC_MOUSE	Nrdc	Nardilysin OS=Mus musculus OX=10090 GN=Nrdc PE=1 SV=1	1038	K.EC#EDTHLGEEVDR.N	1.02916	0.972449	0.72818	1.15748	1.21851	1.55169	0.754168	0.861357	0.695088	0.902501	1.0008	0.942829	1.3851	0.807762	0.798794
GANC_821	sp|Q8BVW0|GANC_MOUSE	Ganc	Neutral alpha-glucosidase C OS=Mus musculus OX=10090 GN=Ganc PE=1 SV=2	821	K.FLFC#SSVLTNR.C	0.949943	1.05563	0.854566	0.84266	0.91953	0.993191	0.85762	0.819725	0.899081	0.92101	1.00278	0.848613	0.956361	0.838672	0.910046
MELK_590	sp|Q61846|MELK_MOUSE	Melk	Maternal embryonic leucine zipper kinase OS=Mus musculus OX=10090 GN=Melk PE=1 SV=2	590	K.C#QTQSDFGK.V	0.899002	1.12656	0.96875	1.24782	0.950621	0.993554	0.885118	1.22083	0.882811	1.14281	1.01278	1.10829	0.972088	1.05298	1.01281
SYCM_470	sp|Q8BYM8|SYCM_MOUSE	Cars2	Probable cysteine--tRNA ligase, mitochondrial OS=Mus musculus OX=10090 GN=Cars2 PE=1 SV=2	470	R.C#VVDELVR.F	1.02245	0.978519	0.911917	0.964624	0.889501	0.83864	0.913854	0.816017	0.828058	0.995117	1.00048	0.93827	0.864071	0.864936	0.911588
CTND1_516	sp|P30999|CTND1_MOUSE	Ctnnd1	Catenin delta-1 OS=Mus musculus OX=10090 GN=Ctnnd1 PE=1 SV=2	516	R.EPNEDC#KPR.H	0.857253	1.19978	0.940476	0.923454	0.761979	0.829719	0.821371	1.07488	0.874268	0.881189	1.02852	0.931965	0.795849	0.948124	0.877729
ANKL2_93	sp|Q6P1H6|ANKL2_MOUSE	Ankle2	Ankyrin repeat and LEM domain-containing protein 2 OS=Mus musculus OX=10090 GN=Ankle2 PE=1 SV=2	93	K.C#GPITSTTR.F	1.04949	0.954963	1.13058	1.25332	0.697315	1.33548	0.862957	1.27017	1.17005	0.830536	1.00223	1.19195	1.0164	1.06656	1.00029
SAMH1_83	sp|Q60710|SAMH1_MOUSE	Samhd1	Deoxynucleoside triphosphate triphosphohydrolase SAMHD1 OS=Mus musculus OX=10090 GN=Samhd1 PE=1 SV=3	83	R.TWEPEDVC#SFLENR.G	0.931214	1.07976	0.961605	1.04181	0.884201	1.02141	1.08773	0.801055	0.899605	1.09943	1.00549	1.00171	0.952806	0.944393	0.999517
IPO8_722	sp|Q7TMY7|IPO8_MOUSE	Ipo8	Importin-8 OS=Mus musculus OX=10090 GN=Ipo8 PE=1 SV=3	722	K.HLEVLFTMC#R.K	0.897548	1.12886	1.37899	1.20845	1.09786	1.73873	1.87457	1.09397	1.21184	1.31597	1.0132	1.29372	1.4183	1.48427	1.2639
HBS1L_133	sp|Q69ZS7|HBS1L_MOUSE	Hbs1l	HBS1-like protein OS=Mus musculus OX=10090 GN=Hbs1l PE=1 SV=2	133	R.AVC#AGQPSK.G	0.796447	1.34332	1.1136	1.0609	0.939217	1.18501	0.823795	1.12551	1.19956	1.17483	1.06988	1.08725	1.06211	0.974655	1.18719
FHOD1_43	sp|Q6P9Q4|FHOD1_MOUSE	Fhod1	FH1/FH2 domain-containing protein 1 OS=Mus musculus OX=10090 GN=Fhod1 PE=1 SV=3	43	R.APTC#SLDGALPLSAQIPALHR.L	0.925703	1.08726	1.01452	1.14222	1.08114	0.872115	1.01631	0.963629	1.12384	1.00392	1.00648	1.07837	0.97663	0.989971	1.06388
CMTD1_133	sp|Q8BIG7|CMTD1_MOUSE	Comtd1	Catechol O-methyltransferase domain-containing protein 1 OS=Mus musculus OX=10090 GN=Comtd1 PE=1 SV=1	133	R.VVTC#EVDAEPPK.L	0.973414	1.02808	0.912138	1.09023	0.974893	0.912978	1.07923	1.15253	1.06097	0.987778	1.00075	1.00118	0.943935	1.11588	1.02437
A0A7N9VR94_2894	tr|A0A7N9VR94|A0A7N9VR94_MOUSE	Ahnak2	AHNAK nucleoprotein 2 OS=Mus musculus OX=10090 GN=Ahnak2 PE=1 SV=1	2894	R.DNAC#TMETPEMDPTAK.E	1.05638	0.949332	1.05419	1.08068	0.875573	0.941721	0.868848	1.04517	0.971683	1.08838	1.00286	1.06744	0.908647	0.957011	1.03003
CMTA2_232	sp|Q80Y50|CMTA2_MOUSE	Camta2	Calmodulin-binding transcription activator 2 OS=Mus musculus OX=10090 GN=Camta2 PE=2 SV=1	232	R.THAC#LCSGGLGSGSLTHK.C	0.920792	1.09412	1.43077	0.805195	1.00965	1.71516	1.01026	0.691164	0.937815	1.05682	1.00745	1.11798	1.36241	0.850712	0.997317
HOOK1_201	sp|Q8BIL5|HOOK1_MOUSE	Hook1	Protein Hook homolog 1 OS=Mus musculus OX=10090 GN=Hook1 PE=1 SV=2	201	R.C#QELDM*QVTTLQDEK.N	0.998628	1.00138	0.957707	1.28047	0.984922	0.940384	1.23785	1.12027	0.826038	1.29118	1	1.11909	0.962653	1.17906	1.05861
FBX38_706	sp|Q8BMI0|FBX38_MOUSE	Fbxo38	F-box only protein 38 OS=Mus musculus OX=10090 GN=Fbxo38 PE=1 SV=1	706	K.DVYPSC#SSSSSSTAASTAGNASSPSTASQSPDFAR.T	0.838531	1.23848	0.994813	0.789084	0.836337	0.912754	0.940503	1.02239	0.950446	0.780098	1.03851	0.891949	0.874546	0.981446	0.865272
IRF4_250	sp|Q64287|IRF4_MOUSE	Irf4	Interferon regulatory factor 4 OS=Mus musculus OX=10090 GN=Irf4 PE=1 SV=1	250	R.SAEALALSDC#R.L	1.06437	0.942975	0.923139	1.10838	0.940975	1.02503	1.04844	0.972128	0.968826	0.814335	1.00367	1.01576	0.983001	1.01028	0.891581
FCHO2_273	sp|Q3UQN2|FCHO2_MOUSE	Fcho2	F-BAR domain only protein 2 OS=Mus musculus OX=10090 GN=Fcho2 PE=1 SV=1	273	K.ERPGLIEFEEC#DPASAVEGIKPR.K	0.898826	1.12684	0.874085	1.0544	1.17705	1.28387	0.817584	0.955506	1.19735	0.987756	1.01283	0.964241	1.23046	0.886545	1.09255
DDX46_696	sp|Q569Z5|DDX46_MOUSE	Ddx46	Probable ATP-dependent RNA helicase DDX46 OS=Mus musculus OX=10090 GN=Ddx46 PE=1 SV=2	696	K.HLILVVNYSC#PNHYEDYVHR.A	0.735247	1.56271	0.65067	0.95544	0.817376	1.46582	1.13687	0.696375	0.874763	0.671522	1.14898	0.803055	1.1416	0.916621	0.773143
AB17C_113	sp|Q8VCV1|AB17C_MOUSE	Abhd17c	Alpha/beta hydrolase domain-containing protein 17C OS=Mus musculus OX=10090 GN=Abhd17c PE=1 SV=2	113	R.LGC#MFVR.C	1.05369	0.95152	0.863427	0.77949	1.34047	0.942652	0.683117	1.12201	1.17832	0.961257	1.0026	0.821459	1.14156	0.902565	1.06979
MIB2_884	sp|Q8R516|MIB2_MOUSE	Mib2	E3 ubiquitin-protein ligase MIB2 OS=Mus musculus OX=10090 GN=Mib2 PE=1 SV=2	884	R.C#QVVISK.K	1.00782	0.992302	0.907108	1.14987	0.736571	0.995367	1.75853	1.10171	0.947794	1.09516	1.00006	1.02849	0.865969	1.43012	1.02148
MRP3_207	sp|B2RX12|MRP3_MOUSE	Abcc3	ATP-binding cassette sub-family C member 3 OS=Mus musculus OX=10090 GN=Abcc3 PE=1 SV=2	207	K.EKPPLFSPENLDTNPC#PEASAGFFSR.L	0.89867	1.12709	0.785502	0.857876	1.24803	1.25693	0.655992	0.875621	1.17898	0.804816	1.01288	0.821689	1.25248	0.765806	0.991899
DOCK4_851	sp|P59764|DOCK4_MOUSE	Dock4	Dedicator of cytokinesis protein 4 OS=Mus musculus OX=10090 GN=Dock4 PE=1 SV=1	851	K.DLIMC#AR.I	0.894227	1.13415	0.954113	1.13471	1.13807	1.27163	1.36811	1.36811	1.39709	1.18359	1.01419	1.04441	1.20485	1.36811	1.29034
INT5_58	sp|Q8CHT3|INT5_MOUSE	Ints5	Integrator complex subunit 5 OS=Mus musculus OX=10090 GN=Ints5 PE=2 SV=1	58	R.C#GLLLLR.S	0.947326	1.05888	0.953894	1.05509	0.971862	1.02598	0.939777	0.87373	1.01164	0.941921	1.0031	1.00449	0.998919	0.906753	0.976782
SMAD2_374	sp|Q62432|SMAD2_MOUSE	Smad2	Mothers against decapentaplegic homolog 2 OS=Mus musculus OX=10090 GN=Smad2 PE=1 SV=2	374	R.YGWHPATVC#K.I	1.06891	0.939438	0.969182	1.07169	0.906585	1.22031	0.925539	0.873823	0.916401	1.18221	1.00417	1.02044	1.06345	0.899681	1.04931
RESF1_1131	sp|Q5DTW7|RESF1_MOUSE	Resf1	Retroelement silencing factor 1 OS=Mus musculus OX=10090 GN=Resf1 PE=1 SV=2	1131	K.APIELSSNTDPC#R.S	0.966755	1.03561	1.13771	0.938976	0.925028	1.02088	1.02883	1.05717	0.912749	1.12109	1.00118	1.03834	0.972953	1.043	1.01692
A0A1D5RL96_709	tr|A0A1D5RL96|A0A1D5RL96_MOUSE	Btbd8	Isoform of D3YUB6, BTB/POZ domain-containing protein 8 OS=Mus musculus OX=10090 GN=Btbd8 PE=1 SV=1	709	K.DSTC#PASVGPSSR.S	0.934989	1.07473	0.900713	0.815959	0.692639	0.807763	0.856244	0.672624	0.664538	1.15319	1.00486	0.858336	0.750201	0.764434	0.908866
A0A0R4J1Q1_262	tr|A0A0R4J1Q1|A0A0R4J1Q1_MOUSE	Phtf2	Isoform of Q8CB19, Protein PHTF2 OS=Mus musculus OX=10090 GN=Phtf2 PE=1 SV=1	262	K.SSEDGAQYHEPQC#ETVGPEDAAWATR.T	0.91839	1.09753	0.885733	0.748992	0.842963	1.03944	1.08069	0.877363	0.898592	1.19444	1.00796	0.817362	0.941202	0.979025	1.04652
SYIM_465	sp|Q8BIJ6|SYIM_MOUSE	Iars2	Isoleucine--tRNA ligase, mitochondrial OS=Mus musculus OX=10090 GN=Iars2 PE=1 SV=1	465	K.EENIVHSYPC#DWR.T	1.04181	0.961417	0.996832	0.857244	1.06319	1.04079	0.888622	0.839957	1.11656	1.21455	1.00161	0.927038	1.05199	0.864289	1.16555
KI67_3101	sp|E9PVX6|KI67_MOUSE	Mki67	Proliferation marker protein Ki-67 OS=Mus musculus OX=10090 GN=Mki67 PE=1 SV=1	3101	R.GTTEM*PQPC#EAEEK.T	0.98866	1.0116	0.877848	1.26332	0.952229	0.983702	0.791254	0.985724	0.831023	0.790385	1.00013	1.07058	0.967965	0.888489	0.810704
A0A0G2JEM5_119	tr|A0A0G2JEM5|A0A0G2JEM5_MOUSE	Zfp267	Zinc finger protein 267 OS=Mus musculus OX=10090 GN=Zfp267 PE=4 SV=1	119	R.DC#VEEGDILR.T	0.83847	1.23862	0.823487	0.738391	1.04585	0.973696	0.896743	0.84506	1.004	0.970765	1.03854	0.780939	1.00978	0.870902	0.987384
A0A1L1SSC7_490	tr|A0A1L1SSC7|A0A1L1SSC7_MOUSE	Ttc13	Tetratricopeptide repeat domain 13 OS=Mus musculus OX=10090 GN=Ttc13 PE=1 SV=1	490	R.DVLHQNFEGYKPEVQELIC#VADR.L	1.01168	0.988591	0.652347	0.644357	0.788544	0.831264	1.24409	0.781018	0.688318	0.658177	1.00013	0.648352	0.809904	1.01255	0.673247
Q8BHM7_277	tr|Q8BHM7|Q8BHM7_MOUSE	Zfp747	Zinc finger protein 747 OS=Mus musculus OX=10090 GN=Zfp747 PE=1 SV=1	277	R.C#ALVEHM*YSHTGEK.S	0.915765	1.1013	1.01553	1.04031	1.11885	1.08202	1.28226	1.09876	1.05093	1.04014	1.00853	1.02792	1.10043	1.19051	1.04553
RPC5_85	sp|Q9CZT4|RPC5_MOUSE	Polr3e	DNA-directed RNA polymerase III subunit RPC5 OS=Mus musculus OX=10090 GN=Polr3e PE=1 SV=2	85	K.GEQIALNVDGAC#ADETSTYSSK.L	1.0323	0.969658	0.858286	0.852199	0.974692	0.988808	1.09157	0.863467	0.932051	0.865956	1.00098	0.855242	0.98175	0.977518	0.899003
TRM13_185	sp|Q8BYH3|TRM13_MOUSE	Trmt13	tRNA:m(4)X modification enzyme TRM13 homolog OS=Mus musculus OX=10090 GN=Trmt13 PE=2 SV=1	185	R.C#FVEFGAGK.G	1.14373	0.88836	0.887386	0.955136	0.97666	1.2135	1.02752	1.20447	1.19439	1.03453	1.01605	0.921261	1.09508	1.11599	1.11446
Q6PFE1_657	tr|Q6PFE1|Q6PFE1_MOUSE	Klhl5	Kelch-like 5 OS=Mus musculus OX=10090 GN=Klhl5 PE=1 SV=1	657	R.DAVGVC#LLGDK.L	0.956376	1.04779	0.671536	0.70128	0.565028	0.919355	0.704748	0.823699	0.623905	0.485354	1.00208	0.686408	0.742191	0.764224	0.55463
RGPS1_570	sp|A2AR50|RGPS1_MOUSE	Ralgps1	Ras-specific guanine nucleotide-releasing factor RalGPS1 OS=Mus musculus OX=10090 GN=Ralgps1 PE=1 SV=2	570	K.HLDDAC#K.S	0.988822	1.01143	0.824131	1.00083	0.787793	1.00387	1.02227	0.796793	0.929762	1.0843	1.00013	0.912479	0.895834	0.909529	1.00703
DDX56_185	sp|Q9D0R4|DDX56_MOUSE	Ddx56	Probable ATP-dependent RNA helicase DDX56 OS=Mus musculus OX=10090 GN=Ddx56 PE=2 SV=1	185	K.SLLC#HLPR.I	1.00353	0.996495	1.14702	1.03478	1.08249	0.994946	1.21395	0.852148	1.06403	1.13481	1.00001	1.0909	1.03872	1.03305	1.09942
UBP34_3256	sp|Q6ZQ93|UBP34_MOUSE	Usp34	Ubiquitin carboxyl-terminal hydrolase 34 OS=Mus musculus OX=10090 GN=Usp34 PE=1 SV=3	3256	K.C#ILMDER.T	1.01999	0.980781	1.04232	1.36129	1.06923	1.20222	1.12743	1.06317	1.09379	1.17564	1.00038	1.2018	1.13572	1.0953	1.13471
HFE_199	sp|P70387|HFE_MOUSE	Hfe	Hereditary hemochromatosis protein homolog OS=Mus musculus OX=10090 GN=Hfe PE=1 SV=2	199	K.DC#PEQLK.R	1.03429	0.96791	1.08809	0.890389	0.988065	1.05906	0.885123	0.863515	0.821926	0.980101	1.0011	0.989238	1.02356	0.874319	0.901014
GP49A_144	sp|Q61450|GP49A_MOUSE	Gp49a	Mast cell surface glycoprotein Gp49A OS=Mus musculus OX=10090 GN=Gp49a PE=1 SV=1	144	K.C#SSSTLFGR.F	0.933996	1.07604	0.937306	0.879626	1.18848	0.935648	0.974436	1.01075	1.32467	0.949506	1.00502	0.908466	1.06207	0.992593	1.13709
D3YZC9_292	tr|D3YZC9|D3YZC9_MOUSE	Sf1	Isoform of Q64213, Splicing factor 1 OS=Mus musculus OX=10090 GN=Sf1 PE=1 SV=1	292	K.C#GGAGHIASDC#K.F	0.995513	1.00453	1.25446	1.6433	1.13365	0.755369	0.90266	0.993113	0.946505	0.85604	1.00002	1.44888	0.944509	0.947887	0.901273
PJA1_572	sp|O55176|PJA1_MOUSE	Pja1	E3 ubiquitin-protein ligase Praja-1 OS=Mus musculus OX=10090 GN=Pja1 PE=1 SV=3	572	R.C#MFPPPL.-	0.998398	1.00161	0.987659	1.05185	0.980333	1.08901	1.106	1.10782	1.05084	1.0339	1	1.01975	1.03467	1.10691	1.04237
PBLD2_24	sp|Q9CXN7|PBLD2_MOUSE	Pbld2	Phenazine biosynthesis-like domain-containing protein 2 OS=Mus musculus OX=10090 GN=Pbld2 PE=1 SV=1	24	R.GNPAAVC#LLER.T	1.07599	0.934037	0.812193	1.03725	1.09115	0.813259	1.11271	0.855663	0.961957	1.17441	1.00501	0.924723	0.952204	0.984185	1.06818
AAK1_193	sp|Q3UHJ0|AAK1_MOUSE	Aak1	AP2-associated protein kinase 1 OS=Mus musculus OX=10090 GN=Aak1 PE=1 SV=2	193	R.GHYVLC#DFGSATNK.F	0.757428	1.47115	1.0692	0.954789	1.03992	0.918425	1.01739	0.961995	1.09546	1.00084	1.11429	1.012	0.979172	0.989692	1.04815
CAND1_264	sp|Q6ZQ38|CAND1_MOUSE	Cand1	Cullin-associated NEDD8-dissociated protein 1 OS=Mus musculus OX=10090 GN=Cand1 PE=1 SV=2	264	K.FC#NVDDDELR.E	1.03913	0.96371	1.07131	1.09042	1.05859	0.977869	1.3122	0.900034	0.963004	1.00229	1.00142	1.08087	1.01823	1.10612	0.982646
CAZA1_157	sp|P47753|CAZA1_MOUSE	Capza1	F-actin-capping protein subunit alpha-1 OS=Mus musculus OX=10090 GN=Capza1 PE=1 SV=4	157	K.TIDGQQTIIAC#IESHQFQPK.N	0.909434	1.1106	1.22211	1.17332	0.944357	1.06449	1.61096	1.11885	1.17446	1.04692	1.01002	1.19771	1.00442	1.36491	1.11069
UBR5_724	sp|Q80TP3|UBR5_MOUSE	Ubr5	E3 ubiquitin-protein ligase UBR5 OS=Mus musculus OX=10090 GN=Ubr5 PE=1 SV=2	724	K.VPDC#FQR.T	0.978405	1.02257	0.852212	1.07147	1.0983	0.71555	0.993494	1.39103	1.09132	1.11072	1.00049	0.961839	0.906923	1.19226	1.10102
E9PVZ8_625	tr|E9PVZ8|E9PVZ8_MOUSE	Golgb1	Golgi autoantigen, golgin subfamily b, macrogolgin 1 OS=Mus musculus OX=10090 GN=Golgb1 PE=1 SV=1	625	R.EVQLMESEGPPSVTAGDVLC#APSDESSGPAAEEEQAGMK.D	1.24126	0.837264	0.626471	1.03098	0.728454	0.72449	0.862348	0.688875	0.776805	0.915735	1.03926	0.828724	0.726472	0.775611	0.84627
SET1B_647	sp|Q8CFT2|SET1B_MOUSE	Setd1b	Histone-lysine N-methyltransferase SETD1B OS=Mus musculus OX=10090 GN=Setd1b PE=1 SV=2	647	R.MDEGQQSSGEDMEISDDEMPSAPITSADC#PK.P	1.14776	0.885944	1.39019	1.37987	1.00984	0.879657	0.929688	0.912017	0.819559	1.1355	1.01685	1.38503	0.94475	0.920852	0.977528
VPS28_128	sp|Q9D1C8|VPS28_MOUSE	Vps28	Vacuolar protein sorting-associated protein 28 homolog OS=Mus musculus OX=10090 GN=Vps28 PE=1 SV=1	128	R.C#IADVVSLFITVMDK.L	0.904909	1.11742	1.02004	1.12548	1.55652	1.03492	1.19744	0.966557	1.29911	1.27505	1.01117	1.07276	1.29572	1.082	1.28708
GEMI_65	sp|O88513|GEMI_MOUSE	Gmnn	Geminin OS=Mus musculus OX=10090 GN=Gmnn PE=1 SV=1	65	K.LWDDQLASQTSSC#GPEANENK.D	1.03659	0.965904	0.75591	0.907352	1.02055	1.0542	0.81739	0.746023	0.868519	0.813295	1.00125	0.831631	1.03737	0.781706	0.840907
ZN654_1099	sp|Q9DAU9|ZN654_MOUSE	Znf654	Zinc finger protein 654 OS=Mus musculus OX=10090 GN=Znf654 PE=1 SV=3	1099	K.C#QTLFGFDSDDESA.-	0.954826	1.04966	0.780126	1.0818	1.14438	0.972856	1.10599	0.963006	0.964509	0.970184	1.00224	0.930964	1.05862	1.0345	0.967346
BIR1B_224	sp|Q9QUK4|BIR1B_MOUSE	Naip2	Baculoviral IAP repeat-containing protein 1b OS=Mus musculus OX=10090 GN=Naip2 PE=1 SV=2	224	K.C#EFLQSK.K	1.16061	0.878439	1.17652	0.944942	0.921477	0.730708	0.844403	0.889249	0.920858	0.962158	1.01952	1.06073	0.826092	0.866826	0.941508
AKCL2_191	sp|Q9DCT1|AKCL2_MOUSE	Akr1e2	1,5-anhydro-D-fructose reductase OS=Mus musculus OX=10090 GN=Akr1e2 PE=1 SV=1	191	K.LIDFC#HK.R	0.883139	1.1525	0.938684	0.815314	0.875123	0.835754	1.09957	0.946907	0.87085	0.956557	1.01782	0.876999	0.855439	1.02324	0.913703
DHX15_750	sp|O35286|DHX15_MOUSE	Dhx15	Pre-mRNA-splicing factor ATP-dependent RNA helicase DHX15 OS=Mus musculus OX=10090 GN=Dhx15 PE=1 SV=2	750	R.TC#TDIKPEWLVK.I	1.0199	0.98086	0.977215	1.26366	0.912436	1.09717	0.984338	1.03255	1.1312	1.02936	1.00038	1.12044	1.0048	1.00844	1.08028
MICU2_141	sp|Q8CD10|MICU2_MOUSE	Micu2	Calcium uptake protein 2, mitochondrial OS=Mus musculus OX=10090 GN=Micu2 PE=1 SV=2	141	R.C#GSTFFR.D	0.934349	1.07557	1.25344	1.53318	1.14339	1.00928	0.990021	1.41071	1.09941	1.22788	1.00496	1.39331	1.07633	1.20036	1.16365
CLC5A_73	sp|Q9R007|CLC5A_MOUSE	Clec5a	C-type lectin domain family 5 member A OS=Mus musculus OX=10090 GN=Clec5a PE=1 SV=2	73	R.SYGTVC#PR.N	0.928111	1.08396	1.52941	0.852847	1.01684	0.972973	1.0108	0.950736	1.04639	1.05882	1.00604	1.19113	0.994906	0.980768	1.05261
ESCO1_131	sp|Q69Z69|ESCO1_MOUSE	Esco1	N-acetyltransferase ESCO1 OS=Mus musculus OX=10090 GN=Esco1 PE=2 SV=2	131	R.LQQLTEC#TTR.S	0.784157	1.3798	1.46583	1.956	1.3033	1.14146	1.07237	0.938219	0.972554	1.19152	1.08198	1.71091	1.22238	1.00529	1.08204
PA2G5_70	sp|P97391|PA2G5_MOUSE	Pla2g5	Phospholipase A2 group V OS=Mus musculus OX=10090 GN=Pla2g5 PE=1 SV=2	70	R.C#YGQLEEK.D	1.00985	0.990336	0.949942	1.28859	1.09511	1.14625	1.41004	1.03877	1.45561	1.16119	1.0001	1.11927	1.12068	1.22441	1.3084
LTOR5_66	sp|Q9D1L9|LTOR5_MOUSE	Lamtor5	Ragulator complex protein LAMTOR5 OS=Mus musculus OX=10090 GN=Lamtor5 PE=1 SV=1	66	R.LTSDPTDIPVVC#LESDNGNIM*IQK.H	0.994158	1.00591	0.863074	1.1002	1.04933	0.787222	0.897791	0.999633	0.878387	1.18083	1.00003	0.981638	0.918274	0.948712	1.02961
DEDD_77	sp|Q9Z1L3|DEDD_MOUSE	Dedd	Death effector domain-containing protein OS=Mus musculus OX=10090 GN=Dedd PE=2 SV=1	77	R.C#DESNFR.Q	0.834083	1.24832	0.985654	0.912894	0.884175	0.654552	1.14224	1.03516	0.775502	1.03516	1.0412	0.949274	0.769364	1.0887	0.905329
A0A0R4J140_626	tr|A0A0R4J140|A0A0R4J140_MOUSE	Cluh	Isoform of Q5SW19, Clustered mitochondria protein homolog OS=Mus musculus OX=10090 GN=Cluh PE=1 SV=1	626	R.TFPPDLNFLPVPGEELPEEC#SR.A	0.921507	1.09311	1.266	1.14091	1.09142	1.24233	1.284	1.10685	1.14128	1.29819	1.00731	1.20345	1.16687	1.19542	1.21974
EDRF1_1074	sp|Q6GQV7|EDRF1_MOUSE	Edrf1	Erythroid differentiation-related factor 1 OS=Mus musculus OX=10090 GN=Edrf1 PE=1 SV=1	1074	K.DAPC#ELLR.V	0.846524	1.22145	1.05218	1.36515	1.20588	0.81403	1.08657	1.11312	0.923423	1.20352	1.03399	1.20867	1.00996	1.09985	1.06347
A0A140LJ04_944	tr|A0A140LJ04|A0A140LJ04_MOUSE	Zzef1	Isoform of Q5SSH7, Zinc finger ZZ-type and EF-hand domain-containing protein 1 OS=Mus musculus OX=10090 GN=Zzef1 PE=1 SV=1	944	R.EC#ELLM*LNR.S	1.00584	0.994227	1.08612	1.08897	1.2688	1.04499	1.05336	0.941554	1.10024	1.26462	1.00003	1.08755	1.15689	0.997459	1.18243
PHF8_807	sp|Q80TJ7|PHF8_MOUSE	Phf8	Histone lysine demethylase PHF8 OS=Mus musculus OX=10090 GN=Phf8 PE=1 SV=2	807	K.NESEEEENASLDEQDSLGAC#FK.D	0.994635	1.00542	0.941046	1.50145	0.970604	0.771718	0.939823	1.04434	0.879256	0.883553	1.00003	1.22125	0.871161	0.992081	0.881405
PRAG1_948	sp|Q571I4|PRAG1_MOUSE	Prag1	Inactive tyrosine-protein kinase PRAG1 OS=Mus musculus OX=10090 GN=Prag1 PE=1 SV=3	948	K.C#EDLFMGGQK.K	1.00713	0.992969	1.11296	1.22861	1.59273	1.30627	1.25469	1.40987	1.14042	0.941133	1.00005	1.17079	1.4495	1.33228	1.04078
MOES_117	sp|P26041|MOES_MOUSE	Msn	Moesin OS=Mus musculus OX=10090 GN=Msn PE=1 SV=3	117	K.EGILNDDIYC#PPETAVLLASYAVQSK.Y	0.965825	1.03668	0.89044	0.866249	1.12738	1.0985	1.1482	1.19971	1.10337	1.03496	1.00125	0.878345	1.11294	1.17396	1.06916
NF1_42	sp|Q04690|NF1_MOUSE	Nf1	Neurofibromin OS=Mus musculus OX=10090 GN=Nf1 PE=1 SV=1	42	K.EC#LINISK.Y	0.930253	1.08105	0.683099	1.01522	0.988879	1.37147	1.1327	1.4944	0.94258	1.08878	1.00565	0.849161	1.18017	1.31355	1.01568
GCP2_376	sp|Q921G8|GCP2_MOUSE	Tubgcp2	Gamma-tubulin complex component 2 OS=Mus musculus OX=10090 GN=Tubgcp2 PE=1 SV=2	376	R.SFNYTGDSQAQELC#LYLTK.A	1.25368	0.831708	1.30587	1.41361	1.33348	1.45994	1.60602	1.11463	1.37949	1.3397	1.04269	1.35974	1.39671	1.36033	1.35959
AIMP2_168	sp|Q8R010|AIMP2_MOUSE	Aimp2	Aminoacyl tRNA synthase complex-interacting multifunctional protein 2 OS=Mus musculus OX=10090 GN=Aimp2 PE=1 SV=2	168	K.C#FGEQAR.K	0.981348	1.01937	0.950933	1.3224	1.03779	0.997032	0.926389	1.11431	1.0517	0.945511	1.00036	1.13667	1.01741	1.02035	0.998604
CCND1_285	sp|P25322|CCND1_MOUSE	Ccnd1	G1/S-specific cyclin-D1 OS=Mus musculus OX=10090 GN=Ccnd1 PE=1 SV=1	285	K.ATEEEGEVEEEAGLAC#TPTDVR.D	1.0636	0.943576	1.52589	1.27973	1.17243	0.923163	1.21741	1.24497	0.969828	0.80149	1.00359	1.40281	1.0478	1.23119	0.885659
COR1B_25	sp|Q9WUM3|COR1B_MOUSE	Coro1b	Coronin-1B OS=Mus musculus OX=10090 GN=Coro1b PE=1 SV=1	25	K.NDQC#YEDIR.V	1.05693	0.94889	1.06086	1.49333	0.891694	1.0159	0.925269	1.14252	1.04531	0.961158	1.00291	1.2771	0.9538	1.03389	1.00324
EXOS1_8	sp|Q9DAA6|EXOS1_MOUSE	Exosc1	Exosome complex component CSL4 OS=Mus musculus OX=10090 GN=Exosc1 PE=1 SV=1	8	R.YC#IPGER.L	1.00173	0.998276	1.13402	0.818127	0.937327	1.13402	0.897476	0.956799	1.16532	1.03551	1	0.976075	1.03568	0.927137	1.10042
NBEL2_2514	sp|Q6ZQA0|NBEL2_MOUSE	Nbeal2	Neurobeachin-like protein 2 OS=Mus musculus OX=10090 GN=Nbeal2 PE=1 SV=2	2514	R.DTTC#MVWR.L	0.826499	1.2657	1.06612	0.907219	1.07959	1.19224	1.1145	1.06985	0.940361	1.15611	1.0461	0.986668	1.13591	1.09218	1.04824
POMT1_339	sp|Q8R2R1|POMT1_MOUSE	Pomt1	Protein O-mannosyl-transferase 1 OS=Mus musculus OX=10090 GN=Pomt1 PE=1 SV=1	339	K.PLPC#WLHSHK.N	0.979225	1.02168	1.0439	1.38593	1.07823	1.84516	1.64763	1.18549	1.04846	1.03449	1.00045	1.21491	1.46169	1.41656	1.04148
HDA10_506	sp|Q6P3E7|HDA10_MOUSE	Hdac10	Polyamine deacetylase HDAC10 OS=Mus musculus OX=10090 GN=Hdac10 PE=2 SV=2	506	R.VLC#VALGQLDR.P	0.999194	1.00081	1.02253	0.992178	1.03956	1.04672	1.15842	0.922729	1.09481	1.0619	1	1.00736	1.04314	1.04057	1.07835
DJC24_114	sp|Q91ZF0|DJC24_MOUSE	Dnajc24	DnaJ homolog subfamily C member 24 OS=Mus musculus OX=10090 GN=Dnajc24 PE=1 SV=4	114	R.LEEMSWNQGDESFFLSC#R.C	0.981614	1.01909	0.967728	0.864534	0.995905	1.03941	0.940292	0.854411	0.826038	0.810741	1.00035	0.916131	1.01766	0.897351	0.818389
INT7_851	sp|Q7TQK1|INT7_MOUSE	Ints7	Integrator complex subunit 7 OS=Mus musculus OX=10090 GN=Ints7 PE=1 SV=1	851	R.VQSVC#LNVSSTLQSK.S	1.11803	0.904508	0.971671	1.07089	1.16612	0.934995	1.29731	1.05772	1.05977	1.06956	1.01127	1.02128	1.05056	1.17751	1.06467
IQGA1_1270	sp|Q9JKF1|IQGA1_MOUSE	Iqgap1	Ras GTPase-activating-like protein IQGAP1 OS=Mus musculus OX=10090 GN=Iqgap1 PE=1 SV=2	1270	R.FFQVAC#DVPELQDK.F	1.03037	0.971365	0.942294	1.13803	0.97171	0.96013	1.04273	0.989792	0.894011	1.12104	1.00087	1.04016	0.96592	1.01626	1.00752
NAA25_563	sp|Q8BWZ3|NAA25_MOUSE	Naa25	N-alpha-acetyltransferase 25, NatB auxiliary subunit OS=Mus musculus OX=10090 GN=Naa25 PE=1 SV=1	563	R.YAASLGQYAAASQSC#NFALR.F	0.894624	1.13351	1.10196	1.62361	1.12481	1.22245	2.34696	1.45867	1.28465	2.04539	1.01407	1.36279	1.17363	1.90281	1.66502
ATF7_127	sp|Q8R0S1|ATF7_MOUSE	Atf7	Cyclic AMP-dependent transcription factor ATF-7 OS=Mus musculus OX=10090 GN=Atf7 PE=1 SV=1	127	K.IKEEEPVEVDSSPPDSPASSPC#SPPLK.E	0.924577	1.08882	0.999605	1.11539	0.918199	1.04865	0.919089	1.03042	0.879972	1.01052	1.0067	1.0575	0.983423	0.974754	0.945246
SNX24_114	sp|Q9CRB0|SNX24_MOUSE	Snx24	Sorting nexin-24 OS=Mus musculus OX=10090 GN=Snx24 PE=1 SV=1	114	K.AESC#GSFDETESEESSK.L	0.992241	1.00788	0.918656	1.11259	1.08537	1.02402	1.25266	1.01898	0.986388	0.977518	1.00006	1.01562	1.0547	1.13582	0.981953
AT131_752	sp|Q9EPE9|AT131_MOUSE	Atp13a1	Endoplasmic reticulum transmembrane helix translocase OS=Mus musculus OX=10090 GN=Atp13a1 PE=1 SV=2	752	R.VVM*ITGDNPLTAC#HVAQELHFIDK.A	0.976061	1.02514	1.11146	0.782176	0.71041	1.02189	0.885377	1.37885	0.75967	1.11685	1.0006	0.946816	0.866151	1.13211	0.938261
PLXB2_1153	sp|B2RXS4|PLXB2_MOUSE	Plxnb2	Plexin-B2 OS=Mus musculus OX=10090 GN=Plxnb2 PE=1 SV=1	1153	K.TLTETDLYC#EPPEVQPPPK.R	0.976519	1.02464	1.00011	1.22693	0.995801	0.778478	0.849632	0.985955	0.821014	0.967049	1.00058	1.11352	0.887139	0.917794	0.894031
ARI4A_1127	sp|F8VPQ2|ARI4A_MOUSE	Arid4a	AT-rich interactive domain-containing protein 4A OS=Mus musculus OX=10090 GN=Arid4a PE=1 SV=1	1127	K.NGAGQSSDSEDLPAMDSSSNC#TPVK.R	0.961419	1.04181	0.772671	1.52585	0.919355	0.8167	0.860042	0.940987	0.862435	0.787893	1.00161	1.14926	0.868027	0.900514	0.825164
Q80VN4_478	tr|Q80VN4|Q80VN4_MOUSE	Zfp729b	AA987161 protein OS=Mus musculus OX=10090 GN=Zfp729b PE=2 SV=2	478	K.AFC#FPPSLSK.H	1.07067	0.93808	1.0998	0.91577	0.876796	0.940262	0.947422	1.0165	0.822191	0.849396	1.00438	1.00778	0.908529	0.981961	0.835794
DDX56_238	sp|Q9D0R4|DDX56_MOUSE	Ddx56	Probable ATP-dependent RNA helicase DDX56 OS=Mus musculus OX=10090 GN=Ddx56 PE=2 SV=1	238	K.LQESQLPGPDQLQQFQVVC#ETEEDK.F	1.04155	0.961636	0.952767	1.22082	0.936853	0.862158	0.936997	1.00986	0.846904	0.813195	1.00159	1.0868	0.899505	0.973428	0.830049
PRP19_298	sp|Q99KP6|PRP19_MOUSE	Prpf19	Pre-mRNA-processing factor 19 OS=Mus musculus OX=10090 GN=Prpf19 PE=1 SV=1	298	R.IWSVPNTSC#VQVVR.A	1.01386	0.986513	0.703348	0.836864	1.4067	1.1645	1.31491	0.816116	0.920317	1.26279	1.00019	0.770106	1.2856	1.06551	1.09155
MRP1_1505	sp|O35379|MRP1_MOUSE	Abcc1	Multidrug resistance-associated protein 1 OS=Mus musculus OX=10090 GN=Abcc1 PE=1 SV=1	1505	R.EC#GAPSELLQQR.G	1.08549	0.926991	1.04969	1.03542	0.972346	1.11141	1.19006	0.996433	1.03372	1.04728	1.00624	1.04255	1.04188	1.09325	1.0405
SLU7_469	sp|Q8BHJ9|SLU7_MOUSE	Slu7	Pre-mRNA-splicing factor SLU7 OS=Mus musculus OX=10090 GN=Slu7 PE=1 SV=1	469	K.ESVNSEEC#IITGATAEESVK.K	0.886287	1.14719	0.918263	0.935589	1.07514	0.902983	1.08039	1.10023	0.926248	0.9955	1.01674	0.926926	0.989061	1.09031	0.960874
CPNE8_209	sp|Q9DC53|CPNE8_MOUSE	Cpne8	Copine-8 OS=Mus musculus OX=10090 GN=Cpne8 PE=2 SV=3	209	R.SNEDGSFTIC#HK.T	1.02256	0.978414	0.930327	1.07053	0.970151	1.02571	0.890061	1.4057	0.952129	0.936341	1.00049	1.00043	0.99793	1.14788	0.944235
KIFC1_272	sp|Q9QWT9|KIFC1_MOUSE	Kifc1	Kinesin-like protein KIFC1 OS=Mus musculus OX=10090 GN=Kifc1 PE=1 SV=2	272	R.FQATEAALSSSQEEVVC#LR.Q	0.962989	1.03997	1.01014	0.925464	1.02741	1.32286	0.959821	1.06937	1.36805	1.28378	1.00148	0.967801	1.17514	1.0146	1.32592
NIN_865	sp|Q61043|NIN_MOUSE	Nin	Ninein OS=Mus musculus OX=10090 GN=Nin PE=1 SV=4	865	K.DELTQEC#TDAQEQLK.E	1.30889	0.809065	1.41599	1.50731	1.05002	0.914482	1.06133	1.05051	1.05295	0.882101	1.05898	1.46165	0.982252	1.05592	0.967525
LIPT2_99	sp|Q9D009|LIPT2_MOUSE	Lipt2	Putative lipoyltransferase 2, mitochondrial OS=Mus musculus OX=10090 GN=Lipt2 PE=1 SV=2	99	R.GGLATFHGPGQLLC#HPVLDLR.L	0.956159	1.04805	1.05676	1.05823	0.898039	1.52261	1.18102	0.871054	1.15891	1.18469	1.00211	1.05749	1.21032	1.02604	1.1718
F8VQ54_204	tr|F8VQ54|F8VQ54_MOUSE	Dicer1	Isoform of Q8R418, Endoribonuclease Dicer OS=Mus musculus OX=10090 GN=Dicer1 PE=1 SV=1	204	K.C#DPEELEEK.I	1.01878	0.981904	1.07734	1.45987	0.932223	0.812911	1.03044	1.13126	0.958539	0.820559	1.00034	1.2686	0.872567	1.08085	0.889549
BRE1A_903	sp|Q5DTM8|BRE1A_MOUSE	Rnf20	E3 ubiquitin-protein ligase BRE1A OS=Mus musculus OX=10090 GN=Rnf20 PE=1 SV=2	903	K.C#DEILM*EEIK.D	1.06583	0.941831	0.952098	1.30426	0.914512	0.858803	0.976596	1.11207	0.919968	0.848563	1.00383	1.12818	0.886657	1.04433	0.884265
GARS_170	sp|Q9CZD3|GARS_MOUSE	Gars1	Glycine--tRNA ligase OS=Mus musculus OX=10090 GN=Gars1 PE=1 SV=1	170	R.QHFIQEEQILEIDC#TM*LTPEPVLK.T	0.93206	1.07862	0.716659	0.991672	0.857925	0.826485	0.726807	0.88654	0.866414	0.744995	1.00534	0.854165	0.842205	0.806673	0.805705
SYNJ1_1212	sp|Q8CHC4|SYNJ1_MOUSE	Synj1	Synaptojanin-1 OS=Mus musculus OX=10090 GN=Synj1 PE=1 SV=3	1212	R.VC#AGRPTPDSQSK.P	1.20736	0.853425	1.01838	1.3314	0.991975	1.10523	0.93539	1.04283	1.05033	1.52034	1.03039	1.17489	1.0486	0.98911	1.28533
SMYD2_321	sp|Q8R5A0|SMYD2_MOUSE	Smyd2	N-lysine methyltransferase SMYD2 OS=Mus musculus OX=10090 GN=Smyd2 PE=1 SV=1	321	K.SPSELLEIC#ELSQEK.M	0.963585	1.03928	0.862613	1.11718	0.935137	1.01765	1.01173	1.02265	0.933163	0.96975	1.00143	0.989898	0.976392	1.01719	0.951456
GHDC_378	sp|Q99J23|GHDC_MOUSE	Ghdc	GH3 domain-containing protein OS=Mus musculus OX=10090 GN=Ghdc PE=2 SV=2	378	R.LGDVVQVVGTYNQC#PVVR.F	0.948192	1.0578	0.872919	1.08906	1.01225	0.947533	1.19291	1.23505	1.03688	0.948852	1.00299	0.980988	0.979891	1.21398	0.992867
XRCC5_526	sp|P27641|XRCC5_MOUSE	Xrcc5	X-ray repair cross-complementing protein 5 OS=Mus musculus OX=10090 GN=Xrcc5 PE=1 SV=4	526	K.C#ESPLSK.V	1.13438	0.894085	0.937403	1.64077	0.918883	0.857928	1.13385	1.30167	0.99404	0.899405	1.01423	1.28909	0.888406	1.21776	0.946723
RB6I2_258	sp|Q99MI1|RB6I2_MOUSE	Erc1	ELKS/Rab6-interacting/CAST family member 1 OS=Mus musculus OX=10090 GN=Erc1 PE=1 SV=1	258	R.TGEPC#VAELTEENFQR.L	0.912382	1.10623	0.945746	1.28349	0.796658	0.781552	0.864351	0.980669	0.909655	0.893631	1.00931	1.11462	0.789105	0.92251	0.901643
PP2AB_269	sp|P62715|PP2AB_MOUSE	Ppp2cb	Serine/threonine-protein phosphatase 2A catalytic subunit beta isoform OS=Mus musculus OX=10090 GN=Ppp2cb PE=1 SV=1	269	R.C#GNQAAIM*ELDDTLK.Y	0.992707	1.0074	1.064	1.44558	0.996317	0.92715	1.15519	1.14689	0.959774	0.910517	1.00005	1.25479	0.961733	1.15104	0.935146
A2AN81_30	tr|A2AN81|A2AN81_MOUSE	Dkc1	Isoform of Q9ESX5, H/ACA ribonucleoprotein complex subunit DKC1 (Fragment) OS=Mus musculus OX=10090 GN=Dkc1 PE=1 SV=1	30	R.KPLQEDDVAAC#TSK.I	1.01471	0.985714	1.1129	0.934878	1.03936	0.762295	0.778951	0.740138	0.980293	0.960054	1.00021	1.02389	0.900827	0.759545	0.970174
SYT11_117	sp|Q9R0N3|SYT11_MOUSE	Syt11	Synaptotagmin-11 OS=Mus musculus OX=10090 GN=Syt11 PE=1 SV=2	117	R.GPSPASC#MDQLPIK.R	0.95308	1.05178	0.790461	0.902689	1.09359	1.2936	0.93508	0.818727	0.973697	1.12946	1.00243	0.846575	1.1936	0.876904	1.05158
ENOX2-2_466	sp|Q8R0Z2-2|ENOX2-2_MOUSE	Enox2	Isoform of Q8R0Z2, Isoform 2 of Ecto-NOX disulfide-thiol exchanger 2 OS=Mus musculus OX=10090 GN=Enox2 PE=4 SV=1	466	R.IKDDNLQQENC#GSR.L	1.01052	0.989697	1.09917	1.07726	0.956305	0.991968	1.03782	1.21504	1.12346	1.52739	1.00011	1.08822	0.974137	1.12643	1.32542
LSM4_59	sp|Q9QXA5|LSM4_MOUSE	Lsm4	U6 snRNA-associated Sm-like protein LSm4 OS=Mus musculus OX=10090 GN=Lsm4 PE=1 SV=1	59	R.MPEC#YIR.G	0.905167	1.11703	1.03744	1.02511	0.92766	1.01224	1.06404	0.968696	1.02757	1.00838	1.0111	1.03128	0.969949	1.01637	1.01798
STIM1_56	sp|P70302|STIM1_MOUSE	Stim1	Stromal interaction molecule 1 OS=Mus musculus OX=10090 GN=Stim1 PE=1 SV=2	56	R.IDKPLC#HSEDEK.L	1.06087	0.945738	0.926854	1.00419	0.739915	0.75615	0.80088	0.891611	0.830716	0.891611	1.0033	0.965524	0.748033	0.846246	0.861163
CSDE1_680	sp|Q91W50|CSDE1_MOUSE	Csde1	Cold shock domain-containing protein E1 OS=Mus musculus OX=10090 GN=Csde1 PE=1 SV=1	680	R.ATVEC#VK.D	0.889585	1.14171	0.810112	0.671393	0.814914	0.905652	0.811191	0.859101	0.754336	0.767375	1.01565	0.740752	0.860283	0.835146	0.760856
Q505F4_473	tr|Q505F4|Q505F4_MOUSE	Zfp280b	Zinc finger protein 280B OS=Mus musculus OX=10090 GN=Zfp280b PE=1 SV=1	473	K.TQC#HQMFK.K	0.91178	1.10712	1.24581	1.06374	1.24672	1.45204	1.22179	1.08191	1.3695	1.87967	1.00945	1.15478	1.34938	1.15185	1.62458
COR1A_195	sp|O89053|COR1A_MOUSE	Coro1a	Coronin-1A OS=Mus musculus OX=10090 GN=Coro1a PE=1 SV=5	195	R.DGALIC#TSC#R.D	1.12434	0.900424	1.03218	1.14555	0.851703	1.38324	1.59475	0.968661	1.07323	0.97645	1.01238	1.08887	1.11747	1.2817	1.02484
INT3_864	sp|Q7TPD0|INT3_MOUSE	Ints3	Integrator complex subunit 3 OS=Mus musculus OX=10090 GN=Ints3 PE=1 SV=2	864	R.PC#HPDDQFTTSILR.H	1	1	0.95713	0.983766	1.1044	1.03767	1.16124	1.0772	0.912062	1.14959	1	0.970448	1.07104	1.11922	1.03083
E9PVY8_4785	tr|E9PVY8|E9PVY8_MOUSE	Macf1	Isoform of Q9QXZ0, Microtubule-actin cross-linking factor 1 OS=Mus musculus OX=10090 GN=Macf1 PE=1 SV=2	4785	K.NC#PISAK.L	0.989216	1.01102	1.14367	1.49458	0.948671	0.977244	0.989496	1.15742	1.03022	1.14509	1.00012	1.31913	0.962957	1.07346	1.08766
DRG1_195	sp|P32233|DRG1_MOUSE	Drg1	Developmentally-regulated GTP-binding protein 1 OS=Mus musculus OX=10090 GN=Drg1 PE=1 SV=1	195	K.GGINLTATC#PQSELDAETVK.S	0.975374	1.0259	0.889009	1.18755	0.698832	0.829434	1.04532	0.764103	0.99913	0.850563	1.00064	1.03828	0.764133	0.904713	0.924846
FUBP2_437	sp|Q3U0V1|FUBP2_MOUSE	Khsrp	Far upstream element-binding protein 2 OS=Mus musculus OX=10090 GN=Khsrp PE=1 SV=2	437	K.C#GLVIGR.G	0.986027	1.01438	1.02462	1.29962	0.995383	0.980483	1.04099	1.05049	0.954538	1.02913	1.0002	1.16212	0.987933	1.04574	0.991834
ACS2L_86	sp|Q99NB1|ACS2L_MOUSE	Acss1	Acetyl-coenzyme A synthetase 2-like, mitochondrial OS=Mus musculus OX=10090 GN=Acss1 PE=1 SV=1	86	R.DTLVWDTPYHTVWDC#DFR.T	1.00329	0.996736	0.803402	1.09962	0.917301	0.916567	0.879271	0.99587	0.843025	1.21062	1.00001	0.951509	0.916934	0.93757	1.02682
RGS14_361	sp|P97492|RGS14_MOUSE	Rgs14	Regulator of G-protein signaling 14 OS=Mus musculus OX=10090 GN=Rgs14 PE=1 SV=2	361	K.ALVLDQDC#TVLADQEVR.L	1.06145	0.945277	0.992523	1.16114	1.04691	1.11445	0.970747	0.936502	0.987471	1.21308	1.00336	1.07683	1.08068	0.953624	1.10028
HA18_185	sp|P14430|HA18_MOUSE	H2-Q8	H-2 class I histocompatibility antigen, Q8 alpha chain OS=Mus musculus OX=10090 GN=H2-Q8 PE=3 SV=1	185	R.AYLEGAC#VQSLR.R	0.961411	1.04182	0.96381	0.936843	1.00599	1.05896	1.07607	1.06912	1.05452	1.22722	1.00161	0.950327	1.03247	1.0726	1.14087
DDX58_819	sp|Q6Q899|DDX58_MOUSE	Ddx58	Antiviral innate immune response receptor RIG-I OS=Mus musculus OX=10090 GN=Ddx58 PE=1 SV=2	819	K.NFAC#YTADIR.V	0.969926	1.032	0.986119	1.10511	0.940934	0.995455	1.11827	1.10094	0.929291	0.87719	1.00096	1.04561	0.968195	1.10961	0.903241
SIN1_27	sp|Q8BKH7|SIN1_MOUSE	Mapkap1	Target of rapamycin complex 2 subunit MAPKAP1 OS=Mus musculus OX=10090 GN=Mapkap1 PE=1 SV=1	27	R.QSHVTSDDTGMC#EMVLIDHDVDLEK.T	0.990837	1.00933	0.960603	1.15513	0.939909	1.43013	1.01593	0.909989	1.10288	1.15621	1.00009	1.05787	1.18502	0.96296	1.12954
SETD2_2505	sp|E9Q5F9|SETD2_MOUSE	Setd2	Histone-lysine N-methyltransferase SETD2 OS=Mus musculus OX=10090 GN=Setd2 PE=1 SV=1	2505	K.NPEDLEC#NENVK.H	1.0106	0.989623	1.30149	1.18934	1.06067	0.956244	2.18087	1.23267	1.17998	1.24881	1.00011	1.24542	1.00846	1.70677	1.21439
KI20B_1494	sp|Q80WE4|KI20B_MOUSE	Kif20b	Kinesin-like protein KIF20B OS=Mus musculus OX=10090 GN=Kif20b PE=1 SV=3	1494	K.ALLSSC#K.H	0.742944	1.52904	0.899799	0.889073	0.853465	0.827172	0.715618	1.33982	1.17454	0.815614	1.13599	0.894436	0.840318	1.02772	0.995077
PI3R6_256	sp|Q3U6Q4|PI3R6_MOUSE	Pik3r6	Phosphoinositide 3-kinase regulatory subunit 6 OS=Mus musculus OX=10090 GN=Pik3r6 PE=1 SV=1	256	K.MEEIYC#SLLGPATTR.R	0.957094	1.04693	1.12438	1.05894	1.09933	1.06081	1.07859	1.06678	0.785201	0.865986	1.00201	1.09166	1.08007	1.07268	0.825593
PEX5_425	sp|O09012|PEX5_MOUSE	Pex5	Peroxisomal targeting signal 1 receptor OS=Mus musculus OX=10090 GN=Pex5 PE=1 SV=2	425	R.QAC#ETLR.D	0.958174	1.04564	0.911136	1.47498	0.896467	0.911551	1.16001	1.45464	1.04728	1.16608	1.00191	1.19306	0.904009	1.30733	1.10668
LSM4_32	sp|Q9QXA5|LSM4_MOUSE	Lsm4	U6 snRNA-associated Sm-like protein LSm4 OS=Mus musculus OX=10090 GN=Lsm4 PE=1 SV=1	32	K.NGETYNGHLVSC#DNWM*NINLR.E	1.04651	0.957446	0.905307	1.13144	0.969008	0.895207	0.845901	1.05437	1.03155	0.881361	1.00198	1.01837	0.932108	0.950136	0.956455
Q3UH45_847	tr|Q3UH45|Q3UH45_MOUSE	Tecpr2	Tectonin beta-propeller repeat-containing 2 OS=Mus musculus OX=10090 GN=Tecpr2 PE=1 SV=1	847	K.GGLFC#SPLPGAGLR.W	0.922289	1.09201	0.990804	1.37719	1.00018	1.03718	1.39751	1.0031	1.13862	1.1119	1.00715	1.184	1.01868	1.20031	1.12526
WDR7_109	sp|Q920I9|WDR7_MOUSE	Wdr7	WD repeat-containing protein 7 OS=Mus musculus OX=10090 GN=Wdr7 PE=1 SV=3	109	K.LAC#THTGIQFYQFSVGNQQEGR.L	1.09129	0.922808	0.730617	0.991944	0.812404	1.20483	0.89055	0.854302	1.11332	1.02668	1.00705	0.861281	1.00862	0.872426	1.07
WDFY3_2246	sp|Q6VNB8|WDFY3_MOUSE	Wdfy3	WD repeat and FYVE domain-containing protein 3 OS=Mus musculus OX=10090 GN=Wdfy3 PE=1 SV=1	2246	K.C#WQNHLAHEK.K	0.976844	1.02428	0.943556	1.05566	0.967166	1.04223	1.02153	0.923866	1.14109	1.01798	1.00056	0.99961	1.0047	0.972699	1.07954
KIF1B_1405	sp|Q60575|KIF1B_MOUSE	Kif1b	Kinesin-like protein KIF1B OS=Mus musculus OX=10090 GN=Kif1b PE=1 SV=2	1405	K.DVC#MVFYSR.D	0.984133	1.01639	0.817383	0.876219	1.21389	1.03661	0.858037	0.929361	0.866312	0.992381	1.00026	0.846801	1.12525	0.893699	0.929346
TTC3_1158	sp|O88196|TTC3_MOUSE	Ttc3	E3 ubiquitin-protein ligase TTC3 OS=Mus musculus OX=10090 GN=Ttc3 PE=1 SV=2	1158	K.SFLLGC#PR.F	1.01136	0.988889	1.10175	1.01249	1.42539	1.03783	1.025	1.0227	1.26966	1.47256	1.00013	1.05712	1.23161	1.02385	1.37111
CLIC5_32	sp|Q8BXK9|CLIC5_MOUSE	Clic5	Chloride intracellular channel protein 5 OS=Mus musculus OX=10090 GN=Clic5 PE=1 SV=1	32	K.AGIDGESIGNC#PFSQR.L	0.83381	1.24893	1.62486	0.891437	1.17825	1.43314	1.263	0.979503	1.49949	1.56217	1.04137	1.25815	1.3057	1.12125	1.53083
WAPL_939	sp|Q65Z40|WAPL_MOUSE	Wapl	Wings apart-like protein homolog OS=Mus musculus OX=10090 GN=Wapl PE=1 SV=2	939	K.AVEDC#MR.A	0.87958	1.15862	0.783311	0.997187	1.02834	0.887028	0.964226	0.924388	1.02788	1.06542	1.0191	0.890249	0.957682	0.944307	1.04665
Q1HL35_161	tr|Q1HL35|Q1HL35_MOUSE	Dusp5	Dual specificity protein phosphatase OS=Mus musculus OX=10090 GN=Dusp5 PE=1 SV=1	161	R.SLLSQC#GK.P	0.866516	1.1821	1.1392	0.979039	1.55438	1.06212	0.943815	1.4596	1.31978	1.41537	1.02431	1.05912	1.30825	1.20171	1.36758
KNTC1_1786	sp|Q8C3Y4|KNTC1_MOUSE	Kntc1	Kinetochore-associated protein 1 OS=Mus musculus OX=10090 GN=Kntc1 PE=1 SV=2	1786	R.LC#TTSGK.D	1.09256	0.921896	1.45793	1.09168	1.11372	1.47624	1.39474	1.21538	1.549	1.1897	1.00723	1.2748	1.29498	1.30506	1.36935
KDM6A_386	sp|O70546|KDM6A_MOUSE	Kdm6a	Lysine-specific demethylase 6A OS=Mus musculus OX=10090 GN=Kdm6a PE=1 SV=2	386	K.NC#SNTSGLAAR.I	0.901989	1.12191	0.984083	1.21403	1.1037	0.889136	1.01326	1.03737	0.868361	0.919427	1.01195	1.09906	0.996418	1.02532	0.893894
POTE1_335	sp|Q91WC1|POTE1_MOUSE	Pot1	Protection of telomeres protein 1 OS=Mus musculus OX=10090 GN=Pot1 PE=1 SV=1	335	R.C#QQVSATILTNHQHLEK.T	0.909817	1.11003	1.12571	1.16794	0.870467	0.872755	0.993766	0.810289	0.936765	0.935885	1.00992	1.14682	0.871611	0.902027	0.936325
SAC1_392	sp|Q9EP69|SAC1_MOUSE	Sacm1l	Phosphatidylinositol-3-phosphatase SAC1 OS=Mus musculus OX=10090 GN=Sacm1l PE=1 SV=1	392	R.SNC#M*DC#LDR.T	0.809953	1.30657	0.86806	0.757485	0.973758	0.810897	0.72474	1.03999	0.874058	1.08626	1.05826	0.812772	0.892328	0.882362	0.980159
WDR11_999	sp|Q8K1X1|WDR11_MOUSE	Wdr11	WD repeat-containing protein 11 OS=Mus musculus OX=10090 GN=Wdr11 PE=1 SV=1	999	K.C#TDQLLLLGQTDR.A	0.972609	1.02898	0.955546	1.09526	0.829504	0.837503	1.11348	1.04982	1.06267	1.10506	1.00079	1.0254	0.833504	1.08165	1.08386
KHDC4_282	sp|Q3TCX3|KHDC4_MOUSE	Khdc4	KH homology domain-containing protein 4 OS=Mus musculus OX=10090 GN=Khdc4 PE=1 SV=1	282	K.GSGC#IEPASGR.E	0.998508	1.0015	0.992911	0.837458	0.823039	0.994551	0.845689	0.809978	0.868118	1.07324	1	0.915185	0.908795	0.827834	0.970677
AP3M1_29	sp|Q9JKC8|AP3M1_MOUSE	Ap3m1	AP-3 complex subunit mu-1 OS=Mus musculus OX=10090 GN=Ap3m1 PE=1 SV=1	29	K.SVVSQSVC#DYFFEAQEK.A	0.845988	1.22257	0.683159	0.735687	0.879371	0.794449	0.660105	0.845175	0.847209	0.72063	1.03428	0.709423	0.83691	0.75264	0.78392
D3Z7D3_342	tr|D3Z7D3|D3Z7D3_MOUSE	Dip2a	Isoform of Q8BWT5, Disco-interacting protein 2 homolog A OS=Mus musculus OX=10090 GN=Dip2a PE=1 SV=1	342	K.APC#LTALDTAGK.A	1.02654	0.9748	1.63169	1.07235	0.973603	0.986932	0.979012	0.778214	1.29787	0.860087	1.00067	1.35202	0.980268	0.878613	1.07898
LCA5_400	sp|Q80ST9|LCA5_MOUSE	Lca5	Lebercilin OS=Mus musculus OX=10090 GN=Lca5 PE=1 SV=1	400	K.YDEDEDPC#SAK.Q	1.03244	0.96954	1.19438	1.07645	0.924276	0.774448	1.05018	0.964815	1.12873	0.966699	1.00099	1.13541	0.849362	1.0075	1.04772
CSDE1_464	sp|Q91W50|CSDE1_MOUSE	Csde1	Cold shock domain-containing protein E1 OS=Mus musculus OX=10090 GN=Csde1 PE=1 SV=1	464	K.EAEDGIIAYDDC#GVK.L	0.990101	1.0101	0.915953	0.991385	0.980845	0.864319	0.890942	1.04206	0.983911	0.909725	1.0001	0.953669	0.922582	0.966503	0.946818
SRAC1_173	sp|Q3U213|SRAC1_MOUSE	Serac1	Protein SERAC1 OS=Mus musculus OX=10090 GN=Serac1 PE=2 SV=1	173	R.IIAQAC#DPR.T	1.03474	0.967514	1.06739	1.15415	1.03695	1.02306	1.20991	1.12678	0.963504	1.18432	1.00113	1.11077	1.03001	1.16835	1.07391
Q8K205_221	tr|Q8K205|Q8K205_MOUSE	Pop1	Processing of 1, ribonuclease P/MRP family, (S. cerevisiae) OS=Mus musculus OX=10090 GN=Pop1 PE=1 SV=1	221	K.WGYC#LGER.P	0.9506	1.05482	0.942755	0.985561	0.983418	0.862444	1.12641	0.98574	0.865885	1.05338	1.00271	0.964158	0.922931	1.05608	0.959634
ZMAT3_107	sp|O54836|ZMAT3_MOUSE	Zmat3	Zinc finger matrin-type protein 3 OS=Mus musculus OX=10090 GN=Zmat3 PE=2 SV=1	107	R.NYYAANSC#PPPAR.V	1.10345	0.914286	1.08159	1.29248	1.05455	0.852158	1.02428	1.19588	0.843636	0.629579	1.00887	1.18703	0.953352	1.11008	0.736608
NUDC1_375	sp|Q6PIP5|NUDC1_MOUSE	Nudcd1	NudC domain-containing protein 1 OS=Mus musculus OX=10090 GN=Nudcd1 PE=1 SV=2	375	K.QGELLRDPAQC#AAIAER.L	1.03009	0.97162	1.07908	1.36548	1.42544	0.982777	1.06444	0.999469	0.827692	1.14538	1.00085	1.22228	1.20411	1.03196	0.986535
PCNA_81	sp|P17918|PCNA_MOUSE	Pcna	Proliferating cell nuclear antigen OS=Mus musculus OX=10090 GN=Pcna PE=1 SV=2	81	K.C#AGNEDIITLR.A	0.990813	1.00936	1.00082	1.19221	0.997315	0.996036	1.0561	1.03175	0.979405	0.97363	1.00009	1.09651	0.996676	1.04392	0.976517
IL16_50	sp|O54824|IL16_MOUSE	Il16	Pro-interleukin-16 OS=Mus musculus OX=10090 GN=Il16 PE=1 SV=3	50	K.YPDPFETSLC#QGK.E	1.01352	0.986834	0.852197	0.815925	1.02599	0.873854	1.10337	1.00831	1.04202	1.15097	1.00018	0.834061	0.949923	1.05584	1.09649
ILKAP_312	sp|Q8R0F6|ILKAP_MOUSE	Ilkap	Integrin-linked kinase-associated serine/threonine phosphatase 2C OS=Mus musculus OX=10090 GN=Ilkap PE=1 SV=1	312	R.C#QLTPNDR.F	0.923276	1.09063	1.13501	1.25886	1.14826	1.08831	1.06578	1.09938	0.936348	1.12304	1.00695	1.19693	1.11828	1.08258	1.0297
RAI1_1368	sp|Q61818|RAI1_MOUSE	Rai1	Retinoic acid-induced protein 1 OS=Mus musculus OX=10090 GN=Rai1 PE=1 SV=3	1368	R.RPGGSPAGAEEGLGGMGQMLPAASGADPLC#R.N	1.04951	0.954947	0.919708	1.0342	1.08777	0.923829	0.979275	1.07692	0.97089	0.998679	1.00223	0.976954	1.0058	1.0281	0.984785
PUS7L_625	sp|Q8CE46|PUS7L_MOUSE	Pus7l	Pseudouridylate synthase 7 homolog-like protein OS=Mus musculus OX=10090 GN=Pus7l PE=1 SV=1	625	R.DGLQAC#R.F	1.1782	0.868625	0.876262	0.924425	1.26635	1.02009	1.0386	1.01624	1.41856	1.20134	1.02341	0.900343	1.14322	1.02742	1.30995
TMM40_109	sp|Q4FJU9|TMM40_MOUSE	Tmem40	Transmembrane protein 40 OS=Mus musculus OX=10090 GN=Tmem40 PE=1 SV=1	109	K.DELQLC#GGAAGEMVPTGESGLR.R	0.94561	1.06103	1.10142	0.941476	0.923975	0.816554	1.11794	1.25388	0.697302	0.934217	1.00332	1.02145	0.870265	1.18591	0.81576
WASC5_1110	sp|Q8C2E7|WASC5_MOUSE	Washc5	WASH complex subunit 5 OS=Mus musculus OX=10090 GN=Washc5 PE=1 SV=2	1110	R.STMEQC#TSQK.M	0.934066	1.07595	2.12247	1.27591	1.20608	1.50888	1.56442	1.91113	1.26327	1.82143	1.00501	1.69919	1.35748	1.73778	1.54235
NUDT6_243	sp|Q8CH40|NUDT6_MOUSE	Nudt6	Nucleoside diphosphate-linked moiety X motif 6 OS=Mus musculus OX=10090 GN=Nudt6 PE=1 SV=1	243	K.C#EWIDLENLAR.T	0.965598	1.03694	0.913384	1.25101	1.09762	1.04712	1.01111	1.06932	1.01828	0.993083	1.00127	1.08219	1.07237	1.04021	1.00568
PANK1_251	sp|Q8K4K6|PANK1_MOUSE	Pank1	Pantothenate kinase 1 OS=Mus musculus OX=10090 GN=Pank1 PE=1 SV=1	251	K.NLTM*C#GR.K	1.02777	0.973693	0.886458	0.989439	0.866474	0.911246	1.03701	1.67113	1.09496	0.81935	1.00073	0.937948	0.88886	1.35407	0.957155
ZFY26_1871	sp|Q5DU37|ZFY26_MOUSE	Zfyve26	Zinc finger FYVE domain-containing protein 26 OS=Mus musculus OX=10090 GN=Zfyve26 PE=1 SV=2	1871	K.DTPEESPC#QSEVPDSAK.N	0.987139	1.0132	1.00095	1.22834	0.846423	0.805271	1.13283	1.216	1.00415	1.26895	1.00017	1.11465	0.825847	1.17441	1.13655
Z280C_207	sp|Q6P3Y5|Z280C_MOUSE	Znf280c	Zinc finger protein 280C OS=Mus musculus OX=10090 GN=Znf280c PE=1 SV=1	207	K.TSASISETRPC#SSSSSQTAPSGASSQTVLSNVNTSSVQSAPGSSSLR.S	0.984228	1.01629	1.19637	1.0582	0.967728	0.962886	1.43238	0.890818	1.07897	1.97688	1.00026	1.12729	0.965307	1.1616	1.52793
SNPC3_330	sp|Q9D2C9|SNPC3_MOUSE	Snapc3	snRNA-activating protein complex subunit 3 OS=Mus musculus OX=10090 GN=Snapc3 PE=1 SV=2	330	R.LVHHDDC#LDR.T	0.952394	1.05262	1.02638	0.646168	0.797882	1.12627	1.36718	0.751805	0.901936	0.996342	1.0025	0.836272	0.962077	1.05949	0.949139
NLRC4_820	sp|Q3UP24|NLRC4_MOUSE	Nlrc4	NLR family CARD domain-containing protein 4 OS=Mus musculus OX=10090 GN=Nlrc4 PE=1 SV=1	820	K.SLSEESC#DLQEM*K.L	0.977921	1.0231	1.01078	1.14178	1.00441	0.909843	0.958089	1.11348	0.929331	1.07809	1.00051	1.07628	0.957126	1.03578	1.00371
DI3L1_874	sp|Q8C0S1|DI3L1_MOUSE	Dis3l	DIS3-like exonuclease 1 OS=Mus musculus OX=10090 GN=Dis3l PE=1 SV=2	874	R.C#IADGVIYSIR.T	0.994007	1.00607	0.881728	0.840139	0.804974	0.898139	1.01028	0.938141	1.14151	0.950573	1.00004	0.860933	0.851556	0.974209	1.04604
TLR5_769	sp|Q9JLF7|TLR5_MOUSE	Tlr5	Toll-like receptor 5 OS=Mus musculus OX=10090 GN=Tlr5 PE=1 SV=1	769	K.DGWC#LEAFR.Y	1.04287	0.960516	0.754235	0.870028	1.07201	1.1004	0.877066	1.01238	0.678873	1.00626	1.00169	0.812131	1.0862	0.944725	0.842564
EH1L1_1247	sp|Q99MS7|EH1L1_MOUSE	Ehbp1l1	EH domain-binding protein 1-like protein 1 OS=Mus musculus OX=10090 GN=Ehbp1l1 PE=1 SV=1	1247	R.NGLAFC#AILHR.F	1.13599	0.893087	0.886238	1.08164	0.818361	0.870414	0.797852	0.879989	0.908958	0.982677	1.01454	0.983941	0.844387	0.83892	0.945818
RAD1_148	sp|Q9QWZ1|RAD1_MOUSE	Rad1	Cell cycle checkpoint protein RAD1 OS=Mus musculus OX=10090 GN=Rad1 PE=1 SV=1	148	K.ITTQEPEETLDFDFC#STNVM*NK.I	0.911981	1.10682	0.965344	1.00261	0.827557	1.03445	1.05142	0.884085	0.979613	1.052	1.0094	0.983976	0.931001	0.967753	1.01581
ITPR2_2087	sp|Q9Z329|ITPR2_MOUSE	Itpr2	Inositol 1,4,5-trisphosphate receptor type 2 OS=Mus musculus OX=10090 GN=Itpr2 PE=1 SV=4	2087	K.NAYNQGLEC#DHGDEEGGDDGVSPK.D	0.953793	1.05091	1.01246	1.29221	0.930953	0.797508	1.07974	1.05126	1.10324	0.837784	1.00235	1.15234	0.864231	1.0655	0.970511
DNM3A_662	sp|O88508|DNM3A_MOUSE	Dnmt3a	DNA (cytosine-5)-methyltransferase 3A OS=Mus musculus OX=10090 GN=Dnmt3a PE=1 SV=2	662	R.YIASEVC#EDSITVGMVR.H	0.925687	1.08729	0.895592	0.842895	0.750983	1.16511	0.850906	1.00175	1.02175	0.904642	1.00649	0.869244	0.958045	0.926327	0.963198
TISB_135	sp|P23950|TISB_MOUSE	Zfp36l1	mRNA decay activator protein ZFP36L1 OS=Mus musculus OX=10090 GN=Zfp36l1 PE=1 SV=1	135	K.C#QFAHGIHELR.S	1.10734	0.911628	1.03682	1.03581	1.07028	0.947429	1.06129	0.917776	0.99765	0.967639	1.00949	1.03632	1.00885	0.989532	0.982645
SPEG_947	sp|Q62407|SPEG_MOUSE	Speg	Striated muscle-specific serine/threonine-protein kinase OS=Mus musculus OX=10090 GN=Speg PE=1 SV=2	947	R.GDAGFYTC#K.A	0.94185	1.0658	0.905046	0.983799	0.795067	0.867098	0.885472	0.863864	0.932425	0.892688	1.00383	0.944422	0.831082	0.874668	0.912556
TPC10_560	sp|Q3TLI0|TPC10_MOUSE	Trappc10	Trafficking protein particle complex subunit 10 OS=Mus musculus OX=10090 GN=Trappc10 PE=1 SV=3	560	K.YFC#QEILSFASQQEDNPGHK.V	0.934461	1.07543	0.955934	0.815498	0.911575	0.928328	0.87158	0.78508	0.827135	0.784383	1.00494	0.885716	0.919951	0.82833	0.805759
PLCG2_937	sp|Q8CIH5|PLCG2_MOUSE	Plcg2	1-phosphatidylinositol 4,5-bisphosphate phosphodiesterase gamma-2 OS=Mus musculus OX=10090 GN=Plcg2 PE=1 SV=1	937	R.NQSIAIELSDLVVYC#K.P	0.994735	1.00532	0.894593	1.0042	0.991165	1.15249	1.04756	1.0263	0.850107	1.06497	1.00003	0.949394	1.07183	1.03693	0.957536
BACH1_718	sp|P97302|BACH1_MOUSE	Bach1	Transcription regulator protein BACH1 OS=Mus musculus OX=10090 GN=Bach1 PE=1 SV=1	718	R.GSSAASQELVQESPPTTAAAPEQATLLEPC#R.Q	1.31565	0.806503	1.07985	0.93366	1.12831	1.11467	0.992286	0.959244	0.870749	0.861258	1.06108	1.00676	1.12149	0.975765	0.866004
U2AF2_442	sp|P26369|U2AF2_MOUSE	U2af2	Splicing factor U2AF 65 kDa subunit OS=Mus musculus OX=10090 GN=U2af2 PE=1 SV=3	442	K.IFVEFTSVFDC#QK.A	0.979393	1.02149	0.881214	1.07054	1.03916	1.08832	1.09716	1.19343	1.0658	0.732058	1.00044	0.975879	1.06374	1.1453	0.898927
WDR25_163	sp|E9Q349|WDR25_MOUSE	Wdr25	WD repeat-containing protein 25 OS=Mus musculus OX=10090 GN=Wdr25 PE=2 SV=1	163	R.GEDC#VLPYIPK.R	0.883715	1.15153	0.918418	0.893703	1.22818	0.926618	1.01996	0.831914	0.997297	1.63596	1.01762	0.906061	1.0774	0.925938	1.31663
AKT2_124	sp|Q60823|AKT2_MOUSE	Akt2	RAC-beta serine/threonine-protein kinase OS=Mus musculus OX=10090 GN=Akt2 PE=1 SV=1	124	K.C#GSPSDSSTSEM*MEVAVNK.A	1.10299	0.914604	1.00475	1.20896	1.11212	0.907443	1.04857	1.07825	0.972873	1.02105	1.00879	1.10685	1.00978	1.06341	0.996962
ANR11_972	sp|E9Q4F7|ANR11_MOUSE	Ankrd11	Ankyrin repeat domain-containing protein 11 OS=Mus musculus OX=10090 GN=Ankrd11 PE=1 SV=1	972	K.EC#GFESSFK.D	1.20694	0.853635	0.725982	0.994279	1.22051	1.07284	1.29315	0.890369	0.984145	0.863817	1.03029	0.86013	1.14667	1.09176	0.923981
SAHH3_294	sp|Q68FL4|SAHH3_MOUSE	Ahcyl2	Putative adenosylhomocysteinase 3 OS=Mus musculus OX=10090 GN=Ahcyl2 PE=1 SV=1	294	K.GESEDDFWWC#IDR.C	0.965352	1.03723	0.868251	0.919007	0.938	0.991543	0.983916	1.29677	0.93148	1.10613	1.00129	0.893629	0.964772	1.14035	1.01881
CPNE1_199	sp|Q8C166|CPNE1_MOUSE	Cpne1	Copine-1 OS=Mus musculus OX=10090 GN=Cpne1 PE=1 SV=1	199	R.FSVSLQHFC#GGDLSTPIQVR.C	1.03583	0.966564	1.11435	0.917333	1.13531	1.12824	1.04337	0.735986	1.15591	1.15012	1.0012	1.01584	1.13178	0.88968	1.15302
3BP1_56	sp|P55194|3BP1_MOUSE	Sh3bp1	SH3 domain-binding protein 1 OS=Mus musculus OX=10090 GN=Sh3bp1 PE=1 SV=3	56	R.LQAC#LQGQSGADM*DK.R	0.951728	1.05343	0.896589	0.900375	1.0345	0.87719	1.05536	1.04711	1.02639	1.24261	1.00258	0.898482	0.955846	1.05124	1.1345
MCE1_126	sp|O55236|MCE1_MOUSE	Rngtt	mRNA-capping enzyme OS=Mus musculus OX=10090 GN=Rngtt PE=1 SV=1	126	R.SPPELIGVHC#THGFNR.T	1.09367	0.921108	0.719592	0.775286	0.730929	0.651515	0.663281	0.954004	0.738275	0.585325	1.00739	0.747439	0.691222	0.808642	0.6618
MKNK1_190	sp|O08605|MKNK1_MOUSE	Mknk1	MAP kinase-interacting serine/threonine-protein kinase 1 OS=Mus musculus OX=10090 GN=Mknk1 PE=1 SV=2	190	K.IC#DFDLGSGVK.L	1.03068	0.971096	1.02792	0.992252	1.08724	1.0154	1.21107	0.982542	0.979601	0.912244	1.00089	1.01009	1.05132	1.09681	0.945923
ABCA9_1244	sp|Q8K449|ABCA9_MOUSE	Abca9	ATP-binding cassette sub-family A member 9 OS=Mus musculus OX=10090 GN=Abca9 PE=1 SV=2	1244	R.SC#PAVPNPEEPGEEDEDVQM*ER.V	0.911501	1.10753	0.939319	1.89071	0.77172	0.82205	1.36867	1.13508	0.816975	0.955596	1.00952	1.41502	0.796885	1.25187	0.886285
AAPK1_425	sp|Q5EG47|AAPK1_MOUSE	Prkaa1	5'-AMP-activated protein kinase catalytic subunit alpha-1 OS=Mus musculus OX=10090 GN=Prkaa1 PE=1 SV=2	425	R.SQSRPNDIMAEVC#R.A	0.942101	1.06548	0.962477	0.965801	0.914526	0.827557	1.19342	0.93744	0.849458	0.879473	1.00379	0.964139	0.871041	1.06543	0.864465
Q6DFU8_222	tr|Q6DFU8|Q6DFU8_MOUSE	Zfp948	Zinc finger protein 948 OS=Mus musculus OX=10090 GN=Zfp948 PE=1 SV=1	222	R.C#FSTSANLTIHQR.I	1.02526	0.975955	0.862127	1.015	0.92169	1.05166	0.860134	0.916142	0.928849	1.01286	1.00061	0.938566	0.986677	0.888138	0.970852
RHG06_813	sp|O54834|RHG06_MOUSE	Arhgap6	Rho GTPase-activating protein 6 OS=Mus musculus OX=10090 GN=Arhgap6 PE=1 SV=3	813	R.TQTAATVEQC#SVHLPVSR.V	0.957775	1.04612	1.90999	1.23461	1.50595	1.41523	1.08333	0.844633	1.37846	1.45531	1.00195	1.5723	1.46059	0.963983	1.41688
GXLT1_87	sp|Q3UHH8|GXLT1_MOUSE	Gxylt1	Glucoside xylosyltransferase 1 OS=Mus musculus OX=10090 GN=Gxylt1 PE=1 SV=2	87	K.MHLAVVAC#GER.L	1.10046	0.916349	0.91447	1.15715	0.764821	0.958551	1.00677	0.975625	0.995218	0.96507	1.0084	1.03581	0.861686	0.991199	0.980144
RUSF1_24	sp|Q91W34|RUSF1_MOUSE	Rusf1	RUS family member 1 OS=Mus musculus OX=10090 GN=Rusf1 PE=1 SV=1	24	R.GC#SAAADGSLQWDGAR.R	1.03032	0.97141	0.948758	0.965646	0.9264	0.894329	0.986962	0.940534	1.02281	1.02707	1.00087	0.957202	0.910365	0.963748	1.02494
DOK3_226	sp|Q9QZK7|DOK3_MOUSE	Dok3	Docking protein 3 OS=Mus musculus OX=10090 GN=Dok3 PE=1 SV=1	226	R.C#DSGEGLFAFSSPR.A	0.903481	1.11961	1.09039	1.13219	1.07063	1.14659	0.964527	0.981662	1.10161	0.806497	1.01154	1.11129	1.10861	0.973094	0.954052
HAUS3_420	sp|Q8QZX2|HAUS3_MOUSE	Haus3	HAUS augmin-like complex subunit 3 OS=Mus musculus OX=10090 GN=Haus3 PE=1 SV=1	420	R.NTVLC#QHLAVLSDIPASEQLTSR.T	0.988442	1.01183	0.856558	1.05639	1.04118	0.936132	1.053	1.24462	0.886995	0.840455	1.00014	0.956475	0.988657	1.14881	0.863725
SART3_115	sp|Q9JLI8|SART3_MOUSE	Sart3	Squamous cell carcinoma antigen recognized by T-cells 3 OS=Mus musculus OX=10090 GN=Sart3 PE=1 SV=1	115	R.LEEQLSINGYDYNC#HVELIR.L	0.846503	1.22149	1.16324	0.923951	1.09044	1.03425	1.23289	1.12767	1.22812	1.28589	1.034	1.0436	1.06234	1.18028	1.257
BANP_82	sp|Q8VBU8|BANP_MOUSE	Banp	Protein BANP OS=Mus musculus OX=10090 GN=Banp PE=1 SV=1	82	K.LQALEATC#K.S	0.95365	1.05109	0.860248	1.12603	0.894919	1.05273	0.879247	1.11207	1.0319	0.961418	1.00237	0.993137	0.973825	0.995657	0.99666
ESYT1_360	sp|Q3U7R1|ESYT1_MOUSE	Esyt1	Extended synaptotagmin-1 OS=Mus musculus OX=10090 GN=Esyt1 PE=1 SV=2	360	R.VGTQTFC#SR.V	1.14838	0.885575	1.29374	1.03843	1.01627	0.995792	1.08791	1.03733	1.21333	1.23093	1.01698	1.16608	1.00603	1.06262	1.22213
MD13L_493	sp|Q6JPI3|MD13L_MOUSE	Med13l	Mediator of RNA polymerase II transcription subunit 13-like OS=Mus musculus OX=10090 GN=Med13l PE=1 SV=2	493	R.PSVAEELC#VEQDAPGQK.L	0.964605	1.03809	0.996785	1.24874	0.988048	0.992794	0.941534	1.36865	0.790061	0.784562	1.00135	1.12276	0.990421	1.15509	0.787311
ABCA9_846	sp|Q8K449|ABCA9_MOUSE	Abca9	ATP-binding cassette sub-family A member 9 OS=Mus musculus OX=10090 GN=Abca9 PE=1 SV=2	846	R.QQLC#AVAK.V	1.04003	0.962941	1.02057	0.728527	0.992121	0.950087	0.777303	1.09498	0.828441	1.07344	1.00148	0.87455	0.971104	0.936143	0.950942
SRGP2_357	sp|Q91Z67|SRGP2_MOUSE	Srgap2	SLIT-ROBO Rho GTPase-activating protein 2 OS=Mus musculus OX=10090 GN=Srgap2 PE=1 SV=2	357	K.FEFQPHM*GDM*ASQLC#AQQPVQSELVQR.C	1.08241	0.929248	1.21974	1.38079	1.48399	1.08417	1.08347	1.19313	1.23969	1.82895	1.00583	1.30027	1.28408	1.1383	1.53432
E9QP99_1426	tr|E9QP99|E9QP99_MOUSE	Golga3	Isoform of P55937, Golgin subfamily A member 3 OS=Mus musculus OX=10090 GN=Golga3 PE=1 SV=1	1426	K.NLNNC#LQQLK.Q	0.927273	1.08511	1.07684	1.31574	0.981231	0.902875	0.970157	0.832601	0.910764	0.970722	1.00619	1.19629	0.942053	0.901379	0.940743
LYL1_255	sp|P27792|LYL1_MOUSE	Lyl1	Protein lyl-1 OS=Mus musculus OX=10090 GN=Lyl1 PE=2 SV=2	255	R.SQPVLPGDC#DGDPNGSVR.P	0.872336	1.17144	1.07041	1.15692	1.03024	1.00669	0.99045	1.0554	0.973509	1.00974	1.02189	1.11366	1.01846	1.02293	0.991622
E9Q3P4_859	tr|E9Q3P4|E9Q3P4_MOUSE	Cenpf	Centromere protein F OS=Mus musculus OX=10090 GN=Cenpf PE=1 SV=1	859	R.C#EELLQIK.G	1.01983	0.980926	1.00537	1.14268	0.925809	0.937127	0.988873	1.00801	0.82377	0.802183	1.00038	1.07403	0.931468	0.998442	0.812976
A0A6I8MX08_1244	tr|A0A6I8MX08|A0A6I8MX08_MOUSE	Ccdc88a	Isoform of Q5SNZ0, Girdin OS=Mus musculus OX=10090 GN=Ccdc88a PE=1 SV=1	1244	K.LC#GENDR.L	1.03526	0.967063	1.11242	1.22462	0.951142	0.961095	1.076	0.952913	1.11277	1.54065	1.00116	1.16852	0.956118	1.01446	1.32671
MCM4_604	sp|P49717|MCM4_MOUSE	Mcm4	DNA replication licensing factor MCM4 OS=Mus musculus OX=10090 GN=Mcm4 PE=1 SV=1	604	K.AGIIC#QLNAR.T	1.0337	0.968426	1.09906	1.14114	0.97404	1.04828	1.01037	0.991618	0.997505	1.11674	1.00106	1.1201	1.01116	1.00099	1.05712
ASAH1_291	sp|Q9WV54|ASAH1_MOUSE	Asah1	Acid ceramidase OS=Mus musculus OX=10090 GN=Asah1 PE=1 SV=1	291	K.SGEGC#VITR.E	1.04206	0.961204	0.902314	1.39968	0.584178	0.824829	1.09636	1.23763	1.16579	0.761344	1.00163	1.151	0.704503	1.16699	0.963566
SH2B3_333	sp|O09039|SH2B3_MOUSE	Sh2b3	SH2B adapter protein 3 OS=Mus musculus OX=10090 GN=Sh2b3 PE=1 SV=2	333	K.TDHFLSC#YPWFHGPISR.V	1.10951	0.910167	1.09158	1.14592	1.0388	1.22967	1.18582	0.969119	0.959574	1.00371	1.00984	1.11875	1.13424	1.07747	0.981644
INSR_889	sp|P15208|INSR_MOUSE	Insr	Insulin receptor OS=Mus musculus OX=10090 GN=Insr PE=1 SV=2	889	R.YGDEELHLC#VSR.K	0.92503	1.08819	1.26439	0.95355	1.17879	1.1082	1.23192	1.05215	1.06502	0.887986	1.00661	1.10897	1.1435	1.14203	0.976503
CEP78_120	sp|Q6IRU7|CEP78_MOUSE	Cep78	Centrosomal protein of 78 kDa OS=Mus musculus OX=10090 GN=Cep78 PE=2 SV=1	120	R.GC#LSVSGVLR.N	1.20115	0.856559	1.20115	1.38393	0.924054	1.21672	1.50422	1.30109	1.12674	1.51059	1.02885	1.29254	1.07039	1.40266	1.31867
DTL_141	sp|Q3TLR7|DTL_MOUSE	Dtl	Denticleless protein homolog OS=Mus musculus OX=10090 GN=Dtl PE=1 SV=2	141	K.GHQC#SLK.S	1.04975	0.954751	1.81116	0.964204	1.16147	0.860054	1.32704	1.09232	1.08113	1.00397	1.00225	1.38768	1.01076	1.20968	1.04255
Q497V9_234	tr|Q497V9|Q497V9_MOUSE	Zfp791	Zinc finger protein 791 OS=Mus musculus OX=10090 GN=Zfp791 PE=2 SV=1	234	K.AFSC#PSSIQIHER.T	0.842221	1.23052	0.942767	0.804374	0.876878	1.15733	1.00562	0.893214	1.06802	2.03101	1.03637	0.87357	1.0171	0.949416	1.54952
PANK1_265	sp|Q8K4K6|PANK1_MOUSE	Pank1	Pantothenate kinase 1 OS=Mus musculus OX=10090 GN=Pank1 PE=1 SV=1	265	R.FPTC#AMHLFIQM*GSEK.N	0.939007	1.06947	1.07592	0.896743	0.969654	1.11122	1.01773	1.16995	1.04569	1.05745	1.00424	0.986332	1.04044	1.09384	1.05157
EXOC5_71	sp|Q3TPX4|EXOC5_MOUSE	Exoc5	Exocyst complex component 5 OS=Mus musculus OX=10090 GN=Exoc5 PE=1 SV=2	71	K.LEQQC#QK.E	0.94914	1.05662	0.901967	0.957719	1.21223	1.01654	0.914493	0.938321	0.778303	1.17905	1.00288	0.929843	1.11438	0.926407	0.978677
E9PUA6_272	tr|E9PUA6|E9PUA6_MOUSE	Kctd9	Isoform of Q80UN1, BTB/POZ domain-containing protein KCTD9 OS=Mus musculus OX=10090 GN=Kctd9 PE=1 SV=1	272	R.ADLSGSVLDC#ANLQGVK.M	0.896696	1.13021	1.48231	1.06288	1.18076	1.17931	0.940459	1.30203	0.933172	0.940918	1.01345	1.27259	1.18004	1.12124	0.937045
PRR12_1136	sp|E9PYL2|PRR12_MOUSE	Prr12	Proline-rich protein 12 OS=Mus musculus OX=10090 GN=Prr12 PE=1 SV=1	1136	R.SRPALSPLGDIDFC#PPNPGPDGPR.R	0.811426	1.30276	0.777366	1.16461	0.846326	0.689416	0.509714	0.669858	0.828509	0.701709	1.05709	0.970989	0.767871	0.589786	0.765109
BIRC6_780	sp|O88738|BIRC6_MOUSE	Birc6	Baculoviral IAP repeat-containing protein 6 OS=Mus musculus OX=10090 GN=Birc6 PE=1 SV=2	780	K.LNSALC#NR.R	1.01282	0.9875	0.844017	0.886445	0.66142	0.755547	0.998483	0.846913	0.725037	1.10706	1.00016	0.865231	0.708484	0.922698	0.91605
DOLK_97	sp|Q8R2Y3|DOLK_MOUSE	Dolk	Dolichol kinase OS=Mus musculus OX=10090 GN=Dolk PE=1 SV=1	97	R.C#QTAGNPYFER.F	0.998803	1.0012	0.99227	1.05835	1.0028	0.995229	0.963248	1.00502	0.975068	0.910513	1	1.02531	0.999017	0.984134	0.942791
WDR4_97	sp|Q9EP82|WDR4_MOUSE	Wdr4	tRNA (guanine-N(7)-)-methyltransferase non-catalytic subunit WDR4 OS=Mus musculus OX=10090 GN=Wdr4 PE=1 SV=2	97	K.PWQC#LSVR.M	1.00313	0.996887	0.959107	1.03724	0.890364	1.00313	1.06055	1.12717	0.881769	0.865749	1.00001	0.998171	0.946749	1.09386	0.873759
ERD23_29	sp|Q8R1L4|ERD23_MOUSE	Kdelr3	ER lumen protein-retaining receptor 3 OS=Mus musculus OX=10090 GN=Kdelr3 PE=1 SV=1	29	K.SC#AGISGK.S	0.8999	1.12516	1.09885	0.997199	1.10588	0.938199	1.17347	0.880282	1.0578	0.831388	1.01253	1.04802	1.02204	1.02688	0.944592
ITPR1_1298	sp|P11881|ITPR1_MOUSE	Itpr1	Inositol 1,4,5-trisphosphate receptor type 1 OS=Mus musculus OX=10090 GN=Itpr1 PE=1 SV=2	1298	R.VVQHFVHC#IETHGR.N	1.08364	0.928348	0.977474	1.07157	0.855168	1.10181	1.12225	0.888636	0.866004	0.75461	1.00599	1.02452	0.978487	1.00544	0.810307
PTN18_240	sp|Q61152|PTN18_MOUSE	Ptpn18	Tyrosine-protein phosphatase non-receptor type 18 OS=Mus musculus OX=10090 GN=Ptpn18 PE=1 SV=1	240	R.TGVLC#AVDYVR.Q	1.07447	0.93518	0.918378	0.830355	1.04224	0.953371	1.04911	1.02375	1.07319	1.04421	1.00483	0.874366	0.997804	1.03643	1.0587
ATG4A_331	sp|Q8C9S8|ATG4A_MOUSE	Atg4a	Cysteine protease ATG4A OS=Mus musculus OX=10090 GN=Atg4a PE=2 SV=2	331	K.DFDNWC#SLVQK.E	0.989961	1.01025	1.04344	1.02122	1.01373	1.08922	1.03532	1.04918	1.05816	1.20131	1.0001	1.03233	1.05147	1.04225	1.12973
WDR91_247	sp|Q7TMQ7|WDR91_MOUSE	Wdr91	WD repeat-containing protein 91 OS=Mus musculus OX=10090 GN=Wdr91 PE=1 SV=1	247	R.LGDSELALVC#SQRPASLSQSPR.V	0.991062	1.0091	0.946377	0.986736	1.0555	0.901104	1.20086	1.18871	1.05323	1.08472	1.00008	0.966556	0.9783	1.19479	1.06897
PRPS1_165	sp|Q9D7G0|PRPS1_MOUSE	Prps1	Ribose-phosphate pyrophosphokinase 1 OS=Mus musculus OX=10090 GN=Prps1 PE=1 SV=4	165	R.NC#TIVSPDAGGAK.R	0.970927	1.03087	0.960198	1.2747	0.944271	0.982991	1.00075	1.01456	0.947377	0.911227	1.0009	1.11745	0.963631	1.00766	0.929302
TOP1M_215	sp|Q8R4U6|TOP1M_MOUSE	Top1mt	DNA topoisomerase I, mitochondrial OS=Mus musculus OX=10090 GN=Top1mt PE=2 SV=1	215	R.VMPEDVVINC#SR.D	1.01798	0.982644	1.07484	1.24958	1.11854	0.873591	1.16226	0.936089	1.01343	0.984615	1.00031	1.16221	0.996066	1.04917	0.99902
DIAP3_499	sp|Q9Z207|DIAP3_MOUSE	Diaph3	Protein diaphanous homolog 3 OS=Mus musculus OX=10090 GN=Diaph3 PE=1 SV=1	499	K.EC#TDHQETQAQLQK.R	0.884126	1.15083	1.43063	1.22385	1.07927	0.709469	0.722261	1.4669	0.740227	0.795646	1.01748	1.32724	0.894372	1.09458	0.767936
MTMR3_11	sp|Q8K296|MTMR3_MOUSE	Mtmr3	Myotubularin-related protein 3 OS=Mus musculus OX=10090 GN=Mtmr3 PE=1 SV=2	11	R.HSLEC#IQANQIFPR.K	0.969581	1.03239	0.940261	0.954696	1.0224	1.11008	0.937759	0.909521	1.07109	0.930604	1.00099	0.947478	1.06624	0.92364	1.00085
AHDC1_356	sp|Q6PAL7|AHDC1_MOUSE	Ahdc1	AT-hook DNA-binding motif-containing protein 1 OS=Mus musculus OX=10090 GN=Ahdc1 PE=1 SV=1	356	R.LEPQQSLGHC#QLAEPLR.L	1.03341	0.968684	1.03387	1.24568	1.21931	1.1633	1.28599	1.24366	1.16802	1.00677	1.00105	1.13977	1.19131	1.26483	1.08739
XRN2_451	sp|Q9DBR1|XRN2_MOUSE	Xrn2	5'-3' exoribonuclease 2 OS=Mus musculus OX=10090 GN=Xrn2 PE=1 SV=1	451	R.NSPGC#QVASNPR.Q	0.88678	1.14636	0.866175	1.50739	0.78008	0.883949	1.37775	0.989031	1.2146	0.78897	1.01657	1.18678	0.832015	1.18339	1.00178
ATRX_597	sp|Q61687|ATRX_MOUSE	Atrx	Transcriptional regulator ATRX OS=Mus musculus OX=10090 GN=Atrx PE=1 SV=3	597	K.GVDC#QEVSQEK.N	1.28674	0.817769	1.42579	1.27022	0.770639	1.15867	0.984577	1.25412	0.878774	1.31933	1.05225	1.34801	0.964652	1.11935	1.09905
NELFB_115	sp|Q8C4Y3|NELFB_MOUSE	Nelfb	Negative elongation factor B OS=Mus musculus OX=10090 GN=Nelfb PE=1 SV=2	115	K.MPSLQPVVMC#VM*K.H	0.955713	1.04859	1.04634	1.00154	0.945076	1.11187	1.1263	1.30723	1.15974	1.09596	1.00215	1.02394	1.02847	1.21676	1.12785
TM2D3_114	sp|Q8BJ83|TM2D3_MOUSE	Tm2d3	TM2 domain-containing protein 3 OS=Mus musculus OX=10090 GN=Tm2d3 PE=2 SV=1	114	K.PVTFDC#TVK.P	0.950413	1.05505	0.788443	1.10425	1.05091	0.932793	4.00498	1.31751	0.770335	0.590176	1.00273	0.946348	0.991853	2.66124	0.680255
F7BGR7_223	tr|F7BGR7|F7BGR7_MOUSE	Gm21992	Gm21992 readthrough, Predicted gene 21992 OS=Mus musculus OX=10090 GN=Gm21992 PE=4 SV=1	223	K.FEEYGPVIEC#DIVK.D	1.04609	0.9578	1.06554	1.10693	0.81087	0.986122	0.950356	0.86554	0.948759	1.04609	1.00194	1.08623	0.898496	0.907948	0.997424
SETD2_843	sp|E9Q5F9|SETD2_MOUSE	Setd2	Histone-lysine N-methyltransferase SETD2 OS=Mus musculus OX=10090 GN=Setd2 PE=1 SV=1	843	R.HSENTC#DEYK.Q	1.00511	0.994943	1.06817	1.40629	0.94044	1.08234	0.995902	0.987964	1.02235	1.03933	1.00003	1.23723	1.01139	0.991933	1.03084
TCF20_897	sp|Q9EPQ8|TCF20_MOUSE	Tcf20	Transcription factor 20 OS=Mus musculus OX=10090 GN=Tcf20 PE=1 SV=3	897	R.SVIC#DISPLR.Q	0.939864	1.06836	1.08995	0.784776	0.905239	0.976811	0.961522	0.977243	1.08142	0.779521	1.00411	0.937361	0.941025	0.969382	0.930469
CMIP_514	sp|Q9D486|CMIP_MOUSE	Cmip	C-Maf-inducing protein OS=Mus musculus OX=10090 GN=Cmip PE=1 SV=3	514	R.QEVHSC#LLSVR.A	0.938094	1.07065	0.957182	1.02914	0.871085	1.1667	1.01185	1.02967	0.939569	0.820036	1.00437	0.993161	1.01889	1.02076	0.879803
TBPL1_109	sp|P62340|TBPL1_MOUSE	Tbpl1	TATA box-binding protein-like 1 OS=Mus musculus OX=10090 GN=Tbpl1 PE=1 SV=1	109	K.VVNVLAVC#NM*PFEIR.L	0.895733	1.13174	0.954204	1.32197	1.07385	0.998212	1.46716	1.29379	1.28015	0.95453	1.01374	1.13809	1.03603	1.38047	1.11734
MON1B_274	sp|Q8BMQ8|MON1B_MOUSE	Mon1b	Vacuolar fusion protein MON1 homolog B OS=Mus musculus OX=10090 GN=Mon1b PE=2 SV=1	274	R.C#TAPGLALSVLAVGGR.L	1.11211	0.908426	1.09475	1.02956	1.03795	1.04063	1.14499	1.13213	0.949774	0.873196	1.01027	1.06216	1.03929	1.13856	0.911485
ZN292_984	sp|Q9Z2U2|ZN292_MOUSE	Zfp292	Zinc finger protein 292 OS=Mus musculus OX=10090 GN=Zfp292 PE=1 SV=2	984	K.GHEC#LNEAQNSLSNSESLK.M	1.12125	0.902412	1.14411	1.13348	1.34798	0.953295	1.01099	0.87539	1.17821	1.35318	1.01183	1.1388	1.15064	0.943188	1.2657
ACTN1_774	sp|Q7TPR4|ACTN1_MOUSE	Actn1	Alpha-actinin-1 OS=Mus musculus OX=10090 GN=Actn1 PE=1 SV=1	774	K.AC#LISLGYDIGNDPQGEAEFAR.I	1.11139	0.908904	1.07955	0.966967	1.01258	1.29317	0.945542	1.04855	0.983343	1.17831	1.01015	1.02326	1.15288	0.997046	1.08083
WDFY4_1329	sp|E9Q2M9|WDFY4_MOUSE	Wdfy4	WD repeat- and FYVE domain-containing protein 4 OS=Mus musculus OX=10090 GN=Wdfy4 PE=1 SV=2	1329	R.NC#AGHLSGPLR.T	1.11603	0.905826	0.900794	0.781142	1.271	1.00979	0.949791	0.76845	1.58741	1.17617	1.01093	0.840968	1.14039	0.85912	1.38179
HOP2_107	sp|O35047|HOP2_MOUSE	Psmc3ip	Homologous-pairing protein 2 homolog OS=Mus musculus OX=10090 GN=Psmc3ip PE=1 SV=1	107	K.VQSLQQSC#R.H	1.13613	0.893002	0.881381	0.754499	0.781972	0.878743	0.638506	0.738055	0.991554	0.864082	1.01457	0.81794	0.830357	0.688281	0.927818
LIS1_281	sp|P63005|LIS1_MOUSE	Pafah1b1	Platelet-activating factor acetylhydrolase IB subunit beta OS=Mus musculus OX=10090 GN=Pafah1b1 PE=1 SV=2	281	R.EHEHVVEC#ISWAPESSYSSISEATGSETK.K	0.861742	1.1911	1.01532	1.06098	0.952772	1.35849	0.795732	0.917601	0.838386	1.00821	1.02642	1.03815	1.15563	0.856666	0.923297
RN145_658	sp|Q5SWK7|RN145_MOUSE	Rnf145	RING finger protein 145 OS=Mus musculus OX=10090 GN=Rnf145 PE=1 SV=1	658	R.GSASQEGAADAGEGPQIPEGEVC#PVESA.-	0.917563	1.09871	0.951638	1.00861	0.978441	0.950832	0.934873	0.958541	1.05751	1.08317	1.00814	0.980122	0.964637	0.946707	1.07034
P53_138	sp|P02340|P53_MOUSE	Tp53	Cellular tumor antigen p53 OS=Mus musculus OX=10090 GN=Tp53 PE=1 SV=4	138	K.TC#PVQLWVSATPPAGSR.V	0.965467	1.0371	1.32405	1.12512	1.03292	1.0532	1.00589	1.24541	1.20444	0.957849	1.00128	1.22459	1.04306	1.12565	1.08114
USB1_35	sp|Q91W78|USB1_MOUSE	Usb1	U6 snRNA phosphodiesterase OS=Mus musculus OX=10090 GN=Usb1 PE=2 SV=1	35	R.C#GQNPVPSEK.L	0.97293	1.02862	1.5829	1.63151	1.93661	1.61214	1.47942	1.05709	1.71871	1.62716	1.00077	1.60721	1.77437	1.26826	1.67293
DNLI1_506	sp|P37913|DNLI1_MOUSE	Lig1	DNA ligase 1 OS=Mus musculus OX=10090 GN=Lig1 PE=1 SV=2	506	K.QTFC#EVPDLDR.I	0.946922	1.05938	1.00512	0.958081	0.952947	1.0978	1.33906	1.38467	0.921769	1.06893	1.00315	0.981601	1.02537	1.36187	0.995351
RPB2_837	sp|Q8CFI7|RPB2_MOUSE	Polr2b	DNA-directed RNA polymerase II subunit RPB2 OS=Mus musculus OX=10090 GN=Polr2b PE=1 SV=2	837	R.ETC#QGM*R.H	1.03522	0.967096	1.02674	0.912101	0.885989	1.11273	1.00401	0.825903	0.972818	0.992642	1.00116	0.969419	0.999361	0.914955	0.98273
ZGRF1_308	sp|Q0VGT4|ZGRF1_MOUSE	Zgrf1	Protein ZGRF1 OS=Mus musculus OX=10090 GN=Zgrf1 PE=1 SV=2	308	R.C#EQQSENPTR.T	1.07152	0.937433	1.05647	1.05372	0.849162	0.923299	0.939105	1.02701	0.834495	0.93944	1.00447	1.0551	0.88623	0.983057	0.886968
MOCS3_365	sp|A2BDX3|MOCS3_MOUSE	Mocs3	Adenylyltransferase and sulfurtransferase MOCS3 OS=Mus musculus OX=10090 GN=Mocs3 PE=1 SV=1	365	R.PQVEVDIC#R.L	1.01073	0.989495	1.17657	0.896809	1.0214	0.942401	1.42245	1.12419	1.05097	0.903786	1.00011	1.03669	0.981898	1.27332	0.977376
ITPR1_1535	sp|P11881|ITPR1_MOUSE	Itpr1	Inositol 1,4,5-trisphosphate receptor type 1 OS=Mus musculus OX=10090 GN=Itpr1 PE=1 SV=2	1535	K.ASVESC#IR.V	0.965018	1.03761	1.17412	1.50717	1.3092	1.04476	1.24931	1.59708	0.940427	1.3309	1.00132	1.34065	1.17698	1.42319	1.13566
RHG25_89	sp|Q8BYW1|RHG25_MOUSE	Arhgap25	Rho GTPase-activating protein 25 OS=Mus musculus OX=10090 GN=Arhgap25 PE=1 SV=2	89	K.DEEDSKPQGC#M*YLPGSTVK.E	0.954054	1.05059	1.07642	1.56079	0.919793	0.970596	1.1309	1.24871	0.95607	0.998621	1.00232	1.31861	0.945195	1.1898	0.977345
RM44_96	sp|Q9CY73|RM44_MOUSE	Mrpl44	39S ribosomal protein L44, mitochondrial OS=Mus musculus OX=10090 GN=Mrpl44 PE=1 SV=3	96	K.TAFINSC#YIK.S	1.05165	0.953183	0.941575	1.02791	1.006	1.13339	1.04079	1.17651	1.01868	1.08341	1.00242	0.984742	1.06969	1.10865	1.05105
MORC3_677	sp|F7BJB9|MORC3_MOUSE	Morc3	MORC family CW-type zinc finger protein 3 OS=Mus musculus OX=10090 GN=Morc3 PE=1 SV=1	677	R.NGTATLSC#VGTEAK.V	0.938462	1.07017	0.925434	1.25294	1.03802	0.879277	0.896742	1.08061	0.796537	0.844133	1.00432	1.08919	0.958647	0.988676	0.820335
NRBP_307	sp|Q99J45|NRBP_MOUSE	Nrbp1	Nuclear receptor-binding protein OS=Mus musculus OX=10090 GN=Nrbp1 PE=1 SV=1	307	K.C#LQSEPAR.R	1.04746	0.956657	1.03565	1.19782	0.92713	0.9028	0.908662	1.0559	1.10517	0.928528	1.00206	1.11674	0.914965	0.98228	1.01685
TB10A_461	sp|P58802|TB10A_MOUSE	Tbc1d10a	TBC1 domain family member 10A OS=Mus musculus OX=10090 GN=Tbc1d10a PE=1 SV=1	461	K.SPGLSQATVVTAAGDAC#PPQGVSPK.D	1.12209	0.901869	0.843204	1.04513	0.820113	0.765873	0.99713	1.07488	0.75	0.759178	1.01198	0.944165	0.792993	1.036	0.754589
SPN1_201	sp|Q80W37|SPN1_MOUSE	Snupn	Snurportin-1 OS=Mus musculus OX=10090 GN=Snupn PE=2 SV=1	201	R.GHPFYDC#QTDFR.F	0.912516	1.10604	0.852965	0.773268	1.05487	1.14259	0.913294	0.729578	0.888313	0.90443	1.00928	0.813116	1.09873	0.821436	0.896372
PEPL1_189	sp|Q6NSR8|PEPL1_MOUSE	Npepl1	Probable aminopeptidase NPEPL1 OS=Mus musculus OX=10090 GN=Npepl1 PE=1 SV=1	189	R.IVDTPC#NEMNTDIFLEEIIQVGK.E	1.11606	0.905808	1.34819	1.02485	1.1889	1.48277	1.06373	0.899279	1.10665	1.23478	1.01093	1.18652	1.33583	0.981502	1.17072
SETX_1853	sp|A2AKX3|SETX_MOUSE	Setx	Probable helicase senataxin OS=Mus musculus OX=10090 GN=Setx PE=1 SV=1	1853	R.C#IVISSLVTTQR.K	0.907863	1.11295	0.937901	1.05661	1.03813	0.887915	0.864868	1.36932	1.09467	0.936052	1.01041	0.997254	0.96302	1.1171	1.01536
NUD16_68	sp|Q6P3D0|NUD16_MOUSE	Nudt16	U8 snoRNA-decapping enzyme OS=Mus musculus OX=10090 GN=Nudt16 PE=1 SV=1	68	R.LGFPGGFVDAQDSC#LEDGLNR.E	0.995366	1.00468	0.95395	1.16334	1.24649	0.98101	0.958882	1.36946	1.1355	1.21026	1.00002	1.05865	1.11375	1.16417	1.17288
PUM1_1105	sp|Q80U78|PUM1_MOUSE	Pum1	Pumilio homolog 1 OS=Mus musculus OX=10090 GN=Pum1 PE=1 SV=2	1105	R.AVLIDEVC#TMNDGPHSALYTM*MK.D	1.10487	0.913313	1.04734	0.854247	1.00113	0.766234	0.804545	0.772251	1.30917	1.05483	1.00909	0.950792	0.883682	0.788398	1.182
PGTB1_32	sp|Q8BUY9|PGTB1_MOUSE	Pggt1b	Geranylgeranyl transferase type-1 subunit beta OS=Mus musculus OX=10090 GN=Pggt1b PE=1 SV=1	32	R.C#LQVLPER.Y	1.07971	0.93125	0.871994	1.213	1.15683	0.871252	1.07943	1.00527	0.898575	0.970512	1.00548	1.04249	1.01404	1.04235	0.934543
SNRK_624	sp|Q8VDU5|SNRK_MOUSE	Snrk	SNF-related serine/threonine-protein kinase OS=Mus musculus OX=10090 GN=Snrk PE=1 SV=1	624	R.C#AGPDSSSPSPASASAAPR.G	0.960447	1.04295	0.930005	1.35841	0.835548	0.942957	0.800955	1.0761	0.913596	0.873264	1.0017	1.14421	0.889252	0.938528	0.89343
ANR44_921	sp|B2RXR6|ANR44_MOUSE	Ankrd44	Serine/threonine-protein phosphatase 6 regulatory ankyrin repeat subunit B OS=Mus musculus OX=10090 GN=Ankrd44 PE=1 SV=1	921	K.C#ALLILDK.I	1.02242	0.978544	0.985593	0.972222	0.804383	1.06511	0.959821	0.797985	0.697082	1.16127	1.00048	0.978907	0.934746	0.878903	0.929174
RIPL1_47	sp|Q9JJC6|RIPL1_MOUSE	Rilpl1	RILP-like protein 1 OS=Mus musculus OX=10090 GN=Rilpl1 PE=1 SV=1	47	R.VIDQHGC#ESIAR.L	0.93475	1.07504	0.771133	0.929574	0.947591	0.844033	0.946167	0.85333	1.12752	1.29915	1.0049	0.850353	0.895812	0.899748	1.21333
PTN11_104	sp|P35235|PTN11_MOUSE	Ptpn11	Tyrosine-protein phosphatase non-receptor type 11 OS=Mus musculus OX=10090 GN=Ptpn11 PE=1 SV=3	104	K.YPLNC#ADPTSER.W	0.943951	1.06313	0.844648	0.881302	0.971167	0.950447	0.983618	0.955709	1.1605	1.33044	1.00354	0.862975	0.960807	0.969664	1.24547
EXOS7_189	sp|Q9D0M0|EXOS7_MOUSE	Exosc7	Exosome complex exonuclease RRP42 OS=Mus musculus OX=10090 GN=Exosc7 PE=1 SV=2	189	K.DIELSDDPYDC#IR.L	0.983756	1.01679	1.14408	1.28516	1.02778	1.10183	0.972595	1.27787	1.12049	1.23559	1.00027	1.21462	1.0648	1.12523	1.17804
P52K_321	sp|Q9CUX1|P52K_MOUSE	Thap12	52 kDa repressor of the inhibitor of the protein kinase OS=Mus musculus OX=10090 GN=Thap12 PE=2 SV=2	321	K.WGLNMEYC#R.G	1.10825	0.911015	0.724019	0.964388	1.21491	1.20878	0.855759	0.995848	1.42288	0.789375	1.00963	0.844204	1.21184	0.925804	1.10613
DEND3_1001	sp|A2RT67|DEND3_MOUSE	Dennd3	DENN domain-containing protein 3 OS=Mus musculus OX=10090 GN=Dennd3 PE=1 SV=2	1001	K.LWC#ALNEGK.V	0.920956	1.09389	1.07457	1.15852	0.953814	1.12157	1.00464	1.12281	1.26305	1.1169	1.00742	1.11654	1.03769	1.06372	1.18997
GAK_156	sp|Q99KY4|GAK_MOUSE	Gak	Cyclin-G-associated kinase OS=Mus musculus OX=10090 GN=Gak PE=1 SV=2	156	K.IFYQTC#R.A	1.03858	0.964187	0.961384	1.12815	1.12468	0.957805	1.15363	1.01446	0.997559	0.95873	1.00138	1.04477	1.04124	1.08404	0.978144
DC2I2_488	sp|Q5U4F6|DC2I2_MOUSE	Dync2i2	Cytoplasmic dynein 2 intermediate chain 2 OS=Mus musculus OX=10090 GN=Dync2i2 PE=1 SV=3	488	K.SSQKPTVSITQTQDGSPVYC#LEFNSQQTQLLAAGDAK.G	0.905449	1.1166	1.00177	0.974138	1.30586	0.797272	0.815688	0.685125	0.672619	0.874613	1.01102	0.987955	1.05156	0.750407	0.773616
ESPL1_67	sp|P60330|ESPL1_MOUSE	Espl1	Separin OS=Mus musculus OX=10090 GN=Espl1 PE=1 SV=1	67	K.LDC#PGHLR.S	1.14394	0.888235	1.13645	1.04924	0.764305	0.889145	1.01372	1.25833	1.23506	2.17063	1.01609	1.09285	0.826725	1.13603	1.70284
ITA6_86	sp|Q61739|ITA6_MOUSE	Itga6	Integrin alpha-6 OS=Mus musculus OX=10090 GN=Itga6 PE=1 SV=3	86	R.TGGLYSC#DITSR.G	0.913306	1.10488	1.09774	1.27128	1.07686	0.955696	0.82614	1.19106	1.04619	0.699074	1.00909	1.18451	1.01628	1.0086	0.872632
PF21A_541	sp|Q6ZPK0|PF21A_MOUSE	Phf21a	PHD finger protein 21A OS=Mus musculus OX=10090 GN=Phf21a PE=1 SV=3	541	R.C#QDQM*LK.K	0.929668	1.08185	0.952818	1.2147	0.756897	1.09653	1.185	0.889841	0.914465	0.86342	1.00576	1.08376	0.926714	1.03742	0.888943
LMTK1_708	sp|Q80YE4|LMTK1_MOUSE	Aatk	Serine/threonine-protein kinase LMTK1 OS=Mus musculus OX=10090 GN=Aatk PE=1 SV=1	708	R.DPESWDPGYVSSFTDSYRDDC#SSLEQTPR.A	1.11488	0.90658	0.649684	0.884241	0.92617	0.856271	0.552255	0.705855	0.756002	0.780475	1.01073	0.766962	0.891221	0.629055	0.768239
PSMG2_234	sp|Q9EST4|PSMG2_MOUSE	Psmg2	Proteasome assembly chaperone 2 OS=Mus musculus OX=10090 GN=Psmg2 PE=1 SV=1	234	K.PC#NDGPMASALPWK.I	1.0392	0.963648	0.834717	2.24612	1.26698	1.08241	1.38163	1.25512	1.05342	0.941582	1.00143	1.54042	1.1747	1.31838	0.997501
PLCL2_60	sp|Q8K394|PLCL2_MOUSE	Plcl2	Inactive phospholipase C-like protein 2 OS=Mus musculus OX=10090 GN=Plcl2 PE=1 SV=2	60	R.YDSGGVSNGDC#SLGVSGDEAR.T	0.929858	1.08159	0.796913	1.24177	1.02081	0.89753	0.88698	0.786058	0.872776	1.00307	1.00572	1.01934	0.959171	0.836519	0.937922
EDC3_353	sp|Q8K2D3|EDC3_MOUSE	Edc3	Enhancer of mRNA-decapping protein 3 OS=Mus musculus OX=10090 GN=Edc3 PE=1 SV=1	353	K.GAQGISC#GR.H	1.07595	0.934068	1.07543	0.977154	0.784591	0.852829	1.1155	0.803112	1.21839	0.90654	1.00501	1.02629	0.81871	0.959305	1.06247
VP37A_325	sp|Q8CHS8|VP37A_MOUSE	Vps37a	Vacuolar protein sorting-associated protein 37A OS=Mus musculus OX=10090 GN=Vps37a PE=1 SV=1	325	R.QHELSESC#SASALQAR.L	1.04242	0.960894	1.02381	1.17693	2.03035	0.740012	0.843728	1.52405	2.16937	1.42993	1.00166	1.10037	1.38518	1.18389	1.79965
MED1_443	sp|Q925J9|MED1_MOUSE	Med1	Mediator of RNA polymerase II transcription subunit 1 OS=Mus musculus OX=10090 GN=Med1 PE=1 SV=2	443	K.EDSPGLLQFEVC#PLSESR.F	0.901107	1.12328	0.71697	0.929931	1.07767	0.883502	1.19823	1.02347	1.05349	1.19589	1.01219	0.823451	0.980586	1.11085	1.12469
DDX24_334	sp|Q9ESV0|DDX24_MOUSE	Ddx24	ATP-dependent RNA helicase DDX24 OS=Mus musculus OX=10090 GN=Ddx24 PE=1 SV=2	334	R.IETEAQPSDSGVQATPETSASASAQTLLVC#DDDAGEGPSSLEEKPVPK.Q	1.05603	0.949619	0.850919	1.16201	0.902561	0.871505	0.753603	0.858581	0.767519	0.899556	1.00282	1.00646	0.887033	0.806092	0.833537
RN121_264	sp|Q8R1Z9|RN121_MOUSE	Rnf121	RING finger protein 121 OS=Mus musculus OX=10090 GN=Rnf121 PE=1 SV=1	264	R.GWC#IVGK.K	1.0073	0.99281	0.986458	0.924545	0.984568	1.50914	1.21756	1.05485	1.03041	1.23117	1.00005	0.955501	1.24685	1.1362	1.13079
HPF1_152	sp|Q8CFE2|HPF1_MOUSE	Hpf1	Histone PARylation factor 1 OS=Mus musculus OX=10090 GN=Hpf1 PE=1 SV=1	152	K.NC#IIIQNGDNVFAAIK.L	1.02596	0.975321	1.0114	1.30305	1.02282	0.938175	1.07889	1.02282	0.966015	0.897238	1.00064	1.15723	0.980495	1.05085	0.931626
KI20B_1112	sp|Q80WE4|KI20B_MOUSE	Kif20b	Kinesin-like protein KIF20B OS=Mus musculus OX=10090 GN=Kif20b PE=1 SV=3	1112	R.EQALSELSQDVTC#YK.A	0.979567	1.0213	1.02092	1.0158	0.972512	1.02687	0.980516	0.977676	1.03992	0.918698	1.00044	1.01836	0.999691	0.979096	0.979308
HERC2_1584	sp|Q4U2R1|HERC2_MOUSE	Herc2	E3 ubiquitin-protein ligase HERC2 OS=Mus musculus OX=10090 GN=Herc2 PE=1 SV=3	1584	K.IGNEESDLEEAC#VLPHSPINVDK.R	1.03237	0.969597	0.98655	0.929069	0.961967	0.893151	1.01312	0.967678	1.12716	0.886405	1.00098	0.95781	0.927559	0.9904	1.00678
CD72_188	sp|P21855|CD72_MOUSE	Cd72	B-cell differentiation antigen CD72 OS=Mus musculus OX=10090 GN=Cd72 PE=1 SV=2	188	R.THEDAEQQLQAC#QAER.A	1.12089	0.902646	1.03227	1.2297	1.1333	1.17224	0.94848	1.21625	0.973374	0.988031	1.01177	1.13098	1.15277	1.08237	0.980702
ILRUN_114	sp|Q3TT38|ILRUN_MOUSE	Ilrun	Protein ILRUN OS=Mus musculus OX=10090 GN=Ilrun PE=2 SV=2	114	R.IQNSGAEAWPPGVC#LK.Y	0.998431	1.00157	0.941699	1.21636	1.03278	1.04157	1.03077	1.03783	0.977273	0.876101	1	1.07903	1.03718	1.0343	0.926687
RM53_49	sp|Q9D1H8|RM53_MOUSE	Mrpl53	39S ribosomal protein L53, mitochondrial OS=Mus musculus OX=10090 GN=Mrpl53 PE=1 SV=1	49	R.ATNLNC#SVIADVR.H	0.911986	1.10682	0.951751	0.999625	1.09679	1.11891	1.23401	1.28896	0.696027	0.85627	1.0094	0.975688	1.10785	1.26149	0.776149
VINC_985	sp|Q64727|VINC_MOUSE	Vcl	Vinculin OS=Mus musculus OX=10090 GN=Vcl PE=1 SV=4	985	R.TNLLQVC#ER.I	0.948507	1.0574	0.943905	0.978931	1.00549	0.982639	0.978931	1.27165	0.920461	0.88639	1.00296	0.961418	0.994065	1.12529	0.903425
CD14_237	sp|P10810|CD14_MOUSE	Cd14	Monocyte differentiation antigen CD14 OS=Mus musculus OX=10090 GN=Cd14 PE=1 SV=1	237	R.NAGM*ETPSGVC#SALAAAR.V	1.02741	0.97401	0.953336	1.23424	1.06814	0.845131	0.876413	1.17871	0.968509	0.919116	1.00071	1.09379	0.956635	1.02756	0.943813
HOOK2_317	sp|Q7TMK6|HOOK2_MOUSE	Hook2	Protein Hook homolog 2 OS=Mus musculus OX=10090 GN=Hook2 PE=1 SV=3	317	R.QLEATLNSC#R.R	0.915909	1.10109	0.830194	1.07754	1.25155	0.864807	0.897265	0.829218	0.737324	0.951113	1.0085	0.953867	1.05818	0.863241	0.844218
KIF23_370	sp|E9Q5G3|KIF23_MOUSE	Kif23	Kinesin-like protein KIF23 OS=Mus musculus OX=10090 GN=Kif23 PE=1 SV=1	370	R.TC#M*EVLR.E	1.00235	0.99766	1.25589	0.940718	1.09729	0.993321	1.11684	0.947407	1.04391	1.09279	1.00001	1.0983	1.0453	1.03212	1.06835
HGS_166	sp|Q99LI8|HGS_MOUSE	Hgs	Hepatocyte growth factor-regulated tyrosine kinase substrate OS=Mus musculus OX=10090 GN=Hgs PE=1 SV=2	166	R.APDWVDAEEC#HR.C	1.01762	0.982976	1.09556	1.46491	0.91446	0.915783	1.01664	1.09873	0.920843	0.899479	1.0003	1.28024	0.915122	1.05769	0.910161
TBC12_603	sp|Q6A039|TBC12_MOUSE	Tbc1d12	TBC1 domain family member 12 OS=Mus musculus OX=10090 GN=Tbc1d12 PE=1 SV=2	603	K.SLPLDLAC#R.V	0.907765	1.1131	0.921393	0.93504	0.761897	0.931492	0.955666	0.761109	1.09111	1.37236	1.01043	0.928217	0.846694	0.858388	1.23174
CELF2_161	sp|Q9Z0H4|CELF2_MOUSE	Celf2	CUGBP Elav-like family member 2 OS=Mus musculus OX=10090 GN=Celf2 PE=1 SV=1	161	R.VMFSPFGQIEEC#R.I	0.888811	1.14299	1.20796	1.18275	0.959007	0.948661	1.30836	0.942002	0.839092	0.990291	1.0159	1.19535	0.953834	1.12518	0.914692
FAD1_314	sp|Q8R123|FAD1_MOUSE	Flad1	FAD synthase OS=Mus musculus OX=10090 GN=Flad1 PE=1 SV=1	314	K.DC#TALLHLFHAAVQR.K	1.03521	0.967102	1.02346	1.04408	1.2307	1.61033	0.970272	1.23953	1.22271	0.917441	1.00116	1.03377	1.42052	1.1049	1.07008
SN_391	sp|Q62230|SN_MOUSE	Siglec1	Sialoadhesin OS=Mus musculus OX=10090 GN=Siglec1 PE=1 SV=2	391	R.ADTGFYFC#EVQNAQGSER.S	0.900177	1.12472	0.957075	0.75709	1.06789	0.871564	1.22229	1.06119	0.697251	0.784609	1.01245	0.857083	0.969729	1.14174	0.74093
A2AQA0_278	tr|A2AQA0|A2AQA0_MOUSE	Zfp442	Zinc finger protein 442 OS=Mus musculus OX=10090 GN=Zfp442 PE=2 SV=1	278	K.SFAC#QSGLQQHK.K	0.999246	1.00075	1.01268	0.961003	0.923516	0.968303	1.1453	0.82904	1.07404	0.986458	1	0.986841	0.945909	0.98717	1.03025
B3GLT_232	sp|Q8BHT6|B3GLT_MOUSE	B3glct	Beta-1,3-glucosyltransferase OS=Mus musculus OX=10090 GN=B3glct PE=1 SV=3	232	K.GGGPALTPVPEFC#TEDVDPR.C	1.04701	0.957027	1.22909	0.890182	0.988321	1.08756	0.96459	0.925758	1.09962	1.12138	1.00202	1.05963	1.03794	0.945174	1.1105
PIGX_39	sp|Q99LV7|PIGX_MOUSE	Pigx	Phosphatidylinositol-glycan biosynthesis class X protein OS=Mus musculus OX=10090 GN=Pigx PE=2 SV=2	39	R.ATC#SEIILR.Q	0.933231	1.07706	0.846066	0.922385	0.775413	0.869684	1.01076	0.816634	0.912038	0.846496	1.00515	0.884226	0.822549	0.913699	0.879267
SYLM_35	sp|Q8VDC0|SYLM_MOUSE	Lars2	Probable leucine--tRNA ligase, mitochondrial OS=Mus musculus OX=10090 GN=Lars2 PE=1 SV=1	35	R.LIPGC#SR.S	1.05465	0.950738	0.816147	0.817255	0.893759	0.876822	0.742898	0.910904	1.03173	0.893759	1.00269	0.816701	0.885291	0.826901	0.962746
NOL6_671	sp|Q8R5K4|NOL6_MOUSE	Nol6	Nucleolar protein 6 OS=Mus musculus OX=10090 GN=Nol6 PE=2 SV=2	671	R.C#YDDLSR.L	1.02679	0.97457	0.988907	1.09093	0.945928	0.999951	1.00142	0.94271	0.912339	0.916335	1.00068	1.03992	0.97294	0.972063	0.914337
TBCD_902	sp|Q8BYA0|TBCD_MOUSE	Tbcd	Tubulin-specific chaperone D OS=Mus musculus OX=10090 GN=Tbcd PE=1 SV=1	902	R.TEPVLIEAHIC#ER.V	0.990763	1.00941	0.966418	1.15266	1.05042	0.975718	1.20109	1.23751	0.994712	0.995322	1.00009	1.05954	1.01307	1.2193	0.995017
BAZ1B_700	sp|Q9Z277|BAZ1B_MOUSE	Baz1b	Tyrosine-protein kinase BAZ1B OS=Mus musculus OX=10090 GN=Baz1b PE=1 SV=2	700	R.RC#DVQEDSEGSETDDNK.D	0.936432	1.07283	0.973504	1.81359	0.802621	0.942366	1.1012	0.984242	0.783689	1.30342	1.00463	1.39355	0.872494	1.04272	1.04356
TYSD1_258	sp|Q9DBA6|TYSD1_MOUSE	Tysnd1	Peroxisomal leader peptide-processing protease OS=Mus musculus OX=10090 GN=Tysnd1 PE=1 SV=1	258	R.C#LPGTEGGGVFAAR.P	1.04975	0.954752	0.740618	1.81351	1.11833	0.958571	0.769143	1.33665	1.03104	0.94507	1.00225	1.27707	1.03845	1.0529	0.988055
DGKQ_658	sp|Q6P5E8|DGKQ_MOUSE	Dgkq	Diacylglycerol kinase theta OS=Mus musculus OX=10090 GN=Dgkq PE=1 SV=1	658	R.HLAC#PEPSVAILPLGTGNDLGR.V	0.880365	1.15726	0.923372	0.89012	0.737567	1.06874	0.850088	0.639681	0.79538	1.03102	1.01881	0.906746	0.903152	0.744885	0.913198
TASO2_617	sp|Q5DTT3|TASO2_MOUSE	Tasor2	Protein TASOR 2 OS=Mus musculus OX=10090 GN=Tasor2 PE=1 SV=2	617	R.SQEENLVPC#AQPLPIAQPAPHSEAR.E	0.96099	1.04231	0.937431	0.975257	1.22525	0.99922	0.998052	0.984249	0.923243	0.832359	1.00165	0.956344	1.11224	0.991151	0.877801
IN80D_442	sp|Q66JY2|IN80D_MOUSE	Ino80d	INO80 complex subunit D OS=Mus musculus OX=10090 GN=Ino80d PE=2 SV=4	442	K.EVEPAAC#SGTVK.G	0.938721	1.06984	1.00505	0.980999	1.09505	0.68434	0.851038	1.24576	0.940621	0.925017	1.00428	0.993023	0.889695	1.0484	0.932819
INT10_686	sp|Q8K2A7|INT10_MOUSE	Ints10	Integrator complex subunit 10 OS=Mus musculus OX=10090 GN=Ints10 PE=1 SV=3	686	R.C#GENLMAVLHR.F	1.08377	0.928248	1.01477	1.22201	0.944517	0.910507	0.978384	1.11546	0.853628	0.921601	1.00601	1.11839	0.927512	1.04692	0.887615
BOLA3_62	sp|Q8CEI1|BOLA3_MOUSE	Bola3	BolA-like protein 3 OS=Mus musculus OX=10090 GN=Bola3 PE=1 SV=1	62	R.ATAIQVTDISGGC#GAM*YEIK.I	0.930799	1.08032	1.04602	1.25516	1.13469	1.15065	0.909556	0.969741	1.06965	0.948231	1.00556	1.15059	1.14267	0.939649	1.00894
NCOA1_1374	sp|P70365|NCOA1_MOUSE	Ncoa1	Nuclear receptor coactivator 1 OS=Mus musculus OX=10090 GN=Ncoa1 PE=1 SV=2	1374	R.HTGLYC#NQLSSTDLLK.T	0.985944	1.01446	1.1903	0.79066	0.919476	1.3831	0.968442	0.740015	0.766589	1.37151	1.0002	0.990482	1.15129	0.854228	1.06905
ASCC3_131	sp|E9PZJ8|ASCC3_MOUSE	Ascc3	Activating signal cointegrator 1 complex subunit 3 OS=Mus musculus OX=10090 GN=Ascc3 PE=1 SV=1	131	R.QTFGPFPSSSATSAC#NATNR.I	1.3594	0.790901	0.857618	0.892762	0.774112	1.03041	1.13961	0.882895	1.06171	1.36382	1.07515	0.87519	0.902259	1.01125	1.21276
FIL1L_439	sp|Q6P6L0|FIL1L_MOUSE	Filip1l	Filamin A-interacting protein 1-like OS=Mus musculus OX=10090 GN=Filip1l PE=1 SV=2	439	K.QEC#YSLK.C	0.94751	1.05865	1.1264	0.901408	1.34952	0.975069	1.18852	0.880367	1.0471	1.12102	1.00308	1.0139	1.1623	1.03444	1.08406
MET17_242	sp|Q3U2U7|MET17_MOUSE	Mettl17	Methyltransferase-like protein 17, mitochondrial OS=Mus musculus OX=10090 GN=Mettl17 PE=1 SV=2	242	K.GGSESGKPC#IPGVFFR.Q	0.996432	1.00359	0.865053	1.25859	0.844932	0.907946	1.132	0.974907	0.885454	0.988933	1.00001	1.06182	0.876439	1.05345	0.937193
A0A0U1RPF2_267	tr|A0A0U1RPF2|A0A0U1RPF2_MOUSE	Hspbp1	Isoform of Q99P31, Hsp70-binding protein 1 (Fragment) OS=Mus musculus OX=10090 GN=Hspbp1 PE=1 SV=1	267	K.GTLC#SMGMVQQL.-	0.923958	1.08968	0.969846	0.668432	1.067	1.036	0.883483	0.941638	0.90894	1.08824	1.00682	0.819139	1.0515	0.91256	0.998588
TCF20_527	sp|Q9EPQ8|TCF20_MOUSE	Tcf20	Transcription factor 20 OS=Mus musculus OX=10090 GN=Tcf20 PE=1 SV=3	527	K.KADSC#TNSEGSSQPEEQLK.S	0.952082	1.053	0.712522	0.84993	0.605697	0.891176	0.775928	0.764187	1.06503	0.568747	1.00254	0.781226	0.748437	0.770057	0.816887
HEM6_116	sp|P36552|HEM6_MOUSE	Cpox	Oxygen-dependent coproporphyrinogen-III oxidase, mitochondrial OS=Mus musculus OX=10090 GN=Cpox PE=1 SV=2	116	R.C#STFM*SSPVTELR.E	1.11515	0.906404	0.922306	1.21586	1.09307	0.715489	0.691296	1.03759	1.08235	0.75307	1.01078	1.06908	0.904279	0.864445	0.917711
SWT1_858	sp|Q9DBQ9|SWT1_MOUSE	Swt1	Transcriptional protein SWT1 OS=Mus musculus OX=10090 GN=Swt1 PE=2 SV=3	858	R.ELYDC#VSQTEYR.E	1.00765	0.992466	0.803215	0.971831	1.68881	0.931833	1.035	1.09194	0.90168	1.1877	1.00006	0.887523	1.31032	1.06347	1.04469
PPM1G_13	sp|Q61074|PPM1G_MOUSE	Ppm1g	Protein phosphatase 1G OS=Mus musculus OX=10090 GN=Ppm1g PE=1 SV=3	13	K.C#SGDGVGAPR.L	0.869511	1.17657	1.39017	1.46203	1.21472	1.08962	1.12866	1.18563	0.842041	1.29412	1.02304	1.4261	1.15217	1.15715	1.06808
SMBT2_537	sp|Q5DTW2|SMBT2_MOUSE	Sfmbt2	Scm-like with four MBT domains protein 2 OS=Mus musculus OX=10090 GN=Sfmbt2 PE=1 SV=2	537	R.C#FSGPFLNK.G	0.838386	1.2388	1.03451	1.11246	0.892095	1.08122	1.44694	1.59634	1.01894	1.17928	1.03859	1.07349	0.986658	1.52164	1.09911
GLSK_288	sp|D3Z7P3|GLSK_MOUSE	Gls	Glutaminase kidney isoform, mitochondrial OS=Mus musculus OX=10090 GN=Gls PE=1 SV=1	288	K.VPFC#LQSC#VK.P	0.883975	1.15108	0.747799	0.914424	0.71073	0.739983	0.960158	0.947574	0.745175	0.875097	1.01753	0.831112	0.725356	0.953866	0.810136
MTA70_336	sp|Q8C3P7|MTA70_MOUSE	Mettl3	N6-adenosine-methyltransferase subunit METTL3 OS=Mus musculus OX=10090 GN=Mettl3 PE=1 SV=2	336	K.YVHYEIDAC#VDSESPGSK.E	0.98257	1.01806	1.17177	0.970423	1.09211	1.09077	0.983349	1.02394	1.11931	1.19919	1.00031	1.0711	1.09144	1.00365	1.15925
HD_644	sp|P42859|HD_MOUSE	Htt	Huntingtin OS=Mus musculus OX=10090 GN=Htt PE=1 SV=2	644	R.DEVAEASDPESKPC#R.I	1.04796	0.956236	1.03717	1.38275	1.05597	1.043	0.925466	0.891623	0.948385	1.11161	1.0021	1.20996	1.04949	0.908545	1.03
BCLA3_342	sp|A2AG58|BCLA3_MOUSE	Bclaf3	BCLAF1 and THRAP3 family member 3 OS=Mus musculus OX=10090 GN=Bclaf3 PE=1 SV=1	342	R.ELDC#FSTTR.G	0.966407	1.03601	1.08434	1.14239	0.916403	0.953663	1.24154	1.05149	1.16959	1.46264	1.00121	1.11336	0.935033	1.14651	1.31611
HPS1_180	sp|O08983|HPS1_MOUSE	Hps1	Hermansky-Pudlak syndrome 1 protein homolog OS=Mus musculus OX=10090 GN=Hps1 PE=2 SV=2	180	R.LIHPQLC#EQSIETLER.H	0.978237	1.02275	0.826168	0.888145	0.864125	0.892929	1.09996	0.918601	1.11429	0.939759	1.0005	0.857156	0.878527	1.00928	1.02702
ANS1A-2_960	sp|P59672-2|ANS1A-2_MOUSE	Anks1a	Isoform of P59672, Isoform 2 of Ankyrin repeat and SAM domain-containing protein 1A OS=Mus musculus OX=10090 GN=Anks1a PE=1 SV=3	960	R.GTESTQDAC#AK.M	0.938816	1.06971	0.742107	0.933057	0.74296	1.16991	0.951951	1.13003	0.973823	1.02721	1.00427	0.837582	0.956435	1.04099	1.00052
VPS11_709	sp|Q91W86|VPS11_MOUSE	Vps11	Vacuolar protein sorting-associated protein 11 homolog OS=Mus musculus OX=10090 GN=Vps11 PE=1 SV=3	709	R.QVIAVC#ER.H	0.937039	1.07203	1.02658	1.14464	0.967428	0.989948	1.10495	0.95637	0.989853	1.15002	1.00454	1.08561	0.978688	1.03066	1.06993
SNX13_62	sp|Q6PHS6|SNX13_MOUSE	Snx13	Sorting nexin-13 OS=Mus musculus OX=10090 GN=Snx13 PE=2 SV=1	62	K.YLEQC#EHSFLPPTSSGVPK.C	0.990524	1.00966	1.00604	0.894705	1.3029	1.07897	1.03715	1.16451	1.4894	1.76551	1.00009	0.950374	1.19094	1.10083	1.62746
MYO5A_660	sp|Q99104|MYO5A_MOUSE	Myo5a	Unconventional myosin-Va OS=Mus musculus OX=10090 GN=Myo5a PE=1 SV=2	660	R.C#IKPNDFK.F	0.968853	1.03322	0.942643	1.11762	1.18531	1.38588	1.22017	1.53736	1.24695	1.68842	1.00103	1.03013	1.2856	1.37876	1.46768
IGF1R_816	sp|Q60751|IGF1R_MOUSE	Igf1r	Insulin-like growth factor 1 receptor OS=Mus musculus OX=10090 GN=Igf1r PE=1 SV=3	816	K.LGC#SASNFVFAR.T	0.914033	1.10382	0.477859	0.446021	0.694524	0.816027	0.581657	0.571994	0.772436	0.554873	1.00892	0.46194	0.755276	0.576825	0.663655
SYIM_91	sp|Q8BIJ6|SYIM_MOUSE	Iars2	Isoleucine--tRNA ligase, mitochondrial OS=Mus musculus OX=10090 GN=Iars2 PE=1 SV=1	91	K.C#GFSELYSWQR.E	0.987399	1.01293	0.967585	1.09345	0.972087	0.910751	1.10724	1.01551	0.976196	0.98034	1.00016	1.03052	0.941419	1.06137	0.978268
D3YY91_254	tr|D3YY91|D3YY91_MOUSE	Lrr1	Leucine-rich repeat protein 1 OS=Mus musculus OX=10090 GN=Lrr1 PE=1 SV=1	254	K.ALPVQFC#QFR.E	0.972753	1.02882	0.94883	0.970385	0.886911	0.899586	0.972753	0.985173	0.938039	0.822841	1.00079	0.959608	0.893249	0.978963	0.88044
IL1R2_338	sp|P27931|IL1R2_MOUSE	Il1r2	Interleukin-1 receptor type 2 OS=Mus musculus OX=10090 GN=Il1r2 PE=1 SV=1	338	K.C#VASNPR.S	1.05115	0.953601	0.92915	1.32659	1.15038	1.14559	1.2541	1.19635	1.39232	0.848429	1.00237	1.12787	1.14798	1.22522	1.12037
A2A7B5_795	tr|A2A7B5|A2A7B5_MOUSE	Prdm2	PR domain-containing 2, with ZNF domain OS=Mus musculus OX=10090 GN=Prdm2 PE=1 SV=1	795	R.ETGSPPC#FDEYK.I	0.994085	1.00599	1.02527	0.999636	1.10389	0.834177	0.964286	0.888733	1.1866	1.12193	1.00004	1.01245	0.969032	0.926509	1.15427
POTE1_237	sp|Q91WC1|POTE1_MOUSE	Pot1	Protection of telomeres protein 1 OS=Mus musculus OX=10090 GN=Pot1 PE=1 SV=1	237	R.SIEVGC#FLR.L	0.840378	1.23448	1.83374	1.3162	1.30936	1.04135	1.42145	1.20111	1.12426	1.11349	1.03743	1.57497	1.17535	1.31128	1.11887
WBP4_322	sp|Q61048|WBP4_MOUSE	Wbp4	WW domain-binding protein 4 OS=Mus musculus OX=10090 GN=Wbp4 PE=1 SV=4	322	K.QEAESQEEVDLELPSTEGEC#LSTSEAGVGEIK.V	0.91053	1.10897	0.793651	1.02404	0.892164	0.923695	1.21822	1.33256	1.50919	1.03978	1.00975	0.908847	0.90793	1.27539	1.27448
LRP1_3537	sp|Q91ZX7|LRP1_MOUSE	Lrp1	Prolow-density lipoprotein receptor-related protein 1 OS=Mus musculus OX=10090 GN=Lrp1 PE=1 SV=1	3537	R.TC#EPYQFR.C	0.916105	1.10081	1.15217	1.13354	1.21058	1.25101	1.59194	1.30983	0.908065	1.03922	1.00846	1.14286	1.2308	1.45088	0.97364
NELFE_301	sp|P19426|NELFE_MOUSE	Nelfe	Negative elongation factor E OS=Mus musculus OX=10090 GN=Nelfe PE=1 SV=2	301	R.NC#AFVTYEK.M	1.03355	0.96856	0.914382	1.22164	0.95752	0.98657	1.03155	1.14249	0.965673	0.883613	1.00105	1.06801	0.972045	1.08702	0.924643
Q8K205_912	tr|Q8K205|Q8K205_MOUSE	Pop1	Processing of 1, ribonuclease P/MRP family, (S. cerevisiae) OS=Mus musculus OX=10090 GN=Pop1 PE=1 SV=1	912	R.LSQDQC#YHGPWESR.H	1.20782	0.853195	1.19685	0.902695	1.06408	1.09717	1.08452	1.13825	1.07567	1.01281	1.03051	1.04977	1.08063	1.11139	1.04424
MCMBP_108	sp|Q8R3C0|MCMBP_MOUSE	Mcmbp	Mini-chromosome maintenance complex-binding protein OS=Mus musculus OX=10090 GN=Mcmbp PE=1 SV=1	108	K.YRDVAEC#GPQQELDLSSPR.S	1.01297	0.987362	0.884098	1.01463	0.897352	0.920387	0.917883	1.10694	0.913027	1.01546	1.00016	0.949363	0.90887	1.01241	0.964244
DNLI1_792	sp|P37913|DNLI1_MOUSE	Lig1	DNA ligase 1 OS=Mus musculus OX=10090 GN=Lig1 PE=1 SV=2	792	R.YGGFLLAAYDEESEELQAIC#K.L	0.990106	1.01009	0.889443	1.03194	0.878117	0.90504	0.86735	1.06613	0.888191	1.07719	1.0001	0.960692	0.891578	0.96674	0.982688
ARNT_269	sp|P53762|ARNT_MOUSE	Arnt	Aryl hydrocarbon receptor nuclear translocator OS=Mus musculus OX=10090 GN=Arnt PE=1 SV=3	269	R.C#GTSSVDPVSMNR.L	1.26078	0.82861	0.873991	1.12451	0.974574	0.859918	0.982222	1.01869	0.883436	0.832571	1.0447	0.99925	0.917246	1.00046	0.858004
UBR2_163	sp|Q6WKZ8|UBR2_MOUSE	Ubr2	E3 ubiquitin-protein ligase UBR2 OS=Mus musculus OX=10090 GN=Ubr2 PE=1 SV=2	163	K.EGPYC#QK.H	0.973087	1.02844	1.26172	1.08097	1.21449	1.1679	1.59366	1.13691	1.16594	1.12512	1.00077	1.17135	1.19119	1.36529	1.14553
HPF1_60	sp|Q8CFE2|HPF1_MOUSE	Hpf1	Histone PARylation factor 1 OS=Mus musculus OX=10090 GN=Hpf1 PE=1 SV=1	60	K.FC#EELDPEK.P	0.959456	1.04412	1.04667	1.1962	0.903327	0.881859	0.98301	1.04829	0.852068	0.944559	1.00179	1.12143	0.892593	1.01565	0.898314
NCOA1_790	sp|P70365|NCOA1_MOUSE	Ncoa1	Nuclear receptor coactivator 1 OS=Mus musculus OX=10090 GN=Ncoa1 PE=1 SV=2	790	K.EQM*DPC#NTNPTPM*TK.P	0.965432	1.03714	0.894259	0.872617	1.0124	0.752717	0.921495	0.895323	0.924083	0.795482	1.00128	0.883438	0.88256	0.908409	0.859782
SART3_376	sp|Q9JLI8|SART3_MOUSE	Sart3	Squamous cell carcinoma antigen recognized by T-cells 3 OS=Mus musculus OX=10090 GN=Sart3 PE=1 SV=1	376	R.NC#PWTVALWSR.Y	0.965394	1.03718	1.32842	1.67244	1.26449	0.970588	0.921976	1.34963	0.957537	1.06201	1.00129	1.50043	1.11754	1.1358	1.00977
E9PWW6_371	tr|E9PWW6|E9PWW6_MOUSE	Zc3h7a	Zinc finger CCCH type-containing 7 A OS=Mus musculus OX=10090 GN=Zc3h7a PE=1 SV=2	371	R.DLC#TSTAR.E	0.902142	1.12167	1.42528	1.95425	1.42528	2.30471	1.24507	1.23093	1.182	1.57477	1.01191	1.68977	1.865	1.238	1.37838
K1109_3454	sp|A2AAE1|K1109_MOUSE	Kiaa1109	Transmembrane protein KIAA1109 OS=Mus musculus OX=10090 GN=Kiaa1109 PE=1 SV=4	3454	K.MC#GIDVHMDPNIGK.R	0.905768	1.11612	1.13966	1.06759	1.41266	1.23559	1.16022	0.792547	0.713795	0.963267	1.01094	1.10363	1.32412	0.976385	0.838531
KRIT1_297	sp|Q6S5J6|KRIT1_MOUSE	Krit1	Krev interaction trapped protein 1 OS=Mus musculus OX=10090 GN=Krit1 PE=1 SV=1	297	R.NAC#EGDSELLSHLLDK.G	1.06281	0.944201	0.990036	1.45458	1.15603	1.13703	1.28995	1.19599	1.02731	0.972641	1.0035	1.22231	1.14653	1.24297	0.999974
FBX31_192	sp|Q3TQF0|FBX31_MOUSE	Fbxo31	F-box only protein 31 OS=Mus musculus OX=10090 GN=Fbxo31 PE=1 SV=1	192	K.SATVEC#M*YGHK.G	1.19492	0.859756	0.944498	0.813685	0.933775	0.900547	0.768692	1.02174	0.808354	1.05901	1.02734	0.879091	0.917161	0.895215	0.933683
RN149_291	sp|Q3U2C5|RN149_MOUSE	Rnf149	E3 ubiquitin-protein ligase RNF149 OS=Mus musculus OX=10090 GN=Rnf149 PE=1 SV=3	291	R.IC#IDPWLLDHR.T	0.948745	1.05711	1.13712	1.05641	1.00289	1.2169	1.05306	0.996129	0.890004	1.11862	1.00293	1.09676	1.1099	1.0246	1.00431
ACADV_216	sp|P50544|ACADV_MOUSE	Acadvl	Very long-chain specific acyl-CoA dehydrogenase, mitochondrial OS=Mus musculus OX=10090 GN=Acadvl PE=1 SV=3	216	R.VASGQALAAFC#LTEPSSGSDVASIR.S	0.914205	1.10357	1.29123	1.21484	1.07265	1.13718	1.0858	1.20867	1.07674	1.32144	1.00889	1.25303	1.10491	1.14723	1.19909
TPM4_154	sp|Q6IRU2|TPM4_MOUSE	Tpm4	Tropomyosin alpha-4 chain OS=Mus musculus OX=10090 GN=Tpm4 PE=1 SV=3	154	K.C#GDLEEELK.I	1.03217	0.969773	1.00161	1.50854	0.808102	0.804259	0.821488	1.05257	0.834503	0.924092	1.00097	1.25507	0.806181	0.93703	0.879298
PRGC2_871	sp|Q8VHJ7|PRGC2_MOUSE	Ppargc1b	Peroxisome proliferator-activated receptor gamma coactivator 1-beta OS=Mus musculus OX=10090 GN=Ppargc1b PE=1 SV=1	871	R.GPC#SDGTPSVR.H	0.97996	1.02088	1.03602	1.42774	1.08788	1.33061	1.23485	0.967359	0.954146	1.28684	1.00042	1.23188	1.20924	1.1011	1.12049
B5B2N2_895	tr|B5B2N2|B5B2N2_MOUSE	Nfatc1	Isoform of O88942, Nuclear factor of activated T-cells c1 isoform IA-IXL OS=Mus musculus OX=10090 GN=Nfatc1 PE=1 SV=1	895	R.NESPAVLPEVC#EDSGHNLAPIPVVIK.Q	0.951856	1.05327	0.916477	1.27942	1.01346	0.830494	0.946119	1.06813	0.947372	0.849347	1.00256	1.09795	0.921979	1.00713	0.89836
Q6PFE1_387	tr|Q6PFE1|Q6PFE1_MOUSE	Klhl5	Kelch-like 5 OS=Mus musculus OX=10090 GN=Klhl5 PE=1 SV=1	387	R.DDIEC#QK.L	0.971137	1.03063	0.650506	1.31906	0.729973	0.747437	0.8748	1.2627	0.847018	1.31906	1.00088	0.984782	0.738705	1.06875	1.08304
Q80ZX0_76	tr|Q80ZX0|Q80ZX0_MOUSE	Sec24b	Sec24-related gene family, member B (S. cerevisiae) OS=Mus musculus OX=10090 GN=Sec24b PE=1 SV=1	76	K.MTSLPLDSQC#DSYYSRPYTVPTQNSGTPSSANQPGAQQM*YGR.G	1.18821	0.863264	1.31347	1.18955	1.22271	0.957481	0.994098	0.970276	0.939955	1.19089	1.02573	1.25151	1.09009	0.982187	1.06542
ZSWM9_403	sp|Q6DI92|ZSWM9_MOUSE	Zswim9	Uncharacterized protein ZSWIM9 OS=Mus musculus OX=10090 GN=Zswim9 PE=2 SV=2	403	R.DLDAC#ALVR.S	0.979608	1.02126	1.18559	1.01952	0.959265	1.44351	1.03356	0.96933	1.14599	1.10793	1.00043	1.10256	1.20139	1.00145	1.12696
GAS6_666	sp|Q61592|GAS6_MOUSE	Gas6	Growth arrest-specific protein 6 OS=Mus musculus OX=10090 GN=Gas6 PE=2 SV=2	666	K.HSDITSHSC#PPVEHATP.-	0.948816	1.05702	0.927626	1.23649	1.00583	1.60904	1.46986	1.00223	1.04715	1.5469	1.00292	1.08206	1.30743	1.23604	1.29702
WDR1_438	sp|O88342|WDR1_MOUSE	Wdr1	WD repeat-containing protein 1 OS=Mus musculus OX=10090 GN=Wdr1 PE=1 SV=3	438	K.C#FSIDNPGYEPEVVAVHPGGDTVAVGGTDGNVR.V	0.966836	1.03552	0.980245	1.10478	0.897858	0.958452	0.843182	0.906833	1.12669	0.895214	1.00118	1.04251	0.928155	0.875007	1.01095
Q80VE5_354	tr|Q80VE5|Q80VE5_MOUSE	Tbc1d22b	TBC1 domain family, member 22B OS=Mus musculus OX=10090 GN=Tbc1d22b PE=1 SV=1	354	R.SIEADSFWC#MSK.L	1.23523	0.840031	0.855232	0.819141	1.30336	0.868211	1.04721	1.62969	1.28184	1.15026	1.03763	0.837187	1.08578	1.33845	1.21605
SETD2_885	sp|E9Q5F9|SETD2_MOUSE	Setd2	Histone-lysine N-methyltransferase SETD2 OS=Mus musculus OX=10090 GN=Setd2 PE=1 SV=1	885	R.C#EENTSPTLDAVESK.K	1.06528	0.942256	1.0614	1.24893	0.949946	0.837009	1.09984	0.833015	1.14831	0.778422	1.00377	1.15516	0.893477	0.966429	0.963364
DCR1B_390	sp|Q8C7W7|DCR1B_MOUSE	Dclre1b	5' exonuclease Apollo OS=Mus musculus OX=10090 GN=Dclre1b PE=1 SV=2	390	R.LC#PHPLQAR.K	0.879122	1.15942	0.958452	1.1621	1.02196	1.1508	1.10227	1.05545	1.08739	0.875489	1.01927	1.06027	1.08638	1.07886	0.981437
PSMD9_59	sp|Q9CR00|PSMD9_MOUSE	Psmd9	26S proteasome non-ATPase regulatory subunit 9 OS=Mus musculus OX=10090 GN=Psmd9 PE=1 SV=1	59	K.GIGM*NEPLVDC#EGYPR.A	1.01484	0.985583	0.987441	0.982203	1.01006	1.01678	1.01837	0.935217	0.984112	1.05155	1.00021	0.984822	1.01342	0.976793	1.01783
A0A0A6YWG7_845	tr|A0A0A6YWG7|A0A0A6YWG7_MOUSE	Rapgef2	Isoform of Q8CHG7, Cyclic nucleotide ras GEF OS=Mus musculus OX=10090 GN=Rapgef2 PE=1 SV=1	845	K.NNM*ETETLC#SDEDAQELLR.E	1.01917	0.981535	0.899757	1.02011	1.12738	0.80393	0.883811	0.997416	0.977643	0.951243	1.00035	0.959934	0.965656	0.940613	0.964443
APAF_761	sp|O88879|APAF_MOUSE	Apaf1	Apoptotic protease-activating factor 1 OS=Mus musculus OX=10090 GN=Apaf1 PE=1 SV=3	761	R.FSPDDELLASC#SADGTLR.L	0.971318	1.03043	1.04092	1.0329	1.1326	1.1153	1.00424	1.06727	1.04384	0.956774	1.00087	1.03691	1.12395	1.03575	1.00031
ELP2_63	sp|Q91WG4|ELP2_MOUSE	Elp2	Elongator complex protein 2 OS=Mus musculus OX=10090 GN=Elp2 PE=1 SV=1	63	R.VNC#LQWIR.T	0.967673	1.03456	1.02208	1.08001	0.968068	0.920726	0.931939	0.945873	1.04	1.05246	1.00112	1.05105	0.944397	0.938906	1.04623
MPRI_169	sp|Q07113|MPRI_MOUSE	Igf2r	Cation-independent mannose-6-phosphate receptor OS=Mus musculus OX=10090 GN=Igf2r PE=1 SV=1	169	K.EVPC#YAFDDK.L	1.05945	0.946871	1.21042	1.22989	1.29745	0.881639	1.28199	1.04384	1.03381	1.62109	1.00316	1.22015	1.08955	1.16292	1.32745
C1TC_236	sp|Q922D8|C1TC_MOUSE	Mthfd1	C-1-tetrahydrofolate synthase, cytoplasmic OS=Mus musculus OX=10090 GN=Mthfd1 PE=1 SV=4	236	K.GEWIKPGAVVIDC#GINYVPDDTK.P	1.04263	0.960722	0.843888	0.996384	0.901289	0.911018	0.90181	0.91547	0.776139	0.885026	1.00167	0.920136	0.906154	0.90864	0.830583
MA2A1_381	sp|P27046|MA2A1_MOUSE	Man2a1	Alpha-mannosidase 2 OS=Mus musculus OX=10090 GN=Man2a1 PE=1 SV=2	381	R.YGC#PWGVPPEAISPGNVQSR.A	1.04097	0.962131	0.76285	1.15753	1.30348	0.872019	1.59638	0.89976	1.16112	1.56799	1.00155	0.960189	1.08775	1.24807	1.36455
CRIP2_178	sp|Q9DCT8|CRIP2_MOUSE	Crip2	Cysteine-rich protein 2 OS=Mus musculus OX=10090 GN=Crip2 PE=1 SV=1	178	K.PC#YGILFGPK.G	1.08333	0.928571	0.8473	1.26097	0.915493	0.966372	1.27154	0.985204	0.992366	0.795918	1.00595	1.05413	0.940932	1.12837	0.894142
CAMP1_1145	sp|A2AHC3|CAMP1_MOUSE	Camsap1	Calmodulin-regulated spectrin-associated protein 1 OS=Mus musculus OX=10090 GN=Camsap1 PE=1 SV=1	1145	K.C#LFDSYR.L	0.977512	1.02355	1.73282	1.76273	0.938447	1.23519	1.6112	1.04985	1.03548	0.976111	1.00053	1.74778	1.08682	1.33052	1.00579
WDFY4_889	sp|E9Q2M9|WDFY4_MOUSE	Wdfy4	WD repeat- and FYVE domain-containing protein 4 OS=Mus musculus OX=10090 GN=Wdfy4 PE=1 SV=2	889	R.TLMTFC#PR.T	1.03967	0.963242	1.12313	1.36158	1.1527	0.967761	1.14979	1.12551	1.16403	1.08945	1.00146	1.24236	1.06023	1.13765	1.12674
SETD4_348	sp|P58467|SETD4_MOUSE	Setd4	SET domain-containing protein 4 OS=Mus musculus OX=10090 GN=Setd4 PE=1 SV=2	348	K.LLC#LEAER.F	0.977354	1.02372	1.15007	1.13103	1.15209	0.949899	1.23169	1.15249	1.21888	1.15942	1.00054	1.14055	1.05099	1.19209	1.18915
CTC1_1141	sp|Q5SUQ9|CTC1_MOUSE	Ctc1	CST complex subunit CTC1 OS=Mus musculus OX=10090 GN=Ctc1 PE=1 SV=2	1141	R.TLC#TSPFVLR.P	0.840562	1.23408	1.37879	1.48862	1.66906	1.05282	0.856383	1.21263	1.04233	1.21404	1.03732	1.4337	1.36094	1.03451	1.12818
Q3V492_13	tr|Q3V492|Q3V492_MOUSE	Fbxo22	Isoform of Q78JE5, F-box only protein 22 OS=Mus musculus OX=10090 GN=Fbxo22 PE=1 SV=1	13	-.MADSETFISLEEC#R.G	0.963301	1.03961	1.49179	0.853892	1.01362	1.6276	1.69062	1.23936	1.09792	1.02784	1.00145	1.17284	1.32061	1.46499	1.06288
TLR9_791	sp|Q9EQU3|TLR9_MOUSE	Tlr9	Toll-like receptor 9 OS=Mus musculus OX=10090 GN=Tlr9 PE=1 SV=3	791	K.C#GSPGQLQGR.S	1.11756	0.904817	0.938541	1.43803	1.09078	1.01588	1.05859	1.49432	0.827622	1.12607	1.01119	1.18829	1.05333	1.27645	0.976846
F13A_410	sp|Q8BH61|F13A_MOUSE	F13a1	Coagulation factor XIII A chain OS=Mus musculus OX=10090 GN=F13a1 PE=1 SV=3	410	R.C#GPASVQAVK.H	1.02828	0.973235	1.00981	1.35064	0.961397	1.01942	1.03241	1.06901	0.956178	0.918192	1.00076	1.18022	0.990406	1.05071	0.937185
SAMH1_209	sp|Q60710|SAMH1_MOUSE	Samhd1	Deoxynucleoside triphosphate triphosphohydrolase SAMHD1 OS=Mus musculus OX=10090 GN=Samhd1 PE=1 SV=3	209	R.FEHSLGVGYLAGC#LVR.A	0.92532	1.08779	1.04226	1.00931	1.03789	1.11125	0.976727	1.06749	1.08124	0.966568	1.00656	1.02578	1.07457	1.02211	1.0239
CLPB_416	sp|Q60649|CLPB_MOUSE	Clpb	Caseinolytic peptidase B protein homolog OS=Mus musculus OX=10090 GN=Clpb PE=1 SV=1	416	K.QC#PNAVVLFDEVDK.A	1.02036	0.980434	1.09032	1.21892	1.08358	1.0946	1.10643	1.30718	1.19822	1.0477	1.0004	1.15462	1.08909	1.20681	1.12296
CXXC1_553	sp|Q9CWW7|CXXC1_MOUSE	Cxxc1	CXXC-type zinc finger protein 1 OS=Mus musculus OX=10090 GN=Cxxc1 PE=1 SV=1	553	R.LQVLC#PEHSR.D	0.876025	1.16485	1.02666	1.31055	1.04421	0.804782	1.21036	1.09279	0.986842	0.785846	1.02044	1.1686	0.924496	1.15158	0.886344
VP13A_1450	sp|Q5H8C4|VP13A_MOUSE	Vps13a	Vacuolar protein sorting-associated protein 13A OS=Mus musculus OX=10090 GN=Vps13a PE=1 SV=1	1450	K.NC#ILDDK.R	0.995815	1.00422	1.252	1.52949	0.952893	1.09745	1.15407	1.3395	1.03572	1.07618	1.00002	1.39075	1.02517	1.24678	1.05595
FCHO2_594	sp|Q3UQN2|FCHO2_MOUSE	Fcho2	F-BAR domain only protein 2 OS=Mus musculus OX=10090 GN=Fcho2 PE=1 SV=1	594	K.VFTSNPSPAVLC#FR.V	0.908925	1.11136	1.01717	0.958051	0.840242	0.940191	1.03178	0.862831	0.938109	0.98822	1.01014	0.987609	0.890216	0.947307	0.963165
H9KV00_2470	tr|H9KV00|H9KV00_MOUSE	Son	Isoform of Q9QX47, Protein SON OS=Mus musculus OX=10090 GN=Son PE=1 SV=1	2470	K.DLM*ANATC#FR.S	0.984074	1.01645	0.971603	1.23656	0.995671	1.14112	0.885561	1.15739	1.24774	1.1758	1.00026	1.10408	1.0684	1.02148	1.21177
NLRC4_393	sp|Q3UP24|NLRC4_MOUSE	Nlrc4	NLR family CARD domain-containing protein 4 OS=Mus musculus OX=10090 GN=Nlrc4 PE=1 SV=1	393	R.SLDYC#GDLALEGVFAHK.F	0.989294	1.01094	0.971797	1.14374	1.17685	1.21301	1.10369	1.16138	1.13639	1.2978	1.00012	1.05777	1.19493	1.13254	1.21709
TT39B_212	sp|Q8BYY4|TT39B_MOUSE	Ttc39b	Tetratricopeptide repeat protein 39B OS=Mus musculus OX=10090 GN=Ttc39b PE=1 SV=1	212	K.EC#LSILHVIQK.N	0.887911	1.14448	1.31052	0.997363	0.921437	1.11373	1.17378	0.882473	1.25352	1.20606	1.01619	1.15394	1.01758	1.02813	1.22979
ZHX3_744	sp|Q8C0Q2|ZHX3_MOUSE	Zhx3	Zinc fingers and homeoboxes protein 3 OS=Mus musculus OX=10090 GN=Zhx3 PE=1 SV=2	744	K.SEFPGM*GVC#EPEEDGLNK.L	0.965275	1.03732	0.964671	1.12898	0.963918	1.00146	0.809843	1.04047	0.958527	0.885874	1.0013	1.04683	0.982689	0.925154	0.922201
A0A571BG95_993	tr|A0A571BG95|A0A571BG95_MOUSE	Abr	Isoform of Q5SSL4, Active breakpoint cluster region-related protein OS=Mus musculus OX=10090 GN=Abr PE=1 SV=1	993	R.QC#IEEVEK.R	0.910756	1.10863	0.835912	1.18674	1.11813	1.11973	1.51499	1.04364	1.02721	0.890057	1.00969	1.01133	1.11893	1.27931	0.958635
HS90A_421	sp|P07901|HS90A_MOUSE	Hsp90aa1	Heat shock protein HSP 90-alpha OS=Mus musculus OX=10090 GN=Hsp90aa1 PE=1 SV=4	421	K.C#LELFTELAEDK.E	0.91695	1.09959	0.748918	1.26027	1.37934	0.731954	1.57677	0.869261	0.721924	0.755691	1.00827	1.00459	1.05565	1.22302	0.738808
MIB1_62	sp|Q80SY4|MIB1_MOUSE	Mib1	E3 ubiquitin-protein ligase MIB1 OS=Mus musculus OX=10090 GN=Mib1 PE=1 SV=1	62	R.C#SGAYDLR.I	1.09348	0.921246	1.09107	1.62798	1.03125	0.965089	1.13591	1.11756	1.08702	1.03697	1.00736	1.35953	0.998171	1.12673	1.06199
EPN4_239	sp|Q99KN9|EPN4_MOUSE	Clint1	Clathrin interactor 1 OS=Mus musculus OX=10090 GN=Clint1 PE=1 SV=2	239	R.C#SDSDEEK.K	1.02405	0.977051	0.758366	2.5361	0.892378	0.998657	0.831853	1.16943	0.716918	0.820039	1.00055	1.64723	0.945518	1.00064	0.768478
LANC1_264	sp|O89112|LANC1_MOUSE	Lancl1	Glutathione S-transferase LANCL1 OS=Mus musculus OX=10090 GN=Lancl1 PE=1 SV=1	264	K.FPSGNYPPC#LDDTR.D	1.02168	0.979219	0.974493	1.16231	1.14462	1.19191	1.07384	1.12226	1.10059	1.0643	1.00045	1.0684	1.16826	1.09805	1.08244
U520_1359	sp|Q6P4T2|U520_MOUSE	Snrnp200	U5 small nuclear ribonucleoprotein 200 kDa helicase OS=Mus musculus OX=10090 GN=Snrnp200 PE=1 SV=1	1359	K.TIC#AEFAILR.M	0.988021	1.01227	1.00447	0.9894	1.06976	1.08056	1.04261	0.994345	1.10027	1.14389	1.00015	0.996936	1.07516	1.01848	1.12208
SHIP2_690	sp|Q6P549|SHIP2_MOUSE	Inppl1	Phosphatidylinositol 3,4,5-trisphosphate 5-phosphatase 2 OS=Mus musculus OX=10090 GN=Inppl1 PE=1 SV=1	690	R.TNVPSWC#DR.I	1.14139	0.889776	1.14542	1.43451	1.1374	0.950976	1.17369	1.36615	1.14947	1.08306	1.01558	1.28996	1.04419	1.26992	1.11626
CL004_299	sp|Q91YN0|CL004_MOUSE	D6Wsu163e	Protein C12orf4 homolog OS=Mus musculus OX=10090 GN=D6Wsu163e PE=1 SV=1	299	R.ADM*LDFC#K.H	0.96195	1.04118	0.982219	1.05454	0.928074	1.01711	1.02775	0.979577	1.02666	1.04392	1.00157	1.01838	0.972592	1.00366	1.03529
E41L2_225	sp|O70318|E41L2_MOUSE	Epb41l2	Band 4.1-like protein 2 OS=Mus musculus OX=10090 GN=Epb41l2 PE=1 SV=2	225	K.VTLLDGTEYSC#DLEK.R	0.827725	1.26283	1.0093	0.95894	0.836735	1.05489	0.698599	1.10811	1.25853	1.12022	1.04528	0.98412	0.945812	0.903354	1.18937
MYCB2_2589	sp|Q7TPH6|MYCB2_MOUSE	Mycbp2	E3 ubiquitin-protein ligase MYCBP2 OS=Mus musculus OX=10090 GN=Mycbp2 PE=1 SV=3	2589	K.DM*NSC#GPQEATM*QER.D	0.788013	1.36802	1.15917	1.05323	0.791195	0.732063	0.803527	0.729881	0.853967	0.834327	1.07801	1.1062	0.761629	0.766704	0.844147
MCM6_242	sp|P97311|MCM6_MOUSE	Mcm6	DNA replication licensing factor MCM6 OS=Mus musculus OX=10090 GN=Mcm6 PE=1 SV=1	242	R.C#DFTGALIVVPDVSK.L	0.971143	1.03062	0.920436	1.35412	0.965714	1.03035	1.00791	1.12765	0.893563	1.11312	1.00088	1.13728	0.998033	1.06778	1.00334
DPH2_431	sp|Q9CR25|DPH2_MOUSE	Dph2	2-(3-amino-3-carboxypropyl)histidine synthase subunit 2 OS=Mus musculus OX=10090 GN=Dph2 PE=1 SV=1	431	R.C#SALIPR.P	1.10795	0.911219	1.07935	1.29531	0.914991	1.01726	1.0728	1.01028	0.87862	0.881498	1.00958	1.18733	0.966125	1.04154	0.880059
SYTC_466	sp|Q9D0R2|SYTC_MOUSE	Tars1	Threonine--tRNA ligase 1, cytoplasmic OS=Mus musculus OX=10090 GN=Tars1 PE=1 SV=2	466	R.FQQDDAHIFC#AM*EQIEDEIK.G	0.990631	1.00955	1.07848	1.10397	0.880116	1.04545	0.965015	0.984355	0.916015	0.970303	1.00009	1.09123	0.962785	0.974685	0.943159
A0A1D5RLL4_556	tr|A0A1D5RLL4|A0A1D5RLL4_MOUSE	Trrap	Isoform of Q80YV3, Transformation/transcription domain-associated protein OS=Mus musculus OX=10090 GN=Trrap PE=1 SV=1	556	K.TLVC#GVK.T	1.12526	0.899833	0.909725	1.0021	0.983993	0.948633	0.969799	0.902475	1.07468	1.20028	1.01255	0.955911	0.966313	0.936137	1.13748
MCL1_16	sp|P97287|MCL1_MOUSE	Mcl1	Induced myeloid leukemia cell differentiation protein Mcl-1 homolog OS=Mus musculus OX=10090 GN=Mcl1 PE=1 SV=3	16	R.NAVIGLNLYC#GGASLGAGGGSPAGAR.L	0.939954	1.06824	0.746036	1.19436	0.938428	0.900623	0.893662	0.839871	0.968526	0.796085	1.0041	0.970199	0.919525	0.866766	0.882305
ZN687_93	sp|Q9D2D7|ZN687_MOUSE	Znf687	Zinc finger protein 687 OS=Mus musculus OX=10090 GN=Znf687 PE=1 SV=1	93	K.NTVC#PEQSESLTGDSGEEETK.A	1.065	0.942475	0.970691	1.31312	0.879962	0.892986	0.875852	1.07357	0.816967	0.787035	1.00374	1.1419	0.886474	0.974712	0.802001
COG3_326	sp|Q8CI04|COG3_MOUSE	Cog3	Conserved oligomeric Golgi complex subunit 3 OS=Mus musculus OX=10090 GN=Cog3 PE=1 SV=3	326	K.IPEYQHLLNDIHQC#YLDQR.E	1.16357	0.876751	0.958519	0.99826	1.05743	1.09545	1.05162	0.805757	0.833454	1.05419	1.02016	0.97839	1.07644	0.928688	0.943825
RBM39_454	sp|Q8VH51|RBM39_MOUSE	Rbm39	RNA-binding protein 39 OS=Mus musculus OX=10090 GN=Rbm39 PE=1 SV=2	454	K.DDVIEEC#NK.H	0.963425	1.03946	0.967589	1.17225	0.825895	0.821953	0.872564	1.1595	0.914624	0.922158	1.00144	1.06992	0.823924	1.01603	0.918391
AT2A2_595	sp|O55143|AT2A2_MOUSE	Atp2a2	Sarcoplasmic/endoplasmic reticulum calcium ATPase 2 OS=Mus musculus OX=10090 GN=Atp2a2 PE=1 SV=2	595	K.YETNLTFVGC#VGMLDPPR.I	0.962469	1.04058	1.03028	0.880348	1.10663	1.05579	1.03874	0.971452	1.03661	1.20047	1.00152	0.955312	1.08121	1.0051	1.11854
F8VPN4_136	tr|F8VPN4|F8VPN4_MOUSE	Agl	4-alpha-glucanotransferase OS=Mus musculus OX=10090 GN=Agl PE=1 SV=1	136	K.C#LGPFDEWESR.L	1.15546	0.881413	0.833099	1.7694	0.852265	1.06038	1.398	0.841377	0.897426	0.798854	1.01844	1.30125	0.95632	1.11969	0.84814
EIF2D_197	sp|Q61211|EIF2D_MOUSE	Eif2d	Eukaryotic translation initiation factor 2D OS=Mus musculus OX=10090 GN=Eif2d PE=1 SV=3	197	K.SSPPAIAPLDPTDSC#EEK.V	1.06467	0.942733	0.977632	1.14436	0.963639	0.955595	0.956974	0.901255	0.985923	0.947287	1.0037	1.06099	0.959617	0.929114	0.966605
M3K4-2_676	sp|O08648-2|M3K4-2_MOUSE	Map3k4	Isoform of O08648, Isoform B of Mitogen-activated protein kinase kinase kinase 4 OS=Mus musculus OX=10090 GN=Map3k4 PE=1 SV=2	676	K.TDC#NM*DAFEEDLQK.M	1.04456	0.959083	0.915625	0.9662	1.14789	1.0455	0.842559	1.47793	0.712029	0.959869	1.00182	0.940912	1.09669	1.16025	0.835949
ZFPL1_230	sp|Q9DB43|ZFPL1_MOUSE	Zfpl1	Zinc finger protein-like 1 OS=Mus musculus OX=10090 GN=Zfpl1 PE=1 SV=1	230	R.TAGIHGDC#DDDK.Y	1.03664	0.965859	1.03744	1.19698	0.880361	0.991751	1.07316	1.064	0.939052	0.92869	1.00125	1.11721	0.936056	1.06858	0.933871
PCCA_659	sp|Q91ZA3|PCCA_MOUSE	Pcca	Propionyl-CoA carboxylase alpha chain, mitochondrial OS=Mus musculus OX=10090 GN=Pcca PE=1 SV=2	659	K.DTSSTLC#SPMPGVVVAVSVK.P	1.02402	0.977084	0.776437	0.764363	1.20456	0.962208	0.849904	1.07503	0.953394	0.915416	1.00055	0.7704	1.08338	0.962467	0.934405
NEP1_134	sp|O35130|NEP1_MOUSE	Emg1	Ribosomal RNA small subunit methyltransferase NEP1 OS=Mus musculus OX=10090 GN=Emg1 PE=1 SV=1	134	R.FC#GLM*VQLLHK.L	1.20722	0.853495	1.05599	0.986025	1.29007	1.20013	1.17835	0.986365	1.2451	0.962445	1.03036	1.02101	1.2451	1.08236	1.10377
CROCC_810	sp|Q8CJ40|CROCC_MOUSE	Crocc	Rootletin OS=Mus musculus OX=10090 GN=Crocc PE=1 SV=2	810	R.QGLQGSLC#VAEQAR.E	0.989308	1.01093	0.875963	1.04021	1.08658	0.888798	0.959065	0.775867	0.996532	1.03981	1.00012	0.958084	0.987691	0.867466	1.01817
CTNL1_103	sp|O88327|CTNL1_MOUSE	Ctnnal1	Alpha-catulin OS=Mus musculus OX=10090 GN=Ctnnal1 PE=1 SV=1	103	K.EEINIAC#IEAK.Q	0.926182	1.0866	0.959397	1.18218	1.00479	1.08724	1.11223	1.21443	0.955771	1.18545	1.00639	1.07079	1.04601	1.16333	1.07061
PSA5_76	sp|Q9Z2U1|PSA5_MOUSE	Psma5	Proteasome subunit alpha type-5 OS=Mus musculus OX=10090 GN=Psma5 PE=1 SV=1	76	K.IVEIDAHIGC#AMSGLIADAK.T	1.1266	0.898978	0.925911	0.926661	0.813589	0.842978	1.16091	1.03766	0.803866	1.27126	1.01279	0.926286	0.828284	1.09929	1.03756
E9Q2E4_1722	tr|E9Q2E4|E9Q2E4_MOUSE	Hectd4	HECT domain E3 ubiquitin protein ligase 4 OS=Mus musculus OX=10090 GN=Hectd4 PE=1 SV=2	1722	R.LC#SLSSQTESSSSEK.Q	0.972555	1.02904	0.996276	0.983208	1.02348	0.971447	1.00301	1.16847	0.955258	1.096	1.0008	0.989742	0.997464	1.08574	1.02563
KIF4_16	sp|P33174|KIF4_MOUSE	Kif4	Chromosome-associated kinesin KIF4 OS=Mus musculus OX=10090 GN=Kif4 PE=1 SV=3	16	R.C#RPLVSK.E	0.99677	1.00325	1.11806	1.17146	1.04516	1.1808	0.900754	1.02833	0.923441	0.907598	1.00001	1.14476	1.11298	0.96454	0.91552
STRN3_603	sp|Q9ERG2|STRN3_MOUSE	Strn3	Striatin-3 OS=Mus musculus OX=10090 GN=Strn3 PE=1 SV=1	603	K.NQLLSC#SADGTIR.L	0.985365	1.01508	1.13956	1.40811	1.03876	1.09798	1.13693	1.19881	0.974925	1.06058	1.00022	1.27384	1.06837	1.16787	1.01775
Q3UYU2_233	tr|Q3UYU2|Q3UYU2_MOUSE	Trmt2a	Isoform of Q8BNV1, tRNA (uracil-5-)-methyltransferase homolog A OS=Mus musculus OX=10090 GN=Trmt2a PE=1 SV=1	233	K.C#EFLVGVGVDGK.D	1.02682	0.974546	0.976237	1.26181	1.03554	0.996258	0.980353	1.09662	0.860275	0.866731	1.00068	1.11902	1.0159	1.03849	0.863503
ANR27_185	sp|Q3UMR0|ANR27_MOUSE	Ankrd27	Ankyrin repeat domain-containing protein 27 OS=Mus musculus OX=10090 GN=Ankrd27 PE=1 SV=2	185	K.C#LQQLLR.D	0.901701	1.12235	0.875785	1.13049	1.1412	1.0847	0.988073	0.940404	1.02158	1.02355	1.01203	1.00314	1.11295	0.964239	1.02257
ANO10_265	sp|Q8BH79|ANO10_MOUSE	Ano10	Anoctamin-10 OS=Mus musculus OX=10090 GN=Ano10 PE=1 SV=1	265	R.GC#ANM*TYR.W	0.924335	1.08916	1.16162	1.24062	0.95314	1.16964	1.26453	1.31565	0.96719	1.06242	1.00675	1.20112	1.06139	1.29009	1.0148
DCC1_367	sp|Q14AI0|DCC1_MOUSE	DSCC1	Sister chromatid cohesion protein DCC1 OS=Mus musculus OX=10090 GN=DSCC1 PE=2 SV=1	367	K.WTEEDITPYIQDLC#GEK.Q	1.08321	0.928659	1.32587	1.07415	1.06794	1.28734	1.20235	1.06749	1.19045	1.17421	1.00594	1.20001	1.17764	1.13492	1.18233
SASH1_1153	sp|P59808|SASH1_MOUSE	Sash1	SAM and SH3 domain-containing protein 1 OS=Mus musculus OX=10090 GN=Sash1 PE=1 SV=1	1153	R.M*AIPSGGLTEIC#R.K	1.00865	0.991492	0.946857	0.926616	0.828748	1.00609	0.861279	0.907571	0.803368	0.798764	1.00007	0.936736	0.917417	0.884425	0.801066
PSD4_271	sp|Q8BLR5|PSD4_MOUSE	Psd4	PH and SEC7 domain-containing protein 4 OS=Mus musculus OX=10090 GN=Psd4 PE=1 SV=1	271	R.QENELDLGSDTADHGGC#STPPFPVPSYK.M	0.905232	1.11693	0.902746	0.911506	0.891929	0.824624	0.947634	0.870477	1.01362	0.932183	1.01108	0.907126	0.858276	0.909055	0.972901
UBP15_791	sp|Q8R5H1|UBP15_MOUSE	Usp15	Ubiquitin carboxyl-terminal hydrolase 15 OS=Mus musculus OX=10090 GN=Usp15 PE=1 SV=1	791	K.DC#IELFTTK.E	0.821388	1.27788	1.06456	1.09537	1.05158	0.855733	1.2793	1.08735	0.979548	0.962277	1.04963	1.07996	0.953656	1.18333	0.970912
MYOF_1320	sp|Q69ZN7|MYOF_MOUSE	Myof	Myoferlin OS=Mus musculus OX=10090 GN=Myof PE=1 SV=2	1320	K.NYQM*ASVTSPSLVVEC#GGER.V	1.10647	0.91222	0.962186	0.945556	0.944157	1.0193	1.02366	1.04803	0.96607	1.04147	1.00935	0.953871	0.981727	1.03584	1.00377
TGS1_161	sp|Q923W1|TGS1_MOUSE	Tgs1	Trimethylguanosine synthase OS=Mus musculus OX=10090 GN=Tgs1 PE=1 SV=2	161	R.NDYEEDDLVVSDDPSSVEHC#ENNR.T	0.987046	1.0133	1.06612	1.16662	0.806559	0.828748	0.940465	0.995644	0.852193	0.733346	1.00017	1.11637	0.817653	0.968055	0.792769
Q8BHK4_346	tr|Q8BHK4|Q8BHK4_MOUSE	Zfp799	Zinc finger protein 799 OS=Mus musculus OX=10090 GN=Zfp799 PE=2 SV=1	346	K.VFSC#ESAFR.T	1.15477	0.881811	0.834756	0.773147	1.13522	0.859524	1.27735	0.922729	0.922366	0.831797	1.01829	0.803951	0.997372	1.10004	0.877082
WNK1_352	sp|P83741|WNK1_MOUSE	Wnk1	Serine/threonine-protein kinase WNK1 OS=Mus musculus OX=10090 GN=Wnk1 PE=1 SV=2	352	K.C#DNIFITGPTGSVK.I	1.04557	0.958239	1.17248	1.38498	0.90728	0.876	0.947526	0.926084	0.942901	0.974301	1.0019	1.27873	0.89164	0.936805	0.958601
B1AUY3_824	tr|B1AUY3|B1AUY3_MOUSE	Arhgap4	Rho GTPase-activating protein 4 OS=Mus musculus OX=10090 GN=Arhgap4 PE=1 SV=1	824	K.YITLC#EGDEK.Q	0.938915	1.06959	0.869968	1.05161	0.941891	0.951695	0.865534	1.05254	1.01336	1.01682	1.00425	0.960788	0.946793	0.959036	1.01509
A2A654_582	tr|A2A654|A2A654_MOUSE	Bptf	Bromodomain PHD finger transcription factor OS=Mus musculus OX=10090 GN=Bptf PE=1 SV=1	582	R.GEDIDC#DQSPEDPEK.D	0.892249	1.13735	1.05725	1.16369	1.03672	1.13388	0.9886	1.23934	1.05178	1.00429	1.0148	1.11047	1.0853	1.11397	1.02804
SASH1_399	sp|P59808|SASH1_MOUSE	Sash1	SAM and SH3 domain-containing protein 1 OS=Mus musculus OX=10090 GN=Sash1 PE=1 SV=1	399	R.TC#SFGGFDLTNR.S	1.15557	0.881345	0.82238	1.4217	0.96727	0.781654	1.23687	0.988612	0.870846	0.939148	1.01846	1.12204	0.874462	1.11274	0.904997
CMPK2_287	sp|Q3U5Q7|CMPK2_MOUSE	Cmpk2	UMP-CMP kinase 2, mitochondrial OS=Mus musculus OX=10090 GN=Cmpk2 PE=1 SV=2	287	K.AVLLQSPPPC#ISQWR.K	0.970177	1.03171	1.09666	1.08362	1.00642	1.07456	1.11952	1.04659	1.0309	1.07915	1.00095	1.09014	1.04049	1.08305	1.05502
CAN15_533	sp|Q9JLG8|CAN15_MOUSE	Capn15	Calpain-15 OS=Mus musculus OX=10090 GN=Capn15 PE=1 SV=1	533	R.PHEINC#SVFR.D	0.994194	1.00587	0.948849	1.0495	1.1311	1.27711	0.964471	1.25834	1.41065	1.08058	1.00003	0.999177	1.2041	1.1114	1.24561
MCCB_167	sp|Q3ULD5|MCCB_MOUSE	Mccc2	Methylcrotonoyl-CoA carboxylase beta chain, mitochondrial OS=Mus musculus OX=10090 GN=Mccc2 PE=1 SV=1	167	R.LPC#IYLVDSGGANLPR.Q	0.916387	1.1004	0.997567	0.890027	1.01094	0.966907	0.952654	0.919857	1.10383	0.957102	1.00839	0.943797	0.988925	0.936256	1.03047
DNMBP_690	sp|Q6TXD4|DNMBP_MOUSE	Dnmbp	Dynamin-binding protein OS=Mus musculus OX=10090 GN=Dnmbp PE=1 SV=2	690	K.SPAQTFPC#PSMLAR.I	0.942232	1.06531	1.16748	1.03258	1.02314	1.08808	0.949153	1.33758	1.11258	1.17073	1.00377	1.10003	1.05561	1.14337	1.14166
SAAL1_12	sp|Q9D2C2|SAAL1_MOUSE	Saal1	Protein SAAL1 OS=Mus musculus OX=10090 GN=Saal1 PE=1 SV=1	12	R.NPSPPPPTC#GSEDEEDLGGGDR.I	1.0125	0.9878	1.02782	1.14311	0.896483	0.934505	0.990482	1.01051	0.875448	0.880978	1.00015	1.08546	0.915494	1.00049	0.878213
STAT2_485	sp|Q9WVL2|STAT2_MOUSE	Stat2	Signal transducer and activator of transcription 2 OS=Mus musculus OX=10090 GN=Stat2 PE=1 SV=1	485	K.NQQFFC#QAPK.A	0.969812	1.03213	0.994381	1.38859	1.02141	0.966922	1.0751	1.19406	1.11297	1.09248	1.00097	1.19148	0.994164	1.13458	1.10272
SG196_54	sp|Q3TUA9|SG196_MOUSE	Pomk	Protein O-mannose kinase OS=Mus musculus OX=10090 GN=Pomk PE=1 SV=2	54	R.C#PPGYFR.M	0.87881	1.15996	1.05024	1.071	0.877947	1.00818	1.00875	1.31145	0.951304	1.11094	1.01939	1.06062	0.943063	1.1601	1.03112
CCD82_193	sp|Q6PG04|CCD82_MOUSE	Ccdc82	Coiled-coil domain-containing protein 82 OS=Mus musculus OX=10090 GN=Ccdc82 PE=2 SV=1	193	R.VVEDEC#SSLEMEQETPEK.S	0.983623	1.01693	0.936852	1.06674	0.910545	0.899336	1.03047	1.01693	0.914966	0.913873	1.00028	1.00179	0.904941	1.0237	0.91442
DLGP5_695	sp|Q8K4R9|DLGP5_MOUSE	Dlgap5	Disks large-associated protein 5 OS=Mus musculus OX=10090 GN=Dlgap5 PE=1 SV=2	695	K.M*DC#FSVETNLPLPAGDANTNQK.E	1.03537	0.966969	0.921464	1.1532	0.949032	0.883326	1.08341	1.10439	0.983555	0.973191	1.00117	1.03733	0.916179	1.0939	0.978373
J3KMM1_509	tr|J3KMM1|J3KMM1_MOUSE	Usp19	Isoform of Q3UJD6, Ubiquitin carboxyl-terminal hydrolase 19 OS=Mus musculus OX=10090 GN=Usp19 PE=1 SV=1	509	K.PTC#M*VPPMPHSPVSGDSVEEDEEEEK.K	1.07688	0.933369	0.908948	1.61356	0.876609	0.763349	0.861821	1.14729	0.836101	0.844639	1.00512	1.26126	0.819979	1.00456	0.84037
GSK3A_262	sp|Q2NL51|GSK3A_MOUSE	Gsk3a	Glycogen synthase kinase-3 alpha OS=Mus musculus OX=10090 GN=Gsk3a PE=1 SV=2	262	K.LC#DFGSAK.Q	1.0081	0.99203	1.00703	1.03424	0.93677	0.997528	1.09956	1.14552	1.02762	1.10138	1.00006	1.02064	0.967149	1.12254	1.0645
CEP97_123	sp|Q9CZ62|CEP97_MOUSE	Cep97	Centrosomal protein of 97 kDa OS=Mus musculus OX=10090 GN=Cep97 PE=1 SV=1	123	K.TM*EQVNSC#TALQHLDLSDNNIPQIGDVSK.L	0.998583	1.00142	1.12015	0.932027	1.15604	1.12151	0.956986	1.15676	1.0088	1.0484	1	1.02609	1.13878	1.05687	1.0286
DNSL1_41	sp|Q9D7J6|DNSL1_MOUSE	Dnase1l1	Deoxyribonuclease-1-like 1 OS=Mus musculus OX=10090 GN=Dnase1l1 PE=2 SV=3	41	R.IC#AFNAHR.L	0.936494	1.07274	0.898457	0.877082	1.43823	1.0298	0.633085	1.44575	1.31667	0.826607	1.00462	0.887769	1.23401	1.03942	1.07164
VAV_532	sp|P27870|VAV_MOUSE	Vav1	Proto-oncogene vav OS=Mus musculus OX=10090 GN=Vav1 PE=1 SV=1	532	K.AC#QM*LLR.G	0.904536	1.11799	0.954941	0.855833	0.947516	1.04952	1.16552	0.890581	0.896404	0.831186	1.01126	0.905387	0.998519	1.02805	0.863795
DBIL5_10	sp|O09035|DBIL5_MOUSE	Dbil5	Diazepam-binding inhibitor-like 5 OS=Mus musculus OX=10090 GN=Dbil5 PE=1 SV=1	10	-.M*SQVEFEM*AC#ASLK.Q	1.02552	0.975722	1.02714	1.65417	1.21874	1.03076	1.23028	1.22256	1.10958	1.00993	1.00062	1.34066	1.12475	1.22642	1.05976
RERE_110	sp|Q80TZ9|RERE_MOUSE	Rere	Arginine-glutamic acid dipeptide repeats protein OS=Mus musculus OX=10090 GN=Rere PE=1 SV=3	110	R.TDTGEITSYITEDDVVYRPGDC#VYIESR.R	0.941772	1.0659	0.844016	1.16614	0.92365	1.22268	0.909535	0.811784	1.25676	0.795297	1.00384	1.00508	1.07316	0.86066	1.02603
MYH10_701	sp|Q61879|MYH10_MOUSE	Myh10	Myosin-10 OS=Mus musculus OX=10090 GN=Myh10 PE=1 SV=2	701	R.C#NGVLEGIR.I	0.995673	1.00437	1.06623	1.42789	0.964833	1.00141	0.990589	1.07414	0.947595	0.91602	1.00002	1.24706	0.983121	1.03237	0.931808
SAM9L_312	sp|Q69Z37|SAM9L_MOUSE	Samd9l	Sterile alpha motif domain-containing protein 9-like OS=Mus musculus OX=10090 GN=Samd9l PE=1 SV=2	312	R.HSIC#QEK.Y	0.942301	1.06523	0.884202	1.19854	1.2214	1.17175	0.789077	0.97316	0.886105	0.842344	1.00376	1.04137	1.19657	0.881119	0.864224
PGM2L_582	sp|Q8CAA7|PGM2L_MOUSE	Pgm2l1	Glucose 1,6-bisphosphate synthase OS=Mus musculus OX=10090 GN=Pgm2l1 PE=1 SV=1	582	K.YYAEMC#ASPGQSDTTFLEEELK.K	0.926554	1.08609	1.0739	1.47368	1.04459	1.0689	0.975361	1.23044	0.848485	1.17623	1.00632	1.27379	1.05674	1.1029	1.01236
A2ANY6_752	tr|A2ANY6|A2ANY6_MOUSE	Mdn1	Midasin OS=Mus musculus OX=10090 GN=Mdn1 PE=1 SV=1	752	K.QNFTFLGHIQTC#YR.Q	0.954515	1.05004	1.20225	1.11624	1.10652	1.12491	1.21155	1.16277	1.1668	1.05478	1.00228	1.15925	1.11572	1.18716	1.11079
MLH1_537	sp|Q9JK91|MLH1_MOUSE	Mlh1	DNA mismatch repair protein Mlh1 OS=Mus musculus OX=10090 GN=Mlh1 PE=1 SV=2	537	R.NHSFVGC#VNPQWALAQHQTK.L	1.034	0.968168	0.871784	1.12221	1.00597	1.11618	0.925074	0.969372	0.980038	0.90441	1.00108	0.996997	1.06108	0.947223	0.942224
KCC2G_290	sp|Q923T9|KCC2G_MOUSE	Camk2g	Calcium/calmodulin-dependent protein kinase type II subunit gamma OS=Mus musculus OX=10090 GN=Camk2g PE=1 SV=1	290	R.QETVEC#LR.K	1.01725	0.983322	0.967852	1.14761	0.971174	0.871305	1.05597	0.738132	0.715369	1.04428	1.00029	1.05773	0.92124	0.897051	0.879825
DALD3_194	sp|Q6PJN8|DALD3_MOUSE	Dalrd3	DALR anticodon-binding domain-containing protein 3 OS=Mus musculus OX=10090 GN=Dalrd3 PE=2 SV=1	194	R.TC#VLANLNGSK.E	1.04974	0.954757	1.17981	1.24728	1.22382	0.949647	0.949186	0.966337	0.99389	0.957097	1.00225	1.21355	1.08674	0.957761	0.975494
PEX1_27	sp|Q5BL07|PEX1_MOUSE	Pex1	Peroxisome biogenesis factor 1 OS=Mus musculus OX=10090 GN=Pex1 PE=1 SV=2	27	R.DC#FLHLPR.R	0.945438	1.06124	0.951957	1.00635	0.994655	1.22812	0.996972	0.952805	1.15023	1.07214	1.00334	0.979153	1.11139	0.974888	1.11119
LXN_20	sp|P70202|LXN_MOUSE	Lxn	Latexin OS=Mus musculus OX=10090 GN=Lxn PE=1 SV=2	20	R.AASVAENC#INYQQGTPHK.L	0.939469	1.06887	1.09134	1.12089	1.05915	1.00065	1.2332	1.21495	1.00769	0.863217	1.00417	1.10611	1.0299	1.22408	0.935456
VP13B_2527	sp|Q80TY5|VP13B_MOUSE	Vps13b	Vacuolar protein sorting-associated protein 13B OS=Mus musculus OX=10090 GN=Vps13b PE=1 SV=3	2527	K.FSSQM*DC#K.L	0.998392	1.00161	0.998168	1.22951	0.929581	0.964428	0.948264	1.1358	0.974137	0.955046	1	1.11384	0.947004	1.04203	0.964592
DJC14_423	sp|Q921R4|DJC14_MOUSE	Dnajc14	DnaJ homolog subfamily C member 14 OS=Mus musculus OX=10090 GN=Dnajc14 PE=2 SV=2	423	R.YC#QPEEEVTR.L	1.01341	0.98694	0.826562	1.34264	0.806402	0.617991	0.787984	0.818885	0.923749	0.61464	1.00018	1.0846	0.712197	0.803435	0.769194
STA5A_101	sp|P42230|STA5A_MOUSE	Stat5a	Signal transducer and activator of transcription 5A OS=Mus musculus OX=10090 GN=Stat5a PE=1 SV=1	101	R.C#PM*ELVR.C	1.00686	0.993238	0.888805	1.16481	1.03936	0.968274	0.877029	0.905413	0.930509	1.03479	1.00005	1.02681	1.00382	0.891221	0.982648
MEMO1_279	sp|Q91VH6|MEMO1_MOUSE	Memo1	Protein MEMO1 OS=Mus musculus OX=10090 GN=Memo1 PE=1 SV=1	279	K.NGMNM*SFSFLNYAQSSQC#R.S	0.989883	1.01033	0.898937	1.19779	0.897943	0.887347	0.948937	1.25247	0.899136	0.818649	1.0001	1.04836	0.892645	1.1007	0.858893
DEK_226	sp|Q7TNV0|DEK_MOUSE	Dek	Protein DEK OS=Mus musculus OX=10090 GN=Dek PE=1 SV=1	226	K.C#PEILSDESSSDEDEKK.N	0.944768	1.06209	0.968329	1.59048	0.886157	0.904572	0.893046	1.04491	1.03653	0.878719	1.00343	1.27941	0.895364	0.96898	0.957626
PCID2_148	sp|Q8BFV2|PCID2_MOUSE	Pcid2	PCI domain-containing protein 2 OS=Mus musculus OX=10090 GN=Pcid2 PE=1 SV=1	148	K.AAELLMSC#FR.V	0.865304	1.18436	1.15297	1.08915	1.11999	0.994792	1.09433	1.20588	1.27582	1.42589	1.02483	1.12106	1.05739	1.1501	1.35086
KAT6A_1189	sp|Q8BZ21|KAT6A_MOUSE	Kat6a	Histone acetyltransferase KAT6A OS=Mus musculus OX=10090 GN=Kat6a PE=1 SV=2	1189	K.LNQEIIAASAQEC#IVEPVVPIKPGR.K	1.10327	0.914408	1.29059	0.9725	1.09161	1.15612	1.11668	0.985544	0.920518	1.08588	1.00884	1.13155	1.12387	1.05111	1.0032
KLDC3_102	sp|Q8VEM9|KLDC3_MOUSE	Klhdc3	Kelch domain-containing protein 3 OS=Mus musculus OX=10090 GN=Klhdc3 PE=2 SV=1	102	R.NDTEGAC#NVLYAFDVNTHK.W	1.08503	0.927326	0.8938	1.2106	0.94973	1.11701	0.993408	0.996536	0.931969	0.88074	1.00618	1.0522	1.03337	0.994972	0.906355
BD1L1_870	sp|E9Q6J5|BD1L1_MOUSE	Bod1l	Biorientation of chromosomes in cell division protein 1-like 1 OS=Mus musculus OX=10090 GN=Bod1l PE=1 SV=1	870	K.C#ETDSTNADSSFKPEELPHK.E	1.05614	0.949524	1.08416	1.45898	1.03426	0.886416	1.08568	1.18852	1.00424	0.871275	1.00283	1.27157	0.960338	1.1371	0.937757
KPCI_51	sp|Q62074|KPCI_MOUSE	Prkci	Protein kinase C iota type OS=Mus musculus OX=10090 GN=Prkci PE=1 SV=3	51	R.GDIM*ITHFEPSISFEGLC#SEVR.D	0.957524	1.04642	1.10711	1.07885	1.15463	1.11336	1.03543	1.05953	1.19184	1.13254	1.00197	1.09298	1.134	1.04748	1.16219
PPM1M_91	sp|Q8BU27|PPM1M_MOUSE	Ppm1m	Protein phosphatase 1M OS=Mus musculus OX=10090 GN=Ppm1m PE=2 SV=3	91	K.SEFNEDQAAC#GK.L	1.1876	0.863583	0.770235	1.04982	1.40343	1.12424	0.782493	0.95593	0.937103	1.83458	1.02559	0.910029	1.26383	0.869212	1.38584
PDE2A_343	sp|Q922S4|PDE2A_MOUSE	Pde2a	cGMP-dependent 3',5'-cyclic phosphodiesterase OS=Mus musculus OX=10090 GN=Pde2a PE=1 SV=4	343	R.ATDQVVALAC#AFNK.L	0.908589	1.11186	0.89754	0.885669	0.877652	1.00705	0.884223	0.882541	0.927664	0.964439	1.01023	0.891605	0.942353	0.883382	0.946052
MFGM_79	sp|P21956|MFGM_MOUSE	Mfge8	Lactadherin OS=Mus musculus OX=10090 GN=Mfge8 PE=1 SV=3	79	K.C#LVTLDTQR.G	0.897436	1.12903	1.2844	1.19423	1.19032	0.771841	0.898765	1.40758	1.18799	1.02247	1.01323	1.23931	0.981081	1.15317	1.10523
TAF1_1621	sp|Q80UV9|TAF1_MOUSE	Taf1	Transcription initiation factor TFIID subunit 1 OS=Mus musculus OX=10090 GN=Taf1 PE=1 SV=2	1621	K.TAQEIVNVC#HQTLTEYDEHLTQLEK.D	1.08087	0.930389	1.29479	0.945967	1.16313	0.907299	1.30567	1.03239	1.25895	1.18607	1.00563	1.12038	1.03522	1.16903	1.22251
ADAT1_344	sp|Q9JHI2|ADAT1_MOUSE	Adat1	tRNA-specific adenosine deaminase 1 OS=Mus musculus OX=10090 GN=Adat1 PE=1 SV=1	344	R.C#EETLVLPR.G	0.896926	1.12984	0.830171	0.876879	0.870172	0.734743	0.928018	0.979552	0.865868	1.17415	1.01338	0.853525	0.802458	0.953785	1.02001
TX264_182	sp|E9Q137|TX264_MOUSE	Tex264	Testis-expressed protein 264 homolog OS=Mus musculus OX=10090 GN=Tex264 PE=2 SV=1	182	K.IHFM*C#PLAR.Q	0.983086	1.01751	0.954374	1.02207	0.936986	0.878908	0.954456	0.864776	0.911426	0.939233	1.0003	0.988224	0.907947	0.909616	0.92533
CHD1_174	sp|P40201|CHD1_MOUSE	Chd1	Chromodomain-helicase-DNA-binding protein 1 OS=Mus musculus OX=10090 GN=Chd1 PE=1 SV=3	174	R.DKSSC#DGTESDYEPK.N	1.04515	0.958587	0.937184	2.07242	0.943645	0.745265	1.09839	1.93962	0.601222	0.778245	1.00187	1.5048	0.844455	1.51901	0.689734
IF2A_70	sp|Q6ZWX6|IF2A_MOUSE	Eif2s1	Eukaryotic translation initiation factor 2 subunit 1 OS=Mus musculus OX=10090 GN=Eif2s1 PE=1 SV=3	70	R.IGRNEC#VVVIR.V	0.947449	1.05872	1.02041	1.10856	0.994429	1.04606	1.03389	1.00135	0.843446	0.988153	1.00309	1.06449	1.02025	1.01762	0.915799
CMTR1_503	sp|Q9DBC3|CMTR1_MOUSE	Cmtr1	Cap-specific mRNA (nucleoside-2'-O-)-methyltransferase 1 OS=Mus musculus OX=10090 GN=Cmtr1 PE=1 SV=1	503	R.SNESYC#SLQIK.A	0.93497	1.07475	1.05046	0.96806	0.936445	0.911438	1.00084	0.962143	0.908754	1.05911	1.00486	1.00926	0.923942	0.981493	0.983932
BCLF1_686	sp|Q8K019|BCLF1_MOUSE	Bclaf1	Bcl-2-associated transcription factor 1 OS=Mus musculus OX=10090 GN=Bclaf1 PE=1 SV=2	686	R.C#DSADLR.H	1.00797	0.992155	1.04517	1.34533	1.04531	0.932092	1.06811	1.12346	1.04363	0.890612	1.00006	1.19525	0.988699	1.09578	0.967121
ZCHC8_59	sp|Q9CYA6|ZCHC8_MOUSE	Zcchc8	Zinc finger CCHC domain-containing protein 8 OS=Mus musculus OX=10090 GN=Zcchc8 PE=1 SV=3	59	R.C#EATIEQLR.A	1.04632	0.95761	1.08644	1.38557	1.00078	0.978393	1.16222	1.20277	1.04723	1.0418	1.00196	1.23601	0.989587	1.18249	1.04451
ZCH18_94	sp|Q0P678|ZCH18_MOUSE	Zc3h18	Zinc finger CCCH domain-containing protein 18 OS=Mus musculus OX=10090 GN=Zc3h18 PE=1 SV=1	94	R.GPAGSPC#EEGDDVEEDGTSDLR.D	0.965388	1.03719	0.717162	0.926	1.11836	0.811711	0.811142	0.783683	1.0298	1.77259	1.00129	0.821581	0.965034	0.797413	1.4012
ATP9B_261	sp|P98195|ATP9B_MOUSE	Atp9b	Probable phospholipid-transporting ATPase IIB OS=Mus musculus OX=10090 GN=Atp9b PE=1 SV=4	261	K.AGSC#FIR.T	0.896585	1.13038	0.97766	0.992441	1.02854	0.960293	0.794983	0.927814	0.914883	0.834696	1.01348	0.98505	0.994416	0.861398	0.874789
RPAP2_277	sp|Q8VC34|RPAP2_MOUSE	Rpap2	Putative RNA polymerase II subunit B1 CTD phosphatase Rpap2 OS=Mus musculus OX=10090 GN=Rpap2 PE=2 SV=2	277	K.EGEQTVSEVTEQLDNC#R.L	0.928138	1.08392	1.12118	1.31803	1.0724	0.931842	1.14284	1.03007	0.991397	1.02816	1.00603	1.21961	1.00212	1.08645	1.00978
NCBP1_503	sp|Q3UYV9|NCBP1_MOUSE	Ncbp1	Nuclear cap-binding protein subunit 1 OS=Mus musculus OX=10090 GN=Ncbp1 PE=1 SV=2	503	K.YGDESSNSLPGHSVALC#LSVAFK.S	0.937886	1.07093	0.702804	0.808716	0.843511	1.12028	0.992245	1.06204	1.04022	0.736667	1.00441	0.75576	0.981894	1.02714	0.888445
ASGL1_193	sp|Q8C0M9|ASGL1_MOUSE	Asrgl1	Isoaspartyl peptidase/L-asparaginase OS=Mus musculus OX=10090 GN=Asrgl1 PE=1 SV=1	193	K.NSGTVGAVALDC#R.G	1.03353	0.968576	0.992209	1.48295	0.96053	0.922121	1.0403	1.07195	0.958365	0.875589	1.00105	1.23758	0.941326	1.05612	0.916977
BUB1B_382	sp|Q9Z1S0|BUB1B_MOUSE	Bub1b	Mitotic checkpoint serine/threonine-protein kinase BUB1 beta OS=Mus musculus OX=10090 GN=Bub1b PE=1 SV=2	382	R.VQSHQQGC#EEK.K	0.932903	1.0775	0.882656	1.00172	1.02466	1.0873	0.872831	1.12591	1.03103	1.10242	1.0052	0.942186	1.05598	0.999369	1.06673
HGS_75	sp|Q99LI8|HGS_MOUSE	Hgs	Hepatocyte growth factor-regulated tyrosine kinase substrate OS=Mus musculus OX=10090 GN=Hgs PE=1 SV=2	75	K.NC#GQTVHDEVANK.Q	0.984708	1.01577	0.919118	1.21105	0.963925	0.981832	1.19385	1.11883	0.987137	1.05611	1.00024	1.06509	0.972879	1.15634	1.02163
HIRP3_227	sp|Q8BLH7|HIRP3_MOUSE	Hirip3	HIRA-interacting protein 3 OS=Mus musculus OX=10090 GN=Hirip3 PE=1 SV=1	227	K.VEGSTGANC#QEESEESGEESPAKK.K	0.955982	1.04827	0.956166	1.13028	0.951035	0.892215	0.860723	0.913484	0.903012	0.826257	1.00212	1.04322	0.921625	0.887103	0.864634
NJMU_280	sp|Q9CYI0|NJMU_MOUSE		Protein Njmu-R1 OS=Mus musculus OX=10090 PE=1 SV=2	280	K.SVIIDC#SGPQPQFHNAGSNR.F	0.794091	1.35008	1.15518	0.97319	0.88069	1.16589	1.21581	0.871535	0.950081	1.1968	1.07208	1.06419	1.02329	1.04367	1.07344
INSR_1251	sp|P15208|INSR_MOUSE	Insr	Insulin receptor OS=Mus musculus OX=10090 GN=Insr PE=1 SV=2	1251	K.FVM*DGGYLDPPDNC#PER.L	0.915472	1.10172	0.99324	0.882659	1.15423	1.28964	0.853437	0.879138	1.24414	1.08625	1.0086	0.93795	1.22194	0.866288	1.1652
DC1L2_234	sp|Q6PDL0|DC1L2_MOUSE	Dync1li2	Cytoplasmic dynein 1 light intermediate chain 2 OS=Mus musculus OX=10090 GN=Dync1li2 PE=1 SV=2	234	K.C#DAMSVLEK.E	0.937446	1.0715	0.918911	1.40995	0.927563	1.02811	1.09003	1.05885	0.87298	0.96373	1.00447	1.16443	0.977837	1.07444	0.918355
ACAP2_42	sp|Q6ZQK5|ACAP2_MOUSE	Acap2	Arf-GAP with coiled-coil, ANK repeat and PH domain-containing protein 2 OS=Mus musculus OX=10090 GN=Acap2 PE=1 SV=2	42	K.LC#IAMIDTGK.A	0.838329	1.23893	1.37734	1.29774	1.41974	0.964246	1.94934	1.05464	1.04679	0.84679	1.03863	1.33754	1.19199	1.50199	0.946788
E9Q2E4_4258	tr|E9Q2E4|E9Q2E4_MOUSE	Hectd4	HECT domain E3 ubiquitin protein ligase 4 OS=Mus musculus OX=10090 GN=Hectd4 PE=1 SV=2	4258	R.ELQNMEC#VTAVR.A	0.939701	1.06857	1.02423	1.18085	1.04073	1.19618	1.16669	1.13826	1.0328	1.11225	1.00413	1.10254	1.11845	1.15248	1.07252
F8VQ05_2513	tr|F8VQ05|F8VQ05_MOUSE	Fryl	FRY-like transcription coactivator OS=Mus musculus OX=10090 GN=Fryl PE=1 SV=1	2513	R.TQMLNSDC#VTEDM*MPEHQDLLQSQDSASSNTTEDVLQIR.D	0.975417	1.02585	0.695679	1.19591	1.04811	0.826637	1.01276	1.11771	1.66069	0.977133	1.00064	0.945794	0.937375	1.06523	1.31891
CMTR2_317	sp|Q8BWQ4|CMTR2_MOUSE	Cmtr2	Cap-specific mRNA (nucleoside-2'-O-)-methyltransferase 2 OS=Mus musculus OX=10090 GN=Cmtr2 PE=2 SV=1	317	K.AGNSEVYVVC#LR.Y	0.991172	1.00899	1.00137	1.11681	1.0704	1.12225	1.16618	0.859301	1.31739	1.07619	1.00008	1.05909	1.09632	1.01274	1.19679
SETD7_200	sp|Q8VHL1|SETD7_MOUSE	Setd7	Histone-lysine N-methyltransferase SETD7 OS=Mus musculus OX=10090 GN=Setd7 PE=1 SV=2	200	K.STSSC#ISSDALLPDPYESER.V	1.09456	0.920481	1.0627	0.953778	1.06508	1.1707	1.08455	0.956855	0.973339	1.08307	1.00752	1.00824	1.11789	1.0207	1.0282
P20L1_1011	sp|Q8CCJ9|P20L1_MOUSE	Phf20l1	PHD finger protein 20-like protein 1 OS=Mus musculus OX=10090 GN=Phf20l1 PE=1 SV=2	1011	K.VQQIATLC#SV.-	0.908189	1.11246	1.13313	1.07331	1.0383	1.16375	1.00274	1.2	1.23649	1.02306	1.01033	1.10322	1.10102	1.10137	1.12977
MTMRA_349	sp|Q7TPM9|MTMRA_MOUSE	Mtmr10	Myotubularin-related protein 10 OS=Mus musculus OX=10090 GN=Mtmr10 PE=1 SV=2	349	K.QLC#VNEPFEETEEK.W	1.00708	0.993016	1.122	1.29447	1.01762	0.910143	0.951119	0.92587	0.793688	0.893427	1.00005	1.20824	0.96388	0.938495	0.843558
LMNB2_190	sp|P21619|LMNB2_MOUSE	Lmnb2	Lamin-B2 OS=Mus musculus OX=10090 GN=Lmnb2 PE=1 SV=2	190	R.C#QSLQEELAFSK.S	0.968584	1.03352	1.0921	1.13541	0.833958	0.968584	0.919266	1.01468	0.939522	1.15972	1.00105	1.11375	0.901271	0.966975	1.04962
ACSL1_275	sp|P41216|ACSL1_MOUSE	Acsl1	Long-chain-fatty-acid--CoA ligase 1 OS=Mus musculus OX=10090 GN=Acsl1 PE=1 SV=2	275	K.PKPPEPEDLAIIC#FTSGTTGNPK.G	0.973602	1.02787	1.02667	1.21914	0.842357	0.917856	1.09715	1.15253	0.891179	0.88135	1.00074	1.1229	0.880107	1.12484	0.886265
SRGP2_370	sp|Q91Z67|SRGP2_MOUSE	Srgap2	SLIT-ROBO Rho GTPase-activating protein 2 OS=Mus musculus OX=10090 GN=Srgap2 PE=1 SV=2	370	R.C#QQLQSR.L	0.977374	1.0237	1.46282	1.25742	0.91335	1.22661	1.14859	1.06838	0.92797	1.32871	1.00054	1.36012	1.06998	1.10849	1.12834
LRC40_438	sp|Q9CRC8|LRC40_MOUSE	Lrrc40	Leucine-rich repeat-containing protein 40 OS=Mus musculus OX=10090 GN=Lrrc40 PE=1 SV=2	438	K.NQLC#EIPQR.I	0.96431	1.03843	0.982167	1.22603	0.918538	1.21769	0.954349	1.10196	1.09188	1.02031	1.00137	1.1041	1.06811	1.02816	1.05609
AL9A1_443	sp|Q9JLJ2|AL9A1_MOUSE	Aldh9a1	4-trimethylaminobutyraldehyde dehydrogenase OS=Mus musculus OX=10090 GN=Aldh9a1 PE=1 SV=1	443	R.VAAELQAGTC#YINNYNVSPVELPFGGYK.K	0.891135	1.13917	1.03246	1.48698	1.39147	1.06034	1.795	1.75244	1.133	0.947587	1.01515	1.25972	1.22591	1.77372	1.04029
FEM1B_129	sp|Q9Z2G0|FEM1B_MOUSE	Fem1b	Protein fem-1 homolog B OS=Mus musculus OX=10090 GN=Fem1b PE=1 SV=1	129	R.AAC#FDGR.L	0.989826	1.01039	0.957537	0.98925	1.06141	1.11676	0.997948	0.912624	0.96733	1.27337	1.00011	0.973393	1.08908	0.955286	1.12035
FANCB_204	sp|Q5XJY6|FANCB_MOUSE	Fancb	Fanconi anemia group B protein homolog OS=Mus musculus OX=10090 GN=Fancb PE=2 SV=2	204	K.LSESDYEFSNSSLC#AYALK.S	1.03718	0.96539	0.784973	1.06882	1.24372	1.00949	0.906309	1.23836	0.799388	1.4251	1.00129	0.926899	1.1266	1.07234	1.11224
GVIN1_601	sp|Q80SU7|GVIN1_MOUSE	Gvin1	Interferon-induced very large GTPase 1 OS=Mus musculus OX=10090 GN=Gvin1 PE=1 SV=1	601	K.SQLC#ILLEPHVYK.V	0.886972	1.14604	0.739844	0.886613	0.820075	0.882674	1.05275	0.721764	1.23127	0.78842	1.01651	0.813228	0.851374	0.887255	1.00984
SRA1_123	sp|Q80VJ2|SRA1_MOUSE	Sra1	Steroid receptor RNA activator 1 OS=Mus musculus OX=10090 GN=Sra1 PE=1 SV=3	123	R.PLEQALEDC#HGHTK.K	0.884184	1.15073	1.00805	1.12997	0.80894	0.69305	0.948738	0.962569	0.953738	0.80059	1.01746	1.06901	0.750995	0.955653	0.877164
IL3B2_78	sp|P26954|IL3B2_MOUSE	Csf2rb2	Interleukin-3 receptor class 2 subunit beta OS=Mus musculus OX=10090 GN=Csf2rb2 PE=1 SV=1	78	K.IQSVSC#ELSEK.L	0.976126	1.02507	1.1317	1.13423	1.05669	0.927552	1.29867	1.11184	1.11331	1.12367	1.0006	1.13296	0.992121	1.20526	1.11849
UT14A_736	sp|Q640M1|UT14A_MOUSE	Utp14a	U3 small nucleolar RNA-associated protein 14 homolog A OS=Mus musculus OX=10090 GN=Utp14a PE=1 SV=1	736	K.PITAEDVDC#R.S	0.976145	1.02505	1.12311	1.29436	1.01647	1.01759	1.16465	1.06479	0.963305	1.13667	1.0006	1.20874	1.01703	1.11472	1.04999
ABCA1_1477	sp|P41233|ABCA1_MOUSE	Abca1	Phospholipid-transporting ATPase ABCA1 OS=Mus musculus OX=10090 GN=Abca1 PE=1 SV=4	1477	K.MLPVC#PPGAGGLPPPQR.K	0.958982	1.04468	1.11304	0.925497	0.90998	0.99195	1.04998	0.966709	0.932692	0.915462	1.00183	1.01927	0.950965	1.00834	0.924077
FXL20_283	sp|Q9CZV8|FXL20_MOUSE	Fbxl20	F-box/LRR-repeat protein 20 OS=Mus musculus OX=10090 GN=Fbxl20 PE=1 SV=3	283	R.C#SQLTDVGFTTLAR.N	1.11518	0.906385	0.831216	1.12294	1.04874	0.953892	0.907234	1.02002	0.80872	0.76756	1.01078	0.977078	1.00132	0.963625	0.78814
F8VQ70_318	tr|F8VQ70|F8VQ70_MOUSE	Scaper	S phase cyclin A-associated protein in the ER OS=Mus musculus OX=10090 GN=Scaper PE=1 SV=1	318	R.C#STVESLSK.D	1.0198	0.980952	1.05147	1.02403	0.946401	1.04635	1.04436	1.18504	1.05013	1.01084	1.00038	1.03775	0.996375	1.1147	1.03048
UFD1_151	sp|P70362|UFD1_MOUSE	Ufd1	Ubiquitin recognition factor in ER-associated degradation protein 1 OS=Mus musculus OX=10090 GN=Ufd1 PE=1 SV=2	151	R.NFAC#LTTGDVIAINYNEK.I	0.999128	1.00087	0.914069	1.22117	1.02849	0.933741	1.09926	1.15794	0.968319	0.908574	1	1.06762	0.981115	1.1286	0.938447
AGM1_184	sp|Q9CYR6|AGM1_MOUSE	Pgm3	Phosphoacetylglucosamine mutase OS=Mus musculus OX=10090 GN=Pgm3 PE=1 SV=1	184	R.YGQATVEGYC#QK.L	0.902448	1.1212	1.14343	1.0988	1.00633	0.989073	1.11944	1.0541	1.29453	1.00266	1.01182	1.12111	0.997703	1.08677	1.1486
ATPA_294	sp|Q03265|ATPA_MOUSE	Atp5f1a	ATP synthase subunit alpha, mitochondrial OS=Mus musculus OX=10090 GN=Atp5f1a PE=1 SV=1	294	K.YTIVVSATASDAAPLQYLAPYSGC#SM*GEYFR.D	0.970259	1.03162	1.16271	1.02132	0.88622	0.969423	1.09912	1.16874	1.152	0.873157	1.00094	1.09202	0.927822	1.13393	1.01258
DGLB_328	sp|Q91WC9|DGLB_MOUSE	Daglb	Diacylglycerol lipase-beta OS=Mus musculus OX=10090 GN=Daglb PE=1 SV=2	328	R.DIEYDAVEGDQHNC#HFASILK.T	1.0216	0.979292	1.55479	1.32593	1.46452	1.32671	1.7408	1.07278	1.75969	1.05778	1.00045	1.44036	1.39561	1.40679	1.40874
F6U5V1_308	tr|F6U5V1|F6U5V1_MOUSE	Larp1b	La ribonucleoprotein domain family, member 1B OS=Mus musculus OX=10090 GN=Larp1b PE=1 SV=2	308	R.C#QPEANKPTHSNR.K	0.933107	1.07722	1.39622	1.62742	0.935993	0.884054	1.00298	1.11096	0.973521	0.923805	1.00517	1.51182	0.910023	1.05697	0.948663
NEIL3_580	sp|Q8K203|NEIL3_MOUSE	Neil3	Endonuclease 8-like 3 OS=Mus musculus OX=10090 GN=Neil3 PE=1 SV=1	580	K.NFFVC#PLEK.K	0.969388	1.03261	1.19721	1.37455	1.03957	0.876034	1.20097	1.13066	0.903785	1.01979	1.001	1.28588	0.957803	1.16582	0.961786
KITM_194	sp|Q9R088|KITM_MOUSE	Tk2	Thymidine kinase 2, mitochondrial OS=Mus musculus OX=10090 GN=Tk2 PE=1 SV=2	194	R.TTPEIC#YQR.L	1.0779	0.932602	0.748114	0.764781	0.764781	1.55217	1.78144	1.04754	0.872434	0.601415	1.00525	0.756448	1.15848	1.41449	0.736925
B1ART1_3425	tr|B1ART1|B1ART1_MOUSE	Vps13d	Isoform of B1ART2, Vacuolar protein sorting 13D OS=Mus musculus OX=10090 GN=Vps13d PE=1 SV=1	3425	R.NDYDQLLC#VR.L	0.990154	1.01004	0.970455	1.4977	1.08339	1.05477	1.01369	1.05833	0.966196	0.884473	1.0001	1.23408	1.06908	1.03601	0.925335
CSN7B_157	sp|Q8BV13|CSN7B_MOUSE	Cops7b	COP9 signalosome complex subunit 7b OS=Mus musculus OX=10090 GN=Cops7b PE=1 SV=1	157	R.NQLLEVDFC#IGR.D	1.03368	0.968443	1.0325	1.20272	0.944087	0.978488	1.01095	1.09758	0.943102	0.861334	1.00106	1.11761	0.961287	1.05427	0.902218
G3X8Q1_1679	tr|G3X8Q1|G3X8Q1_MOUSE	Cabin1	Calcineurin-binding protein 1 OS=Mus musculus OX=10090 GN=Cabin1 PE=1 SV=1	1679	K.AC#GLSGAR.M	0.95435	1.05024	1.33819	1.07575	0.950996	0.760856	0.934216	1.17885	1.04798	0.913541	1.00229	1.20697	0.855926	1.05653	0.980759
TOLIP_229	sp|Q9QZ06|TOLIP_MOUSE	Tollip	Toll-interacting protein OS=Mus musculus OX=10090 GN=Tollip PE=1 SV=1	229	R.C#NEEDLK.A	0.96781	1.03441	1.03584	1.30481	1.1595	0.913156	1.13529	1.19326	1.0135	0.845614	1.00111	1.17033	1.03633	1.16428	0.929555
PHF19_68	sp|Q9CXG9|PHF19_MOUSE	Phf19	PHD finger protein 19 OS=Mus musculus OX=10090 GN=Phf19 PE=1 SV=1	68	K.QSC#LVTFEDNSK.Y	1.1599	0.878844	1.26014	1.33927	1.26014	0.948871	1.28971	1.07202	0.854665	0.947613	1.01937	1.29971	1.10451	1.18086	0.901139
F7CB97_453	tr|F7CB97|F7CB97_MOUSE	Clip1	Isoform of Q922J3, CAP-Gly domain-containing linker protein 1 (Fragment) OS=Mus musculus OX=10090 GN=Clip1 PE=1 SV=1	453	R.AITDSEC#IQLLHEK.E	1.01836	0.982289	0.855424	0.775984	1.15863	0.983054	0.812198	0.900607	0.821719	0.736144	1.00033	0.815704	1.07084	0.856402	0.778931
KLDC4_430	sp|Q921I2|KLDC4_MOUSE	Klhdc4	Kelch domain-containing protein 4 OS=Mus musculus OX=10090 GN=Klhdc4 PE=2 SV=2	430	K.ADDSASEASSTGQEPC#PR.S	0.804432	1.3212	0.977788	0.913063	0.946478	0.894896	0.702308	0.945612	0.718403	1.08325	1.06282	0.945425	0.920687	0.82396	0.900824
GABP1-2_329	sp|Q00420-2|GABP1-2_MOUSE	Gabpb1	Isoform of Q00420, Isoform 2 of GA-binding protein subunit beta-1 OS=Mus musculus OX=10090 GN=Gabpb1 PE=1 SV=2	329	R.VEC#AEIEVR.S	0.741127	1.5368	0.895334	0.654378	0.684008	0.772579	0.713568	0.746583	0.749736	0.623354	1.13896	0.774856	0.728293	0.730075	0.686545
TNR22_85	sp|Q9ER62|TNR22_MOUSE	Tnfrsf22	Tumor necrosis factor receptor superfamily member 22 OS=Mus musculus OX=10090 GN=Tnfrsf22 PE=2 SV=3	85	K.C#HPGTFTEK.D	0.958741	1.04497	1.02011	1.15595	0.997717	1.06795	1.17386	1.10978	1.07952	0.859011	1.00186	1.08803	1.03283	1.14182	0.969264
ZRAN1_693	sp|Q7M760|ZRAN1_MOUSE	Zranb1	Ubiquitin thioesterase Zranb1 OS=Mus musculus OX=10090 GN=Zranb1 PE=2 SV=1	693	R.QIRPC#TSLSDGEEDEDDEDE.-	0.897839	1.1284	1.15404	1.38171	1.30014	0.876318	1.09988	1.49836	2.30227	1.32849	1.01312	1.26787	1.08823	1.29912	1.81538
TBCE_368	sp|Q8CIV8|TBCE_MOUSE	Tbce	Tubulin-specific chaperone E OS=Mus musculus OX=10090 GN=Tbce PE=1 SV=1	368	R.C#QILPEER.R	0.931172	1.07981	1.04294	1.21354	0.852208	0.884064	1.12661	0.965173	0.875452	1.0008	1.00549	1.12824	0.868136	1.04589	0.938124
THADA_613	sp|A8C756|THADA_MOUSE	Thada	Thyroid adenoma-associated protein homolog OS=Mus musculus OX=10090 GN=Thada PE=1 SV=1	613	R.AHGHLQSATQAWENLVC#SAR.V	0.995786	1.00425	1.13215	0.94443	1.10783	1.26424	0.93814	1.00563	1.14704	1.06283	1.00002	1.03829	1.18604	0.971885	1.10493
AT133_476	sp|Q5XF89|AT133_MOUSE	Atp13a3	Polyamine-transporting ATPase 13A3 OS=Mus musculus OX=10090 GN=Atp13a3 PE=1 SV=1	476	K.VGIFC#ISPQR.I	1.02668	0.974669	0.969133	1.10282	1.0683	0.998691	0.89737	1.14671	0.921083	1.20444	1.00068	1.03598	1.03349	1.02204	1.06276
CSR2B_475	sp|Q8CID0|CSR2B_MOUSE	Kat14	Cysteine-rich protein 2-binding protein OS=Mus musculus OX=10090 GN=Kat14 PE=1 SV=2	475	K.RLEAC#PGAVAM*TPEAR.R	1.17333	0.871291	0.900361	0.797524	1.12065	1.13337	1.22066	1.20012	0.988614	0.949144	1.02231	0.848942	1.12701	1.21039	0.968879
WDFY4_1253	sp|E9Q2M9|WDFY4_MOUSE	Wdfy4	WD repeat- and FYVE domain-containing protein 4 OS=Mus musculus OX=10090 GN=Wdfy4 PE=1 SV=2	1253	R.YC#GNFQAVHLQGEDPDGEATPLIAEER.V	0.970987	1.0308	0.999163	0.959711	0.979843	1.12327	1.17616	1.0551	0.983611	0.988316	1.00089	0.979437	1.05156	1.11563	0.985964
A0A0R4J140_1236	tr|A0A0R4J140|A0A0R4J140_MOUSE	Cluh	Isoform of Q5SW19, Clustered mitochondria protein homolog OS=Mus musculus OX=10090 GN=Cluh PE=1 SV=1	1236	K.C#LTQQAVALQR.T	0.973955	1.02748	0.973535	0.969418	0.983401	1.10415	1.0054	1.00451	0.905179	0.978171	1.00072	0.971477	1.04377	1.00496	0.941675
GEMI5_972	sp|Q8BX17|GEMI5_MOUSE	Gemin5	Gem-associated protein 5 OS=Mus musculus OX=10090 GN=Gemin5 PE=1 SV=2	972	K.QLC#FQDQYVK.A	0.904577	1.11793	0.947107	0.645808	0.961009	1.23672	0.966328	0.705387	0.992891	1.02797	1.01125	0.796457	1.09886	0.835858	1.01043
GLNA_346	sp|P15105|GLNA_MOUSE	Glul	Glutamine synthetase OS=Mus musculus OX=10090 GN=Glul PE=1 SV=6	346	R.RPSANC#DPYAVTEAIVR.T	1.04638	0.957553	0.854311	0.857366	0.843784	0.916149	1.01107	1.02212	0.987638	1.14752	1.00197	0.855838	0.879967	1.0166	1.06758
EMAL4_392	sp|Q3UMY5|EMAL4_MOUSE	Eml4	Echinoderm microtubule-associated protein-like 4 OS=Mus musculus OX=10090 GN=Eml4 PE=1 SV=1	392	K.ADSGVHLC#VIDDSNEHMLTVWDWQK.K	1.08291	0.928881	0.745822	0.494232	0.688303	0.703217	0.775525	0.649485	0.957105	0.678277	1.0059	0.620027	0.69576	0.712505	0.817691
CND1_1219	sp|Q8K2Z4|CND1_MOUSE	Ncapd2	Condensin complex subunit 1 OS=Mus musculus OX=10090 GN=Ncapd2 PE=1 SV=2	1219	R.DLAYC#MSQLPLTER.G	0.947788	1.0583	0.773333	0.800673	0.90556	0.86725	0.839986	1.07651	0.981428	0.983864	1.00304	0.787003	0.886405	0.958246	0.982646
REPS2_119	sp|Q80XA6|REPS2_MOUSE	Reps2	RalBP1-associated Eps domain-containing protein 2 OS=Mus musculus OX=10090 GN=Reps2 PE=1 SV=2	119	K.C#ELPLPR.F	1.01908	0.981623	1.35277	1.30584	1.0569	1.02885	1.20286	1.20964	1.0814	1.04016	1.00035	1.32931	1.04287	1.20625	1.06078
H7BX60_80	tr|H7BX60|H7BX60_MOUSE	Pot1b	Protection of telomeres protein 1 OS=Mus musculus OX=10090 GN=Pot1b PE=1 SV=1	80	K.VGDIVC#FQGLK.I	1.01738	0.983202	0.917	0.991709	1.05322	1.04099	0.912539	0.915373	1.0109	0.898432	1.00029	0.954354	1.0471	0.913956	0.954667
RFC4_141	sp|Q99J62|RFC4_MOUSE	Rfc4	Replication factor C subunit 4 OS=Mus musculus OX=10090 GN=Rfc4 PE=1 SV=1	141	R.SDGKPC#PPFK.I	0.992975	1.00712	1.05486	1.13447	1.12812	0.882475	1.03614	1.07056	0.910807	1.24683	1.00005	1.09466	1.0053	1.05335	1.07882
FNBP4_112	sp|Q6ZQ03|FNBP4_MOUSE	Fnbp4	Formin-binding protein 4 OS=Mus musculus OX=10090 GN=Fnbp4 PE=1 SV=2	112	K.ATGGLC#LLGAYADSDDDESDVSEK.T	1.02099	0.979857	0.763072	0.85219	0.875187	0.774718	0.935872	0.931392	0.69494	0.757625	1.00042	0.807631	0.824953	0.933632	0.726283
BIRC6_120	sp|O88738|BIRC6_MOUSE	Birc6	Baculoviral IAP repeat-containing protein 6 OS=Mus musculus OX=10090 GN=Birc6 PE=1 SV=2	120	K.C#QYISAVDK.V	0.828089	1.26199	0.834763	0.953519	0.852949	0.983308	0.927086	0.958358	0.901067	0.850914	1.04504	0.894141	0.918128	0.942722	0.87599
CD123_212	sp|Q8CII2|CD123_MOUSE	Cdc123	Cell division cycle protein 123 homolog OS=Mus musculus OX=10090 GN=Cdc123 PE=1 SV=2	212	R.C#IQDFFK.E	1.15842	0.879699	1.03689	1.05022	0.933376	0.931769	0.939046	0.91755	0.951429	0.969324	1.01906	1.04355	0.932573	0.928298	0.960376
MPRI_1591	sp|Q07113|MPRI_MOUSE	Igf2r	Cation-independent mannose-6-phosphate receptor OS=Mus musculus OX=10090 GN=Igf2r PE=1 SV=1	1591	K.DQVLQLVYENGSPC#PSLSDLR.Y	0.90304	1.12029	1.35847	1.27052	0.930567	0.710407	0.851938	0.778329	0.946598	0.757931	1.01166	1.31449	0.820487	0.815133	0.852264
RXRB_228	sp|P28704|RXRB_MOUSE	Rxrb	Retinoic acid receptor RXR-beta OS=Mus musculus OX=10090 GN=Rxrb PE=1 SV=2	228	K.DLTYSC#R.D	0.998241	1.00177	1.13408	1.04802	1.00321	1.11147	1.2504	1.03567	1.00483	1.09991	1	1.09105	1.05734	1.14304	1.05237
ZC11A_22	sp|Q6NZF1|ZC11A_MOUSE	Zc3h11a	Zinc finger CCCH domain-containing protein 11A OS=Mus musculus OX=10090 GN=Zc3h11a PE=1 SV=1	22	K.GDSC#PFR.H	1.02562	0.975631	1.01936	1.11148	1.05504	0.914683	1.18098	1.01012	1.01145	1.0994	1.00062	1.06542	0.98486	1.09555	1.05542
NU160_335	sp|Q9Z0W3|NU160_MOUSE	Nup160	Nuclear pore complex protein Nup160 OS=Mus musculus OX=10090 GN=Nup160 PE=1 SV=2	335	K.RGQFC#VFQLVSTENNR.Y	1.29904	0.812874	0.521614	0.766949	1.11385	0.716832	0.650299	0.73033	1.0037	0.790969	1.05596	0.644281	0.915339	0.690314	0.897333
ZN363_119	sp|Q9CR50|ZN363_MOUSE	Rchy1	RING finger and CHY zinc finger domain-containing protein 1 OS=Mus musculus OX=10090 GN=Rchy1 PE=1 SV=1	119	K.EDFFHC#LK.C	0.927716	1.0845	0.977955	0.890917	0.866089	1.00291	1.00442	0.903414	0.835757	0.86651	1.00611	0.934436	0.934498	0.953915	0.851133
SBP1_31	sp|P17563|SBP1_MOUSE	Selenbp1	Methanethiol oxidase OS=Mus musculus OX=10090 GN=Selenbp1 PE=1 SV=2	31	R.EEIVYLPC#IYR.N	0.982734	1.01788	0.849855	0.828548	1.05837	1.09631	1.02553	0.846694	0.706552	0.833944	1.00031	0.839202	1.07734	0.93611	0.770248
PWP1_399	sp|Q99LL5|PWP1_MOUSE	Pwp1	Periodic tryptophan protein 1 homolog OS=Mus musculus OX=10090 GN=Pwp1 PE=1 SV=1	399	K.GC#LVTASADK.F	1.00863	0.991513	0.945696	0.911912	0.93888	0.986151	1.02456	0.968348	0.94635	0.957502	1.00007	0.928804	0.962516	0.996456	0.951926
DPEP2_291	sp|Q8C255|DPEP2_MOUSE	Dpep2	Dipeptidase 2 OS=Mus musculus OX=10090 GN=Dpep2 PE=1 SV=1	291	R.AVC#PNAR.N	0.864507	1.18586	1.40263	1.1181	1.06824	1.42996	1.2041	1.09413	1.09006	2.42062	1.02518	1.26036	1.2491	1.14912	1.75534
MTMR1_309	sp|Q9Z2C4|MTMR1_MOUSE	Mtmr1	Myotubularin-related protein 1 OS=Mus musculus OX=10090 GN=Mtmr1 PE=1 SV=1	309	R.C#SQPLVGPNDKR.C	1.01185	0.988425	0.940689	1.34353	0.91816	0.947071	0.912619	0.985562	0.89735	0.94806	1.00014	1.14211	0.932615	0.949091	0.922705
GANC_98	sp|Q8BVW0|GANC_MOUSE	Ganc	Neutral alpha-glucosidase C OS=Mus musculus OX=10090 GN=Ganc PE=1 SV=2	98	R.LVC#SGDTGSLILTNR.K	0.931557	1.0793	1.10699	1.12071	1.17946	1.12124	1.39416	1.18242	1.15911	1.15541	1.00543	1.11385	1.15035	1.28829	1.15726
ARI2_269	sp|Q9Z1K6|ARI2_MOUSE	Arih2	E3 ubiquitin-protein ligase ARIH2 OS=Mus musculus OX=10090 GN=Arih2 PE=1 SV=1	269	R.QM*YHAPTDC#ATIR.K	0.875834	1.16519	1.06247	0.967756	1.02249	1.17203	0.950134	0.792134	0.911473	1.18595	1.02051	1.01511	1.09726	0.871134	1.04871
ARP3_408	sp|Q99JY9|ARP3_MOUSE	Actr3	Actin-related protein 3 OS=Mus musculus OX=10090 GN=Actr3 PE=1 SV=3	408	K.DYEEIGPSIC#R.H	1.04348	0.960003	1.08663	1.13951	1.08428	0.980505	1.12072	0.936267	1.10773	1.01002	1.00174	1.11307	1.03239	1.02849	1.05887
DYST-4_4905	sp|Q91ZU6-4|DYST-4_MOUSE	Dst	Isoform of Q91ZU6, Isoform 4 of Dystonin OS=Mus musculus OX=10090 GN=Dst PE=1 SV=2	4905	R.C#QHSLDGVTFSLDPTESESSIAELK.S	1.00275	0.99726	0.734859	0.864608	0.772824	0.946274	1.16791	1.04899	0.914573	0.805904	1.00001	0.799733	0.859549	1.10845	0.860238
MET18_53	sp|Q9CZ09|MET18_MOUSE	Mettl18	Histidine protein methyltransferase 1 homolog OS=Mus musculus OX=10090 GN=Mettl18 PE=2 SV=2	53	K.C#SSLGNAASSEDTGSPPPIADR.S	0.945448	1.06123	0.928329	0.993942	0.909797	0.821154	0.856298	0.90678	0.755603	0.989148	1.00334	0.961135	0.865476	0.881539	0.872376
TYW1_252	sp|Q8BJM7|TYW1_MOUSE	Tyw1	S-adenosyl-L-methionine-dependent tRNA 4-demethylwyosine synthase TYW1 OS=Mus musculus OX=10090 GN=Tyw1 PE=1 SV=1	252	K.C#ESAQHGPGEAR.P	1.17485	0.87045	0.950809	1.24978	1.17095	1.02544	1.02246	1.57127	1.45165	0.858273	1.02265	1.10029	1.0982	1.29687	1.15496
TF3C4_170	sp|Q8BMQ2|TF3C4_MOUSE	Gtf3c4	General transcription factor 3C polypeptide 4 OS=Mus musculus OX=10090 GN=Gtf3c4 PE=1 SV=2	170	K.YTSWSPMGC#DANGR.C	1.00115	0.998856	1.28508	1.04177	1.04928	1.18507	1.12019	1.10693	1.07689	0.825142	1	1.16342	1.11717	1.11356	0.951017
STEEP_96	sp|Q8VDP2|STEEP_MOUSE	Steep1	STING ER exit protein OS=Mus musculus OX=10090 GN=Steep1 PE=1 SV=1	96	K.C#GLPLFYQSQPK.N	0.985004	1.01546	1.00884	1.15913	0.87932	0.957729	1.13962	1.05696	0.962351	1.0093	1.00023	1.08399	0.918525	1.09829	0.985826
ARI3A_332	sp|Q62431|ARI3A_MOUSE	Arid3a	AT-rich interactive domain-containing protein 3A OS=Mus musculus OX=10090 GN=Arid3a PE=1 SV=1	332	K.YLYPYEC#ER.R	1.16717	0.874718	0.903263	1.16279	1.1823	1.03264	1.06897	1.33621	1.36926	1.06529	1.02094	1.03303	1.10747	1.20259	1.21728
MRP7_678	sp|Q8R4P9|MRP7_MOUSE	Abcc10	ATP-binding cassette sub-family C member 10 OS=Mus musculus OX=10090 GN=Abcc10 PE=1 SV=1	678	K.GFGLATQEPWIQC#ATIR.D	0.891727	1.1382	1.09177	1.1	1.08148	0.960526	0.853801	0.869989	1.21483	1.45867	1.01496	1.09589	1.021	0.861895	1.33675
MSPD2_254	sp|Q9CWP6|MSPD2_MOUSE	Mospd2	Motile sperm domain-containing protein 2 OS=Mus musculus OX=10090 GN=Mospd2 PE=1 SV=2	254	K.YSYPPLVDDDFQTPLC#ENGPIASEDETSSKEDIEGDGK.E	1.05065	0.954006	0.941555	1.25847	1.16465	1.05654	1.08745	1.01311	1.08745	0.968701	1.00233	1.10001	1.11059	1.05028	1.02808
TRIB3_14	sp|Q8K4K2|TRIB3_MOUSE	Trib3	Tribbles homolog 3 OS=Mus musculus OX=10090 GN=Trib3 PE=1 SV=2	14	R.ATPLAASADVSC#R.K	0.932554	1.07796	0.983498	0.987995	1.05258	1.18541	0.857592	0.759373	0.987619	1.037	1.00526	0.985747	1.119	0.808482	1.01231
PACN2_465	sp|Q9WVE8|PACN2_MOUSE	Pacsin2	Protein kinase C and casein kinase substrate in neurons protein 2 OS=Mus musculus OX=10090 GN=Pacsin2 PE=1 SV=1	465	K.IEDEDEQGWC#K.G	1.04816	0.956071	0.981389	1.01737	0.889775	1.09766	1.1609	0.906983	0.917821	0.945158	1.00212	0.999381	0.993717	1.03394	0.93149
ATM_1742	sp|Q62388|ATM_MOUSE	Atm	Serine-protein kinase ATM OS=Mus musculus OX=10090 GN=Atm PE=1 SV=2	1742	R.SAAATC#LK.N	1.01253	0.987781	1.05096	1.08856	1.24354	1.086	1.11239	1.37305	0.989546	0.958211	1.00015	1.06976	1.16477	1.24272	0.973878
ZMIZ1_664	sp|Q6P1E1|ZMIZ1_MOUSE	Zmiz1	Zinc finger MIZ domain-containing protein 1 OS=Mus musculus OX=10090 GN=Zmiz1 PE=1 SV=1	664	K.HVC#QPGR.N	0.966543	1.03586	1.00697	0.908456	1.06036	1.00541	1.51869	0.808458	1.19266	1.40998	1.0012	0.957713	1.03289	1.16357	1.30132
SMC1A_781	sp|Q9CU62|SMC1A_MOUSE	Smc1a	Structural maintenance of chromosomes protein 1A OS=Mus musculus OX=10090 GN=Smc1a PE=1 SV=4	781	K.MNQVEDEVFEEFC#R.E	0.945551	1.0611	1.03234	0.990919	1.02885	0.883184	0.95419	1.0961	1.03467	1.10305	1.00333	1.01163	0.956017	1.02515	1.06886
RBM26_294	sp|Q6NZN0|RBM26_MOUSE	Rbm26	RNA-binding protein 26 OS=Mus musculus OX=10090 GN=Rbm26 PE=1 SV=2	294	R.C#RDYDEK.G	1.03785	0.964817	0.8257	0.909813	0.949756	0.799261	0.681246	0.636691	0.743697	0.770174	1.00133	0.867756	0.874509	0.658968	0.756936
Q5NCJ1_840	tr|Q5NCJ1|Q5NCJ1_MOUSE	Rapgef6	Rap guanine nucleotide exchange factor (GEF) 6 OS=Mus musculus OX=10090 GN=Rapgef6 PE=1 SV=1	840	K.NNMETETLC#SDEDAQELLK.E	1.09042	0.92343	1.09713	1.24858	0.903257	0.811033	0.812314	0.871472	1.14374	0.760927	1.00692	1.17286	0.857145	0.841893	0.952333
SENP6_381	sp|Q6P7W0|SENP6_MOUSE	Senp6	Sentrin-specific protease 6 OS=Mus musculus OX=10090 GN=Senp6 PE=1 SV=3	381	K.PADSAC#SSPVPSTGK.V	0.827869	1.2625	1.49529	1.17318	1.13599	0.871373	0.96441	1.53665	1.25113	1.13599	1.04518	1.33423	1.00368	1.25053	1.19356
HTR5B_118	sp|Q8C547|HTR5B_MOUSE	Heatr5b	HEAT repeat-containing protein 5B OS=Mus musculus OX=10090 GN=Heatr5b PE=1 SV=3	118	K.LAAVAC#VGAFYEK.M	1.07593	0.934082	0.993864	0.909272	1.00891	0.942144	1.01998	0.948193	1.09565	1.05661	1.00501	0.951568	0.975526	0.984085	1.07613
ASXL2_148	sp|Q8BZ32|ASXL2_MOUSE	Asxl2	Putative Polycomb group protein ASXL2 OS=Mus musculus OX=10090 GN=Asxl2 PE=1 SV=1	148	R.LSHPPSPPSGC#PSPTIPASK.V	0.841379	1.23232	1.35631	0.923892	0.991467	1.13278	1.24553	0.93738	1.1101	1.27482	1.03685	1.1401	1.06212	1.09146	1.19246
FBX40_124	sp|P62932|FBX40_MOUSE	Fbxo40	F-box only protein 40 OS=Mus musculus OX=10090 GN=Fbxo40 PE=1 SV=1	124	K.ETPSEEC#LDTALALQDQK.V	1.07075	0.938024	1.00243	1.38123	1.07374	1.29221	0.982267	1.02071	1.08196	1.09296	1.00438	1.19183	1.18297	1.00149	1.08746
D3Z4Z0_359	tr|D3Z4Z0|D3Z4Z0_MOUSE	Tada2b	Transcriptional adapter OS=Mus musculus OX=10090 GN=Tada2b PE=1 SV=1	359	K.VLC#SSLNLSPAR.Y	0.969423	1.03257	1.22758	1.11362	1.18047	1.03223	1.38829	0.951317	1.02507	1.31097	1.001	1.1706	1.10635	1.1698	1.16802
Q3U0X6_644	tr|Q3U0X6|Q3U0X6_MOUSE	Zfp217	Zinc finger protein 217 OS=Mus musculus OX=10090 GN=Zfp217 PE=1 SV=1	644	K.AGEPQASSPVC#R.L	1.06228	0.944618	1.02967	1.94273	1.45845	1.38996	1.10586	1.80778	1.32065	1.09463	1.00345	1.4862	1.42421	1.45682	1.20764
LRP1_750	sp|Q91ZX7|LRP1_MOUSE	Lrp1	Prolow-density lipoprotein receptor-related protein 1 OS=Mus musculus OX=10090 GN=Lrp1 PE=1 SV=1	750	K.IVYEGPELNHAFGLC#HHGNYLFWTEYR.S	0.942025	1.06558	1.42757	0.964389	1.00578	3.11149	1.07529	0.947887	0.991592	0.939363	1.0038	1.19598	2.05863	1.01159	0.965477
CYTSA_220	sp|Q2KN98|CYTSA_MOUSE	Specc1l	Cytospin-A OS=Mus musculus OX=10090 GN=Specc1l PE=1 SV=1	220	R.AQLGISEDHC#EGEDR.S	1.05874	0.947437	1.14578	1.16995	0.835134	0.897431	0.813038	1.5383	1.15147	1.09652	1.00309	1.15787	0.866283	1.17567	1.12399
IPO13_951	sp|Q8K0C1|IPO13_MOUSE	Ipo13	Importin-13 OS=Mus musculus OX=10090 GN=Ipo13 PE=1 SV=1	951	K.EFTLLC#R.G	1.39249	0.780115	0.581197	0.891479	0.834925	0.753695	0.903988	1.1037	1.21068	1.36	1.0863	0.736338	0.79431	1.00384	1.28534
SYMM_377	sp|Q499X9|SYMM_MOUSE	Mars2	Methionine--tRNA ligase, mitochondrial OS=Mus musculus OX=10090 GN=Mars2 PE=1 SV=2	377	R.QGVPNWDC#DYYDEK.V	0.912445	1.10614	0.950054	1.0997	0.975726	0.881018	1.00249	0.992216	0.97337	0.96687	1.00929	1.02488	0.928372	0.997351	0.97012
E9Q4T4_99	tr|E9Q4T4|E9Q4T4_MOUSE	Ccdc71l	Coiled-coil domain-containing 71-like OS=Mus musculus OX=10090 GN=Ccdc71l PE=1 SV=1	99	K.DVYGYSSC#R.A	0.939105	1.06934	1.99067	1.04746	1.04575	0.907158	1.47977	1.13677	1.17109	2.24561	1.00422	1.51907	0.976455	1.30827	1.70835
CR1L_309	sp|Q64735|CR1L_MOUSE	Cr1l	Complement component receptor 1-like protein OS=Mus musculus OX=10090 GN=Cr1l PE=1 SV=1	309	R.C#HPGFIM*K.G	1.03896	0.963855	1.0594	1.04472	0.988932	0.974718	1.03633	0.938801	0.81158	0.858515	1.00141	1.05206	0.981825	0.987568	0.835048
SESD1_618	sp|Q80UK0|SESD1_MOUSE	Sestd1	SEC14 domain and spectrin repeat-containing protein 1 OS=Mus musculus OX=10090 GN=Sestd1 PE=1 SV=1	618	K.ILQDC#PEEPEAM*NDEEQFEEIEAIGK.S	0.996982	1.00304	0.953496	1.04462	1.21545	0.947419	1.20657	1.39185	1.84888	1.02165	1.00001	0.99906	1.08144	1.29921	1.43527
DOC10_699	sp|Q8BZN6|DOC10_MOUSE	Dock10	Dedicator of cytokinesis protein 10 OS=Mus musculus OX=10090 GN=Dock10 PE=1 SV=3	699	R.NITVC#IEFK.N	1.00938	0.990794	0.952237	1.04105	1.01565	0.966418	0.674617	0.844583	0.698133	0.72248	1.00009	0.996644	0.991035	0.7596	0.710307
EPC1_22	sp|Q8C9X6|EPC1_MOUSE	Epc1	Enhancer of polycomb homolog 1 OS=Mus musculus OX=10090 GN=Epc1 PE=1 SV=1	22	R.C#EDLPDLHEYASINR.A	1.01858	0.98209	0.793919	1.18944	1.15196	0.689727	0.84969	0.93043	0.879679	1.14714	1.00033	0.991681	0.920844	0.89006	1.01341
PTPRJ_1050	sp|Q64455|PTPRJ_MOUSE	Ptprj	Receptor-type tyrosine-protein phosphatase eta OS=Mus musculus OX=10090 GN=Ptprj PE=1 SV=2	1050	K.C#EEYWPSK.Q	0.875652	1.16551	1.12476	0.868207	0.954287	0.992184	0.828395	0.899808	0.782051	0.772787	1.02058	0.996484	0.973236	0.864102	0.777419
SP20H_48	sp|Q7TT00|SP20H_MOUSE	Supt20h	Transcription factor SPT20 homolog OS=Mus musculus OX=10090 GN=Supt20h PE=1 SV=1	48	K.LYDLYVEEC#EK.E	0.988208	1.01208	0.989476	1.028	0.868635	0.906206	1.06198	1.0349	1.00969	1.02773	1.00014	1.00874	0.88742	1.04844	1.01871
TOIP1-2_417	sp|Q921T2-2|TOIP1-2_MOUSE	Tor1aip1	Isoform of Q921T2, Isoform 2 of Torsin-1A-interacting protein 1 OS=Mus musculus OX=10090 GN=Tor1aip1 PE=1 SV=3	417	K.C#LSEQIADAYSSFR.S	0.874298	1.16792	0.953387	1.09904	0.822597	0.996696	0.865519	0.876203	1.25834	0.953011	1.02111	1.02622	0.909647	0.870861	1.10568
XPP1_163	sp|Q6P1B1|XPP1_MOUSE	Xpnpep1	Xaa-Pro aminopeptidase 1 OS=Mus musculus OX=10090 GN=Xpnpep1 PE=1 SV=1	163	K.IWTDRPERPC#K.P	1.06918	0.939228	1.26788	1.21498	0.866826	1.32131	1.18582	1.32561	0.912934	1.02034	1.0042	1.24143	1.09407	1.25571	0.966636
FRIH_103	sp|P09528|FRIH_MOUSE	Fth1	Ferritin heavy chain OS=Mus musculus OX=10090 GN=Fth1 PE=1 SV=2	103	K.KPDRDDWESGLNAMEC#ALHLEK.S	0.888016	1.1443	0.913189	1.32554	1.18807	1.09458	1.17875	1.00776	1.05982	1.09694	1.01616	1.11937	1.14132	1.09326	1.07838
UBA1_278	sp|Q02053|UBA1_MOUSE	Uba1	Ubiquitin-like modifier-activating enzyme 1 OS=Mus musculus OX=10090 GN=Uba1 PE=1 SV=1	278	K.VLGPYTFSIC#DTSNFSDYIR.G	0.942378	1.06513	1.11379	1.10806	1.10806	1.40741	0.990798	1.07488	1.14134	1.10997	1.00375	1.11093	1.25773	1.03284	1.12565
BD1L1_283	sp|E9Q6J5|BD1L1_MOUSE	Bod1l	Biorientation of chromosomes in cell division protein 1-like 1 OS=Mus musculus OX=10090 GN=Bod1l PE=1 SV=1	283	K.SEEPSDLPC#PVEETK.N	0.963014	1.03994	1.08813	1.25654	1.08799	1.07053	1.05425	1.01517	0.895673	0.963758	1.00148	1.17234	1.07926	1.03471	0.929715
RED1_393	sp|Q91ZS8|RED1_MOUSE	Adarb1	Double-stranded RNA-specific editase 1 OS=Mus musculus OX=10090 GN=Adarb1 PE=1 SV=1	393	R.GLALNDC#HAEIISR.R	0.9642	1.03856	1.09521	1.00615	0.980466	1.11344	1.00181	1.03346	1.2307	1.04076	1.00138	1.05068	1.04695	1.01764	1.13573
EXOSX_327	sp|P56960|EXOSX_MOUSE	Exosc10	Exosome component 10 OS=Mus musculus OX=10090 GN=Exosc10 PE=1 SV=2	327	R.SFLGLTC#LM*QISTR.T	0.986396	1.01398	0.947131	0.962028	0.937247	1.06512	0.945066	0.953928	1.00794	0.946861	1.00019	0.95458	1.00118	0.949497	0.977399
KDM5C_267	sp|P41230|KDM5C_MOUSE	Kdm5c	Lysine-specific demethylase 5C OS=Mus musculus OX=10090 GN=Kdm5c PE=1 SV=4	267	K.EGPEC#PPTVVVK.E	0.980442	1.02035	1.19588	0.992057	1.11348	1.18055	1.05121	1.08177	0.861871	1.12641	1.0004	1.09397	1.14701	1.06649	0.994143
RO52_363	sp|Q62191|RO52_MOUSE	Trim21	E3 ubiquitin-protein ligase TRIM21 OS=Mus musculus OX=10090 GN=Trim21 PE=1 SV=1	363	K.EAWDLGVC#R.D	0.929192	1.08249	1.08418	0.994282	1.41939	1.09098	0.998564	1.10925	1.00578	0.88825	1.00584	1.03923	1.25518	1.05391	0.947017
Q05BA5_226	tr|Q05BA5|Q05BA5_MOUSE	Ncoa3	Isoform of O09000, Nuclear receptor coactivator OS=Mus musculus OX=10090 GN=Ncoa3 PE=1 SV=1	226	R.YETMQC#FALSQPR.A	1.01	0.990193	0.85148	0.974078	1.05885	0.971019	0.894372	0.98246	0.90242	0.93317	1.0001	0.912779	1.01494	0.938416	0.917795
ADT1_160	sp|P48962|ADT1_MOUSE	Slc25a4	ADP/ATP translocase 1 OS=Mus musculus OX=10090 GN=Slc25a4 PE=1 SV=4	160	R.EFNGLGDC#LTK.I	1.00454	0.995501	0.949724	0.934963	0.99136	0.993745	0.967823	0.970551	0.879864	1.17593	1.00002	0.942344	0.992552	0.969187	1.0279
CHD4_1461	sp|Q6PDQ2|CHD4_MOUSE	Chd4	Chromodomain-helicase-DNA-binding protein 4 OS=Mus musculus OX=10090 GN=Chd4 PE=1 SV=1	1461	R.HLC#EPGADGAETFADGVPR.E	1.00768	0.99244	1.12633	1.14807	1.07878	1.12567	0.9	1.07451	0.99244	1.4906	1.00006	1.1372	1.10222	0.987257	1.24152
RBM34_26	sp|Q8C5L7|RBM34_MOUSE	Rbm34	RNA-binding protein 34 OS=Mus musculus OX=10090 GN=Rbm34 PE=1 SV=2	26	R.QSSGDGVSC#AASDYLVGQVADSLR.G	0.891193	1.13907	1.04134	0.998881	1.05557	0.937354	1.1381	0.929117	1.06199	1.17265	1.01513	1.02011	0.996462	1.03361	1.11732
PLCG2_1005	sp|Q8CIH5|PLCG2_MOUSE	Plcg2	1-phosphatidylinositol 4,5-bisphosphate phosphodiesterase gamma-2 OS=Mus musculus OX=10090 GN=Plcg2 PE=1 SV=1	1005	R.LWLC#GSQMVALNFQTPDK.Y	1.1397	0.890809	1.06705	1.24903	1.26064	1.28004	1.04882	0.894207	0.818413	0.945015	1.01525	1.15804	1.27034	0.971514	0.881714
PRKDC_1626	sp|P97313|PRKDC_MOUSE	Prkdc	DNA-dependent protein kinase catalytic subunit OS=Mus musculus OX=10090 GN=Prkdc PE=1 SV=3	1626	K.C#DSWWAPDSAPESK.T	1.09879	0.917511	1.05422	1.16356	0.970067	0.914316	1.14529	1.05126	1.04374	0.965428	1.00815	1.10889	0.942191	1.09827	1.00458
BAZ2A_1539	sp|Q91YE5|BAZ2A_MOUSE	Baz2a	Bromodomain adjacent to zinc finger domain protein 2A OS=Mus musculus OX=10090 GN=Baz2a PE=1 SV=2	1539	R.EDLTYC#EHLPDSPEDIPWR.G	0.812301	1.30051	1.07477	0.895198	0.873779	0.92961	1.00421	1.07349	0.815262	1.37548	1.05641	0.984986	0.901695	1.03885	1.09537
RUSC2_1326	sp|Q80U22|RUSC2_MOUSE	Rusc2	AP-4 complex accessory subunit RUSC2 OS=Mus musculus OX=10090 GN=Rusc2 PE=1 SV=2	1326	R.EGVVEGAEAC#PAPEEALGQER.G	0.992031	1.0081	0.910347	1.16945	0.853046	1.02158	0.854347	1.22041	1.06902	1.09837	1.00006	1.0399	0.937313	1.03738	1.08369
SPEG_3037	sp|Q62407|SPEG_MOUSE	Speg	Striated muscle-specific serine/threonine-protein kinase OS=Mus musculus OX=10090 GN=Speg PE=1 SV=2	3037	R.YLVLIAESC#GNR.E	0.964863	1.03779	0.914352	1.26043	1.17345	1.24515	1.23201	1.18318	0.939788	1.2941	1.00133	1.08739	1.2093	1.20759	1.11695
LAT2_490	sp|Q9QXW9|LAT2_MOUSE	Slc7a8	Large neutral amino acids transporter small subunit 2 OS=Mus musculus OX=10090 GN=Slc7a8 PE=1 SV=1	490	K.MC#VVVYPQEGNSGAEETTDDLEEQHKPIFK.P	1.01381	0.986565	0.922755	0.944467	0.908245	1.35174	0.990485	1.05162	1.01229	1.02878	1.00019	0.933611	1.12999	1.02105	1.02053
UBP24_1856	sp|B1AY13|UBP24_MOUSE	Usp24	Ubiquitin carboxyl-terminal hydrolase 24 OS=Mus musculus OX=10090 GN=Usp24 PE=1 SV=1	1856	R.GEVLEGSNAYYC#EK.C	1.05572	0.949869	1.22595	1.5117	1.1467	1.55455	2.05625	1.04354	1.06005	1.33542	1.00279	1.36882	1.35063	1.5499	1.19774
MKRN2_133	sp|Q9ERV1|MKRN2_MOUSE	Mkrn2	Probable E3 ubiquitin-protein ligase makorin-2 OS=Mus musculus OX=10090 GN=Mkrn2 PE=1 SV=2	133	K.VNNPGGC#SDPQTSPEM*K.P	0.907705	1.11319	1.62671	0.744962	0.895572	0.830364	0.850119	1.05408	0.828439	0.996283	1.01045	1.18583	0.862968	0.9521	0.912361
HCK_480	sp|P08103|HCK_MOUSE	Hck	Tyrosine-protein kinase HCK OS=Mus musculus OX=10090 GN=Hck PE=1 SV=4	480	R.MPRPDNC#PEELYNIMIR.C	1.02337	0.977674	1.1412	1.44351	1.19026	1.3922	1.13608	1.03325	0.948976	1.20425	1.00052	1.29236	1.29123	1.08467	1.07661
TLN1_286	sp|P26039|TLN1_MOUSE	Tln1	Talin-1 OS=Mus musculus OX=10090 GN=Tln1 PE=1 SV=2	286	K.NC#GQMSEIEAK.V	0.984185	1.01633	1.02369	1.56142	0.918652	0.938945	0.948863	1.08304	1.00571	0.984878	1.00026	1.29256	0.928798	1.01595	0.995295
SNX5_346	sp|Q9D8U8|SNX5_MOUSE	Snx5	Sorting nexin-5 OS=Mus musculus OX=10090 GN=Snx5 PE=1 SV=1	346	K.LAETHQQEC#C#QK.F	0.903547	1.11951	0.967043	0.973032	1.06361	0.747967	1.02043	1.10604	1.09195	0.929152	1.01153	0.970038	0.905789	1.06324	1.01055
SBNO2_1300	sp|Q7TNB8|SBNO2_MOUSE	Sbno2	Protein strawberry notch homolog 2 OS=Mus musculus OX=10090 GN=Sbno2 PE=1 SV=1	1300	R.DPATNPVELAHQSC#DINFR.E	1.13734	0.892256	0.807927	0.85004	1.23832	1.14224	0.759857	0.714286	0.994371	1.0464	1.0148	0.828983	1.19028	0.737071	1.02038
ICE2_552	sp|Q3UZ18|ICE2_MOUSE	Ice2	Little elongation complex subunit 2 OS=Mus musculus OX=10090 GN=Ice2 PE=1 SV=2	552	K.ESDVGVLC#TNDER.Q	1.02927	0.972348	0.989093	0.921719	0.789401	0.889673	0.932023	1.13405	0.887534	0.826511	1.00081	0.955406	0.839537	1.03304	0.857023
MTREX_302	sp|Q9CZU3|MTREX_MOUSE	Mtrex	Exosome RNA helicase MTR4 OS=Mus musculus OX=10090 GN=Mtrex PE=1 SV=1	302	K.QPC#HVIYTDYRPTPLQHYIFPAGGDGLHLVVDENGDFR.E	0.861547	1.19147	1.08087	0.940061	1.01586	1.41529	1.04133	0.8459	1.29377	1.04843	1.02651	1.01047	1.21557	0.943614	1.1711
A0A0R4J0L5_621	tr|A0A0R4J0L5|A0A0R4J0L5_MOUSE	Cog6	Isoform of Q8R3I3, Conserved oligomeric Golgi complex subunit 6 OS=Mus musculus OX=10090 GN=Cog6 PE=1 SV=1	621	K.QSTELVC#R.A	0.946777	1.05956	0.926773	0.95397	1.00471	1.19522	0.959401	0.895915	0.918136	1.0344	1.00317	0.940371	1.09996	0.927658	0.97627
AP4AT_362	sp|Q3U3N6|AP4AT_MOUSE	Tepsin	AP-4 complex accessory subunit Tepsin OS=Mus musculus OX=10090 GN=Tepsin PE=2 SV=1	362	R.QLVGTSEC#EQMR.A	0.931632	1.0792	1.00591	1.03255	0.974444	1.12542	0.915543	0.882392	0.978546	0.943854	1.00541	1.01923	1.04993	0.898967	0.9612
CRBN_329	sp|Q8C7D2|CRBN_MOUSE	Crbn	Protein cereblon OS=Mus musculus OX=10090 GN=Crbn PE=1 SV=1	329	K.QC#QETEITTK.N	1.0394	0.963479	1.05989	1.10784	0.846858	0.9893	1.16525	0.920964	1.14741	1.27652	1.00144	1.08386	0.918079	1.04311	1.21196
ITPR2_420	sp|Q9Z329|ITPR2_MOUSE	Itpr2	Inositol 1,4,5-trisphosphate receptor type 2 OS=Mus musculus OX=10090 GN=Itpr2 PE=1 SV=4	420	K.IGTC#QTK.E	1.08554	0.926956	0.678276	0.567186	0.988442	0.87891	0.92783	0.776856	0.715273	0.76776	1.00625	0.622731	0.933676	0.852343	0.741516
NDC1_370	sp|Q8VCB1|NDC1_MOUSE	Ndc1	Nucleoporin NDC1 OS=Mus musculus OX=10090 GN=Ndc1 PE=1 SV=1	370	R.EC#LNLLNDM*TQK.L	1.02032	0.980476	1.06108	1.20822	0.913662	1.11147	1.11326	0.899381	1.08697	1.10259	1.0004	1.13465	1.01257	1.00632	1.09478
UBAC1_134	sp|Q8VDI7|UBAC1_MOUSE	Ubac1	Ubiquitin-associated domain-containing protein 1 OS=Mus musculus OX=10090 GN=Ubac1 PE=1 SV=2	134	R.ATANLPAC#STDR.T	1.0618	0.944997	1.05153	0.986628	0.926665	0.982757	1.05422	1.19181	0.976601	1.09067	1.0034	1.01908	0.954711	1.12301	1.03364
COR2A_335	sp|Q8C0P5|COR2A_MOUSE	Coro2a	Coronin-2A OS=Mus musculus OX=10090 GN=Coro2a PE=2 SV=1	335	R.GLDVSSC#EIFR.F	1.04927	0.955153	1	1.05627	1.00045	1.07629	0.841565	0.83302	1.2333	0.854223	1.00221	1.02814	1.03837	0.837293	1.04376
SBNO1_1292	sp|Q689Z5|SBNO1_MOUSE	Sbno1	Protein strawberry notch homolog 1 OS=Mus musculus OX=10090 GN=Sbno1 PE=1 SV=2	1292	K.ASLGLVC#EIGLR.C	1.02637	0.974948	0.961217	1.00318	1.01268	0.928811	1.02949	0.993417	0.922502	1.05051	1.00066	0.982197	0.970743	1.01145	0.986504
SAMH1_352	sp|Q60710|SAMH1_MOUSE	Samhd1	Deoxynucleoside triphosphate triphosphohydrolase SAMHD1 OS=Mus musculus OX=10090 GN=Samhd1 PE=1 SV=3	352	R.DC#HHLGIQNNFDYK.R	1.2278	0.8435	1.32913	1.12861	0.973684	0.916332	1.2964	0.987022	0.995636	1.12954	1.03565	1.22887	0.945008	1.14171	1.06259
NAB1_378	sp|Q61122|NAB1_MOUSE	Nab1	NGFI-A-binding protein 1 OS=Mus musculus OX=10090 GN=Nab1 PE=1 SV=2	378	K.QMELLC#AQAGYER.L	0.914339	1.10337	0.998407	0.962906	1.02023	1.13125	0.984957	0.898975	0.889858	0.976625	1.00885	0.980656	1.07574	0.941966	0.933242
HPS5_222	sp|P59438|HPS5_MOUSE	Hps5	Hermansky-Pudlak syndrome 5 protein homolog OS=Mus musculus OX=10090 GN=Hps5 PE=1 SV=2	222	R.HGEYGAC#FFPGR.C	1.02675	0.974605	1.13289	1.01247	1.03835	1.17324	1.10962	0.890598	0.899313	1.01877	1.00068	1.07268	1.1058	1.00011	0.95904
NAGA_107	sp|Q8JZV7|NAGA_MOUSE	Amdhd2	N-acetylglucosamine-6-phosphate deacetylase OS=Mus musculus OX=10090 GN=Amdhd2 PE=1 SV=1	107	R.LLSHGVTSFC#PTLVTSPPEVYHK.V	0.960972	1.04233	1.09602	0.909196	0.934368	0.999745	0.816305	0.880963	0.927725	1.48859	1.00165	1.00261	0.967056	0.848634	1.20816
ATR_1870	sp|Q9JKK8|ATR_MOUSE	Atr	Serine/threonine-protein kinase ATR OS=Mus musculus OX=10090 GN=Atr PE=1 SV=2	1870	K.SPGDSC#NEDSLNWGAR.L	0.89247	1.13699	0.900691	0.746778	1.06719	1.05071	0.87549	0.847967	1.23774	1.03199	1.01473	0.823734	1.05895	0.861729	1.13486
GHC2_272	sp|Q9DB41|GHC2_MOUSE	Slc25a18	Mitochondrial glutamate carrier 2 OS=Mus musculus OX=10090 GN=Slc25a18 PE=1 SV=4	272	K.GLGEDTYSGVTDC#AR.K	0.975013	1.0263	1.10628	1.08781	1.26772	1.06526	1.2351	1.15715	1.05387	1.56119	1.00066	1.09704	1.16649	1.19613	1.30753
PLEC_328	sp|Q9QXS1|PLEC_MOUSE	Plec	Plectin OS=Mus musculus OX=10090 GN=Plec PE=1 SV=3	328	R.C#DNFTTSWR.D	1.0232	0.977832	0.921839	0.988349	0.919917	0.998868	1.00136	1.03837	0.93971	0.979569	1.00051	0.955094	0.959392	1.01987	0.95964
TNR5_83	sp|P27512|TNR5_MOUSE	Cd40	Tumor necrosis factor receptor superfamily member 5 OS=Mus musculus OX=10090 GN=Cd40 PE=1 SV=3	83	R.HC#EPNQGLR.V	0.809206	1.30852	1.80464	1.29454	1.27485	1.08566	1.00276	2.91444	2.41685	1.12371	1.05886	1.54959	1.18026	1.9586	1.77028
EF2_651	sp|P58252|EF2_MOUSE	Eef2	Elongation factor 2 OS=Mus musculus OX=10090 GN=Eef2 PE=1 SV=2	651	K.IWC#FGPDGTGPNILTDITK.G	1.02578	0.975481	1.02433	0.883865	1.0001	1.25031	1.07605	0.873665	0.970628	0.960337	1.00063	0.954099	1.1252	0.974858	0.965482
H3BLL3_213	tr|H3BLL3|H3BLL3_MOUSE	Lrch4	Isoform of Q921G6, Leucine-rich repeat and calponin homology domain-containing protein 4 OS=Mus musculus OX=10090 GN=Lrch4 PE=1 SV=1	213	R.LDFSC#NR.I	1.03081	0.970982	0.921255	1.22788	1.22936	1.28982	1.16058	1.15105	0.962932	1.04217	1.00089	1.07457	1.25959	1.15581	1.00255
A0A1Y7VMP7_1014	tr|A0A1Y7VMP7|A0A1Y7VMP7_MOUSE	Mlh3	MutL homolog 3 OS=Mus musculus OX=10090 GN=Mlh3 PE=3 SV=1	1014	K.VIM*SQVEDGIGSQGGVC#PQGDESK.A	0.960811	1.04252	0.868485	1.95688	1.0415	1.08938	1.36033	0.994869	1.30379	1.13699	1.00167	1.41268	1.06544	1.1776	1.22039
BAZ2B_1249	sp|A2AUY4|BAZ2B_MOUSE	Baz2b	Bromodomain adjacent to zinc finger domain protein 2B OS=Mus musculus OX=10090 GN=Baz2b PE=1 SV=1	1249	K.TDIC#EDEDEGDQTASVEELEK.Q	0.926302	1.08644	0.974742	1.45281	0.812815	0.933243	0.891057	1.13835	0.946133	0.986676	1.00637	1.21378	0.873029	1.0147	0.966404
Q3UH45_371	tr|Q3UH45|Q3UH45_MOUSE	Tecpr2	Tectonin beta-propeller repeat-containing 2 OS=Mus musculus OX=10090 GN=Tecpr2 PE=1 SV=1	371	R.C#SEQVHGQHLEK.S	0.895625	1.13191	1.07744	1.1464	1.01308	0.85095	0.942763	1.07704	1.14274	1.00456	1.01377	1.11192	0.932014	1.0099	1.07365
TTL12_365	sp|Q3UDE2|TTL12_MOUSE	Ttll12	Tubulin--tyrosine ligase-like protein 12 OS=Mus musculus OX=10090 GN=Ttll12 PE=1 SV=1	365	K.DC#LASIAR.R	0.907412	1.11363	1.01695	1.15264	1.01855	0.923571	1.07495	1.03508	0.980765	0.942991	1.01052	1.0848	0.971061	1.05502	0.961878
B2RQG2_713	tr|B2RQG2|B2RQG2_MOUSE	Phf3	PHD finger protein 3 OS=Mus musculus OX=10090 GN=Phf3 PE=1 SV=1	713	R.FMVGC#GR.C	0.97163	1.03008	1.07393	1.10544	1.01564	1.25914	1.36103	1.37897	1.18818	1.1927	1.00085	1.08968	1.13739	1.37	1.19044
BCL7C_211	sp|O08664|BCL7C_MOUSE	Bcl7c	B-cell CLL/lymphoma 7 protein family member C OS=Mus musculus OX=10090 GN=Bcl7c PE=1 SV=1	211	R.IC#PNAPDP.-	0.866424	1.18227	1.15623	1.05904	1.02675	0.901431	0.987369	0.957015	1.00781	1.13347	1.02435	1.10763	0.96409	0.972192	1.07064
DISC1_782	sp|Q811T9|DISC1_MOUSE	Disc1	Disrupted in schizophrenia 1 homolog OS=Mus musculus OX=10090 GN=Disc1 PE=1 SV=2	782	K.C#EAIGVK.L	1.06697	0.940944	0.976176	1.31921	0.973785	0.993712	0.971554	1.07928	1.01666	0.896835	1.00395	1.14769	0.983749	1.02541	0.956748
FTO_104	sp|Q8BGW1|FTO_MOUSE	Fto	Alpha-ketoglutarate-dependent dioxygenase FTO OS=Mus musculus OX=10090 GN=Fto PE=1 SV=1	104	R.ILIGDPGC#TYK.Y	0.749225	1.50311	0.788744	1.25259	0.591558	0.790894	0.781941	0.826025	0.878558	0.739297	1.12617	1.02067	0.691226	0.803983	0.808928
GLSK_183	sp|D3Z7P3|GLSK_MOUSE	Gls	Glutaminase kidney isoform, mitochondrial OS=Mus musculus OX=10090 GN=Gls PE=1 SV=1	183	K.EC#M*DMLR.L	0.927667	1.08457	0.872014	0.922694	0.912599	0.838307	0.961048	0.888447	0.826738	0.863267	1.00612	0.897354	0.875453	0.924747	0.845003
HTR5A_1090	sp|Q5PRF0|HTR5A_MOUSE	Heatr5a	HEAT repeat-containing protein 5A OS=Mus musculus OX=10090 GN=Heatr5a PE=1 SV=2	1090	R.AVLAC#LR.Q	0.936342	1.07295	0.982542	0.902708	0.91519	0.827814	1.13955	1.10602	0.813485	0.962027	1.00464	0.942625	0.871502	1.12279	0.887756
ANR40_205	sp|Q5SUE8|ANR40_MOUSE	Ankrd40	Ankyrin repeat domain-containing protein 40 OS=Mus musculus OX=10090 GN=Ankrd40 PE=1 SV=1	205	K.PGPVC#QPPVSQNR.S	1.4808	0.754894	0.629972	0.700632	0.825116	0.852065	0.746005	0.839167	0.651727	0.772648	1.11785	0.665302	0.838591	0.792586	0.712187
Q52KG9_499	tr|Q52KG9|Q52KG9_MOUSE	Cct6a	Isoform of P80317, Chaperonin containing Tcp1, subunit 6a (Zeta) OS=Mus musculus OX=10090 GN=Cct6a PE=1 SV=1	499	K.VQAEHSESGQLVGVDLSTGEPMVAAEM*GVWDNYC#VK.K	0.934398	1.07551	1.22814	1.16049	0.908496	1.14141	1.17435	1.03555	1.00869	1.15935	1.00495	1.19432	1.02495	1.10495	1.08402
SCAF4_677	sp|Q7TSH6|SCAF4_MOUSE	Scaf4	SR-related and CTD-associated factor 4 OS=Mus musculus OX=10090 GN=Scaf4 PE=1 SV=1	677	K.AEELESFC#EGGM*LDSDTLNPDWK.G	0.998709	1.00129	0.948896	1.06176	1.5091	1.3113	0.935133	0.80367	1.13663	1.18418	1	1.00533	1.4102	0.869402	1.16041
F8VPJ6_552	tr|F8VPJ6|F8VPJ6_MOUSE	Rfx7	Regulatory factor X, 7 OS=Mus musculus OX=10090 GN=Rfx7 PE=1 SV=1	552	K.M*EPEGSSDEHPLQC#QENSEETK.A	0.910714	1.1087	1.21057	1.46389	0.820872	0.863463	0.745052	0.84365	0.996847	1.01934	1.0097	1.33723	0.842167	0.794351	1.00809
ABL2_510	sp|Q4JIM5|ABL2_MOUSE	Abl2	Tyrosine-protein kinase ABL2 OS=Mus musculus OX=10090 GN=Abl2 PE=1 SV=1	510	R.MEQPEGC#PPK.V	0.742379	1.53144	0.760472	1.32077	1.02096	0.857818	1.08769	1.26713	1.4471	1.39261	1.13691	1.04062	0.93939	1.17741	1.41985
ATM_754	sp|Q62388|ATM_MOUSE	Atm	Serine-protein kinase ATM OS=Mus musculus OX=10090 GN=Atm PE=1 SV=2	754	K.SLMQC#AGESISLFK.N	0.849652	1.215	0.830086	0.994869	1.20304	0.905475	0.959229	1.16854	0.865343	0.913715	1.03232	0.912477	1.05426	1.06388	0.889529
CRBN_224	sp|Q8C7D2|CRBN_MOUSE	Crbn	Protein cereblon OS=Mus musculus OX=10090 GN=Crbn PE=1 SV=1	224	K.PISWEDQYSC#K.W	0.923853	1.08983	0.830832	1.10678	0.774485	0.999123	0.978517	1.06393	1.00848	1.12363	1.00684	0.968804	0.886804	1.02123	1.06605
PBIR1_203	sp|Q9DB52|PBIR1_MOUSE	Pabir1	P2R1A-PPP2R2A-interacting phosphatase regulator 1 OS=Mus musculus OX=10090 GN=Pabir1 PE=1 SV=1	203	K.C#EM*ETDYQPK.R	0.963853	1.03896	1.12226	1.35903	1.02458	1.02653	1.06757	1.00081	1.11855	0.98022	1.00141	1.24064	1.02555	1.03419	1.04939
UBR1_112	sp|O70481|UBR1_MOUSE	Ubr1	E3 ubiquitin-protein ligase UBR1 OS=Mus musculus OX=10090 GN=Ubr1 PE=1 SV=2	112	K.SGETTYSC#R.D	0.841638	1.23177	0.888203	1.05743	0.923241	0.867187	1.16317	0.837646	1.03324	0.862567	1.0367	0.972817	0.895214	1.00041	0.947906
E9Q2I4_1032	tr|E9Q2I4|E9Q2I4_MOUSE	Mideas	Mitotic deacetylase-associated SANT domain protein OS=Mus musculus OX=10090 GN=Mideas PE=1 SV=1	1032	K.TQNQENTFPC#K.K	1.02588	0.975394	1.08114	1.01014	0.972871	0.919417	1.35896	1.01136	1.0336	1.00775	1.00064	1.04564	0.946144	1.18516	1.02068
NPA1P_2050	sp|Q571H0|NPA1P_MOUSE	Urb1	Nucleolar pre-ribosomal-associated protein 1 OS=Mus musculus OX=10090 GN=Urb1 PE=1 SV=2	2050	R.HGGLEETAEPQLEASC#LEK.C	1.07636	0.933758	0.952054	1.14905	1.14488	1.13562	1.14826	0.994979	1.24073	1.20494	1.00506	1.05055	1.14025	1.07162	1.22283
HDA10_102	sp|Q6P3E7|HDA10_MOUSE	Hdac10	Polyamine deacetylase HDAC10 OS=Mus musculus OX=10090 GN=Hdac10 PE=2 SV=2	102	K.QYNAVYFHPDTFHC#AR.L	0.92221	1.09212	0.935713	0.948296	0.972883	1.06566	1.08087	0.883179	1.00789	1.03833	1.00717	0.942004	1.01927	0.982023	1.02311
Q6NZI9_166	tr|Q6NZI9|Q6NZI9_MOUSE	Zfp180	Zinc finger protein 180 OS=Mus musculus OX=10090 GN=Zfp180 PE=1 SV=1	166	R.SC#LSTSR.P	1.06594	0.941746	1.16811	1.05506	1.08544	0.926815	1.24722	0.976398	0.960129	1.02166	1.00384	1.11159	1.00613	1.11181	0.990893
EIF3M_134	sp|Q99JX4|EIF3M_MOUSE	Eif3m	Eukaryotic translation initiation factor 3 subunit M OS=Mus musculus OX=10090 GN=Eif3m PE=1 SV=1	134	K.VAASC#GAIQYIPTELDQVRK.W	0.892185	1.13745	0.90158	0.933065	1.07605	0.880919	0.929382	0.875697	0.848098	0.973701	1.01482	0.917322	0.978484	0.90254	0.910899
SUZ12_496	sp|Q80U70|SUZ12_MOUSE	Suz12	Polycomb protein Suz12 OS=Mus musculus OX=10090 GN=Suz12 PE=1 SV=2	496	R.IDVSINEC#YDGSYAGNPQDIHR.Q	0.994926	1.00513	1.05147	1.04475	1.08643	1.23761	0.966724	0.96744	1.0294	1.04838	1.00003	1.04811	1.16202	0.967082	1.03889
GINM1_289	sp|Q91WR6|GINM1_MOUSE	Ginm1	Glycoprotein integral membrane protein 1 OS=Mus musculus OX=10090 GN=Ginm1 PE=2 SV=1	289	K.LLFPVC#ENK.G	0.972524	1.02907	0.937336	1.06462	0.78468	0.97571	0.982143	1.59314	1.3645	1.0273	1.0008	1.00098	0.880195	1.28764	1.1959
F8VPP8_486	tr|F8VPP8|F8VPP8_MOUSE	Zc3h7b	Zinc finger CCCH type-containing 7B OS=Mus musculus OX=10090 GN=Zc3h7b PE=1 SV=1	486	K.TSFVGSYYLC#K.D	0.957354	1.04662	0.940349	0.900879	0.894411	0.907053	0.893907	0.998742	0.869678	1.06522	1.00199	0.920614	0.900732	0.946325	0.967451
PIF1_476	sp|Q80SX8|PIF1_MOUSE	Pif1	ATP-dependent DNA helicase PIF1 OS=Mus musculus OX=10090 GN=Pif1 PE=1 SV=2	476	R.TLDAQC#PVSR.V	0.974006	1.02742	1.05658	1.68916	1.11537	1.3095	1.58283	1.88338	0.947603	1.03934	1.00071	1.37287	1.21244	1.7331	0.993472
RNH2A_24	sp|Q9CWY8|RNH2A_MOUSE	Rnaseh2a	Ribonuclease H2 subunit A OS=Mus musculus OX=10090 GN=Rnaseh2a PE=1 SV=2	24	R.LSSPVPAVC#LK.E	1.00821	0.991923	1.03353	1.02537	1.05251	1.01816	1.17367	0.972056	1.02209	1.01525	1.00007	1.02945	1.03533	1.07286	1.01867
PIAS2_425	sp|Q8C5D8|PIAS2_MOUSE	Pias2	E3 SUMO-protein ligase PIAS2 OS=Mus musculus OX=10090 GN=Pias2 PE=1 SV=2	425	K.FQEDGSWC#PMRPK.K	0.963386	1.03951	0.992464	1.17533	0.974975	0.949718	1.01304	0.989506	1.00327	0.975524	1.00145	1.0839	0.962346	1.00127	0.989398
TBCC_179	sp|Q8VCN9|TBCC_MOUSE	Tbcc	Tubulin-specific chaperone C OS=Mus musculus OX=10090 GN=Tbcc PE=1 SV=1	179	K.EEEGAPGASWAC#GFSNLESQDLEK.R	1.00262	0.997396	1.05831	1.1803	0.961986	1.01925	1.0188	1.15514	1.05201	1.09743	1.00001	1.1193	0.990619	1.08697	1.07472
PDPK1_184	sp|Q9Z2A0|PDPK1_MOUSE	Pdpk1	3-phosphoinositide-dependent protein kinase 1 OS=Mus musculus OX=10090 GN=Pdpk1 PE=1 SV=2	184	K.IGSFDETC#TR.F	0.873172	1.16993	0.837027	0.954292	0.926073	1.06822	1.28851	0.794309	0.879753	1.42667	1.02155	0.89566	0.997146	1.04141	1.15321
DAA10_213	sp|Q8BGF3|DAA10_MOUSE	Dnaaf10	Dynein axonemal assembly factor 10 OS=Mus musculus OX=10090 GN=Dnaaf10 PE=1 SV=1	213	K.NGVC#SLEFDRK.D	1.00836	0.991775	0.982444	1.3316	0.99913	1.01967	0.949698	1.04501	1.01253	0.877034	1.00007	1.15702	1.0094	0.997353	0.94478
ITCH_582	sp|Q8C863|ITCH_MOUSE	Itch	E3 ubiquitin-protein ligase Itchy OS=Mus musculus OX=10090 GN=Itch PE=1 SV=2	582	K.DNYC#LQINPASYINPDHLK.Y	0.926007	1.08684	0.98206	1.07222	1.34288	1.12894	0.8669	1.09247	1.28743	1.02268	1.00643	1.02714	1.23591	0.979687	1.15505
LRP12_858	sp|Q8BUJ9|LRP12_MOUSE	Lrp12	Low-density lipoprotein receptor-related protein 12 OS=Mus musculus OX=10090 GN=Lrp12 PE=2 SV=2	858	K.TETSDDEALLLC#.-	0.924288	1.08922	0.73881	1.03003	0.805838	0.904039	0.733747	0.826863	0.815627	0.847198	1.00676	0.884421	0.854939	0.780305	0.831413
PPM1H_56	sp|Q3UYC0|PPM1H_MOUSE	Ppm1h	Protein phosphatase 1H OS=Mus musculus OX=10090 GN=Ppm1h PE=1 SV=1	56	R.FPYGRPEFLGLSQDEVEC#SADHIAR.P	0.961608	1.04158	1.01623	0.942936	0.927861	0.891199	0.966491	0.99916	0.904237	0.979823	1.0016	0.979583	0.90953	0.982825	0.94203
Q8C8K6_603	tr|Q8C8K6|Q8C8K6_MOUSE	Atxn7l2	Ataxin 7-like 2 OS=Mus musculus OX=10090 GN=Atxn7l2 PE=1 SV=1	603	R.AGPLDC#R.G	0.900163	1.12474	1.01792	1.03983	0.853844	0.970236	1.13775	1.14675	1.343	0.980947	1.01245	1.02887	0.91204	1.14225	1.16198
EOGT_453	sp|Q8BYW9|EOGT_MOUSE	Eogt	EGF domain-specific O-linked N-acetylglucosamine transferase OS=Mus musculus OX=10090 GN=Eogt PE=1 SV=1	453	R.C#YLDLAR.L	0.872523	1.1711	0.992549	0.972118	1.1596	1.16952	1.06981	1.28335	1.04949	1.16899	1.02181	0.982333	1.16456	1.17658	1.10924
DHRS9_37	sp|Q58NB6|DHRS9_MOUSE	Dhrs9	Dehydrogenase/reductase SDR family member 9 OS=Mus musculus OX=10090 GN=Dhrs9 PE=2 SV=2	37	K.YVFITGC#DTGFGNLAAR.T	1.01653	0.983996	0.971433	0.919903	1.01755	0.980035	1.10834	0.97689	1.05531	1.16186	1.00026	0.945668	0.998794	1.04261	1.10858
FGD2_229	sp|Q8BY35|FGD2_MOUSE	Fgd2	FYVE, RhoGEF and PH domain-containing protein 2 OS=Mus musculus OX=10090 GN=Fgd2 PE=1 SV=1	229	R.IQC#SEASSSLTLQHHMLEPVQR.I	1.07045	0.938252	0.817154	0.929423	1.01542	1.01473	0.959521	0.961389	1.25445	1.07277	1.00435	0.873288	1.01507	0.960455	1.16361
A7L3B_75	sp|Q3UD01|A7L3B_MOUSE	Atxn7l3b	Ataxin-7-like protein 3B OS=Mus musculus OX=10090 GN=Atxn7l3b PE=1 SV=1	75	R.LPLC#SLPGDPGDGPQTELQR.S	1.04694	0.95709	0.808511	0.623329	0.577703	0.642053	0.855713	0.598251	0.728176	0.722027	1.00201	0.71592	0.609878	0.726982	0.725101
ITPR1_253	sp|P11881|ITPR1_MOUSE	Itpr1	Inositol 1,4,5-trisphosphate receptor type 1 OS=Mus musculus OX=10090 GN=Itpr1 PE=1 SV=2	253	K.FLTC#DEHR.K	1.11677	0.905337	1.17972	1.27795	1.37735	1.35306	1.18755	1.11987	1.53184	1.09254	1.01105	1.22884	1.36521	1.15371	1.31219
MYO1B_613	sp|P46735|MYO1B_MOUSE	Myo1b	Unconventional myosin-Ib OS=Mus musculus OX=10090 GN=Myo1b PE=1 SV=3	613	K.AAHIFNESLVC#HQIR.Y	0.931116	1.07989	0.958435	1.01205	1.15294	1.37223	1.10526	1.01031	1.234	1.25775	1.0055	0.985242	1.26258	1.05779	1.24588
GBG5_39	sp|Q80SZ7|GBG5_MOUSE	Gng5	Guanine nucleotide-binding protein G(I)/G(S)/G(O) subunit gamma-5 OS=Mus musculus OX=10090 GN=Gng5 PE=1 SV=2	39	K.QFC#LQNAQHDPLLTGVSSSTNPFRPQK.V	0.792244	1.35545	1.0283	0.905482	1.35257	0.816009	1.24773	0.626324	0.916907	0.355014	1.07385	0.966891	1.08429	0.937027	0.635961
CCND1_73	sp|P25322|CCND1_MOUSE	Ccnd1	G1/S-specific cyclin-D1 OS=Mus musculus OX=10090 GN=Ccnd1 PE=1 SV=1	73	K.C#EEEVFPLAM*NYLDR.F	1.0152	0.985246	0.779048	1.00106	0.949038	0.724414	0.824931	0.978827	0.849743	0.773578	1.00022	0.890054	0.836726	0.901879	0.811661
GUAA_213	sp|Q3THK7|GUAA_MOUSE	Gmps	GMP synthase [glutamine-hydrolyzing] OS=Mus musculus OX=10090 GN=Gmps PE=1 SV=2	213	K.NFLYDIAGC#SGNFTVQNR.E	0.983077	1.01752	0.961268	1.41654	1.06012	0.984348	0.989005	0.941985	0.946838	1.03904	1.0003	1.18891	1.02223	0.965495	0.992938
CENPJ_1065	sp|Q569L8|CENPJ_MOUSE	Cenpj	Centromere protein J OS=Mus musculus OX=10090 GN=Cenpj PE=2 SV=2	1065	K.AC#QYM*M*ATK.K	0.939015	1.06946	0.916788	0.963452	0.943591	0.809486	0.887068	0.914457	0.885508	0.919467	1.00424	0.94012	0.876538	0.900763	0.902488
TGO1_1444	sp|Q8BI84|TGO1_MOUSE	Mia3	Transport and Golgi organization protein 1 homolog OS=Mus musculus OX=10090 GN=Mia3 PE=1 SV=2	1444	R.LEC#ELESEDPDKGGNESDDLANGETGGDR.S	0.886344	1.14709	1.1216	1.50541	1.14124	1.00312	1.12799	1.17646	0.895598	1.01419	1.01672	1.3135	1.07218	1.15222	0.954892
MTX2_246	sp|O88441|MTX2_MOUSE	Mtx2	Metaxin-2 OS=Mus musculus OX=10090 GN=Mtx2 PE=1 SV=1	246	K.NYSNLLAFC#R.R	1.03942	0.96346	0.967458	1.13318	1.04014	1.01829	0.880992	0.933917	1.00067	0.885802	1.00144	1.05032	1.02922	0.907455	0.943236
PYRG1_218	sp|P70698|PYRG1_MOUSE	Ctps1	CTP synthase 1 OS=Mus musculus OX=10090 GN=Ctps1 PE=1 SV=2	218	R.C#SNPLDTSVK.E	0.976492	1.02467	1.0328	1.37896	0.930181	0.969116	1.0496	1.02941	0.955971	0.981721	1.00058	1.20588	0.949649	1.0395	0.968846
AFF4_393	sp|Q9ESC8|AFF4_MOUSE	Aff4	AF4/FMR2 family member 4 OS=Mus musculus OX=10090 GN=Aff4 PE=1 SV=1	393	K.LSSSEDSDGEQDC#DK.T	1.01088	0.989354	1.1607	1.70624	1.01901	0.88172	0.840265	1.24132	0.736397	1.11164	1.00012	1.43347	0.950363	1.04079	0.92402
KIF22_67	sp|Q3V300|KIF22_MOUSE	Kif22	Kinesin-like protein KIF22 OS=Mus musculus OX=10090 GN=Kif22 PE=2 SV=2	67	R.AIDSC#SLEVANWK.K	1.02238	0.97858	0.952837	1.08355	0.946082	1.14832	1.2838	0.947142	0.929095	0.804665	1.00048	1.01819	1.0472	1.11547	0.86688
TNPO1_164	sp|Q8BFY9|TNPO1_MOUSE	Tnpo1	Transportin-1 OS=Mus musculus OX=10090 GN=Tnpo1 PE=1 SV=2	164	K.IC#EDSAEILDSDVLDR.P	0.90227	1.12147	1.13329	1.27565	1.02986	1.03982	1.13823	1.18088	0.783541	1.01443	1.01187	1.20447	1.03484	1.15956	0.898984
F6XC25_190	tr|F6XC25|F6XC25_MOUSE	Cc2d1b	Isoform of Q8BRN9, Coiled-coil and C2 domain-containing protein 1B (Fragment) OS=Mus musculus OX=10090 GN=Cc2d1b PE=1 SV=1	190	K.NPEIDSPGPC#AM*EPDPDPQALLLAR.Q	0.833472	1.24969	1.35425	2.35012	1.20904	1.0266	1.47033	1.2366	1.05189	1.37938	1.04158	1.85218	1.11782	1.35346	1.21563
Q1HDU4_400	tr|Q1HDU4|Q1HDU4_MOUSE	Arhgap9	ArhGAP9 OS=Mus musculus OX=10090 GN=Arhgap9 PE=1 SV=1	400	R.C#AEGTDQK.N	0.911085	1.10815	0.947444	1.83864	0.822354	1.16771	0.936637	1.19964	0.973833	1.19867	1.00962	1.39304	0.995032	1.06814	1.08625
ZBED4_1121	sp|Q80WQ9|ZBED4_MOUSE	Zbed4	Zinc finger BED domain-containing protein 4 OS=Mus musculus OX=10090 GN=Zbed4 PE=2 SV=1	1121	R.FLGC#PPSTVPSEK.L	1.16727	0.874661	1.40072	0.867594	0.874661	0.843368	1.25928	1.22264	0.935624	1.0817	1.02097	1.13416	0.859014	1.24096	1.00866
Q8C0Q5_202	tr|Q8C0Q5|Q8C0Q5_MOUSE	Zfp317	Zinc finger protein 317 OS=Mus musculus OX=10090 GN=Zfp317 PE=2 SV=1	202	R.PYHHHSC#GVK.N	1.03113	0.970699	1.07984	1.12213	0.854472	0.826694	0.83588	1.50208	0.961907	0.772241	1.00091	1.10099	0.840583	1.16898	0.867074
UBP4_649	sp|P35123|UBP4_MOUSE	Usp4	Ubiquitin carboxyl-terminal hydrolase 4 OS=Mus musculus OX=10090 GN=Usp4 PE=1 SV=3	649	K.QPLPDEFLSSPLEPGAC#NGSR.S	0.944407	1.06255	0.897841	1.00541	1.1618	0.87831	0.894669	1.22731	1.47642	0.844242	1.00348	0.951627	1.02006	1.06099	1.16033
PO2F1_506	sp|P25425|PO2F1_MOUSE	Pou2f1	POU domain, class 2, transcription factor 1 OS=Mus musculus OX=10090 GN=Pou2f1 PE=1 SV=3	506	R.GC#SWEVLR.S	0.980733	1.02004	1.04833	1.28847	0.940886	1.09944	1.36294	1.23522	1.05869	1.02533	1.00039	1.1684	1.02016	1.29908	1.04201
KIF23_165	sp|E9Q5G3|KIF23_MOUSE	Kif23	Kinesin-like protein KIF23 OS=Mus musculus OX=10090 GN=Kif23 PE=1 SV=1	165	R.NSM*EIQC#EVDALLER.Q	0.988754	1.0115	0.916785	0.890462	0.985526	1.00993	0.998346	1.07669	0.998346	1.08067	1.00013	0.903623	0.997726	1.03752	1.03951
ARC1B_70	sp|Q9WV32|ARC1B_MOUSE	Arpc1b	Actin-related protein 2/3 complex subunit 1B OS=Mus musculus OX=10090 GN=Arpc1b PE=1 SV=4	70	R.IVTC#GTDR.N	0.945453	1.06123	1.08955	0.95649	1.02296	1.0573	1.13471	1.05302	1.03819	1.19403	1.00334	1.02302	1.04013	1.09387	1.11611
HTSF1_659	sp|Q8BGC0|HTSF1_MOUSE	Htatsf1	HIV Tat-specific factor 1 homolog OS=Mus musculus OX=10090 GN=Htatsf1 PE=1 SV=1	659	K.EC#EDADDKEEDNDIDEK.L	1.13875	0.891389	1.14089	4.23721	0.935318	0.929592	1.51078	1.05379	0.729968	0.722443	1.01507	2.68905	0.932455	1.28228	0.726205
PI51C_581	sp|O70161|PI51C_MOUSE	Pip5k1c	Phosphatidylinositol 4-phosphate 5-kinase type-1 gamma OS=Mus musculus OX=10090 GN=Pip5k1c PE=1 SV=2	581	K.ITVQVEPVC#GVGVVPK.E	0.99733	1.00268	1.18206	1.08975	0.94649	0.8265	1.11796	0.928091	1.20975	1.1512	1.00001	1.1359	0.886495	1.02302	1.18048
ARNT_308	sp|P53762|ARNT_MOUSE	Arnt	Aryl hydrocarbon receptor nuclear translocator OS=Mus musculus OX=10090 GN=Arnt PE=1 SV=3	308	K.EGEPHFVVVHC#TGYIK.A	1.0089	0.991256	0.880028	0.861783	0.910219	0.999199	0.915565	1.34375	1.29896	1.01218	1.00008	0.870906	0.954709	1.12966	1.15557
ITPR1_292	sp|P11881|ITPR1_MOUSE	Itpr1	Inositol 1,4,5-trisphosphate receptor type 1 OS=Mus musculus OX=10090 GN=Itpr1 PE=1 SV=2	292	K.ALWEVEVVQHDPC#R.G	0.970811	1.031	1.04762	1.00828	1.09163	1.06352	1.07537	1.0408	1.03725	1.03297	1.0009	1.02795	1.07757	1.05808	1.03511
E9Q3L4_531	tr|E9Q3L4|E9Q3L4_MOUSE	Ifi207	Interferon-activated gene 207 OS=Mus musculus OX=10090 GN=Ifi207 PE=1 SV=2	531	K.C#TTQLTQGAASGTGK.A	0.930915	1.08016	0.847501	1.08652	0.876708	0.886719	0.830098	0.859348	0.824071	0.796276	1.00554	0.967013	0.881714	0.844723	0.810174
VPS28_96	sp|Q9D1C8|VPS28_MOUSE	Vps28	Vacuolar protein sorting-associated protein 28 homolog OS=Mus musculus OX=10090 GN=Vps28 PE=1 SV=1	96	R.QVQGSEISSIDEFC#R.K	0.893049	1.13605	0.920712	1.17597	0.894453	0.762297	0.79311	1.00581	0.784364	0.906876	1.01455	1.04834	0.828375	0.899459	0.84562
CHD7_1633	sp|A2AJK6|CHD7_MOUSE	Chd7	Chromodomain-helicase-DNA-binding protein 7 OS=Mus musculus OX=10090 GN=Chd7 PE=1 SV=1	1633	R.QLTEQDVETIC#R.A	0.911913	1.10692	0.861234	0.776514	0.792844	0.712553	0.968558	0.951412	0.79534	0.836978	1.00942	0.818874	0.752698	0.959985	0.816159
P53_179	sp|P02340|P53_MOUSE	Tp53	Cellular tumor antigen p53 OS=Mus musculus OX=10090 GN=Tp53 PE=1 SV=4	179	R.C#SDGDGLAPPQHLIR.V	1.34226	0.796822	0.661952	1.148	1.01592	1.01518	0.977716	0.84375	0.992226	0.720739	1.06954	0.904974	1.01555	0.910733	0.856483
PFKAP_342	sp|Q9WUA3|PFKAP_MOUSE	Pfkp	ATP-dependent 6-phosphofructokinase, platelet type OS=Mus musculus OX=10090 GN=Pfkp PE=1 SV=1	342	R.MGVEAVIALLEATPETPAC#VVSLR.G	0.870038	1.17561	0.967429	1.01549	1.10526	1.00511	0.877381	0.977829	1.07362	0.999588	1.02282	0.991459	1.05518	0.927605	1.0366
E9QAE3_1578	tr|E9QAE3|E9QAE3_MOUSE	Btaf1	B-TFIID TATA-box-binding protein-associated factor 1 OS=Mus musculus OX=10090 GN=Btaf1 PE=1 SV=1	1578	K.LC#NHPALVLTPQHPEFK.S	0.978209	1.02278	1.09293	1.16783	1.14959	1.16193	1.17604	1.25162	0.908665	1.08873	1.0005	1.13038	1.15576	1.21383	0.998698
CATB_122	sp|P10605|CATB_MOUSE	Ctsb	Cathepsin B OS=Mus musculus OX=10090 GN=Ctsb PE=1 SV=2	122	R.TC#IHTNGR.V	1.06514	0.942372	0.893073	0.921412	0.696168	0.868362	0.956294	0.964607	0.735559	1.1615	1.00375	0.907242	0.782265	0.960451	0.948527
CUL1_355	sp|Q9WTX6|CUL1_MOUSE	Cul1	Cullin-1 OS=Mus musculus OX=10090 GN=Cul1 PE=1 SV=1	355	K.C#GEAALNDPK.M	1.02741	0.974014	1.06069	1.5818	0.965652	0.936701	1.02195	1.13185	0.960444	0.941267	1.00071	1.32124	0.951177	1.0769	0.950856
WDR26_557	sp|Q8C6G8|WDR26_MOUSE	Wdr26	WD repeat-containing protein 26 OS=Mus musculus OX=10090 GN=Wdr26 PE=1 SV=3	557	K.YQGVTQGFYTIHSC#FGGHNEDFIASGSEDHK.V	1.05301	0.952067	0.899685	1.06085	1.16165	1.06569	0.912476	0.921482	1.23842	1.09245	1.00254	0.980266	1.11367	0.916979	1.16543
MYOF_1939	sp|Q69ZN7|MYOF_MOUSE	Myof	Myoferlin OS=Mus musculus OX=10090 GN=Myof PE=1 SV=2	1939	K.GWWPC#YADK.D	1.0718	0.937217	1.0742	1.04173	1.08743	1.16887	1.16662	1.02345	1.28874	1.14808	1.00451	1.05797	1.12815	1.09504	1.21841
UBP16_24	sp|Q99LG0|UBP16_MOUSE	Usp16	Ubiquitin carboxyl-terminal hydrolase 16 OS=Mus musculus OX=10090 GN=Usp16 PE=1 SV=2	24	R.SAPDTVASESAEPVC#R.H	0.930961	1.0801	0.921589	1.0983	1.01396	0.871489	1.0546	0.932449	0.915496	1.03335	1.00553	1.00995	0.942724	0.993524	0.974422
SYNJ1_1506	sp|Q8CHC4|SYNJ1_MOUSE	Synj1	Synaptojanin-1 OS=Mus musculus OX=10090 GN=Synj1 PE=1 SV=3	1506	K.SVC#PDLVGNAPASFDDDWSK.G	1.08556	0.926942	1.24688	1.02888	1.11154	0.982993	0.940347	1.38351	1.16428	0.780612	1.00625	1.13788	1.04727	1.16193	0.972446
PLPL6_1188	sp|Q3TRM4|PLPL6_MOUSE	Pnpla6	Patatin-like phospholipase domain-containing protein 6 OS=Mus musculus OX=10090 GN=Pnpla6 PE=1 SV=2	1188	R.LAYVSC#VR.Q	1.09954	0.916987	0.866254	0.899584	0.938246	0.889639	0.956795	0.834398	0.891587	0.930925	1.00826	0.882919	0.913942	0.895597	0.911256
NUDT8_71	sp|Q9CR24|NUDT8_MOUSE	Nudt8	Mitochondrial coenzyme A diphosphatase NUDT8 OS=Mus musculus OX=10090 GN=Nudt8 PE=1 SV=1	71	K.C#DPDDQDVIHTALR.E	0.98882	1.01144	1.09436	1.27788	0.977989	0.867779	1.01654	1.06373	0.947063	0.933978	1.00013	1.18612	0.922884	1.04014	0.940521
NEK1_907	sp|P51954|NEK1_MOUSE	Nek1	Serine/threonine-protein kinase Nek1 OS=Mus musculus OX=10090 GN=Nek1 PE=1 SV=2	907	R.IPGNVDQSC#K.D	0.911425	1.10764	1.04473	1.07381	0.910723	1.21867	1.05248	1.0368	1.07576	1.14405	1.00953	1.05927	1.0647	1.04464	1.10991
TF3B_361	sp|Q8CFK2|TF3B_MOUSE	Brf1	Transcription factor IIIB 90 kDa subunit OS=Mus musculus OX=10090 GN=Brf1 PE=1 SV=1	361	R.C#EEDTEDEELEAAASHM*NK.D	0.954377	1.0502	0.982668	1.00575	0.895534	0.902613	0.964001	0.933992	0.906595	0.948869	1.00229	0.994209	0.899073	0.948997	0.927732
FXL19_650	sp|Q6PB97|FXL19_MOUSE	Fbxl19	F-box/LRR-repeat protein 19 OS=Mus musculus OX=10090 GN=Fbxl19 PE=2 SV=1	650	R.QLSPEAC#AR.L	0.939082	1.06937	0.992079	0.875874	0.993062	0.987192	1.09868	0.969052	0.940845	0.917582	1.00423	0.933977	0.990127	1.03387	0.929214
Q8C6B0_35	tr|Q8C6B0|Q8C6B0_MOUSE	Mettl7a1	Methyltransferase-like 7A1 OS=Mus musculus OX=10090 GN=Mettl7a1 PE=1 SV=1	35	K.C#FPYFLK.R	1.00889	0.991263	1.04243	1.26116	1.1304	0.939029	0.939277	1.11753	1.00046	0.992576	1.00008	1.15179	1.03471	1.02841	0.996516
PLRG1_208	sp|Q922V4|PLRG1_MOUSE	Plrg1	Pleiotropic regulator 1 OS=Mus musculus OX=10090 GN=Plrg1 PE=1 SV=1	208	R.C#IAVEPGNQWFVTGSADR.T	0.96475	1.03792	0.997261	1.0653	0.857645	1.0636	1.02884	1.02717	1.11885	0.971025	1.00134	1.03128	0.960621	1.02801	1.04494
DUS3L_472	sp|Q91XI1|DUS3L_MOUSE	Dus3l	tRNA-dihydrouridine(47) synthase [NAD(P)(+)]-like OS=Mus musculus OX=10090 GN=Dus3l PE=1 SV=1	472	R.LADWPYIEQC#AK.V	1.04023	0.962766	0.819575	1.06519	0.888595	1.07231	0.987964	1.01964	0.883811	0.957282	1.0015	0.942381	0.980451	1.0038	0.920547
ISCA1_57	sp|Q9D924|ISCA1_MOUSE	Isca1	Iron-sulfur cluster assembly 1 homolog, mitochondrial OS=Mus musculus OX=10090 GN=Isca1 PE=2 SV=1	57	R.GC#NGLSYSLEYTK.T	0.929846	1.0816	0.962646	0.831608	0.946735	1.01216	1.00513	0.847692	0.917169	0.967799	1.00572	0.897127	0.979447	0.926409	0.942484
PGTA_132	sp|Q9JHK4|PGTA_MOUSE	Rabggta	Geranylgeranyl transferase type-2 subunit alpha OS=Mus musculus OX=10090 GN=Rabggta PE=1 SV=1	132	R.ELELC#AR.F	1.04278	0.960594	0.998812	0.947606	0.8706	1.20573	0.958405	0.874675	0.864781	0.871503	1.00169	0.973209	1.03817	0.91654	0.868142
PHF10_15	sp|Q9D8M7|PHF10_MOUSE	Phf10	PHD finger protein 10 OS=Mus musculus OX=10090 GN=Phf10 PE=1 SV=4	15	R.C#DSDPASPGAQSPK.D	0.982737	1.01788	0.988543	1.44985	0.893817	0.87674	0.964935	1.03661	0.96163	0.888115	1.00031	1.2192	0.885278	1.00077	0.924872
RBM22_179	sp|Q8BHS3|RBM22_MOUSE	Rbm22	Pre-mRNA-splicing factor RBM22 OS=Mus musculus OX=10090 GN=Rbm22 PE=1 SV=1	179	R.GEEC#PYR.H	0.936341	1.07295	1.02337	0.790545	0.911991	0.874509	0.978935	0.896026	0.965706	0.983	1.00464	0.906958	0.89325	0.93748	0.974353
ELP4_359	sp|Q9ER73|ELP4_MOUSE	Elp4	Elongator complex protein 4 OS=Mus musculus OX=10090 GN=Elp4 PE=1 SV=2	359	R.LNNLTC#DESDVK.D	1.13333	0.894737	0.728571	0.878419	0.801294	0.704305	1.14834	1.39389	0.721298	0.825714	1.01404	0.803495	0.7528	1.27112	0.773506
A0A140LJ04_1741	tr|A0A140LJ04|A0A140LJ04_MOUSE	Zzef1	Isoform of Q5SSH7, Zinc finger ZZ-type and EF-hand domain-containing protein 1 OS=Mus musculus OX=10090 GN=Zzef1 PE=1 SV=1	1741	K.QNSEWMDEC#QDGMFEAWYEK.I	1.05536	0.950157	1.15756	1.1583	1.13258	1.41984	1.0281	1.18521	0.889926	1.09096	1.00276	1.15793	1.27621	1.10666	0.990445
PHAX_67	sp|Q9JJT9|PHAX_MOUSE	Phax	Phosphorylated adapter RNA export protein OS=Mus musculus OX=10090 GN=Phax PE=1 SV=1	67	K.HVDSSEESLDSDDDC#SLWK.R	1.10358	0.914195	1.04784	1.04026	0.761829	0.875254	0.94214	0.983812	0.757283	0.892266	1.00889	1.04405	0.818541	0.962976	0.824775
E9Q411_405	tr|E9Q411|E9Q411_MOUSE	Nbas	Neuroblastoma-amplified sequence OS=Mus musculus OX=10090 GN=Nbas PE=1 SV=1	405	R.C#SGALTVSSAK.S	1.00807	0.992061	0.890826	1.10804	0.863268	0.845927	0.855241	0.956967	0.870655	0.801408	1.00006	0.999432	0.854598	0.906104	0.836032
ARI4A_282	sp|F8VPQ2|ARI4A_MOUSE	Arid4a	AT-rich interactive domain-containing protein 4A OS=Mus musculus OX=10090 GN=Arid4a PE=1 SV=1	282	K.MDISEILESSSSDDEEC#PAEEHEEEK.E	0.987071	1.01327	1.10785	1.30654	1.01543	0.845411	0.943171	1.36758	1.11354	0.945039	1.00017	1.2072	0.93042	1.15538	1.02929
DGKE_174	sp|Q9R1C6|DGKE_MOUSE	Dgke	Diacylglycerol kinase epsilon OS=Mus musculus OX=10090 GN=Dgke PE=1 SV=1	174	K.C#DFGEFR.N	0.99067	1.00951	1.00452	1.16103	1.05977	0.931048	1.03214	1.10987	0.952497	0.938247	1.00009	1.08277	0.99541	1.07101	0.945372
TGS1_567	sp|Q923W1|TGS1_MOUSE	Tgs1	Trimethylguanosine synthase OS=Mus musculus OX=10090 GN=Tgs1 PE=1 SV=2	567	K.C#QIISSATELEAEK.S	0.974987	1.02633	0.848868	1.19607	1.10991	1.26805	0.951196	1.1895	0.882499	0.925891	1.00066	1.02247	1.18898	1.07035	0.904195
LONM_46	sp|Q8CGK3|LONM_MOUSE	Lonp1	Lon protease homolog, mitochondrial OS=Mus musculus OX=10090 GN=Lonp1 PE=1 SV=2	46	R.AC#DMSAPWGGR.V	1.0643	0.94303	0.763743	0.918536	0.729831	0.839266	0.981497	0.768016	0.733732	0.842599	1.00366	0.84114	0.784549	0.874756	0.788165
TANC1_1591	sp|Q0VGY8|TANC1_MOUSE	Tanc1	Protein TANC1 OS=Mus musculus OX=10090 GN=Tanc1 PE=1 SV=2	1591	R.NQHLEGTGPFTAGTGC#GHFGDR.L	1.04	0.962963	0.850832	1.06159	0.785498	0.9518	0.840744	0.859267	0.877144	1.06303	1.00148	0.956209	0.868649	0.850006	0.970088
CGRF1_90	sp|Q8BMJ7|CGRF1_MOUSE	Cgrrf1	Cell growth regulator with RING finger domain protein 1 OS=Mus musculus OX=10090 GN=Cgrrf1 PE=2 SV=1	90	R.TDC#LEDSR.L	0.966391	1.03603	1.16185	1.33897	0.924057	1.00371	0.971499	0.943711	1.00331	0.991333	1.00121	1.25041	0.963881	0.957605	0.997323
HOIL1_458	sp|Q9WUB0|HOIL1_MOUSE	Rbck1	RanBP-type and C3HC4-type zinc finger-containing protein 1 OS=Mus musculus OX=10090 GN=Rbck1 PE=1 SV=2	458	K.DGC#DWIR.C	0.957752	1.04615	1.04342	1.37236	0.951683	0.95093	1.21364	1.12923	0.992155	1.08097	1.00195	1.20789	0.951307	1.17143	1.03656
WDR6_1111	sp|Q99ME2|WDR6_MOUSE	Wdr6	WD repeat-containing protein 6 OS=Mus musculus OX=10090 GN=Wdr6 PE=1 SV=1	1111	R.C#ALAGQGLEVYNWYD.-	1.05684	0.948964	1.04775	0.970973	1.02709	1.15818	1.00872	1.16411	1.03222	1.07685	1.0029	1.00936	1.09264	1.08641	1.05453
LEMD2_261	sp|Q6DVA0|LEMD2_MOUSE	Lemd2	LEM domain-containing protein 2 OS=Mus musculus OX=10090 GN=Lemd2 PE=1 SV=1	261	K.LLPVDC#ER.K	0.957219	1.04678	1.18718	1.09756	1.07672	0.954502	1.18578	1.17666	1.06199	1.23211	1.002	1.14237	1.01561	1.18122	1.14705
P3C2A_147	sp|Q61194|P3C2A_MOUSE	Pik3c2a	Phosphatidylinositol 4-phosphate 3-kinase C2 domain-containing subunit alpha OS=Mus musculus OX=10090 GN=Pik3c2a PE=1 SV=2	147	R.GQWPPGLC#GPSTYTLPSTYPSAYSK.Q	1.15256	0.883104	0.820755	0.739715	0.953004	0.990816	0.792303	0.829846	1.17773	0.881373	1.01783	0.780235	0.97191	0.811075	1.02955
MED23_222	sp|Q80YQ2|MED23_MOUSE	Med23	Mediator of RNA polymerase II transcription subunit 23 OS=Mus musculus OX=10090 GN=Med23 PE=1 SV=2	222	R.INSIC#GR.C	1.06496	0.942509	1.42119	1.1893	1.03244	1.24083	1.29909	1.1076	1.44567	1.29495	1.00373	1.30525	1.13663	1.20335	1.37031
THMS2_169	sp|Q91YX0|THMS2_MOUSE	Themis2	Protein THEMIS2 OS=Mus musculus OX=10090 GN=Themis2 PE=1 SV=2	169	R.C#KPSAPQTLHQILQDPALK.D	1.07374	0.935735	1.13697	1.55934	1.1393	0.946505	1.02469	0.910041	1.02896	1.01998	1.00474	1.34815	1.0429	0.967365	1.02447
VP13C_2834	sp|Q8BX70|VP13C_MOUSE	Vps13c	Vacuolar protein sorting-associated protein 13C OS=Mus musculus OX=10090 GN=Vps13c PE=1 SV=2	2834	K.ISTSAWSNGFSLDTVGSYGC#VK.C	0.941167	1.06668	1.09333	0.911214	1.09685	0.827526	0.926649	1.17601	1.00311	1.04986	1.00392	1.00227	0.962187	1.05133	1.02649
PEX3_282	sp|Q9QXY9|PEX3_MOUSE	Pex3	Peroxisomal biogenesis factor 3 OS=Mus musculus OX=10090 GN=Pex3 PE=1 SV=1	282	R.DMLESPDFSTVLNTC#LNR.G	0.970539	1.03131	0.941105	0.867574	0.946487	1.00245	0.909579	1.07868	0.892756	0.974348	1.00092	0.904339	0.974469	0.994128	0.933552
VRK2_285	sp|Q8BN21|VRK2_MOUSE	Vrk2	Serine/threonine-protein kinase VRK2 OS=Mus musculus OX=10090 GN=Vrk2 PE=1 SV=2	285	K.WAPSGSSC#SELVK.Y	0.874766	1.16708	0.953455	0.925698	1.01694	0.8325	0.97935	0.872148	1.05672	0.998501	1.02092	0.939577	0.924718	0.925749	1.02761
MTNB_15	sp|Q9WVQ5|MTNB_MOUSE	Apip	Methylthioribulose-1-phosphate dehydratase OS=Mus musculus OX=10090 GN=Apip PE=1 SV=1	15	R.PC#GAQDK.E	1.02252	0.978455	1.24258	1.13456	1.04216	1.02467	1.23067	1.05595	0.991656	0.944618	1.00049	1.18857	1.03342	1.14331	0.968137
ZN511-2_231	sp|Q6P0X2-2|ZN511-2_MOUSE	Znf511	Isoform of Q6P0X2, Isoform 2 of Zinc finger protein 511 OS=Mus musculus OX=10090 GN=Znf511 PE=1 SV=2	231	R.IPSTVC#FGQGAAR.G	0.955556	1.04878	0.97029	1.06436	0.99537	1.04665	1.22857	0.94195	0.847012	0.842862	1.00217	1.01732	1.02101	1.08526	0.844937
UROK_384	sp|P06869|UROK_MOUSE	Plau	Urokinase-type plasminogen activator OS=Mus musculus OX=10090 GN=Plau PE=1 SV=1	384	K.GDSGGPLIC#NIEGRPTLSGIVSWGR.G	1.02227	0.978678	0.957247	0.953271	0.907115	0.760563	1.06373	1.16497	1.48784	1.26099	1.00047	0.955259	0.833839	1.11435	1.37442
SLX4_770	sp|Q6P1D7|SLX4_MOUSE	Slx4	Structure-specific endonuclease subunit SLX4 OS=Mus musculus OX=10090 GN=Slx4 PE=1 SV=1	770	K.AEAQDALGEATDDPSFC#SR.H	0.959755	1.04377	0.938944	1.33185	0.961437	0.859269	1.26968	0.953913	0.799563	0.756552	1.00176	1.1354	0.910353	1.11179	0.778057
DMXL2_1564	sp|Q8BPN8|DMXL2_MOUSE	Dmxl2	DmX-like protein 2 OS=Mus musculus OX=10090 GN=Dmxl2 PE=1 SV=3	1564	R.DTLDEC#GLR.Y	1.00408	0.995951	0.949141	0.969198	1.11358	0.884025	0.995951	0.854706	1.06076	0.767442	1.00002	0.959169	0.998803	0.925329	0.914101
MBD4_523	sp|Q9Z2D7|MBD4_MOUSE	Mbd4	Methyl-CpG-binding domain protein 4 OS=Mus musculus OX=10090 GN=Mbd4 PE=1 SV=1	523	R.IFC#VNEWK.Q	0.86032	1.19383	1.06576	1.13943	1.39337	0.958691	1.2624	1.23447	2.17141	1.4165	1.02707	1.1026	1.17603	1.24844	1.79396
A0A571BF12_995	tr|A0A571BF12|A0A571BF12_MOUSE	Lcor	Isoform of Q6ZPI3, Ligand-dependent corepressor OS=Mus musculus OX=10090 GN=Lcor PE=1 SV=1	995	R.YPGSQGLDSSAAC#SEIK.V	1.01339	0.986957	0.906909	1.01705	0.911068	0.903149	0.870216	0.886319	0.803731	0.833745	1.00017	0.961982	0.907109	0.878268	0.818738
MEX3C_228	sp|Q05A36|MEX3C_MOUSE	Mex3c	RNA-binding E3 ubiquitin-protein ligase MEX3C OS=Mus musculus OX=10090 GN=Mex3c PE=2 SV=2	228	K.SVNTTEC#VPVPSSEHVAEIVGR.Q	1.12422	0.900498	0.944734	0.868473	1.01151	1.26366	0.971275	0.856626	0.94852	1.01384	1.01236	0.906604	1.13758	0.913951	0.981179
PDK1L_41	sp|Q8QZR7|PDK1L_MOUSE	Pdik1l	Serine/threonine-protein kinase PDIK1L OS=Mus musculus OX=10090 GN=Pdik1l PE=2 SV=1	41	R.C#HAPENVELALR.E	0.836455	1.24304	0.947735	0.931507	1.0701	1.09277	0.881037	0.887044	1.12651	0.967346	1.03975	0.939621	1.08143	0.88404	1.04693
ERF3A_601	sp|Q8R050|ERF3A_MOUSE	Gspt1	Eukaryotic peptide chain release factor GTP-binding subunit ERF3A OS=Mus musculus OX=10090 GN=Gspt1 PE=1 SV=2	601	R.TAGTIC#LETFK.D	1.02493	0.976257	0.978371	1.09312	0.980156	0.965167	0.947638	0.950629	0.913164	0.892343	1.00059	1.03574	0.972661	0.949133	0.902753
B1AR17_1603	tr|B1AR17|B1AR17_MOUSE	Chd3	DNA helicase OS=Mus musculus OX=10090 GN=Chd3 PE=1 SV=1	1603	K.TSPTTPEASTTNSPC#TSKPATPAPSEK.G	1.00105	0.998957	1.04331	1.31073	0.959895	0.941504	1.01028	1.10793	0.978351	1.02636	1	1.17702	0.950699	1.0591	1.00236
BIRC6_1175	sp|O88738|BIRC6_MOUSE	Birc6	Baculoviral IAP repeat-containing protein 6 OS=Mus musculus OX=10090 GN=Birc6 PE=1 SV=2	1175	R.LC#PFLEDHK.E	1.15155	0.883702	1.0877	0.993554	1.19978	1.13859	1.01697	0.985088	0.903181	1.07185	1.01762	1.04063	1.16918	1.00103	0.987518
TADA3_7	sp|Q8R0L9|TADA3_MOUSE	Tada3	Transcriptional adapter 3 OS=Mus musculus OX=10090 GN=Tada3 PE=1 SV=1	7	K.DC#PLQFHDFK.S	0.97916	1.02175	1.15634	1.129	0.92892	1.04937	1.00104	0.933253	1.02445	1.16786	1.00045	1.14267	0.989146	0.967144	1.09616
RNF31_566	sp|Q924T7|RNF31_MOUSE	Rnf31	E3 ubiquitin-protein ligase RNF31 OS=Mus musculus OX=10090 GN=Rnf31 PE=1 SV=2	566	R.HGNLDEAVEEC#VR.A	1.18612	0.86437	0.981674	2.50886	0.90585	1.31258	1.10295	1.03715	1.17626	1.1255	1.02524	1.74527	1.10922	1.07005	1.15088
TRAD1_32	sp|Q3UDK1|TRAD1_MOUSE	Trafd1	TRAF-type zinc finger domain-containing protein 1 OS=Mus musculus OX=10090 GN=Trafd1 PE=1 SV=1	32	K.EIPVFNFTIHEIHC#QR.N	1.00242	0.997594	1.11421	1.1116	0.78379	0.889038	1.19017	1.20443	1.00121	0.898916	1.00001	1.1129	0.836414	1.1973	0.950062
E9Q2E4_2059	tr|E9Q2E4|E9Q2E4_MOUSE	Hectd4	HECT domain E3 ubiquitin protein ligase 4 OS=Mus musculus OX=10090 GN=Hectd4 PE=1 SV=2	2059	K.TAQTSIC#R.E	0.975676	1.02557	0.839535	0.987838	0.901248	0.757873	0.845653	0.870346	0.921441	1.11957	1.00062	0.913687	0.82956	0.857999	1.02051
A2A7F4_1914	tr|A2A7F4|A2A7F4_MOUSE	Rlf	Rearranged L-myc fusion sequence OS=Mus musculus OX=10090 GN=Rlf PE=1 SV=1	1914	K.KTDELC#VGSS.-	1.06022	0.94625	0.966161	1.16262	1.04726	1.07897	1.03437	0.990879	1.28136	1.09327	1.00324	1.06439	1.06312	1.01262	1.18732
PRKRA_163	sp|Q9WTX2|PRKRA_MOUSE	Prkra	Interferon-inducible double-stranded RNA-dependent protein kinase activator A OS=Mus musculus OX=10090 GN=Prkra PE=1 SV=1	163	R.EYTTIC#R.L	1.24783	0.8343	0.930358	0.955915	0.825679	1.04126	1.07232	0.797008	1.00724	0.96231	1.04107	0.943136	0.933472	0.934662	0.984773
PLST_566	sp|Q99K51|PLST_MOUSE	Pls3	Plastin-3 OS=Mus musculus OX=10090 GN=Pls3 PE=1 SV=3	566	K.TISSSLAVVDLIDAIQPGC#INYDLVK.S	1.07267	0.936555	0.790072	0.760545	1.58454	0.936555	0.851974	1.06227	0.836957	1.07186	1.00461	0.775308	1.26055	0.95712	0.954408
MED12_1326	sp|A2AGH6|MED12_MOUSE	Med12	Mediator of RNA polymerase II transcription subunit 12 OS=Mus musculus OX=10090 GN=Med12 PE=1 SV=1	1326	R.LM*QLIC#YPHR.L	0.975506	1.02576	1.06484	1.04368	1.08561	1.0988	1.2045	1.09409	1.10449	1.05441	1.00063	1.05426	1.09221	1.14929	1.07945
MRE11_336	sp|Q61216|MRE11_MOUSE	Mre11	Double-strand break repair protein MRE11 OS=Mus musculus OX=10090 GN=Mre11 PE=1 SV=1	336	K.VTQAIQSFC#LEK.I	1.02253	0.978442	1.22232	1.1101	1.05746	0.926989	1.00998	1.04758	1.17232	1.14492	1.00049	1.16621	0.992225	1.02878	1.15862
MIS12_104	sp|Q9CY25|MIS12_MOUSE	Mis12	Protein MIS12 homolog OS=Mus musculus OX=10090 GN=Mis12 PE=2 SV=1	104	K.C#QETNPFSEEK.L	0.925113	1.08808	0.930018	1.14624	0.879274	0.833222	0.977529	0.999963	0.85504	0.956213	1.0066	1.03813	0.856248	0.988746	0.905627
B7FAU9_1410	tr|B7FAU9|B7FAU9_MOUSE	Flna	Isoform of Q8BTM8, Filamin, alpha OS=Mus musculus OX=10090 GN=Flna PE=1 SV=1	1410	K.DGSC#SVEYIPYEAGTYSLNVTYGGHQVPGSPFK.V	0.99599	1.00404	0.963333	1.07262	1.21168	1.10353	1.05781	1.10234	1.04049	1.17033	1.00002	1.01798	1.1576	1.08008	1.10541
HS105_167	sp|Q61699|HS105_MOUSE	Hsph1	Heat shock protein 105 kDa OS=Mus musculus OX=10090 GN=Hsph1 PE=1 SV=2	167	R.SVLDAAQIVGLNC#LR.L	0.960672	1.04269	1.01309	1.0225	1.05492	1.03949	1.1422	1.21628	0.944848	1.03845	1.00168	1.0178	1.04721	1.17924	0.991651
KIFA3_436	sp|P70188|KIFA3_MOUSE	Kifap3	Kinesin-associated protein 3 OS=Mus musculus OX=10090 GN=Kifap3 PE=1 SV=1	436	K.M*LFEC#SDER.I	1.01197	0.988309	1.1331	1.04364	1.03887	1.11812	1.35736	1.0362	1.05546	0.857514	1.00014	1.08837	1.07849	1.19678	0.956486
FDFT_147	sp|P53798|FDFT_MOUSE	Fdft1	Squalene synthase OS=Mus musculus OX=10090 GN=Fdft1 PE=1 SV=2	147	K.YQTVIDDIC#HR.M	1.03142	0.970436	0.837078	0.697824	0.791125	0.716066	0.632706	0.759596	0.744019	0.6367	1.00093	0.767451	0.753596	0.696151	0.690359
TRI32_240	sp|Q8CH72|TRI32_MOUSE	Trim32	E3 ubiquitin-protein ligase TRIM32 OS=Mus musculus OX=10090 GN=Trim32 PE=1 SV=2	240	R.C#DYFLAK.I	1.08821	0.925017	1.17371	1.32005	0.866118	0.836319	1.104	0.959365	0.942418	0.934061	1.00661	1.24688	0.851219	1.03168	0.938239
PSMD1_184	sp|Q3TXS7|PSMD1_MOUSE	Psmd1	26S proteasome non-ATPase regulatory subunit 1 OS=Mus musculus OX=10090 GN=Psmd1 PE=1 SV=1	184	K.LC#M*SLM*QNK.Q	0.865478	1.18403	1.11587	1.03224	1.34421	0.795262	1.79262	0.882199	0.986427	0.873419	1.02476	1.07405	1.06973	1.33741	0.929923
TGFB1_285	sp|P04202|TGFB1_MOUSE	Tgfb1	Transforming growth factor beta-1 proprotein OS=Mus musculus OX=10090 GN=Tgfb1 PE=1 SV=1	285	R.ALDTNYC#FSSTEK.N	0.843672	1.22744	1.02763	1.14699	1.27682	0.97262	1.45833	1.09576	1.02852	1.22617	1.03555	1.08731	1.12472	1.27705	1.12735
UTY_463	sp|P79457|UTY_MOUSE	Uty	Histone demethylase UTY OS=Mus musculus OX=10090 GN=Uty PE=1 SV=2	463	K.VYTQC#FTAQK.L	0.937733	1.07112	1.10852	0.917469	1.01206	0.909654	1.08065	0.958912	0.949865	1.02086	1.00443	1.013	0.960858	1.01978	0.985361
RP9_62	sp|P97762|RP9_MOUSE	rp9	Retinitis pigmentosa 9 protein homolog OS=Mus musculus OX=10090 GN=rp9 PE=1 SV=1	62	K.EDETKPEDC#IPDVPGNEHAR.E	0.980744	1.02003	1.0294	1.55271	0.88192	0.892359	0.844929	1.15127	0.89889	0.834923	1.00039	1.29106	0.88714	0.9981	0.866907
G3P_154	sp|P16858|G3P_MOUSE	Gapdh	Glyceraldehyde-3-phosphate dehydrogenase OS=Mus musculus OX=10090 GN=Gapdh PE=1 SV=2	154	K.IVSNASC#TTNC#LAPLAK.V	0.929932	1.08149	0.831562	0.933357	1.05261	0.747892	0.94934	0.80006	0.847317	0.756396	1.00571	0.88246	0.900251	0.8747	0.801856
ZBED3_106	sp|Q9D0L1|ZBED3_MOUSE	Zbed3	Zinc finger BED domain-containing protein 3 OS=Mus musculus OX=10090 GN=Zbed3 PE=1 SV=1	106	K.SAAPSSPTTMPC#PPPPSPTMAAEGDWAR.L	0.927113	1.08533	0.869974	0.964583	0.937627	1.31459	1.15519	0.973507	0.736323	0.945284	1.00622	0.917279	1.12611	1.06435	0.840803
DYL1_24	sp|P63168|DYL1_MOUSE	Dynll1	Dynein light chain 1, cytoplasmic OS=Mus musculus OX=10090 GN=Dynll1 PE=1 SV=1	24	K.NADMSEEM*QQDSVEC#ATQALEK.Y	1.02074	0.980083	1.03684	1.18803	0.9522	0.89068	1.0017	0.94881	0.919358	0.893417	1.00041	1.11243	0.92144	0.975253	0.906388
NBEL2_821	sp|Q6ZQA0|NBEL2_MOUSE	Nbeal2	Neurobeachin-like protein 2 OS=Mus musculus OX=10090 GN=Nbeal2 PE=1 SV=2	821	R.VLC#SLGPNEPAPFKPEGELHEFGTK.L	1.06581	0.941846	0.883225	1.1361	1.04305	1.01464	1.31917	1.0801	0.865776	1.19871	1.00383	1.00966	1.02885	1.19963	1.03224
SPICE_823	sp|Q8C804|SPICE_MOUSE	Spice1	Spindle and centriole-associated protein 1 OS=Mus musculus OX=10090 GN=Spice1 PE=1 SV=2	823	R.SSGAISNSC#SPLNATSGSGK.F	0.997815	1.00219	0.909861	1.08139	1.15926	0.946877	1.00219	1.03777	0.904903	0.960568	1	0.995623	1.05307	1.01998	0.932736
DCA13_87	sp|Q6PAC3|DCA13_MOUSE	Dcaf13	DDB1- and CUL4-associated factor 13 OS=Mus musculus OX=10090 GN=Dcaf13 PE=2 SV=2	87	K.SLASVLSGAC#DGEVK.I	0.933623	1.07654	0.769483	1.16659	0.874115	0.826138	0.966145	0.93895	0.835081	0.92384	1.00508	0.968035	0.850126	0.952547	0.879461
ARI1A_1825	sp|A2BH40|ARI1A_MOUSE	Arid1a	AT-rich interactive domain-containing protein 1A OS=Mus musculus OX=10090 GN=Arid1a PE=1 SV=1	1825	R.NDPFVVDC#SDK.L	1.0445	0.959136	1.12713	1.46778	0.957469	0.861916	1.10984	1.10192	0.996443	1.01434	1.00182	1.29746	0.909693	1.10588	1.00539
STAR9_1337	sp|Q80TF6|STAR9_MOUSE	Stard9	StAR-related lipid transfer protein 9 OS=Mus musculus OX=10090 GN=Stard9 PE=1 SV=2	1337	K.LPQSSTEPPC#SSDLYATSASDTSK.P	1.06605	0.941661	1.13015	1.19918	1.01348	0.933641	1.07038	1.16519	0.942335	1.0019	1.00385	1.16467	0.973562	1.11779	0.97212
DMXL2_81	sp|Q8BPN8|DMXL2_MOUSE	Dmxl2	DmX-like protein 2 OS=Mus musculus OX=10090 GN=Dmxl2 PE=1 SV=3	81	R.VAASYGNAVC#IFEPLGVNSHK.R	0.988701	1.01156	1.13858	1.05232	0.989259	0.891493	1.4919	1.35344	1.15817	0.908147	1.00013	1.09545	0.940376	1.42267	1.03316
WDR6_577	sp|Q99ME2|WDR6_MOUSE	Wdr6	WD repeat-containing protein 6 OS=Mus musculus OX=10090 GN=Wdr6 PE=1 SV=1	577	K.QGVTSVTC#HGGYLYSTGR.D	0.992794	1.00731	0.893713	0.758256	0.858993	0.939171	0.709307	0.885757	0.905003	1.23262	1.00005	0.825984	0.899082	0.797532	1.06881
CEP55_441	sp|Q8BT07|CEP55_MOUSE	Cep55	Centrosomal protein of 55 kDa OS=Mus musculus OX=10090 GN=Cep55 PE=1 SV=2	441	K.C#SVQYPATEHR.D	0.965406	1.03717	0.951638	1.16021	1.05954	1.06908	1.27389	1.18854	1.04664	1.03968	1.00129	1.05593	1.06431	1.23121	1.04316
FARP2_64	sp|Q91VS8|FARP2_MOUSE	Farp2	FERM, ARHGEF and pleckstrin domain-containing protein 2 OS=Mus musculus OX=10090 GN=Farp2 PE=1 SV=2	64	K.C#DGQVLLTQVWK.H	1.04562	0.958196	1.02307	1.40327	0.916242	1.03372	1.09488	1.08677	0.980347	1.00576	1.00191	1.21317	0.97498	1.09083	0.993052
KIF1B_1771	sp|Q60575|KIF1B_MOUSE	Kif1b	Kinesin-like protein KIF1B OS=Mus musculus OX=10090 GN=Kif1b PE=1 SV=2	1771	K.TPNTFAVC#TK.H	0.933288	1.07698	0.74278	0.839593	0.769689	0.894716	0.905613	0.872132	0.858775	1.08312	1.00514	0.791186	0.832203	0.888872	0.970949
PAPD5_473	sp|Q68ED3|PAPD5_MOUSE	Tent4b	Terminal nucleotidyltransferase 4B OS=Mus musculus OX=10090 GN=Tent4b PE=1 SV=2	473	K.C#NNNLSEEK.E	1.01661	0.983921	1.04412	1.34837	0.955941	0.914815	0.952527	1.09554	0.879818	0.898075	1.00027	1.19625	0.935378	1.02403	0.888946
AL3B1_162	sp|Q80VQ0|AL3B1_MOUSE	Aldh3b1	Aldehyde dehydrogenase family 3 member B1 OS=Mus musculus OX=10090 GN=Aldh3b1 PE=1 SV=1	162	R.YLDQSC#FTVVLGGR.Q	0.960515	1.04287	1.02079	1.06235	1.12142	1.18282	1.17387	1.07946	1.11195	1.07404	1.00169	1.04157	1.15212	1.12667	1.093
CIC_1009	sp|Q924A2|CIC_MOUSE	Cic	Protein capicua homolog OS=Mus musculus OX=10090 GN=Cic PE=1 SV=2	1009	K.EPAESAAVAHEQPPGGTGGADPGRPPGAVC#PESPGPGPPLTLGGVDPGK.S	1.04264	0.960707	0.761497	1.09268	0.985127	0.945252	0.963757	0.974585	0.952169	0.978249	1.00168	0.927089	0.965189	0.969171	0.965209
DDX55_324	sp|Q6ZPL9|DDX55_MOUSE	Ddx55	ATP-dependent RNA helicase DDX55 OS=Mus musculus OX=10090 GN=Ddx55 PE=1 SV=2	324	K.LQSGILVC#TDVMAR.G	1.02812	0.973379	1.03608	0.890163	0.883659	0.980206	1.0701	0.956793	0.923495	0.864349	1.00075	0.963121	0.931932	1.01345	0.893922
NUP50_164	sp|Q9JIH2|NUP50_MOUSE	Nup50	Nuclear pore complex protein Nup50 OS=Mus musculus OX=10090 GN=Nup50 PE=1 SV=3	164	K.QLAGLNC#SVR.D	1.08493	0.927402	1.11716	1.13005	1.16045	1.12626	1.05569	1.02018	1.1103	0.982651	1.00617	1.1236	1.14336	1.03794	1.04647
ZNF12_216	sp|Q7TSI0|ZNF12_MOUSE	Znf12	Zinc finger protein 12 OS=Mus musculus OX=10090 GN=Znf12 PE=2 SV=1	216	K.GHFLEEPFEYVEC#QK.S	0.984153	1.01637	1.05663	1.02944	0.88664	0.929417	0.898316	1.08247	1.0439	1.22167	1.00026	1.04303	0.908028	0.990391	1.13279
SCRN2_250	sp|Q8VCA8|SCRN2_MOUSE	Scrn2	Secernin-2 OS=Mus musculus OX=10090 GN=Scrn2 PE=1 SV=1	250	R.AGC#EMLQR.H	1.5371	0.741058	0.788907	1.2556	0.988589	0.763622	1.25395	1.16078	1.60708	0.786953	1.13908	1.02225	0.876106	1.20736	1.19702
PYC_56	sp|Q05920|PYC_MOUSE	Pc	Pyruvate carboxylase, mitochondrial OS=Mus musculus OX=10090 GN=Pc PE=1 SV=1	56	R.AC#TELGIR.T	0.779943	1.39304	1.09581	0.904319	1.10024	1.02717	1.2087	0.939268	1.14466	1.1804	1.08649	1.00007	1.06371	1.07399	1.16253
GLCI1_142	sp|Q8K3I9|GLCI1_MOUSE	Glcci1	Glucocorticoid-induced transcript 1 protein OS=Mus musculus OX=10090 GN=Glcci1 PE=1 SV=1	142	R.SPGSPVC#R.V	1.0309	0.970901	0.970005	0.950271	0.84895	1.44567	1.22709	0.850324	0.913119	0.950271	1.0009	0.960138	1.14731	1.03871	0.931695
MFN1_681	sp|Q811U4|MFN1_MOUSE	Mfn1	Mitofusin-1 OS=Mus musculus OX=10090 GN=Mfn1 PE=1 SV=3	681	R.LC#QQVDVTQK.H	0.963175	1.03975	1.22604	0.870133	1.15505	0.868421	1.37768	1.00742	0.951239	1.00142	1.00146	1.04809	1.01174	1.19255	0.976329
RASA3_404	sp|Q60790|RASA3_MOUSE	Rasa3	Ras GTPase-activating protein 3 OS=Mus musculus OX=10090 GN=Rasa3 PE=1 SV=2	404	K.PTIEEIC#QSHK.S	1.04523	0.95852	1.03739	1.23783	0.910808	1.36304	1.07732	1.03125	0.903979	0.893502	1.00188	1.13761	1.13693	1.05428	0.898741
TNR23_106	sp|Q9ER63|TNR23_MOUSE	Tnfrsf23	Tumor necrosis factor receptor superfamily member 23 OS=Mus musculus OX=10090 GN=Tnfrsf23 PE=2 SV=2	106	K.DQNMVADC#SATSDRK.C	1.01765	0.982951	1.17354	1.02484	0.933762	0.785365	1.02112	0.932601	1.00559	0.978247	1.0003	1.09919	0.859564	0.976859	0.991919
KIFC1_98	sp|Q9QWT9|KIFC1_MOUSE	Kifc1	Kinesin-like protein KIFC1 OS=Mus musculus OX=10090 GN=Kifc1 PE=1 SV=2	98	R.GC#SAIGTVLR.S	1.01726	0.983317	0.843418	1.28296	0.933484	1.27819	0.679513	1.11393	1.22798	0.965824	1.00029	1.06319	1.10584	0.896722	1.0969
TM141_83	sp|A2AJB2|TM141_MOUSE	Tmem141	Transmembrane protein 141 OS=Mus musculus OX=10090 GN=Tmem141 PE=3 SV=1	83	R.VTSMEC#QK.C	1.09255	0.921907	0.834188	1.05454	1.12697	1.19393	0.950319	0.693486	1.15164	0.919065	1.00723	0.944364	1.16045	0.821902	1.03535
THOC2_931	sp|B1AZI6|THOC2_MOUSE	Thoc2	THO complex subunit 2 OS=Mus musculus OX=10090 GN=Thoc2 PE=1 SV=1	931	R.C#TALQDK.L	0.995687	1.00435	1.05876	1.2586	0.98879	0.94449	1.05117	1.08637	1.05928	1.06506	1.00002	1.15868	0.96664	1.06877	1.06217
INP4A_367	sp|Q9EPW0|INP4A_MOUSE	Inpp4a	Inositol polyphosphate-4-phosphatase type I A OS=Mus musculus OX=10090 GN=Inpp4a PE=1 SV=1	367	R.VQDDGGSDQNYDVVTIGAPAAHC#QGFK.S	0.985985	1.01442	0.8325	0.92069	0.932792	0.925913	0.962269	0.824927	0.858691	1.01518	1.0002	0.876595	0.929353	0.893598	0.936934
O08804_371	tr|O08804|O08804_MOUSE	Serpinb6b	NK13 OS=Mus musculus OX=10090 GN=Serpinb6b PE=1 SV=2	371	R.TSGIVFC#GR.F	0.938569	1.07004	0.824228	1.04124	0.988048	1.03944	0.836336	0.91829	0.865357	0.968389	1.0043	0.932732	1.01375	0.877313	0.916873
ATS1_871	sp|P97857|ATS1_MOUSE	Adamts1	A disintegrin and metalloproteinase with thrombospondin motifs 1 OS=Mus musculus OX=10090 GN=Adamts1 PE=1 SV=4	871	K.TC#GSGWQR.R	0.920047	1.09517	0.970474	0.929709	1.00055	0.887613	1.58002	1.12387	1.05761	0.972537	1.00761	0.950091	0.94408	1.35195	1.01507
SETD4_382	sp|P58467|SETD4_MOUSE	Setd4	SET domain-containing protein 4 OS=Mus musculus OX=10090 GN=Setd4 PE=1 SV=2	382	K.IC#SDVIEETHAVLR.K	1.04859	0.95571	1.05536	0.934697	1.1336	1.34525	1.09112	1.03582	1.26669	1.10819	1.00215	0.99503	1.23943	1.06347	1.18744
LARP1_1030	sp|Q6ZQ58|LARP1_MOUSE	Larp1	La-related protein 1 OS=Mus musculus OX=10090 GN=Larp1 PE=1 SV=3	1030	R.C#PSQSSSR.P	1.12323	0.901134	0.745979	0.913127	0.940387	0.703342	0.785031	0.790234	0.516234	0.729252	1.01218	0.829553	0.821865	0.787632	0.622743
SEPT6_301	sp|Q9R1T4|SEPT6_MOUSE	Septin6	Septin-6 OS=Mus musculus OX=10090 GN=Septin6 PE=1 SV=4	301	R.C#KLEEMGFK.D	1.15393	0.882304	1.11078	1.5866	1.16028	1.10482	0.879819	0.853542	1.03751	0.986444	1.01812	1.34869	1.13255	0.866681	1.01197
GCN1_329	sp|E9PVA8|GCN1_MOUSE	Gcn1	eIF-2-alpha kinase activator GCN1 OS=Mus musculus OX=10090 GN=Gcn1 PE=1 SV=1	329	R.QC#SDSSATEALTK.H	1.04964	0.95484	1.1758	1.15171	0.955613	0.901833	1.14797	0.82978	1.16039	1.3279	1.00224	1.16375	0.928723	0.988877	1.24414
RNT2B_59	sp|C0HKG6|RNT2B_MOUSE	Rnaset2b	Ribonuclease T2-B OS=Mus musculus OX=10090 GN=Rnaset2b PE=1 SV=1	59	K.EVNSC#QDSLDYWTIHGLWPDR.A	1.12635	0.899135	0.945455	1.20463	0.911614	0.965197	0.983452	0.92376	1.03568	0.912281	1.01274	1.07504	0.938406	0.953606	0.973983
CUL1_291	sp|Q9WTX6|CUL1_MOUSE	Cul1	Cullin-1 OS=Mus musculus OX=10090 GN=Cul1 PE=1 SV=1	291	K.C#EQVLIEK.H	0.967848	1.03436	0.839791	1.06872	1.11621	0.995831	1.0017	1.13117	0.970944	1.15574	1.0011	0.954257	1.05602	1.06643	1.06334
E9Q6R7_2190	tr|E9Q6R7|E9Q6R7_MOUSE	Utrn	Utrophin OS=Mus musculus OX=10090 GN=Utrn PE=1 SV=1	2190	R.TQDPC#SAPQMR.M	1.17056	0.872824	1.13535	1.24597	1.13227	0.894249	0.956495	0.960601	0.944956	0.931747	1.02169	1.19066	1.01326	0.958548	0.938351
K1109_2743	sp|A2AAE1|K1109_MOUSE	Kiaa1109	Transmembrane protein KIAA1109 OS=Mus musculus OX=10090 GN=Kiaa1109 PE=1 SV=4	2743	R.SPTEPTC#R.V	0.974106	1.02731	1.31923	0.932771	1.03079	1.31543	1.08086	1.02156	1.32402	1.16581	1.00071	1.126	1.17311	1.05121	1.24492
E9Q4X2_849	tr|E9Q4X2|E9Q4X2_MOUSE	Uggt2	UDP-glucose glycoprotein glucosyltransferase 2 OS=Mus musculus OX=10090 GN=Uggt2 PE=1 SV=1	849	R.THQLFC#QDVLK.L	1.04015	0.962832	1.16613	1.32804	1.11433	1.08299	1.17068	1.11992	0.994402	0.955119	1.00149	1.24709	1.09866	1.1453	0.97476
LIMA1_561	sp|Q9ERG0|LIMA1_MOUSE	Lima1	LIM domain and actin-binding protein 1 OS=Mus musculus OX=10090 GN=Lima1 PE=1 SV=3	561	K.WPPEDDVC#K.T	0.942012	1.0656	0.974283	1.22686	0.981686	0.955427	1.01589	1.0785	0.933733	1.00103	1.0038	1.10057	0.968556	1.0472	0.967381
UBP3_385	sp|Q91W36|UBP3_MOUSE	Usp3	Ubiquitin carboxyl-terminal hydrolase 3 OS=Mus musculus OX=10090 GN=Usp3 PE=2 SV=1	385	R.SFTDLEELDETELYMC#HK.C	0.991522	1.00862	0.898188	1.08492	1.03377	1.15967	1.18253	0.94372	0.914945	1.09298	1.00007	0.991554	1.09672	1.06312	1.00396
F8VQ72_1072	tr|F8VQ72|F8VQ72_MOUSE	Map3k1	Isoform of P53349, Mitogen-activated protein kinase kinase kinase 1 OS=Mus musculus OX=10090 GN=Map3k1 PE=1 SV=1	1072	R.C#DDSFGGGGNSGNAVIPSEETVFTPVEDK.C	1.01324	0.987098	1.00017	1.63095	1.52144	0.908824	1.03569	1.12167	0.810094	0.756809	1.00017	1.31556	1.21513	1.07868	0.783451
G3X9T1_669	tr|G3X9T1|G3X9T1_MOUSE	Zfp715	Zinc finger protein 715 OS=Mus musculus OX=10090 GN=Zfp715 PE=1 SV=1	669	K.C#ETGLQEATLIPHQQLHIGEK.P	0.973194	1.02832	1.02391	1.2611	1.04499	1.00902	1.00587	1.05201	0.972503	0.883196	1.00076	1.1425	1.027	1.02894	0.92785
[truncated: 19,465 more rows]
