# Supplementary material for: A druggable redox switch on SHP1 controls macrophage inflammation
Source: bioRxiv. 2026 Feb 26:2026.02.19.706790. Preprint. [Version 3] doi: 10.64898/2026.02.19.706790 (PMC12934592; doi:10.64898/2026.02.19.706790)
Supplement: Supplement 8 [file media-8.xlsx]

## Sheet: Table S7 description
Table S7. Stoichiometric engagement score (R) of SCA9, SCA5 and SCA1-NC with iBMDM cysteine proteome
Overview:	This spreadsheet summarizes quantification of stochiometric engagement score of SHP1 labelers SCA9 and SCA5, and SHP1 non-labeler SCA1-NC with iBMDM cysteine proteome.
Tab Name	Description
Stoichiometric engagement score	TMT-based measurements of stoichiometric engagement score (R) of 50 µM SCA9, SCA5, and SCA1-NC in replicates with each cysteine quantified across iBMDM cysteine proteome using cysteine-reactive phosphate tag (CPT).
Column Name	Description
Site_concatenate	Uniprot accession protein identifier and cysteine site number.
Protein_id	Uniprot accession as protein identifier.
Gene_symbol	Official gene symbol as the protein identifier.
Protein_description	Protein description.
Site_position	Cysteine site localization on protein sequence.
Sequence	Tryptic cysteine peptide sequence. # denotes CPT-labeled cysteine.
DMSO_1 - SCA1-NC_50 µM_2	Stoichiometric engagement score (R) of each treatment with each cysteine quantified across iBMDM cysteine proteome. R presented as average signal intensity of cysteine peptide from DMSO treatment/signal intensity of cysteine peptide from SCA treatment.
DMSO_Ave - SCA1-NC_50 µM_Ave	Average stoichiometric engagement score (R) of each treatment condition with each cysteine quantified across iBMDM cysteine proteome.

## Sheet: Stoichiometric engagement score
Table S7. Stoichiometric engagement score (R) of SCA9, SCA5 and SCA1-NC with iBMDM cysteine proteome
Site_concatenate	Protein_id	Gene_symbol	Protein_description	Site_position	Sequence	DMSO_1	DMSO_2	DMSO_3	SCA9_50 µM_1	SCA9_50 µM_2	SCA9_50 µM_3	SCA5_50 µM_1	SCA5_50 µM_2	SCA5_50 µM_3	SCA1-NC_50 µM_1	SCA1-NC_50 µM_2	DMSO_Ave	SCA9_50 µM_Ave	SCA5_50 µM_Ave	SCA1-NC_50 µM_Ave
KCD20_216	sp|Q8CDD8|KCD20_MOUSE	Kctd20	BTB/POZ domain-containing protein KCTD20 OS=Mus musculus OX=10090 GN=Kctd20 PE=1 SV=1	216	R.C#QDLSALLHELSNDGAHK.Q	0.983326	0.970382	1.04985	0.947109	0.962882	1.02932	1.05788	1.12947	1.18882	0.992038	1.01422	1.00118	0.979771	1.12539	1.00313
USP9X_262	sp|P70398|USP9X_MOUSE	Usp9x	Probable ubiquitin carboxyl-terminal hydrolase FAF-X OS=Mus musculus OX=10090 GN=Usp9x PE=1 SV=2	262	K.PFGQC#YEFLTLHTVK.K	1.02626	1.21811	0.830118	0.90747	0.950605	1.21889	0.905164	1.07751	1.15042	0.941317	1.03963	1.02483	1.02565	1.04437	0.990475
CCAR2_514	sp|Q8VDP4|CCAR2_MOUSE	Ccar2	Cell cycle and apoptosis regulator protein 2 OS=Mus musculus OX=10090 GN=Ccar2 PE=1 SV=2	514	R.C#VNLSLYGIVEDR.R	1.00674	1.05604	0.943607	1.22362	1.16308	1.08721	1.07973	1.08008	1.01455	0.983735	1.09739	1.00213	1.15797	1.05812	1.04056
TRIA1_47	sp|Q9D8Z2|TRIA1_MOUSE	Triap1	TP53-regulated inhibitor of apoptosis 1 OS=Mus musculus OX=10090 GN=Triap1 PE=1 SV=1	47	R.YQQC#VQK.A	0.903472	1.09315	1.0221	0.23047	0.190265	0.233601	0.726374	0.758562	0.835746	0.901367	1.03413	1.00624	0.218112	0.773561	0.967747
RS4X_124	sp|P62702|RS4X_MOUSE	Rps4x	40S ribosomal protein S4, X isoform OS=Mus musculus OX=10090 GN=Rps4x PE=1 SV=2	124	R.ITPEEAKYKLC#K.V	1.05492	0.750193	1.39068	0.500516	0.532674	0.47795	0.752813	0.917258	0.659191	0.324958	0.492511	1.06527	0.503714	0.776421	0.408734
TNR11_623	sp|O35305|TNR11_MOUSE	Tnfrsf11a	Tumor necrosis factor receptor superfamily member 11A OS=Mus musculus OX=10090 GN=Tnfrsf11a PE=1 SV=1	623	R.PVQEQGGAQTSLHTQGSGQC#AE.-	1.03606	1.14886	0.858829	0.805988	0.705676	0.59731	0.806558	0.665693	0.90378	1.36979	1.07719	1.01458	0.702991	0.79201	1.22349
GSKIP_82	sp|Q8BGR8-2|GSKIP_MOUSE	Gskip	Isoform 2 of GSK3B-interacting protein OS=Mus musculus OX=10090 GN=Gskip	82	R.YC#LELTEAGLR.V	1.06124	0.915359	1.03601	1.03964	1.12976	1.28001	1.1491	1.10405	1.01851	1.13408	1.18719	1.0042	1.1498	1.09056	1.16064
LTBP4_1059	sp|Q8K4G1|LTBP4_MOUSE	Ltbp4	Latent-transforming growth factor beta-binding protein 4 OS=Mus musculus OX=10090 GN=Ltbp4 PE=1 SV=2	1059	R.EYGSAIC#GAQR.C	0.841803	1.36422	0.92674	0.94371	0.654208	1.06384	1.04585	0.819494	1.00833	0.840278	0.854205	1.04425	0.887252	0.957891	0.847241
A0A0R4J217_39	tr|A0A0R4J217|A0A0R4J217_MOUSE	Dhx34	Probable ATP-dependent RNA helicase DHX34 OS=Mus musculus OX=10090 GN=Dhx34 PE=1 SV=1	39	R.C#LLEDVFFR.D	0.971957	1.0736	0.961814	0.997064	0.985587	1.01172	0.976062	1.09407	0.911108	0.991496	0.909879	1.00246	0.998122	0.993748	0.950688
TRIA1_37	sp|Q9D8Z2|TRIA1_MOUSE	Triap1	TP53-regulated inhibitor of apoptosis 1 OS=Mus musculus OX=10090 GN=Triap1 PE=1 SV=1	37	K.GDGSGDPC#TDLFK.R	0.989639	0.977222	1.03496	0.239133	0.213345	0.250941	0.751717	0.733403	0.774622	0.874134	0.978458	1.00061	0.234473	0.753247	0.926296
E9Q2M4_385	tr|E9Q2M4|E9Q2M4_MOUSE	Zfp867	Zinc finger protein 867 OS=Mus musculus OX=10090 GN=Zfp867 PE=4 SV=1	385	K.AFSC#PSYIR.K	1.06503	0.979506	0.961412	0.493156	0.850399	0.77524	0.654373	0.607996	0.747765	0.76461	0.782231	1.00198	0.706265	0.670045	0.77342
TARA_372	sp|Q99KW3-2|TARA_MOUSE	Triobp	Isoform 2 of TRIO and F-actin-binding protein OS=Mus musculus OX=10090 GN=Triobp	372	R.TPC#IQWDNPR.A	0.872603	1.10751	1.05144	0.83621	0.96639	0.889966	0.812073	0.790364	0.916141	0.818552	0.767077	1.01052	0.897522	0.839526	0.792814
CMC4_28	sp|Q61908|CMC4_MOUSE	Cmc4	Cx9C motif-containing protein 4 OS=Mus musculus OX=10090 GN=Cmc4 PE=2 SV=1	28	K.C#QAVIQELR.K	0.922013	1.07922	1.0113	1.03241	0.970742	1.12293	0.967372	1.18883	0.990607	0.928156	1.14798	1.00418	1.04203	1.04894	1.03807
UTP15_85	sp|Q8C7V3|UTP15_MOUSE	Utp15	U3 small nucleolar RNA-associated protein 15 homolog OS=Mus musculus OX=10090 GN=Utp15 PE=1 SV=1	85	K.DTAYC#ATFR.Q	0.881992	0.845081	1.46438	0.782993	1.01142	0.75278	1.15795	1.151	0.736876	0.948105	0.750326	1.06382	0.849065	1.01527	0.849216
HS90B_366	sp|P11499|HS90B_MOUSE	Hsp90ab1	Heat shock protein HSP 90-beta OS=Mus musculus OX=10090 GN=Hsp90ab1 PE=1 SV=3	366	R.VFIM*DSC#DELIPEYLNFIR.G	1.10417	0.937785	0.972765	0.846471	0.910502	1.01702	1.08556	0.745125	1.11883	0.932199	1.09863	1.00491	0.924665	0.983172	1.01541
ITAV_91	sp|P43406|ITAV_MOUSE	Itgav	Integrin alpha-V OS=Mus musculus OX=10090 GN=Itgav PE=1 SV=2	91	K.C#EC#SSSR.R	0.856678	1.45103	0.87448	1.16501	0.870141	1.01741	1.1887	1.14472	1.01057	1.01544	1.1807	1.06073	1.01752	1.11466	1.09807
CE120_640	sp|Q7TSG1|CE120_MOUSE	Cep120	Centrosomal protein of 120 kDa OS=Mus musculus OX=10090 GN=Cep120 PE=1 SV=1	640	K.PSSPPPAPC#PSEIQMEPR.E	0.851456	1.2149	0.997576	0.968559	0.873578	0.994395	0.873355	0.825431	1.10066	0.990661	0.905164	1.02131	0.94551	0.93315	0.947912
FINC_142	sp|P11276|FINC_MOUSE	Fn1	Fibronectin OS=Mus musculus OX=10090 GN=Fn1 PE=1 SV=4	142	R.C#HEGGQSYK.I	1.22862	0.891892	0.939084	0.702128	0.903723	0.826614	0.813559	1.02874	0.942436	0.806415	1.1276	1.01987	0.810822	0.928245	0.967009
TAD2A_405	sp|Q8CHV6|TAD2A_MOUSE	Tada2a	Transcriptional adapter 2-alpha OS=Mus musculus OX=10090 GN=Tada2a PE=1 SV=1	405	K.SALLNEC#HK.Q	1.00474	0.994455	1.00086	1.38532	1.0481	0.931296	0.980652	0.86689	1.04318	0.921359	0.881141	1.00002	1.12157	0.963573	0.90125
STXB5_870	sp|Q8K400|STXB5_MOUSE	Stxbp5	Syntaxin-binding protein 5 OS=Mus musculus OX=10090 GN=Stxbp5 PE=1 SV=3	870	R.M*AFLDATGC#LM*SPAYEPWK.E	0.836549	1.34627	0.94178	1.10474	1.14864	0.678843	0.654096	0.894044	0.776038	0.8332	0.903356	1.04153	0.977408	0.774726	0.868278
UNC5B_338	sp|Q8K1S3|UNC5B_MOUSE	Unc5b	Netrin receptor UNC5B OS=Mus musculus OX=10090 GN=Unc5b PE=1 SV=1	338	R.DC#SGTLLDSK.N	0.978034	1.48703	0.766249	0.939562	0.935537	0.969351	1.22883	0.836251	0.785543	0.744239	1.02252	1.0771	0.94815	0.950209	0.883379
FOXJ2_490	sp|Q9ES18|FOXJ2_MOUSE	Foxj2	Forkhead box protein J2 OS=Mus musculus OX=10090 GN=Foxj2 PE=2 SV=1	490	R.ITDSC#ALTSGK.P	1.16343	0.983046	0.890292	1.31109	1.00785	0.774618	0.860254	1.30822	1.03394	0.926785	1.20073	1.01226	1.03118	1.06747	1.06376
GPKOW_137	sp|Q56A08|GPKOW_MOUSE	Gpkow	G-patch domain and KOW motifs-containing protein OS=Mus musculus OX=10090 GN=Gpkow PE=1 SV=2	137	K.GC#TPIEEGSDSEPQAETVPEEADYEAVPVEAYGLAM*LR.G	0.946052	0.993432	1.06796	0.795529	0.623069	0.79868	0.734669	0.757671	0.949765	0.874277	0.911831	1.00248	0.739093	0.814035	0.893054
NR2C1_188	sp|Q505F1|NR2C1_MOUSE	Nr2c1	Nuclear receptor subfamily 2 group C member 1 OS=Mus musculus OX=10090 GN=Nr2c1 PE=1 SV=3	188	K.SSNC#AASTEK.I	0.87934	1.09042	1.05741	0.986368	0.729827	1.03473	0.892511	0.708887	0.692413	0.818917	0.854852	1.00906	0.916975	0.764604	0.836885
LTN1_514	sp|Q6A009|LTN1_MOUSE	Ltn1	E3 ubiquitin-protein ligase listerin OS=Mus musculus OX=10090 GN=Ltn1 PE=1 SV=3	514	K.SVLC#VSSLVGVLQRPR.S	0.72277	1.11153	1.39514	1.01188	0.764178	0.657947	1.17534	1.08415	0.802492	0.934536	0.99811	1.07648	0.811334	1.02066	0.966323
STRP2_232	sp|Q8C9H6|STRP2_MOUSE	Strip2	Striatin-interacting proteins 2 OS=Mus musculus OX=10090 GN=Strip2 PE=1 SV=1	232	R.EIDPC#GWR.T	1.39877	1.08857	0.731822	0.560172	0.565375	0.544842	0.677156	0.740213	0.789012	0.532717	0.507222	1.07306	0.556796	0.735461	0.519969
SAC2_1055	sp|Q8CDA1|SAC2_MOUSE	Inpp5f	Phosphatidylinositide phosphatase SAC2 OS=Mus musculus OX=10090 GN=Inpp5f PE=1 SV=1	1055	K.TPSSGSSLLELEAGLC#VTPSSESSSSR.A	0.865985	1.12582	1.04493	1.26423	1.02874	0.941274	0.999458	0.952215	0.961152	0.998646	1.04939	1.01224	1.07808	0.970942	1.02402
RS21_17	sp|Q9CQR2|RS21_MOUSE	Rps21	40S ribosomal protein S21 OS=Mus musculus OX=10090 GN=Rps21 PE=1 SV=1	17	R.KC#SASNR.I	1.00133	1.02398	0.975854	0.728288	0.866541	0.821436	1.21179	1.32454	1.20177	0.819243	0.98949	1.00039	0.805421	1.24603	0.904366
MTUS1_120	sp|Q5HZI1|MTUS1_MOUSE	Mtus1	Microtubule-associated tumor suppressor 1 homolog OS=Mus musculus OX=10090 GN=Mtus1 PE=1 SV=2	120	K.PQDLHSNC#DSLEAIQDEK.F	0.969132	1.17215	0.896851	0.648685	0.786038	0.883924	1.09395	0.836653	1.1493	0.974677	0.847287	1.01271	0.772882	1.02663	0.910982
ZFHX2_1686	sp|Q2MHN3|ZFHX2_MOUSE	Zfhx2	Zinc finger homeobox protein 2 OS=Mus musculus OX=10090 GN=Zfhx2 PE=1 SV=1	1686	K.C#YDDQPPEEEEEAERGEEEEEVEEEEAEER.N	1.10182	1.03943	0.884682	1.47489	0.999028	1.25366	1.02289	1.13091	0.878632	1.25061	1.01682	1.00865	1.24253	1.01081	1.13371
A0A0G2JEM5_106	tr|A0A0G2JEM5|A0A0G2JEM5_MOUSE	Zfp267	Zinc finger protein 267 OS=Mus musculus OX=10090 GN=Zfp267 PE=4 SV=1	106	R.GQC#GFDALYFPGER.D	0.928637	0.914424	1.20545	0.805815	1.00307	0.850203	1.086	1.00036	1.15724	0.986507	1.17972	1.01617	0.886362	1.0812	1.08312
RL10L_80	sp|P86048|RL10L_MOUSE	Rpl10l	60S ribosomal protein L10-like OS=Mus musculus OX=10090 GN=Rpl10l PE=2 SV=1	80	K.SC#GKDGFHIR.V	0.860703	1.08973	1.08636	0.809606	0.871381	0.729318	1.09825	1.28163	0.724428	0.628205	0.700931	1.01227	0.803435	1.03477	0.664568
SEM4A_546	sp|Q62178|SEM4A_MOUSE	Sema4a	Semaphorin-4A OS=Mus musculus OX=10090 GN=Sema4a PE=1 SV=2	546	R.GNPEWVC#TR.G	1.24357	1.09828	0.777997	0.946275	0.846828	1.05924	1.05289	1.02687	1.10135	1.16988	0.911329	1.03995	0.950782	1.06037	1.0406
AKP13_417	sp|E9Q394|AKP13_MOUSE	Akap13	A-kinase anchor protein 13 OS=Mus musculus OX=10090 GN=Akap13 PE=1 SV=1	417	R.EGLPSC#GNR.N	1.10247	0.844613	1.10014	0.880361	0.788277	1.29032	0.892449	0.856672	0.845987	0.935252	1.2093	1.01574	0.98632	0.865036	1.07228
Q91Z40_406	tr|Q91Z40|Q91Z40_MOUSE	Gbp7	Gbp6 protein OS=Mus musculus OX=10090 GN=Gbp7 PE=1 SV=2	406	R.QNEAASLSHC#QAELDK.L	1.44844	0.817005	0.921133	0.805794	0.810427	1.00308	1.02497	1.36563	1.06285	0.934571	1.16378	1.06219	0.873102	1.15115	1.04917
AK1A1_260	sp|Q9JII6|AK1A1_MOUSE	Akr1a1	Aldo-keto reductase family 1 member A1 OS=Mus musculus OX=10090 GN=Akr1a1 PE=1 SV=3	260	R.KVIC#IPK.S	1.29404	0.951771	0.849938	0.54193	0.68669	0.433824	0.838003	0.630278	0.664535	0.333735	0.470705	1.03192	0.554148	0.710939	0.40222
A0A1L1SRP4_249	tr|A0A1L1SRP4|A0A1L1SRP4_MOUSE	Kif23	Kinesin-like protein (Fragment) OS=Mus musculus OX=10090 GN=Kif23 PE=1 SV=1	249	K.WNGC#STPMR.N	1.05404	1.10483	0.872485	0.935397	0.873918	0.744078	0.928862	1.20605	0.965626	0.922099	0.992659	1.01045	0.851131	1.03351	0.957379
CHSTE_341	sp|Q80V53|CHSTE_MOUSE	Chst14	Carbohydrate sulfotransferase 14 OS=Mus musculus OX=10090 GN=Chst14 PE=2 SV=2	341	R.PASPESLHYHLC#NVPR.A	0.891869	0.900437	1.30177	1.25579	0.771129	0.948482	1.08298	1.25426	1.3442	1.28075	0.921358	1.03136	0.991799	1.22715	1.10105
RHG30_642	sp|Q640N3|RHG30_MOUSE	Arhgap30	Rho GTPase-activating protein 30 OS=Mus musculus OX=10090 GN=Arhgap30 PE=1 SV=3	642	K.PINWEGVGSLEEEAAGC#GK.Q	1.06497	0.922114	1.02402	0.661469	1.048	0.708778	1.02262	0.76718	1.19863	1.08413	0.737206	1.0037	0.806083	0.996142	0.910669
NDUF8_35	sp|A2AMZ4|NDUF8_MOUSE	Ndufaf8	NADH dehydrogenase [ubiquinone] 1 alpha subcomplex assembly factor 8 OS=Mus musculus OX=10090 GN=Ndufaf8 PE=1 SV=1	35	K.C#VQASTAPGGR.L	0.99592	0.894503	1.139	0.12803	0.144517	0.152536	0.772356	0.95197	0.741013	0.70358	0.922985	1.00981	0.141694	0.82178	0.813283
CRBN_394	sp|Q8C7D2|CRBN_MOUSE	Crbn	Protein cereblon OS=Mus musculus OX=10090 GN=Crbn PE=1 SV=1	394	R.PSTVHSWFPGYAWTIAQC#K.I	1.01837	1.09306	0.906475	0.896507	0.809816	0.651775	0.657028	0.939661	0.9274	1.03898	0.786829	1.00597	0.786033	0.841363	0.912905
CE350_948	sp|E9Q309|CE350_MOUSE	Cep350	Centrosome-associated protein 350 OS=Mus musculus OX=10090 GN=Cep350 PE=1 SV=1	948	K.PGGLLAQLC#R.R	1.0939	1.10871	0.844668	0.827495	0.900475	1.02749	0.868682	0.93321	0.916125	0.848369	0.848161	1.01576	0.918488	0.906006	0.848265
DEN2B_55	sp|Q924W7|DEN2B_MOUSE	Dennd2b	DENN domain-containing protein 2B OS=Mus musculus OX=10090 GN=Dennd2b PE=1 SV=1	55	R.SPIYPLSDSETSAC#R.Y	0.960223	0.691691	1.94992	0.980504	1.05507	0.972603	1.06531	0.991783	0.876543	1.39861	1.68106	1.20061	1.00273	0.97788	1.53983
ANM1_272	sp|Q9JIF0|ANM1_MOUSE	Prmt1	Protein arginine N-methyltransferase 1 OS=Mus musculus OX=10090 GN=Prmt1 PE=1 SV=1	272	K.VEDLTFTSPFC#LQVKR.N	1.12844	1.42654	0.707801	0.650559	0.790003	0.454446	0.906343	0.899613	0.629846	0.440907	0.554063	1.08759	0.631669	0.811934	0.497485
EVI2B_381	sp|Q8VD58|EVI2B_MOUSE	Evi2b	Protein EVI2B OS=Mus musculus OX=10090 GN=Evi2b PE=1 SV=1	381	K.PTVTVVSPLPNDSINPQPSPDGLNQVC#EEQHSK.I	0.915098	1.49858	0.806501	0.753898	0.820819	1.05315	0.754503	1.1004	0.868329	0.922884	0.873709	1.07339	0.875955	0.907745	0.898297
MED13_541	sp|Q5SWW4|MED13_MOUSE	Med13	Mediator of RNA polymerase II transcription subunit 13 OS=Mus musculus OX=10090 GN=Med13 PE=1 SV=1	541	K.TPQMHGTELANSPQPPPLSPHPC#DVVDEGVTK.T	1.12106	1.06626	0.854609	0.852383	0.816235	0.805932	0.79734	0.832326	1.02936	0.988918	0.801	1.01397	0.82485	0.886343	0.894959
MYO10_1922	sp|F8VQB6|MYO10_MOUSE	Myo10	Unconventional myosin-X OS=Mus musculus OX=10090 GN=Myo10 PE=1 SV=1	1922	K.EEVC#SAR.T	1.0201	0.965745	1.01602	1.07514	1.01358	1.27718	1.02038	1.53468	1.25486	0.9379	1.32567	1.00062	1.12197	1.26997	1.13179
UBP3_362	sp|Q91W36|UBP3_MOUSE	Usp3	Ubiquitin carboxyl-terminal hydrolase 3 OS=Mus musculus OX=10090 GN=Usp3 PE=2 SV=1	362	K.NQENGPVC#SLR.D	0.827067	1.0738	1.16328	0.726858	1.03158	1.02769	0.993461	0.846353	0.863126	0.840149	0.988052	1.02138	0.928708	0.90098	0.914101
F8WI37_416	tr|F8WI37|F8WI37_MOUSE	Kmt2c	Histone-lysine N-methyltransferase 2C OS=Mus musculus OX=10090 GN=Kmt2c PE=1 SV=1	416	K.GYHTFC#LQPVMK.S	0.789534	1.04649	1.28558	0.942347	0.756474	1.01779	1.21076	1.13471	0.97792	0.954135	1.27247	1.04054	0.905537	1.1078	1.1133
NDUV1_206	sp|Q91YT0|NDUV1_MOUSE	Ndufv1	NADH dehydrogenase [ubiquinone] flavoprotein 1, mitochondrial OS=Mus musculus OX=10090 GN=Ndufv1 PE=1 SV=1	206	R.GAGAYIC#GEETALIESIEGK.Q	1.14385	0.912049	0.971512	0.986285	0.795575	0.843662	0.843017	0.924281	0.943256	0.72976	0.75889	1.00914	0.875174	0.903518	0.744325
B9EI38_511	tr|B9EI38|B9EI38_MOUSE	Reps2	RalBP1-associated Eps domain-containing protein 2 OS=Mus musculus OX=10090 GN=Reps2 PE=1 SV=1	511	R.PC#PTQSEPVSEADLHSQLNR.A	0.951801	1.29556	0.849262	0.846687	0.755702	1.2524	0.841222	0.975549	0.88222	0.758634	0.873158	1.03221	0.951597	0.899664	0.815896
I12R1_434	sp|Q60837|I12R1_MOUSE	Il12rb1	Interleukin-12 receptor subunit beta-1 OS=Mus musculus OX=10090 GN=Il12rb1 PE=1 SV=2	434	K.PTLEQEEC#YR.I	0.963622	1.244	0.863266	0.903094	0.742196	0.885377	0.797578	1.01162	0.7599	1.02697	1.1911	1.02363	0.843556	0.856367	1.10904
CHCH5_58	sp|Q9CQP3|CHCH5_MOUSE	Chchd5	Coiled-coil-helix-coiled-coil-helix domain-containing protein 5 OS=Mus musculus OX=10090 GN=Chchd5 PE=1 SV=1	58	R.QAC#AEPFEAFEK.C	0.950584	1.06192	0.993713	0.360534	0.352055	0.349678	0.882952	0.911674	0.815844	0.772509	0.961287	1.00207	0.354089	0.870156	0.866898
AMD_80	sp|P97467|AMD_MOUSE	Pam	Peptidyl-glycine alpha-amidating monooxygenase OS=Mus musculus OX=10090 GN=Pam PE=1 SV=2	80	K.ESDTYFC#MSMR.L	1.00017	1.03916	0.963521	0.894794	0.986804	1.49481	0.974776	0.789524	0.86146	0.756239	0.982762	1.00095	1.12547	0.875253	0.8695
PHLB1_669	sp|Q6PDH0|PHLB1_MOUSE	Phldb1	Pleckstrin homology-like domain family B member 1 OS=Mus musculus OX=10090 GN=Phldb1 PE=1 SV=1	669	R.C#GEESGGASQR.L	0.989865	0.92429	1.1015	0.779947	0.700957	0.849275	0.952329	0.968062	1.06031	0.769029	0.763684	1.00522	0.776726	0.993568	0.766356
DOCK6_175	sp|Q8VDR9|DOCK6_MOUSE	Dock6	Dedicator of cytokinesis protein 6 OS=Mus musculus OX=10090 GN=Dock6 PE=1 SV=4	175	R.TGPEDVDDPQHC#SGSPEDTPR.S	0.996903	1.03003	0.97461	1.37677	0.830159	0.915136	0.846278	1.09816	0.887757	1.26788	1.07779	1.00052	1.04069	0.944066	1.17284
CENPE_1952	sp|Q6RT24|CENPE_MOUSE	Cenpe	Centromere-associated protein E OS=Mus musculus OX=10090 GN=Cenpe PE=1 SV=1	1952	R.YSEM*ANDYEC#LNK.V	1.08685	0.839346	1.12548	0.777967	1.00152	0.969533	1.17232	0.916269	1.22569	1.06478	0.83126	1.01723	0.916341	1.10476	0.948021
CE295_1050	sp|Q8BQ48|CE295_MOUSE	Cep295	Centrosomal protein of 295 kDa OS=Mus musculus OX=10090 GN=Cep295 PE=1 SV=3	1050	K.ESC#SEDSEAGPVESLSSVVVQHADASR.A	0.988621	0.948619	1.07029	0.856977	1.09651	0.756272	1.09165	1.30075	0.746525	0.927181	0.772288	1.00251	0.903253	1.04631	0.849735
MEGF8_1194	sp|P60882|MEGF8_MOUSE	Megf8	Multiple epidermal growth factor-like domains protein 8 OS=Mus musculus OX=10090 GN=Megf8 PE=1 SV=2	1194	R.C#RPGSFGNATGSGGCR.P	0.882525	1.12676	1.02105	0.797872	0.766608	1.0096	0.888983	1.1728	0.902967	0.83592	1.06021	1.01011	0.858026	0.988251	0.948066
ACAD8_203	sp|Q9D7B6|ACAD8_MOUSE	Acad8	Isobutyryl-CoA dehydrogenase, mitochondrial OS=Mus musculus OX=10090 GN=Acad8 PE=1 SV=2	203	K.AFISGGGESDIYVVMC#R.T	0.899253	1.19793	0.949495	1.02105	1.18519	1.05101	0.887316	0.903303	0.973463	0.905751	1.28877	1.01556	1.08575	0.921361	1.09726
KI13A_1584	sp|Q9EQW7|KI13A_MOUSE	Kif13a	Kinesin-like protein KIF13A OS=Mus musculus OX=10090 GN=Kif13a PE=1 SV=1	1584	K.EVEC#AEPPGPSLAPDVR.R	0.988237	1.03555	0.978064	0.770441	0.834483	0.949102	1.23335	0.988237	1.05527	0.963191	1.0482	1.00062	0.851342	1.09228	1.0057
CE295_1151	sp|Q8BQ48|CE295_MOUSE	Cep295	Centrosomal protein of 295 kDa OS=Mus musculus OX=10090 GN=Cep295 PE=1 SV=3	1151	K.GLC#SQQTDALSSPSQVTDWGTSR.G	1.12762	0.934475	0.958717	0.806808	0.94216	0.89053	0.874221	1.03167	0.934475	0.893307	0.94449	1.00694	0.879832	0.946788	0.918899
TICRR_1241	sp|Q8BQ33|TICRR_MOUSE	Ticrr	Treslin OS=Mus musculus OX=10090 GN=Ticrr PE=1 SV=2	1241	R.SQC#LTPIR.Y	0.998448	0.934267	1.07748	1.05593	1.0279	1.18695	0.99759	1.10859	1.00002	0.968478	0.901049	1.0034	1.09026	1.0354	0.934764
HDAC4_743	sp|Q6NZM9|HDAC4_MOUSE	Hdac4	Histone deacetylase 4 OS=Mus musculus OX=10090 GN=Hdac4 PE=1 SV=1	743	R.LPC#GGVGVDSDTIWNEVHSSGAAR.L	0.870317	1.01488	1.1552	0.74816	0.927379	0.96681	0.913235	0.957534	1.00691	1.0306	0.930743	1.01346	0.880783	0.959227	0.980671
PAXX_82	sp|Q8K0Y7|PAXX_MOUSE	Paxx	Protein PAXX OS=Mus musculus OX=10090 GN=Paxx PE=1 SV=1	82	R.AAC#QQQAVTVSLQEDR.A	1.00957	0.95271	1.04184	1.2357	0.920431	0.839419	0.953216	1.33607	1.01014	0.856256	1.19295	1.00137	0.998517	1.09981	1.0246
CARTF_385	sp|Q8VHI4|CARTF_MOUSE	Carf	Calcium-responsive transcription factor OS=Mus musculus OX=10090 GN=Carf PE=2 SV=1	385	R.DENC#ALPSR.L	1.18165	0.963695	0.896012	0.79823	0.727082	1.00657	0.775109	1.05042	0.801437	0.774835	0.856158	1.01379	0.843962	0.875656	0.815497
MCAF1_335	sp|Q7TT18|MCAF1_MOUSE	Atf7ip	Activating transcription factor 7-interacting protein 1 OS=Mus musculus OX=10090 GN=Atf7ip PE=1 SV=1	335	R.SVC#SGLASGELTPGELSVEPATDTVKPSSSAVC#EAGPDPDK.T	0.899841	1.3153	0.886202	0.85044	0.919943	1.00026	0.889757	1.01021	0.987739	0.967796	1.0147	1.03378	0.923547	0.962569	0.991248
COA5_14	sp|Q99M07|COA5_MOUSE	Coa5	Cytochrome c oxidase assembly factor 5 OS=Mus musculus OX=10090 GN=Coa5 PE=1 SV=1	14	K.PEGGAC#AGVK.E	0.990715	1.25647	0.836997	0.885787	0.8357	1.34079	0.973726	1.04848	0.971097	0.974313	1.1502	1.02806	1.02076	0.997769	1.06226
AF1L1_369	sp|Q8BZI0|AF1L1_MOUSE	Afap1l1	Actin filament-associated protein 1-like 1 OS=Mus musculus OX=10090 GN=Afap1l1 PE=1 SV=1	369	R.EAC#EHGK.G	1.06091	1.1454	0.844341	1.2077	1.27075	1.04084	1.43826	1.24819	1.96532	1.1423	1.45312	1.01688	1.1731	1.55059	1.29771
BIR1F_1349	sp|Q9JIB6|BIR1F_MOUSE	Naip6	Baculoviral IAP repeat-containing protein 1f OS=Mus musculus OX=10090 GN=Naip6 PE=1 SV=2	1349	K.ALGHC#VSR.L	0.98252	1.14063	0.904566	0.784231	0.957228	0.874774	0.801924	1.14333	0.938276	0.984923	0.972636	1.00924	0.872078	0.961177	0.978779
MEX3C_228	sp|Q05A36|MEX3C_MOUSE	Mex3c	RNA-binding E3 ubiquitin-protein ligase MEX3C OS=Mus musculus OX=10090 GN=Mex3c PE=2 SV=2	228	K.SVNTTEC#VPVPSSEHVAEIVGR.Q	1.12886	1.01949	0.882404	0.91275	0.848851	0.928359	0.882078	0.885019	0.866401	1.13746	0.858615	1.01025	0.896653	0.877833	0.998038
NEK4_402	sp|Q9Z1J2|NEK4_MOUSE	Nek4	Serine/threonine-protein kinase Nek4 OS=Mus musculus OX=10090 GN=Nek4 PE=1 SV=1	402	R.DSANAGVVQESQPQHVDAADEVDSQC#SISQEK.E	1.12769	1.33462	0.733164	0.777628	0.698829	0.891349	0.768992	0.785747	0.71677	0.87204	0.816509	1.06516	0.789269	0.757169	0.844275
FANCM_755	sp|Q8BGE5|FANCM_MOUSE	Fancm	Fanconi anemia group M protein homolog OS=Mus musculus OX=10090 GN=Fancm PE=1 SV=3	755	R.HEEGEC#SYELK.I	1.30751	0.904942	0.884845	0.745883	0.880499	0.865621	0.976401	0.922994	0.917093	0.813114	1.08007	1.03243	0.830668	0.93883	0.946592
PLCG1_1060	sp|Q62077|PLCG1_MOUSE	Plcg1	1-phosphatidylinositol 4,5-bisphosphate phosphodiesterase gamma-1 OS=Mus musculus OX=10090 GN=Plcg1 PE=1 SV=2	1060	K.PMQMNQALFMAGGHC#GYVLQPSTMR.D	0.805419	1.22472	1.06169	0.577331	0.748969	0.464885	0.54995	0.797172	0.89934	0.678142	0.629088	1.03061	0.597062	0.748821	0.653615
DPOG1_642	sp|P54099|DPOG1_MOUSE	Polg	DNA polymerase subunit gamma-1 OS=Mus musculus OX=10090 GN=Polg PE=1 SV=3	642	K.HC#LEQGK.Q	1.05568	0.987578	0.961388	0.951391	1.20801	0.984038	0.971352	1.00593	0.979522	1.11446	1.10105	1.00155	1.04781	0.985603	1.10776
NECT4_431	sp|Q8R007|NECT4_MOUSE	Nectin4	Nectin-4 OS=Mus musculus OX=10090 GN=Nectin4 PE=2 SV=1	431	K.DNSSC#SVMSEEPEGR.S	1.07795	0.945122	0.985953	0.989362	1.02819	0.88677	0.865116	0.791826	1.01032	0.935614	0.936085	1.00301	0.968108	0.889088	0.935849
FBX40_15	sp|P62932|FBX40_MOUSE	Fbxo40	F-box only protein 40 OS=Mus musculus OX=10090 GN=Fbxo40 PE=1 SV=1	15	R.HC#EGCFNR.H	1.276	1.01839	0.810136	0.93821	0.881896	1.19066	1.19348	0.900794	0.979504	0.826958	1.16053	1.03484	1.00359	1.02459	0.993745
CSKP_146	sp|O70589|CSKP_MOUSE	Cask	Peripheral plasma membrane protein CASK OS=Mus musculus OX=10090 GN=Cask PE=1 SV=2	146	K.PHC#VLLASK.E	1.00104	1.35144	0.792965	0.814007	0.923056	0.76821	0.80857	0.813859	1.05854	0.89466	0.824649	1.04848	0.835091	0.893655	0.859654
MCM3_319	sp|P25206|MCM3_MOUSE	Mcm3	DNA replication licensing factor MCM3 OS=Mus musculus OX=10090 GN=Mcm3 PE=1 SV=2	319	K.AILC#LLLGGVER.E	1.06662	1.08201	0.878539	0.632237	0.901784	0.747963	0.765527	0.719955	0.794736	0.793474	0.652313	1.00906	0.760662	0.760073	0.722894
Q3UHC1_484	tr|Q3UHC1|Q3UHC1_MOUSE	Rapgef1	Rap guanine nucleotide exchange factor (GEF) 1 OS=Mus musculus OX=10090 GN=Rapgef1 PE=1 SV=1	484	R.SAVSQTTDSSGC#R.V	1.14526	0.916978	0.964974	0.919557	1.01954	0.848149	1.02551	0.91904	1.04943	0.983751	1.0126	1.00907	0.929083	0.997995	0.998173
BMX_235	sp|P97504|BMX_MOUSE	Bmx	Cytoplasmic tyrosine-protein kinase BMX OS=Mus musculus OX=10090 GN=Bmx PE=2 SV=1	235	K.SEEDIAC#SNQLER.N	0.982302	1.00415	1.01408	0.867807	0.911189	0.805851	0.916962	0.896581	0.908163	0.921598	1.01429	1.00018	0.861616	0.907235	0.967944
JAG2_1216	sp|Q9QYE5|JAG2_MOUSE	Jag2	Protein jagged-2 OS=Mus musculus OX=10090 GN=Jag2 PE=2 SV=2	1216	K.DPSC#SLGR.P	1.23571	0.817336	1.03385	0.807936	1.43221	1.10023	0.986657	1.02033	0.92556	0.681047	0.74378	1.02896	1.11346	0.977517	0.712413
LIN9_413	sp|Q8C735|LIN9_MOUSE	Lin9	Protein lin-9 homolog OS=Mus musculus OX=10090 GN=Lin9 PE=1 SV=2	413	K.VQQYC#YELAPDQGLQPADQPTDMR.R	0.961399	1.00237	1.03927	0.998114	1.14649	0.653395	1.00954	1.17709	0.978733	1.05245	0.825824	1.00101	0.932668	1.05512	0.939136
CEP78_114	sp|Q6IRU7|CEP78_MOUSE	Cep78	Centrosomal protein of 78 kDa OS=Mus musculus OX=10090 GN=Cep78 PE=2 SV=1	114	K.DISFQLC#K.A	1.17878	0.974286	0.888673	0.837612	0.921542	1.11138	0.943431	0.934106	1.05047	0.935381	1.16773	1.01391	0.956845	0.976001	1.05156
RN135_222	sp|Q9CWS1|RN135_MOUSE	Rnf135	E3 ubiquitin-protein ligase RNF135 OS=Mus musculus OX=10090 GN=Rnf135 PE=2 SV=1	222	R.VQEMTSSLC#LLPDQR.R	0.912929	1.26624	0.896954	0.94471	1.07956	1.10897	0.748918	1.00948	1.24349	1.14664	0.979476	1.02537	1.04442	1.00063	1.06306
MTMR3_1091	sp|Q8K296|MTMR3_MOUSE	Mtmr3	Myotubularin-related protein 3 OS=Mus musculus OX=10090 GN=Mtmr3 PE=1 SV=2	1091	R.C#STEIFSEASWEQVDK.Q	0.760388	1.33759	1.06693	0.823945	0.924139	0.80398	0.84756	1.27253	1.08914	0.799256	0.953282	1.05497	0.850688	1.06974	0.876269
TBL3_129	sp|Q8C4J7|TBL3_MOUSE	Tbl3	Transducin beta-like protein 3 OS=Mus musculus OX=10090 GN=Tbl3 PE=2 SV=1	129	K.AIHTAPVASM*AFDATSTLLATGGC#DGAVR.V	0.948428	1.0529	1.00415	0.925621	0.875367	1.09527	1.02168	0.921429	1.06737	1.10262	1.18422	1.00183	0.965421	1.00349	1.14342
ZGRF1_1190	sp|Q0VGT4|ZGRF1_MOUSE	Zgrf1	Protein ZGRF1 OS=Mus musculus OX=10090 GN=Zgrf1 PE=1 SV=2	1190	K.VPVYEEC#QLLLR.R	1.24744	1.07742	0.787267	0.622107	0.833911	0.976094	0.839492	1.0029	0.956358	0.898018	0.954145	1.03738	0.810704	0.932916	0.926082
ICE1_1077	sp|E9Q286|ICE1_MOUSE	Ice1	Little elongation complex subunit 1 OS=Mus musculus OX=10090 GN=Ice1 PE=1 SV=1	1077	R.ERGEEDTEVEDEAVSC#SEGEHEAEAVMGR.R	0.963768	1.3174	0.831024	0.784359	0.921941	0.638889	0.891317	0.771306	1.11683	0.69984	0.794752	1.0374	0.78173	0.926485	0.747296
F8VPJ6_175	tr|F8VPJ6|F8VPJ6_MOUSE	Rfx7	Regulatory factor X, 7 OS=Mus musculus OX=10090 GN=Rfx7 PE=1 SV=1	175	K.YC#YSGIR.R	1.03127	0.96852	1.00219	1.08229	1.03239	0.999793	0.964515	1.07076	1.10252	1.02525	1.00357	1.00066	1.03816	1.04593	1.01441
FXL14_382	sp|Q8BID8|FXL14_MOUSE	Fbxl14	F-box/LRR-repeat protein 14 OS=Mus musculus OX=10090 GN=Fbxl14 PE=2 SV=1	382	R.ITQLPC#LK.V	0.982654	1.06484	0.958549	1.03646	1.05523	1.21687	1.0702	1.22015	1.02193	0.952473	1.16197	1.00202	1.10285	1.10409	1.05722
ATRX_2387	sp|Q61687|ATRX_MOUSE	Atrx	Transcriptional regulator ATRX OS=Mus musculus OX=10090 GN=Atrx PE=1 SV=3	2387	K.QQMLINC#VQR.I	1.02595	0.987666	0.987359	0.982776	1.2813	1.23018	1.13481	1.06803	0.994158	1.2933	1.03329	1.00032	1.16475	1.06567	1.16329
PHOP1_168	sp|Q8R2H9|PHOP1_MOUSE	Phospho1	Phosphoethanolamine/phosphocholine phosphatase OS=Mus musculus OX=10090 GN=Phospho1 PE=1 SV=1	168	R.PFHTHSC#SR.C	1.02753	1.02641	0.950107	1.02306	0.806356	0.687434	0.691642	0.75708	0.946921	0.990069	0.674467	1.00135	0.83895	0.798548	0.832268
ERCC1_238	sp|P07903|ERCC1_MOUSE	Ercc1	DNA excision repair protein ERCC-1 OS=Mus musculus OX=10090 GN=Ercc1 PE=2 SV=2	238	R.ATEC#LTTVK.S	1.26709	0.838755	0.981788	0.829371	0.782838	0.611025	0.687536	0.752061	1.01108	0.610082	0.698058	1.02921	0.741078	0.816893	0.65407
AL3B1_162	sp|Q80VQ0|AL3B1_MOUSE	Aldh3b1	Aldehyde dehydrogenase family 3 member B1 OS=Mus musculus OX=10090 GN=Aldh3b1 PE=1 SV=1	162	R.YLDQSC#FTVVLGGR.Q	1.33698	0.817708	0.971706	0.863121	0.917144	1.02573	0.911277	1.15928	0.990855	1.14326	1.10341	1.04213	0.935333	1.02047	1.12334
SODC_147	sp|P08228|SODC_MOUSE	Sod1	Superoxide dismutase [Cu-Zn] OS=Mus musculus OX=10090 GN=Sod1 PE=1 SV=2	147	R.LAC#GVIGIAQ.-	0.980728	1.0195	1.00052	0.536216	0.553206	0.583355	0.857226	0.935368	0.880716	0.916737	1.00915	1.00025	0.557592	0.891103	0.962943
TET2_621	sp|Q4JK59|TET2_MOUSE	Tet2	Methylcytosine dioxygenase TET2 OS=Mus musculus OX=10090 GN=Tet2 PE=1 SV=3	621	K.ALYQEC#IPR.T	0.825336	1.12764	1.10918	1.05724	0.895592	0.934195	1.24703	1.12764	1.00247	0.928592	1.0772	1.02072	0.962341	1.12571	1.0029
3HAO_23	sp|Q78JT3|3HAO_MOUSE	Haao	3-hydroxyanthranilate 3,4-dioxygenase OS=Mus musculus OX=10090 GN=Haao PE=1 SV=1	23	R.ASFQPPVC#NK.L	0.932142	0.977055	1.10654	0.881947	1.01793	0.792494	0.715486	0.867572	1.00789	0.848837	1.14574	1.00525	0.897456	0.863649	0.997289
AL7A1_478	sp|Q9DBF1|AL7A1_MOUSE	Aldh7a1	Alpha-aminoadipic semialdehyde dehydrogenase OS=Mus musculus OX=10090 GN=Aldh7a1 PE=1 SV=4	478	K.GSDC#GIVNVNIPTSGAEIGGAFGGEK.H	1.03947	0.928982	1.04001	0.88563	0.8355	0.99187	0.939273	0.902067	1.02609	1.05937	0.967314	1.00282	0.904333	0.95581	1.01334
COXM1_31	sp|Q9CPZ8|COXM1_MOUSE	Cmc1	COX assembly mitochondrial protein homolog OS=Mus musculus OX=10090 GN=Cmc1 PE=1 SV=1	31	R.C#SEQVEDFTR.C	0.989892	0.943956	1.07479	0.241954	0.332786	0.27837	0.844366	0.822447	0.917193	0.767276	0.876118	1.00288	0.28437	0.861335	0.821697
ATX1L_32	sp|P0C7T6|ATX1L_MOUSE	Atxn1l	Ataxin-1-like OS=Mus musculus OX=10090 GN=Atxn1l PE=1 SV=1	32	R.TTSC#STNHTPSSDASEWSR.G	1.56157	0.800833	0.900156	0.996546	1.18238	0.766777	0.993971	0.90652	1.01853	1.24086	0.845421	1.08752	0.9819	0.973009	1.04314
E9PUT0_193	tr|E9PUT0|E9PUT0_MOUSE	Zfp983	Zinc finger protein 983 OS=Mus musculus OX=10090 GN=Zfp983 PE=1 SV=1	193	K.C#FSTSSR.L	1.24182	0.892714	0.930622	1.177	0.826341	0.996797	0.810839	1.21373	0.824153	1.00908	1.14834	1.02172	1.00005	0.949573	1.07871
PB1_450	sp|Q8BSQ9|PB1_MOUSE	Pbrm1	Protein polybromo-1 OS=Mus musculus OX=10090 GN=Pbrm1 PE=1 SV=4	450	K.NQEYETLDHLEC#DLNLM*FENAK.R	0.846919	1.07478	1.12507	0.683821	0.755888	0.776343	0.86402	0.906523	1.03006	0.83876	0.781873	1.01559	0.738684	0.933533	0.810316
TMM94_381	sp|Q7TSH8|TMM94_MOUSE	Tmem94	Transmembrane protein 94 OS=Mus musculus OX=10090 GN=Tmem94 PE=1 SV=1	381	R.C#IWGHFLR.V	1.12759	0.812247	1.13379	0.880537	0.80041	0.934821	0.991045	1.04378	0.959871	1.02815	0.830812	1.02454	0.871923	0.998231	0.92948
S4R2K0_21	tr|S4R2K0|S4R2K0_MOUSE	Pdf	Peptide deformylase OS=Mus musculus OX=10090 GN=Pdf PE=1 SV=1	21	R.C#SSLAALEGPAR.T	0.994388	0.888221	1.1514	0.973092	0.886222	0.83842	0.967513	1.25808	1.23056	0.929452	1.31845	1.01134	0.899244	1.15205	1.12395
CSPG4_619	sp|Q8VHY0|CSPG4_MOUSE	Cspg4	Chondroitin sulfate proteoglycan 4 OS=Mus musculus OX=10090 GN=Cspg4 PE=1 SV=3	619	R.DQPGEPATEFSC#R.E	1.14754	1.0736	0.835339	1.06809	1.16032	1.11378	1.25343	1.12583	0.808323	0.80937	1.01516	1.01882	1.11407	1.06253	0.912267
CNTRL_1538	sp|A2AL36|CNTRL_MOUSE	Cntrl	Centriolin OS=Mus musculus OX=10090 GN=Cntrl PE=1 SV=2	1538	K.DADFQC#LNEK.K	0.835917	1.19226	1.03631	0.893646	0.940863	1.09352	0.901952	0.961843	1.05489	0.848339	0.833763	1.02149	0.97601	0.972895	0.841051
ZSWM8_181	sp|Q3UHH1|ZSWM8_MOUSE	Zswim8	Zinc finger SWIM domain-containing protein 8 OS=Mus musculus OX=10090 GN=Zswim8 PE=1 SV=1	181	R.C#RVTSCSCTCGAGAK.W	0.934255	1.0244	1.04883	1.01061	1.10595	0.944346	1.00216	1.15189	1.00677	0.858992	0.940283	1.00249	1.0203	1.05361	0.899638
PFKAL_653	sp|P12382|PFKAL_MOUSE	Pfkl	ATP-dependent 6-phosphofructokinase, liver type OS=Mus musculus OX=10090 GN=Pfkl PE=1 SV=4	653	R.GVFDC#RTNVLGHLQQGGAPTPFDR.N	1.24355	0.913047	0.90858	0.542465	0.86129	0.527567	0.885709	0.78577	0.812115	0.447419	0.576819	1.02173	0.643774	0.827865	0.512119
NBEL2_1649	sp|Q6ZQA0-2|NBEL2_MOUSE	Nbeal2	Isoform 2 of Neurobeachin-like protein 2 OS=Mus musculus OX=10090 GN=Nbeal2	1649	R.C#SWLVPLVR.T	0.953664	0.982423	1.07121	0.913754	0.977742	1.28011	1.02349	0.998028	1.01289	1.00103	1.07317	1.00243	1.0572	1.01147	1.0371
FUT11_281	sp|Q8BHC9|FUT11_MOUSE	Fut11	Alpha-(1,3)-fucosyltransferase 11 OS=Mus musculus OX=10090 GN=Fut11 PE=1 SV=1	281	K.FHLALENAIC#NDYMTEK.L	1.07528	1.12291	0.847841	0.857398	0.9854	1.06206	0.859706	0.954487	0.971319	0.98026	0.978458	1.01534	0.968285	0.928504	0.979359
TB182_717	sp|P58871|TB182_MOUSE	Tnks1bp1	182 kDa tankyrase-1-binding protein OS=Mus musculus OX=10090 GN=Tnks1bp1 PE=1 SV=2	717	K.DRQSPSTC#SEGLLGWAQK.D	0.9054	0.972708	1.15279	0.840786	1.30966	1.28651	0.975046	1.19904	0.946129	1.54648	1.21964	1.0103	1.14565	1.04007	1.38306
PIAS1_49	sp|O88907|PIAS1_MOUSE	Pias1	E3 SUMO-protein ligase PIAS1 OS=Mus musculus OX=10090 GN=Pias1 PE=1 SV=2	49	K.AGC#SPAVQMK.I	1.18655	0.872404	0.989159	0.971009	1.08889	0.906475	0.931034	1.09656	0.997361	1.0678	1.10897	1.01604	0.988791	1.00832	1.08838
PK3CD_147	sp|O35904|PK3CD_MOUSE	Pik3cd	Phosphatidylinositol 4,5-bisphosphate 3-kinase catalytic subunit delta isoform OS=Mus musculus OX=10090 GN=Pik3cd PE=1 SV=2	147	R.QFC#EEAAAHR.Q	0.900426	1.02895	1.08986	1.15844	1.37865	0.909321	0.808559	0.840356	0.935627	0.951245	1.28398	1.00641	1.1488	0.861514	1.11761
COMD1_159	sp|Q8K4M5|COMD1_MOUSE	Commd1	COMM domain-containing protein 1 OS=Mus musculus OX=10090 GN=Commd1 PE=1 SV=2	159	K.NGQESEFLC#LEFDEVK.V	0.908242	0.922087	1.22779	0.776383	0.975278	0.887512	0.861938	0.955758	1.03184	0.966619	0.935074	1.01937	0.879724	0.949846	0.950847
CDCA5_105	sp|Q9CPY3|CDCA5_MOUSE	Cdca5	Sororin OS=Mus musculus OX=10090 GN=Cdca5 PE=1 SV=1	105	K.TC#SVPGTPSSTPVLYTQNVEPDSGEAELDSR.D	0.981432	1.07753	0.949637	1.08565	0.910232	0.951546	0.753317	0.957599	0.817255	1.10855	0.910232	1.00287	0.982478	0.842723	1.00939
Q3UH45_389	tr|Q3UH45|Q3UH45_MOUSE	Tecpr2	Tectonin beta-propeller repeat-containing 2 OS=Mus musculus OX=10090 GN=Tecpr2 PE=1 SV=1	389	K.SLGATVC#ETR.L	1.02172	0.961351	1.01931	1.01979	1.02317	1.00255	0.80641	1.00208	0.88471	0.942919	0.868727	1.00079	1.01517	0.897734	0.905823
ODP2_163	sp|Q8BMF4|ODP2_MOUSE	Dlat	Dihydrolipoyllysine-residue acetyltransferase component of pyruvate dehydrogenase complex, mitochondrial OS=Mus musculus OX=10090 GN=Dlat PE=1 SV=2	163	R.DVPVGSIIC#ITVEK.P	1.16079	0.768691	1.19388	0.790076	1.00297	0.815562	1.17248	0.813183	1.12372	1.0939	0.766522	1.04112	0.869535	1.03646	0.930211
THAS_317	sp|P36423|THAS_MOUSE	Tbxas1	Thromboxane-A synthase OS=Mus musculus OX=10090 GN=Tbxas1 PE=1 SV=2	317	R.C#HPTSTSK.P	1.06841	1.06133	0.89141	1.27751	1.09596	0.985953	0.96628	1.34954	0.99348	1.4737	1.18314	1.00705	1.11981	1.1031	1.32842
ACTG_285	sp|P63260|ACTG_MOUSE	Actg1	Actin, cytoplasmic 2 OS=Mus musculus OX=10090 GN=Actg1 PE=1 SV=1	285	K.C#DVDIRK.D	1.09819	0.762959	1.28415	0.96692	1.04323	0.571869	0.991114	0.988273	1.00215	0.886753	0.914276	1.04843	0.860674	0.993844	0.900515
TT39C_94	sp|Q8VE09|TT39C_MOUSE	Ttc39c	Tetratricopeptide repeat protein 39C OS=Mus musculus OX=10090 GN=Ttc39c PE=1 SV=2	94	K.LC#ESEEAGVIETIK.N	1.01713	1.01713	0.967416	0.89725	1.16431	0.958979	1.29707	1.26718	0.752026	1.06645	0.99464	1.00056	1.00685	1.10543	1.03055
DPOE1_663	sp|Q9WVF7|DPOE1_MOUSE	Pole	DNA polymerase epsilon catalytic subunit A OS=Mus musculus OX=10090 GN=Pole PE=1 SV=3	663	R.LQPSAIVDEATC#AAC#DFNKPGASC#QR.K	0.852295	1.44734	0.880457	0.878333	0.940459	0.929392	0.871212	1.02953	1.08044	1.15977	1.16928	1.06003	0.916061	0.993725	1.16452
LRP12_426	sp|Q8BUJ9|LRP12_MOUSE	Lrp12	Low-density lipoprotein receptor-related protein 12 OS=Mus musculus OX=10090 GN=Lrp12 PE=2 SV=2	426	R.NGVC#YPR.S	0.954172	1.02809	1.02114	0.903866	1.00306	0.824452	0.85605	1.01266	0.917993	0.859065	0.882244	1.00114	0.910458	0.928903	0.870654
SAFB2_219	sp|Q80YR5|SAFB2_MOUSE	Safb2	Scaffold attachment factor B2 OS=Mus musculus OX=10090 GN=Safb2 PE=1 SV=2	219	K.ILDILGETC#K.S	1.04037	0.968488	0.993771	0.872878	0.802381	1.139	0.786501	0.777038	1.0233	0.814489	1.1022	1.00088	0.938087	0.862279	0.958347
PKD1_2174	sp|O08852|PKD1_MOUSE	Pkd1	Polycystin-1 OS=Mus musculus OX=10090 GN=Pkd1 PE=1 SV=2	2174	R.NC#VSYQTEYR.W	1.03555	1.04993	0.924309	1.14911	0.829415	0.937408	0.789801	0.729885	0.855565	1.05307	0.853495	1.00326	0.971979	0.79175	0.953281
SORL_1586	sp|O88307|SORL_MOUSE	Sorl1	Sortilin-related receptor OS=Mus musculus OX=10090 GN=Sorl1 PE=1 SV=3	1586	K.MPSASC#VYNVYYR.V	0.988881	0.896533	1.14502	0.870777	0.922595	0.909224	0.951558	0.980613	0.83545	0.878147	1.09974	1.01014	0.900865	0.92254	0.988944
A6H6S0_249	tr|A6H6S0|A6H6S0_MOUSE	Herc3	Hect domain and RLD 3 OS=Mus musculus OX=10090 GN=Herc3 PE=1 SV=1	249	K.VVYISC#GEEHTAVLTK.S	1.00297	1.19312	0.858498	0.873352	0.860889	0.902347	0.948001	0.951648	0.92392	0.958656	0.989333	1.0182	0.878863	0.941189	0.973995
MEGF8_2184	sp|P60882|MEGF8_MOUSE	Megf8	Multiple epidermal growth factor-like domains protein 8 OS=Mus musculus OX=10090 GN=Megf8 PE=1 SV=2	2184	R.C#HFGFVGR.N	0.951189	1.02672	1.02594	0.974202	0.913197	1.32314	1.14301	1.22169	0.943758	1.04085	1.15229	1.00129	1.07018	1.10282	1.09657
SPRE2_172	sp|Q924S7|SPRE2_MOUSE	Spred2	Sprouty-related, EVH1 domain-containing protein 2 OS=Mus musculus OX=10090 GN=Spred2 PE=1 SV=1	172	R.TISSPTSC#EHR.K	0.974998	0.972773	1.05667	0.791936	0.870134	0.853175	1.00016	0.849505	1.0242	0.972539	0.877868	1.00148	0.838415	0.957956	0.925204
AR6P1_109	sp|Q9JKW0|AR6P1_MOUSE	Arl6ip1	ADP-ribosylation factor-like protein 6-interacting protein 1 OS=Mus musculus OX=10090 GN=Arl6ip1 PE=1 SV=1	109	R.FHEIC#SNLVK.T	0.957298	0.961336	1.09269	0.833587	0.851494	0.826784	1.07129	1.03677	1.1938	1.21179	0.99274	1.00377	0.837288	1.10062	1.10226
CNTRL_321	sp|A2AL36|CNTRL_MOUSE	Cntrl	Centriolin OS=Mus musculus OX=10090 GN=Cntrl PE=1 SV=2	321	K.QSC#EELESDLSTK.K	1.33262	0.922734	0.857735	0.767614	0.735346	1.05973	1.18511	1.47506	0.933835	1.08377	0.749547	1.0377	0.854229	1.198	0.916659
E0CZ26_336	tr|E0CZ26|E0CZ26_MOUSE	Kctd18	Potassium channel tetramerisation domain-containing 18 OS=Mus musculus OX=10090 GN=Kctd18 PE=1 SV=1	336	K.AAQC#SVATGASGHAPASPDAQSSENQATHPPPAK.V	1.05719	1.00303	0.945963	1.04494	0.758603	0.856896	0.996651	1.1167	0.978304	1.25676	1.08455	1.00206	0.886814	1.03055	1.17065
DLDH_85	sp|O08749|DLDH_MOUSE	Dld	Dihydrolipoyl dehydrogenase, mitochondrial OS=Mus musculus OX=10090 GN=Dld PE=1 SV=2	85	K.NETLGGTC#LNVGC#IPSK.A	0.990078	0.846983	1.23561	0.842634	1.21909	0.957345	0.932677	1.19773	0.849615	1.1193	0.954005	1.02422	1.00635	0.99334	1.03665
PLCB2_216	sp|A3KGF7|PLCB2_MOUSE	Plcb2	1-phosphatidylinositol 4,5-bisphosphate phosphodiesterase beta-2 OS=Mus musculus OX=10090 GN=Plcb2 PE=1 SV=1	216	K.SFLMSLC#PR.P	0.927549	1.10099	0.986563	0.755143	1.09565	0.686725	0.806085	1.32507	1.22149	1.0652	0.952783	1.00504	0.845839	1.11755	1.00899
DIP2B_731	sp|Q3UH60|DIP2B_MOUSE	Dip2b	Disco-interacting protein 2 homolog B OS=Mus musculus OX=10090 GN=Dip2b PE=1 SV=1	731	K.NSALTVQDVGHVMPGGMMC#IVK.P	1.2696	0.859058	0.95394	1.42872	0.951179	1.1295	1.25639	1.566	1.47392	1.30863	1.70647	1.02753	1.1698	1.4321	1.50755
PRUN2_355	sp|Q52KR3|PRUN2_MOUSE	Prune2	Protein prune homolog 2 OS=Mus musculus OX=10090 GN=Prune2 PE=1 SV=2	355	R.C#AEMVSNSR.T	1.1507	1.12312	0.806071	1.19143	0.843927	1.07852	0.786443	1.10853	0.841846	0.947661	0.853571	1.02663	1.03796	0.912274	0.900616
VINC_313	sp|Q64727|VINC_MOUSE	Vcl	Vinculin OS=Mus musculus OX=10090 GN=Vcl PE=1 SV=4	313	K.VGELC#AGK.E	0.955373	1.00335	1.04534	1.07424	0.776175	0.988457	1.06687	1.02768	0.817934	1.15306	1.18934	1.00135	0.946292	0.970827	1.1712
PSRC1_229	sp|Q9D0P7|PSRC1_MOUSE	Psrc1	Proline/serine-rich coiled-coil protein 1 OS=Mus musculus OX=10090 GN=Psrc1 PE=1 SV=2	229	R.TTASPPIPVRPVPQSSASNSQC#SSR.L	1.08564	1.13892	0.832735	1.21495	1.09032	1.18952	1.07724	0.942039	1.14501	1.24149	1.10415	1.0191	1.16493	1.05476	1.17282
CPLN1_862	sp|Q8CE72|CPLN1_MOUSE	Cplane1	Ciliogenesis and planar polarity effector 1 OS=Mus musculus OX=10090 GN=Cplane1 PE=1 SV=4	862	R.TC#FLQLR.Y	0.923779	0.905492	1.22984	0.83955	1.04572	1.18661	1.08993	0.875849	0.972565	0.817291	0.979959	1.0197	1.02396	0.979448	0.898625
PECR_79	sp|Q99MZ7|PECR_MOUSE	Pecr	Peroxisomal trans-2-enoyl-CoA reductase OS=Mus musculus OX=10090 GN=Pecr PE=1 SV=1	79	R.ASLPPSSSAEVSAIQC#NIR.K	1.10413	0.992059	0.920551	0.911571	1.10033	0.966776	0.897268	1.23154	1.10828	1.06337	1.17634	1.00558	0.992891	1.07903	1.11986
ST7_133	sp|Q99M96|ST7_MOUSE	St7	Suppressor of tumorigenicity 7 protein OS=Mus musculus OX=10090 GN=St7 PE=2 SV=1	133	R.QSVSEC#K.V	1.18572	0.989198	0.872821	1.39651	0.991953	1.51537	0.999376	0.942093	0.829451	0.856723	1.06091	1.01591	1.30128	0.92364	0.958815
LRRK2_273	sp|Q5S006|LRRK2_MOUSE	Lrrk2	Leucine-rich repeat serine/threonine-protein kinase 2 OS=Mus musculus OX=10090 GN=Lrrk2 PE=1 SV=2	273	K.AFPTNENIQEVSC#SLFQK.L	0.906043	1.2161	0.931101	0.84584	0.951885	1.06169	1.01615	0.975845	1.22249	0.90221	0.993271	1.01775	0.953138	1.07149	0.94774
CTIP_553	sp|Q80YR6|CTIP_MOUSE	Rbbp8	DNA endonuclease RBBP8 OS=Mus musculus OX=10090 GN=Rbbp8 PE=1 SV=1	553	K.DSWETYC#LQPR.S	0.830515	1.09327	1.13476	0.933695	1.08465	0.998065	0.907811	0.938794	0.997341	0.768772	0.928025	1.01952	1.00547	0.947982	0.848399
COA6_22	sp|Q8BGD8|COA6_MOUSE	Coa6	Cytochrome c oxidase assembly factor 6 homolog OS=Mus musculus OX=10090 GN=Coa6 PE=1 SV=1	22	R.C#LDDNAEDAAR.C	1.02765	0.883344	1.11751	0.105643	0.125374	0.126879	0.979179	0.867241	0.895468	0.99237	0.959027	1.0095	0.119299	0.913963	0.975699
SIK3_1262	sp|Q6P4S6|SIK3_MOUSE	Sik3	Serine/threonine-protein kinase SIK3 OS=Mus musculus OX=10090 GN=Sik3 PE=1 SV=3	1262	R.MSDAVLSQSSLMGSQQFQDEEDEEC#GVSLGHEHPGLGDGSQHLNSSR.Y	1.12987	1.26545	0.754881	1.00772	0.895369	0.907826	0.758721	0.738331	0.801228	1.01458	0.822047	1.05007	0.936972	0.766093	0.918312
F6W687_20	tr|F6W687|F6W687_MOUSE	Hmgn2	Non-histone chromosomal protein HMG-17 (Fragment) OS=Mus musculus OX=10090 GN=Hmgn2 PE=1 SV=1	20	R.LWGQAPASPALC#GQPAR.S	1.12476	1.0784	0.844866	0.724373	0.771991	0.746525	0.753982	0.766535	0.792012	0.763868	0.751668	1.01601	0.74763	0.770843	0.757768
CE350_2599	sp|E9Q309|CE350_MOUSE	Cep350	Centrosome-associated protein 350 OS=Mus musculus OX=10090 GN=Cep350 PE=1 SV=1	2599	R.ENNIAEYFC#EK.S	0.897888	1.52305	0.813207	1.14042	0.888102	1.09668	0.828925	1.04199	0.883767	0.792639	1.07144	1.07805	1.04174	0.918226	0.932042
INGR1_243	sp|P15261|INGR1_MOUSE	Ifngr1	Interferon gamma receptor 1 OS=Mus musculus OX=10090 GN=Ifngr1 PE=1 SV=3	243	K.DVC#IPPFHDDR.K	1.32957	0.878275	0.901484	0.758977	0.972493	0.884869	0.885474	0.794809	0.922001	1.37908	1.01993	1.03644	0.872113	0.867428	1.1995
TNC18_655	sp|Q80WC3|TNC18_MOUSE	Tnrc18	Trinucleotide repeat-containing gene 18 protein OS=Mus musculus OX=10090 GN=Tnrc18 PE=1 SV=2	655	R.TDDEC#DR.A	1.26313	1.11685	0.761651	0.974289	0.925638	1.09626	0.835675	0.825525	0.92384	0.685888	1.00023	1.04721	0.99873	0.86168	0.843061
SMBT1_508	sp|Q9JMD1|SMBT1_MOUSE	Sfmbt1	Scm-like with four MBT domains protein 1 OS=Mus musculus OX=10090 GN=Sfmbt1 PE=1 SV=1	508	R.C#FSGPYLNK.G	1.16962	1.03739	0.84669	1.03982	0.97919	1.21762	1.27702	0.893658	1.06821	1.00066	1.08053	1.0179	1.07888	1.07963	1.04059
GA2L1_558	sp|Q8JZP9|GA2L1_MOUSE	Gas2l1	GAS2-like protein 1 OS=Mus musculus OX=10090 GN=Gas2l1 PE=1 SV=1	558	R.ALEAAASHTPMGSAPDPPAPDSAYC#SSSSSSSSLSVLGGK.C	1.06224	0.877424	1.08827	0.916667	0.731321	1.01181	0.834813	0.875023	0.904735	1.00799	1.05802	1.00931	0.886601	0.871524	1.033
ATG10_103	sp|Q8R1P4|ATG10_MOUSE	Atg10	Ubiquitin-like-conjugating enzyme ATG10 OS=Mus musculus OX=10090 GN=Atg10 PE=1 SV=1	103	K.HEYHVLYSC#SYQVPVLYFR.A	0.973197	0.922421	1.12568	0.735454	0.898522	0.710253	0.766072	0.797935	0.78134	0.768357	0.753902	1.0071	0.78141	0.781782	0.761129
PCCA_684	sp|Q91ZA3|PCCA_MOUSE	Pcca	Propionyl-CoA carboxylase alpha chain, mitochondrial OS=Mus musculus OX=10090 GN=Pcca PE=1 SV=2	684	K.PGDMVAEGQEIC#VIEAMK.M	0.899887	1.29299	0.896583	0.868027	0.922598	0.93654	0.971102	1.05666	0.958899	0.983778	0.913487	1.02982	0.909055	0.995553	0.948632
UBP12_309	sp|Q9D9M2|UBP12_MOUSE	Usp12	Ubiquitin carboxyl-terminal hydrolase 12 OS=Mus musculus OX=10090 GN=Usp12 PE=2 SV=2	309	R.M*YDLVAVVVHC#GSGPNR.G	1.11011	0.999529	0.910153	0.930505	1.16208	0.939153	0.94828	1.14053	1.02561	1.10061	0.928368	1.0066	1.01058	1.03814	1.01449
COIL_106	sp|Q5SU73|COIL_MOUSE	Coil	Coilin OS=Mus musculus OX=10090 GN=Coil PE=1 SV=1	106	K.LEDQGLPENLIVSNGGDSSFPC#R.K	0.902765	1.01412	1.10349	0.875133	1.09155	1.11118	1.20255	0.816915	0.947881	0.726732	0.848767	1.00679	1.02595	0.989116	0.78775
A0A1B0GT64_37	tr|A0A1B0GT64|A0A1B0GT64_MOUSE	Zfp873	Zinc finger protein 873 OS=Mus musculus OX=10090 GN=Zfp873 PE=4 SV=1	37	R.DVMLETC#R.N	0.970671	1.2822	0.840423	0.938805	1.1647	1.15235	1.17605	1.04638	1.01368	0.859025	1.26504	1.0311	1.08529	1.0787	1.06203
E9PWL0_157	tr|E9PWL0|E9PWL0_MOUSE	Trim30d	Tripartite motif-containing 30D OS=Mus musculus OX=10090 GN=Trim30d PE=1 SV=1	157	R.C#DEWQDDLQQQR.A	1.04202	0.939303	1.02489	1.00785	1.21628	0.825577	0.862792	0.910305	0.990917	0.817535	0.875602	1.00207	1.01657	0.921338	0.846568
THA_10	sp|P63058|THA_MOUSE	Thra	Thyroid hormone receptor alpha OS=Mus musculus OX=10090 GN=Thra PE=1 SV=2	10	K.VEC#GSDPEENSAR.S	0.839738	1.10481	1.10617	0.899598	0.891542	0.657856	1.02166	0.761257	0.766467	0.723164	0.884501	1.01691	0.816332	0.849796	0.803833
RBM48_229	sp|Q8K2X2|RBM48_MOUSE	Rbm48	RNA-binding protein 48 OS=Mus musculus OX=10090 GN=Rbm48 PE=2 SV=2	229	R.VSDSC#NSAR.N	1.37744	1.66706	0.597315	0.490518	0.540409	0.486106	0.715547	0.853657	0.745931	0.480908	0.524134	1.21394	0.505678	0.771711	0.502521
NSMA_221	sp|O70572|NSMA_MOUSE	Smpd2	Sphingomyelin phosphodiesterase 2 OS=Mus musculus OX=10090 GN=Smpd2 PE=1 SV=1	221	K.NC#YVSQQDLGPFPSGIR.I	0.858766	1.04614	1.13682	0.897624	0.850482	0.868162	1.36223	0.816778	1.06797	0.752489	0.931885	1.01391	0.87209	1.08233	0.842187
AKAP9_2862	sp|Q70FJ1|AKAP9_MOUSE	Akap9	A-kinase anchor protein 9 OS=Mus musculus OX=10090 GN=Akap9 PE=1 SV=2	2862	K.AVHSEGMQVLSLSSPLC#DDGEDR.S	1.03894	0.987716	0.97557	1.00824	1.01398	1.21332	1.01956	1.13725	1.08555	0.924227	1.01313	1.00074	1.07851	1.08079	0.968677
ZFY21_138	sp|Q8VCM3|ZFY21_MOUSE	Zfyve21	Zinc finger FYVE domain-containing protein 21 OS=Mus musculus OX=10090 GN=Zfyve21 PE=1 SV=2	138	K.PETMVC#R.L	1.01859	1.11676	0.890629	0.792736	0.907421	0.865077	0.89605	0.991941	0.778434	0.920775	0.923834	1.00866	0.855078	0.888808	0.922305
CALRL_435	sp|Q9R1W5|CALRL_MOUSE	Calcrl	Calcitonin gene-related peptide type 1 receptor OS=Mus musculus OX=10090 GN=Calcrl PE=1 SV=2	435	R.SASYTVSTISDMQGYSHDC#PTEHLNGK.S	0.931438	1.06977	1.00846	0.897533	0.778028	0.887592	0.779244	0.892713	0.922819	0.837877	1.12926	1.00322	0.854385	0.864925	0.983567
ADCY1_405	sp|O88444|ADCY1_MOUSE	Adcy1	Adenylate cyclase type 1 OS=Mus musculus OX=10090 GN=Adcy1 PE=1 SV=2	405	R.VLC#GVLGLR.K	1.01583	0.969772	1.01583	0.763853	0.645628	0.796974	0.889141	0.722563	0.766341	0.748304	0.96263	1.00048	0.735485	0.792682	0.855467
FXL15_255	sp|Q91W61|FXL15_MOUSE	Fbxl15	F-box/LRR-repeat protein 15 OS=Mus musculus OX=10090 GN=Fbxl15 PE=1 SV=2	255	R.HC#HHVAEPSLSR.L	1.11807	1.07902	0.848293	1.00637	1.07111	0.717903	1.0539	1.01623	1.07902	0.864032	0.933295	1.01513	0.931794	1.04972	0.898663
B1ASP2_816	tr|B1ASP2|B1ASP2_MOUSE	Jak1	Tyrosine-protein kinase OS=Mus musculus OX=10090 GN=Jak1 PE=1 SV=1	816	R.PVTPSC#K.E	0.976179	1.15316	0.902187	0.784006	0.808531	0.88993	0.79626	0.876906	0.791955	1.25171	1.0399	1.01051	0.827489	0.821707	1.14581
SH3K1_345	sp|Q8R550|SH3K1_MOUSE	Sh3kbp1	SH3 domain-containing kinase-binding protein 1 OS=Mus musculus OX=10090 GN=Sh3kbp1 PE=1 SV=1	345	K.DC#IDVGWWEGELNGR.R	1.13325	0.927646	0.961926	0.638345	0.972086	0.759057	0.867093	0.950221	0.974291	1.03039	0.884048	1.00761	0.78983	0.930535	0.957218
SH2B3_28	sp|O09039|SH2B3_MOUSE	Sh2b3	SH2B adapter protein 3 OS=Mus musculus OX=10090 GN=Sh2b3 PE=1 SV=2	28	R.GWSDFC#EQHAAAAAR.E	0.76522	1.39246	1.0256	0.849891	1.25542	0.964013	1.54284	1.27332	0.992819	1.03602	1.29526	1.0611	1.02311	1.26966	1.16564
AKP13_242	sp|E9Q394|AKP13_MOUSE	Akap13	A-kinase anchor protein 13 OS=Mus musculus OX=10090 GN=Akap13 PE=1 SV=1	242	R.GYHELHQLLTEENAGEPDSWSSLSYEIPYGDC#SVR.H	0.773158	1.09391	1.2619	1.11024	1.1033	0.831373	0.778696	1.03163	0.753376	0.796244	0.945373	1.04299	1.01497	0.854567	0.870809
DOCK9_1717	sp|Q8BIK4-2|DOCK9_MOUSE	Dock9	Isoform 2 of Dedicator of cytokinesis protein 9 OS=Mus musculus OX=10090 GN=Dock9	1717	R.QGC#TAFR.V	1.05132	0.998735	0.954607	0.82016	0.828824	0.913653	0.911791	0.99319	0.869427	0.97098	1.0355	1.00156	0.854212	0.924803	1.00324
AMPD2_150	sp|Q9DBT5|AMPD2_MOUSE	Ampd2	AMP deaminase 2 OS=Mus musculus OX=10090 GN=Ampd2 PE=1 SV=1	150	K.C#GVPFTDLLDAAK.S	1.25563	1.14276	0.752721	0.933081	1.15575	0.972441	0.967002	1.26112	1.05944	0.994822	1.09154	1.05037	1.02042	1.09585	1.04318
GALM_305	sp|Q8K157|GALM_MOUSE	Galm	Galactose mutarotase OS=Mus musculus OX=10090 GN=Galm PE=1 SV=1	305	K.HSGLC#LETQNWPDSVNQPQFPPALLR.P	0.916242	1.14701	0.964552	0.726335	0.937735	1.25068	0.822036	0.992947	0.906241	1.04082	1.34917	1.00927	0.971582	0.907075	1.19499
ELAP2_60	sp|Q3UZV7|ELAP2_MOUSE	Elapor2	Endosome/lysosome-associated apoptosis and autophagy regulator family member 2 OS=Mus musculus OX=10090 GN=Elapor2 PE=1 SV=1	60	R.PLPAC#QEK.D	0.969748	1.22312	0.868641	0.761615	0.868116	1.11365	0.905302	1.20114	0.939632	1.14515	0.960031	1.0205	0.914461	1.01536	1.05259
MA1A1_581	sp|P45700|MA1A1_MOUSE	Man1a1	Mannosyl-oligosaccharide 1,2-alpha-mannosidase IA OS=Mus musculus OX=10090 GN=Man1a1 PE=1 SV=1	581	R.TWAWEAVEALESHC#R.V	1.14964	0.84547	1.05553	0.827767	1.28732	0.770813	1.14414	0.828771	1.16419	1.33473	0.924916	1.01688	0.961966	1.0457	1.12982
ETHE1_34	sp|Q9DCM0|ETHE1_MOUSE	Ethe1	Persulfide dioxygenase ETHE1, mitochondrial OS=Mus musculus OX=10090 GN=Ethe1 PE=1 SV=2	34	K.SC#TYTYLLGDR.E	0.94563	1.09118	0.974601	1.13718	1.11571	0.799914	0.743359	0.827111	0.859187	0.986222	0.961012	1.0038	1.0176	0.809886	0.973617
PRP8_1228	sp|Q99PV0|PRP8_MOUSE	Prpf8	Pre-mRNA-processing-splicing factor 8 OS=Mus musculus OX=10090 GN=Prpf8 PE=1 SV=2	1228	R.TAQC#FLR.V	1.37428	0.953524	0.817258	0.663978	0.870014	0.871	0.891554	0.814082	0.870671	0.762882	0.798015	1.04835	0.801664	0.858769	0.780448
CLM1_240	sp|Q6SJQ7|CLM1_MOUSE	Cd300lf	CMRF35-like molecule 1 OS=Mus musculus OX=10090 GN=Cd300lf PE=1 SV=1	240	K.AAGPPSEQAQSLEGDLC#YADLSLK.Q	1.16431	0.839404	1.05285	0.724701	1.10715	0.713267	1.06695	0.819077	1.19282	0.98502	0.835525	1.01886	0.848372	1.02628	0.910273
ASH1L_135	sp|Q99MY8|ASH1L_MOUSE	Ash1l	Histone-lysine N-methyltransferase ASH1L OS=Mus musculus OX=10090 GN=Ash1l PE=1 SV=3	135	K.NEHC#PSK.W	0.93109	1.30525	0.862178	1.04897	1.01	1.22671	0.994437	0.760596	0.893502	0.94414	1.04614	1.03284	1.09523	0.882845	0.99514
METL8_315	sp|A2AUU0-3|METL8_MOUSE	Mettl8	Isoform 3 of mRNA N(3)-methylcytidine methyltransferase METTL8 OS=Mus musculus OX=10090 GN=Mettl8	315	R.C#LSENFYVR.G	1.12781	1.16834	0.795282	1.16444	1.0551	0.815769	1.23773	1.0671	1.13305	0.935302	1.27728	1.03048	1.01177	1.14596	1.10629
VPS54_40	sp|Q5SPW0|VPS54_MOUSE	Vps54	Vacuolar protein sorting-associated protein 54 OS=Mus musculus OX=10090 GN=Vps54 PE=1 SV=1	40	R.PVQSLPDVC#PK.E	0.874062	1.47347	0.849438	0.867864	0.966798	1.03223	0.771899	0.88385	1.1171	0.984325	0.94214	1.06566	0.955632	0.924283	0.963232
GOGA4_1497	sp|Q91VW5|GOGA4_MOUSE	Golga4	Golgin subfamily A member 4 OS=Mus musculus OX=10090 GN=Golga4 PE=1 SV=2	1497	R.EKEEQIC#LLK.E	1.14131	0.78669	1.17279	0.749653	1.12932	0.859041	1.28838	0.878845	1.27406	1.06425	0.830998	1.0336	0.912671	1.1471	0.947622
SPNDC_13	sp|Q05AH6-2|SPNDC_MOUSE	Spindoc	Isoform 2 of Spindlin interactor and repressor of chromatin-binding protein OS=Mus musculus OX=10090 GN=Spindoc	13	K.GAAALDC#FEVTLK.C	1.3321	0.842804	0.94092	0.912281	1.25868	1.60386	1.16209	1.02689	0.928771	0.940305	1.29493	1.03861	1.25827	1.03925	1.11762
CC171_356	sp|E9Q1U1-2|CC171_MOUSE	Ccdc171	Isoform 2 of Coiled-coil domain-containing protein 171 OS=Mus musculus OX=10090 GN=Ccdc171	356	K.QNTQESC#AK.L	0.8071	1.37933	0.965244	1.45653	1.15716	1.18195	1.42788	0.829924	0.955217	1.0594	1.16301	1.05056	1.26521	1.07101	1.1112
HBS1L_133	sp|Q69ZS7|HBS1L_MOUSE	Hbs1l	HBS1-like protein OS=Mus musculus OX=10090 GN=Hbs1l PE=1 SV=2	133	R.AVC#AGQPSK.G	1.15748	0.971026	0.903984	1.24506	1.57729	0.937388	1.09404	1.19614	0.977261	1.74201	1.51451	1.01083	1.25324	1.08915	1.62826
SC22A_33	sp|Q8BH47|SC22A_MOUSE	Sec22a	Vesicle-trafficking protein SEC22a OS=Mus musculus OX=10090 GN=Sec22a PE=2 SV=1	33	R.DGLPLSASTDYEQSTGMQEC#R.K	1.32474	1.12465	0.737477	1.05026	1.01472	1.45704	0.777298	1.20633	0.805721	0.959704	0.77119	1.06229	1.17401	0.929784	0.865447
G6PD1_446	sp|Q00612|G6PD1_MOUSE	G6pdx	Glucose-6-phosphate 1-dehydrogenase X OS=Mus musculus OX=10090 GN=G6pdx PE=1 SV=3	446	R.LILDVFC#GSQM*HFVR.S	0.848039	1.12715	1.0711	0.800567	1.15632	1.16841	0.892495	0.777584	1.04237	1.13072	0.916752	1.01543	1.04176	0.90415	1.02374
AT133_794	sp|Q5XF89-2|AT133_MOUSE	Atp13a3	Isoform 2 of Probable cation-transporting ATPase 13A3 OS=Mus musculus OX=10090 GN=Atp13a3	794	K.INWHYTDSLSQC#SESSAIDSEAIPIK.L	1.1646	1.1491	0.786731	1.13244	0.93975	0.926742	0.99384	1.0813	1.03036	1.23612	1.13872	1.03347	0.999643	1.03517	1.18742
GOGA4_873	sp|Q91VW5|GOGA4_MOUSE	Golga4	Golgin subfamily A member 4 OS=Mus musculus OX=10090 GN=Golga4 PE=1 SV=2	873	K.HVC#EELDAQR.A	1.03158	1.00342	0.967092	0.841112	0.852507	1.02673	1.00018	1.12199	1.06228	1.00587	0.823208	1.0007	0.906784	1.06148	0.914539
OSB10_35	sp|S4R1M9|OSB10_MOUSE	Osbpl10	Oxysterol-binding protein-related protein 10 OS=Mus musculus OX=10090 GN=Osbpl10 PE=1 SV=1	35	R.ATSAGSSPSC#SLAGR.G	1.02875	0.893136	1.10096	1.15774	1.0553	1.27933	1.08121	0.69732	1.23918	1.06314	0.905854	1.00762	1.16412	1.0059	0.984496
CSTFT_233	sp|Q8C7E9|CSTFT_MOUSE	Cstf2t	Cleavage stimulation factor subunit 2 tau variant OS=Mus musculus OX=10090 GN=Cstf2t PE=1 SV=2	233	K.SQPVSGPGPGGPGPSGPGGPGPGPAPGLC#PGPNVM*LNQQNPPAPQPQHLPR.R	1.27484	0.767897	1.0949	0.899149	0.722441	0.978966	0.802924	0.919009	0.73639	0.815805	0.799418	1.04588	0.866852	0.819441	0.807611
SPB10_69	sp|Q8K1K6|SPB10_MOUSE	Serpinb10	Serpin B10 OS=Mus musculus OX=10090 GN=Serpinb10 PE=2 SV=1	69	K.SC#PDSEK.K	1.12007	1.00291	0.900822	0.907796	1.02315	1.0143	1.03805	1.02074	0.993878	0.980717	1.02278	1.00793	0.981747	1.01756	1.00175
Q3LR78_391	tr|Q3LR78|Q3LR78_MOUSE	Zbtb38	CtBP-interacting BTB zinc finger protein OS=Mus musculus OX=10090 GN=Zbtb38 PE=1 SV=1	391	R.HEQIC#M*R.S	0.990121	0.948136	1.06915	1.09092	1.08075	0.897067	0.914694	1.06875	0.930123	1.13157	1.0926	1.00247	1.02291	0.971189	1.11208
TTI1_297	sp|Q91V83|TTI1_MOUSE	Tti1	TELO2-interacting protein 1 homolog OS=Mus musculus OX=10090 GN=Tti1 PE=1 SV=2	297	K.IIDC#VSVHPHWK.V	1.04331	1.14358	0.856851	0.793856	0.87705	0.808394	0.806405	0.891085	0.89062	0.98859	0.842114	1.01458	0.826434	0.862703	0.915352
STAP2_32	sp|Q8R0L1|STAP2_MOUSE	Stap2	Signal-transducing adaptor protein 2 OS=Mus musculus OX=10090 GN=Stap2 PE=1 SV=1	32	K.GPC#DQDYR.K	1.02955	0.92115	1.06033	1.01846	0.815271	0.81762	1.01327	1.07993	0.867249	0.964078	1.16686	1.00368	0.883784	0.986816	1.06547
LDHA_131	sp|P06151|LDHA_MOUSE	Ldha	L-lactate dehydrogenase A chain OS=Mus musculus OX=10090 GN=Ldha PE=1 SV=3	131	K.FIIPNIVKYSPHC#K.L	1.13436	1.04731	0.85939	0.683637	0.774362	0.768494	1.08179	0.816898	0.736497	0.614915	0.632948	1.01369	0.742164	0.878394	0.623932
E9Q2E4_1180	tr|E9Q2E4|E9Q2E4_MOUSE	Hectd4	HECT domain E3 ubiquitin protein ligase 4 OS=Mus musculus OX=10090 GN=Hectd4 PE=1 SV=2	1180	K.AMWGFAC#TVR.A	0.922079	1.11877	0.978801	0.898681	0.945369	0.925707	0.92701	1.05465	0.949731	0.78012	0.957461	1.00655	0.923253	0.97713	0.868791
GGNB1_281	sp|Q6K1E7|GGNB1_MOUSE	Ggnbp1	Gametogenetin-binding protein 1 OS=Mus musculus OX=10090 GN=Ggnbp1 PE=1 SV=2	281	R.ASSDESC#PK.W	1.02203	1.06963	0.920251	1.06963	1.14157	1.14492	0.865189	1.07701	0.829791	1.23844	1.04111	1.00397	1.11871	0.923997	1.13977
Q6NXL5_373	tr|Q6NXL5|Q6NXL5_MOUSE	Acap3	ArfGAP with coiled-coil, ankyrin repeat and PH domains 3 OS=Mus musculus OX=10090 GN=Acap3 PE=1 SV=1	373	R.ESPDSC#YSER.L	1.066	0.998748	0.94281	1.14789	1.05292	0.974951	0.888332	0.786186	0.845681	0.905573	1.19107	1.00252	1.05859	0.840066	1.04832
SACS_1891	sp|Q9JLC8|SACS_MOUSE	Sacs	Sacsin OS=Mus musculus OX=10090 GN=Sacs PE=1 SV=2	1891	K.TGLPIHINGC#FAVTSNR.K	1.10821	1.02009	0.894986	0.892804	1.15957	0.822612	0.810041	0.759776	0.985887	0.899784	0.902607	1.00776	0.958328	0.851901	0.901195
RASA3_206	sp|Q60790|RASA3_MOUSE	Rasa3	Ras GTPase-activating protein 3 OS=Mus musculus OX=10090 GN=Rasa3 PE=1 SV=2	206	K.TNNPQFDEVFYFEVTRPC#SYSK.K	1.13606	1.03516	0.866753	0.803547	0.899822	0.750186	0.842666	0.775279	0.926062	0.808865	0.829494	1.01266	0.817851	0.848002	0.819179
E9Q7P2_1650	tr|E9Q7P2|E9Q7P2_MOUSE	Cacna1i	Voltage-dependent T-type calcium channel subunit alpha OS=Mus musculus OX=10090 GN=Cacna1i PE=1 SV=1	1650	R.DC#THDER.S	1.25332	1.05569	0.796896	0.970806	1.07756	1.40138	1.28183	1.38134	1.39129	0.932644	1.21613	1.0353	1.14991	1.35149	1.07439
PCX3_452	sp|Q8VI59|PCX3_MOUSE	Pcnx3	Pecanex-like protein 3 OS=Mus musculus OX=10090 GN=Pcnx3 PE=1 SV=2	452	R.RYSTDSSSSTSC#YSPESSQGAAGGPR.K	1.17005	0.89697	0.970427	0.954336	0.842276	0.97749	1.2327	1.02734	0.90031	0.849379	1.10179	1.01248	0.924701	1.05345	0.975586
BCORL_522	sp|A2AQH4|BCORL_MOUSE	Bcorl1	BCL-6 corepressor-like protein 1 OS=Mus musculus OX=10090 GN=Bcorl1 PE=2 SV=1	522	R.LSC#TSPSSSTNSQPAPDGVPGPLADTSLTTASAK.V	1.15038	1.01846	0.870432	0.766642	0.90267	0.951862	0.86433	0.838065	0.821317	0.942446	1.05912	1.01309	0.873725	0.841237	1.00078
RS15A_30	sp|P62245|RS15A_MOUSE	Rps15a	40S ribosomal protein S15a OS=Mus musculus OX=10090 GN=Rps15a PE=1 SV=2	30	R.QVLIRPC#SK.V	1.28947	1.13754	0.743277	0.586182	0.741307	0.557715	0.975682	0.729827	0.736679	0.412484	0.54549	1.05676	0.628401	0.814063	0.478987
A2BG91_833	tr|A2BG91|A2BG91_MOUSE	Gm14295	Novel KRAB box and zinc finger, C2H2 type domain containing protein OS=Mus musculus OX=10090 GN=Gm14295 PE=4 SV=1	833	K.QIPTGERPYEC#N.-	1.01655	1.14589	0.874434	0.750556	0.998522	1.04973	0.872739	0.883007	0.746821	0.864363	0.746821	1.01229	0.932935	0.834189	0.805592
TREX1_35	sp|Q91XB0|TREX1_MOUSE	Trex1	Three-prime repair exonuclease 1 OS=Mus musculus OX=10090 GN=Trex1 PE=1 SV=2	35	R.PEVTELC#LLAVHR.R	0.975414	1.16066	0.898298	0.829026	1.06944	1.10084	0.970909	0.94663	0.964345	0.909446	1.0752	1.01146	0.999768	0.960628	0.992324
TRI37_95	sp|Q6PCX9|TRI37_MOUSE	Trim37	E3 ubiquitin-protein ligase TRIM37 OS=Mus musculus OX=10090 GN=Trim37 PE=1 SV=1	95	K.C#ENHHEK.L	0.875806	0.895771	1.348	0.715447	0.905901	0.872138	1.22151	0.730248	1.10078	0.944092	0.856712	1.03986	0.831162	1.01751	0.900402
ZN276_58	sp|Q8CE64|ZN276_MOUSE	Znf276	Zinc finger protein 276 OS=Mus musculus OX=10090 GN=Znf276 PE=1 SV=3	58	R.SC#GDTGDDGTDEAGAGR.T	1.01771	1.03493	0.951337	0.832732	1.07732	1.02078	0.947607	1.07436	0.950802	0.837679	0.985696	1.00133	0.976944	0.990922	0.911687
ZN292_213	sp|Q9Z2U2|ZN292_MOUSE	Zfp292	Zinc finger protein 292 OS=Mus musculus OX=10090 GN=Zfp292 PE=1 SV=2	213	K.LC#SDHPEIGTK.G	1.19766	0.98439	0.870187	1.13898	1.15396	0.912486	0.996971	1.02792	1.1639	1.27695	1.08377	1.01741	1.06847	1.06293	1.18036
TRI35_442	sp|Q8C006|TRI35_MOUSE	Trim35	Tripartite motif-containing protein 35 OS=Mus musculus OX=10090 GN=Trim35 PE=1 SV=2	442	R.VELEC#EEGELSFYDSER.H	1.0938	0.993187	0.926877	0.931662	0.849014	1.05015	0.891555	1.20089	0.818751	0.997106	0.82733	1.00462	0.943609	0.970398	0.912218
AB17C_113	sp|Q8VCV1|AB17C_MOUSE	Abhd17c	Alpha/beta hydrolase domain-containing protein 17C OS=Mus musculus OX=10090 GN=Abhd17c PE=1 SV=2	113	R.LGC#MFVR.C	0.88792	1.06157	1.07323	1.08154	1.05242	0.959413	1.01905	1.04544	1.27388	1.08202	1.17634	1.00757	1.03113	1.11279	1.12918
E9Q2E4_233	tr|E9Q2E4|E9Q2E4_MOUSE	Hectd4	HECT domain E3 ubiquitin protein ligase 4 OS=Mus musculus OX=10090 GN=Hectd4 PE=1 SV=2	233	K.ENAAAALVALAC#AR.G	1.20226	1.0437	0.826375	0.741456	0.810873	0.859279	0.885882	0.846694	0.810273	0.817657	0.790544	1.02411	0.80387	0.847616	0.804101
KDM3A_1142	sp|Q6PCM1|KDM3A_MOUSE	Kdm3a	Lysine-specific demethylase 3A OS=Mus musculus OX=10090 GN=Kdm3a PE=1 SV=1	1142	K.GQC#EQEEEVLR.T	1.16246	0.787327	1.1499	0.850236	1.17555	0.913694	1.08179	0.871803	1.26044	1.06718	0.856686	1.03323	0.979828	1.07134	0.961933
PHLP2_1115	sp|Q8BXA7|PHLP2_MOUSE	Phlpp2	PH domain leucine-rich repeat-containing protein phosphatase 2 OS=Mus musculus OX=10090 GN=Phlpp2 PE=1 SV=3	1115	R.C#SLHPASSAGVFQR.Q	0.886728	1.14975	0.997505	0.940134	1.29885	0.831015	1.28061	0.903372	1.05074	0.898686	1.07486	1.01133	1.02333	1.07824	0.986771
GPAT1_598	sp|Q61586|GPAT1_MOUSE	Gpam	Glycerol-3-phosphate acyltransferase 1, mitochondrial OS=Mus musculus OX=10090 GN=Gpam PE=1 SV=2	598	R.C#SGGSAGGLGNLISQEQLVR.K	0.870511	1.09281	1.06817	1.03283	1.21563	0.931931	0.813784	1.11138	1.05585	0.739724	0.876063	1.0105	1.06013	0.993673	0.807893
ARL15_37	sp|Q8BGR6|ARL15_MOUSE	Arl15	ADP-ribosylation factor-like protein 15 OS=Mus musculus OX=10090 GN=Arl15 PE=1 SV=1	37	K.GPPPARPEYDLVC#IGLTGSGK.T	1.12392	0.984227	0.913884	0.964153	0.979284	1.24204	0.854326	1.21401	1.18271	0.874439	1.03586	1.00734	1.06183	1.08368	0.955148
MMP9_230	sp|P41245|MMP9_MOUSE	Mmp9	Matrix metalloproteinase-9 OS=Mus musculus OX=10090 GN=Mmp9 PE=1 SV=2	230	K.GVVIPTYYGNSNGAPC#HFPFTFEGR.S	0.760383	1.32591	1.07449	0.613402	0.7616	0.772101	1.01062	0.733436	0.775244	1.39794	0.978417	1.05359	0.715701	0.839765	1.18818
GALT2_495	sp|Q6PB93|GALT2_MOUSE	Galnt2	Polypeptide N-acetylgalactosaminyltransferase 2 OS=Mus musculus OX=10090 GN=Galnt2 PE=1 SV=1	495	K.HMDLC#LTVVDR.S	0.93425	1.09301	0.985498	0.945681	0.889416	1.02499	1.08617	1.3321	0.903526	0.896159	1.12464	1.00425	0.953363	1.10727	1.0104
MTEF4_84	sp|Q8BVN4|MTEF4_MOUSE	Mterf4	Transcription termination factor 4, mitochondrial OS=Mus musculus OX=10090 GN=Mterf4 PE=2 SV=1	84	R.LVQC#LHEEQKPC#VDPESLEPEK.V	0.880288	1.38309	0.876431	0.999432	0.985777	1.17157	0.899724	1.21106	1.02827	0.907891	1.08895	1.0466	1.05226	1.04635	0.998421
FAS_1181	sp|P19096|FAS_MOUSE	Fasn	Fatty acid synthase OS=Mus musculus OX=10090 GN=Fasn PE=1 SV=2	1181	R.LLAAAC#QLQLNGNLQLELGEALAQER.L	0.944294	0.873294	1.25641	0.683224	0.691358	0.658685	0.921811	0.903486	0.890403	0.957265	0.843691	1.02467	0.677756	0.905233	0.900478
DJC12_174	sp|Q9R022|DJC12_MOUSE	Dnajc12	DnaJ homolog subfamily C member 12 OS=Mus musculus OX=10090 GN=Dnajc12 PE=1 SV=1	174	K.FPEEGISPQNPDSPGLSDLNC#GHLR.F	1.36495	0.97277	0.806854	1.33162	1.23923	0.939257	1.05285	0.709103	0.89697	0.96913	1.15367	1.04819	1.17004	0.886306	1.0614
PRDM5_273	sp|Q9CXE0|PRDM5_MOUSE	Prdm5	PR domain zinc finger protein 5 OS=Mus musculus OX=10090 GN=Prdm5 PE=2 SV=2	273	K.C#TSVSSLQEHR.K	0.901309	1.24496	0.919738	0.937391	0.849569	0.969835	1.08702	0.883605	0.880192	0.94963	0.898939	1.022	0.918932	0.950271	0.924285
F8WIE5_1187	tr|F8WIE5|F8WIE5_MOUSE	Hectd1	E3 ubiquitin-protein ligase HECTD1 OS=Mus musculus OX=10090 GN=Hectd1 PE=1 SV=1	1187	K.DGQNWTSLYTHVDDC#SLNEPGSTATWPLDPAK.D	1.08353	0.926372	1.00239	0.780434	0.979248	0.794647	1.02538	0.92036	1.04031	1.0547	0.781442	1.0041	0.851443	0.995351	0.918069
MRP3_5	sp|B2RX12|MRP3_MOUSE	Abcc3	Canalicular multispecific organic anion transporter 2 OS=Mus musculus OX=10090 GN=Abcc3 PE=1 SV=1	5	R.LC#GSGELGSK.F	1.09197	1.19023	0.803827	0.981816	1.06259	0.931027	0.884663	0.909583	0.815773	0.924597	0.996611	1.02868	0.99181	0.870006	0.960604
A2ANY6_4032	tr|A2ANY6|A2ANY6_MOUSE	Mdn1	Midasin OS=Mus musculus OX=10090 GN=Mdn1 PE=1 SV=1	4032	K.PSGTEQC#QDASPLSVEGELLR.R	0.982159	1.08516	0.943119	0.895212	1.10473	1.14765	0.916324	1.05674	0.952977	0.883261	0.996357	1.00348	1.0492	0.975346	0.939809
CHCH5_79	sp|Q9CQP3|CHCH5_MOUSE	Chchd5	Coiled-coil-helix-coiled-coil-helix domain-containing protein 5 OS=Mus musculus OX=10090 GN=Chchd5 PE=1 SV=1	79	R.LNEAAVGNC#AEHM*R.R	1.01572	0.979017	1.00599	0.373911	0.406102	0.38787	0.933012	0.967175	0.902119	0.844342	0.941611	1.00024	0.389294	0.934102	0.892977
ZBT18_137	sp|Q9WUK6|ZBT18_MOUSE	Zbtb18	Zinc finger and BTB domain-containing protein 18 OS=Mus musculus OX=10090 GN=Zbtb18 PE=1 SV=1	137	K.KEEDASSC#SDK.V	1.0069	0.917453	1.09065	0.891611	1.02929	0.919312	1.10017	1.05204	1.13032	1.10464	1.03179	1.005	0.946738	1.09418	1.06821
BD1L1_1716	sp|E9Q6J5|BD1L1_MOUSE	Bod1l	Biorientation of chromosomes in cell division protein 1-like 1 OS=Mus musculus OX=10090 GN=Bod1l PE=1 SV=1	1716	R.NDNFIC#LVTR.V	1.22098	0.935185	0.899542	1.09016	1.05939	1.12332	0.994498	1.14238	0.850105	0.980443	1.46941	1.01857	1.09096	0.995662	1.22492
BD1L1_865	sp|E9Q6J5|BD1L1_MOUSE	Bod1l	Biorientation of chromosomes in cell division protein 1-like 1 OS=Mus musculus OX=10090 GN=Bod1l PE=1 SV=1	865	R.SESC#SEDK.C	0.978793	0.980479	1.04338	0.876136	0.825154	0.767167	1.18662	0.869255	1.02777	1.04667	1.03848	1.00088	0.822819	1.02788	1.04258
RIN1_344	sp|Q921Q7|RIN1_MOUSE	Rin1	Ras and Rab interactor 1 OS=Mus musculus OX=10090 GN=Rin1 PE=1 SV=1	344	R.SMSSAFC#SLLAPER.Q	0.971758	0.998569	1.03145	1.19667	1.07752	0.972629	1.12555	1.22318	1.07574	1.35159	1.10157	1.00059	1.08227	1.14149	1.22658
DHX29_1018	sp|Q6PGC1|DHX29_MOUSE	Dhx29	ATP-dependent RNA helicase DHX29 OS=Mus musculus OX=10090 GN=Dhx29 PE=1 SV=1	1018	R.VPLEELC#LHIM*K.C	1.03618	1.13344	0.867567	0.984931	0.931257	1.11369	1.0312	0.995697	0.952965	0.990581	1.09059	1.0124	1.00996	0.993286	1.04059
TANK_13	sp|P70347|TANK_MOUSE	Tank	TRAF family member-associated NF-kappa-B activator OS=Mus musculus OX=10090 GN=Tank PE=1 SV=1	13	R.NAC#HLETR.A	0.984283	1.11907	0.917066	0.935751	1.24801	1.1627	1.04095	0.936897	0.922222	0.877468	1.31822	1.00681	1.11549	0.966689	1.09784
METL8_342	sp|A2AUU0-3|METL8_MOUSE	Mettl8	Isoform 3 of mRNA N(3)-methylcytidine methyltransferase METTL8 OS=Mus musculus OX=10090 GN=Mettl8	342	R.MFC#EAGLHEK.Q	0.974995	0.964422	1.06671	0.782615	0.988109	1.00039	0.86917	0.827052	0.979517	0.924831	0.993922	1.00204	0.923706	0.891913	0.959376
STK35_272	sp|Q80ZW0|STK35_MOUSE	Stk35	Serine/threonine-protein kinase 35 OS=Mus musculus OX=10090 GN=Stk35 PE=1 SV=3	272	R.HQNIVQFEEC#VLQR.N	1.00957	1.02282	0.969196	0.721981	0.948734	0.932072	0.781856	1.04098	1.08006	0.852442	1.03156	1.00053	0.867596	0.96763	0.941999
NCK5L_522	sp|Q6GQX2|NCK5L_MOUSE	Nckap5l	Nck-associated protein 5-like OS=Mus musculus OX=10090 GN=Nckap5l PE=1 SV=1	522	R.GLGGGELSPEGAQGLPGSPLPC#SAMPDSAQLR.P	0.968297	1.08859	0.953613	0.814787	1.11587	1.25322	0.97849	0.976702	1.20928	0.993956	1.17861	1.0035	1.06129	1.05482	1.08628
Q7TNL9_98	tr|Q7TNL9|Q7TNL9_MOUSE	Chchd10	Coiled-coil-helix-coiled-coil-helix domain-containing 10 OS=Mus musculus OX=10090 GN=Chchd10 PE=1 SV=1	98	R.PASHPLQMGPC#SYEIK.Q	1.00846	1.22487	0.838945	0.67734	0.713647	0.742581	0.771335	0.884319	0.913287	0.984611	0.913978	1.02409	0.711189	0.856314	0.949295
FWCH1_292	sp|Q8CI03-2|FWCH1_MOUSE	Flywch1	Isoform 2 of FLYWCH-type zinc finger-containing protein 1 OS=Mus musculus OX=10090 GN=Flywch1	292	R.SHC#HSPDIEGLQAR.R	1.28519	0.789564	1.0467	0.749657	0.892703	0.947178	1.06337	1.06394	0.998172	1.23754	0.92316	1.04049	0.863179	1.04183	1.08035
A0A0R4J0A9_1587	tr|A0A0R4J0A9|A0A0R4J0A9_MOUSE	Lrp6	Low-density lipoprotein receptor-related protein OS=Mus musculus OX=10090 GN=Lrp6 PE=1 SV=1	1587	R.SQYLSAEENYESC#PPSPYTER.S	0.846259	1.17517	1.03371	0.936344	0.890389	1.14458	1.29815	1.08877	1.05169	0.994064	1.04488	1.01838	0.990439	1.1462	1.01947
E9Q2I4_16	tr|E9Q2I4|E9Q2I4_MOUSE	Mideas	ELM2 and Myb/SANT-like domain-containing 1 OS=Mus musculus OX=10090 GN=Mideas PE=1 SV=1	16	R.C#PFGDQEPAAK.E	0.997569	1.18135	0.868755	1.38089	1.13183	0.754412	1.05285	1.46362	1.17526	1.13558	1.14127	1.01589	1.08904	1.23058	1.13843
B2RXC6_883	tr|B2RXC6|B2RXC6_MOUSE	Polr3a	DNA-directed RNA polymerase subunit OS=Mus musculus OX=10090 GN=Polr3a PE=1 SV=1	883	K.SLEDLC#SQYDLTVR.S	1.06922	0.985029	0.9528	0.78348	1.01682	0.868505	0.922122	0.867418	1.05393	0.923104	0.953849	1.00235	0.889603	0.947824	0.938477
MYH9_1942	sp|Q8VDD5|MYH9_MOUSE	Myh9	Myosin-9 OS=Mus musculus OX=10090 GN=Myh9 PE=1 SV=4	1942	R.KGTGDC#SDEEVDGKADGADAK.A	1.14665	0.864942	1.02907	0.992701	0.95238	1.06221	1.0293	1.11177	0.86442	1.05823	1.03089	1.01356	1.00243	1.00183	1.04456
SKA3_230	sp|Q8C263|SKA3_MOUSE	Ska3	Spindle and kinetochore-associated protein 3 OS=Mus musculus OX=10090 GN=Ska3 PE=2 SV=1	230	K.LEHFGISEHTMC#LNEDYTMGLK.N	1.11927	1.13608	0.815436	1.28956	1.25857	0.779346	0.737159	0.968547	0.891994	0.993998	0.972235	1.02359	1.10916	0.8659	0.983117
BAHC1_196	sp|Q3UHR0|BAHC1_MOUSE	Bahcc1	BAH and coiled-coil domain-containing protein 1 OS=Mus musculus OX=10090 GN=Bahcc1 PE=2 SV=2	196	R.ATPAHPIGSC#SR.D	0.964058	0.966373	1.07768	1.19446	1.05185	1.00374	0.781736	1.02549	1.01642	0.944814	0.935296	1.0027	1.08335	0.941215	0.940055
WDR37_253	sp|Q8CBE3|WDR37_MOUSE	Wdr37	WD repeat-containing protein 37 OS=Mus musculus OX=10090 GN=Wdr37 PE=1 SV=1	253	R.YVVQLPTPQPVADTSQQISGEDEIEC#SDKDEPDIDGDVSSDC#PTVR.V	0.900083	1.15709	0.975842	0.948248	1.05701	0.936777	0.969431	1.08929	1.02501	1.00733	1.12244	1.01101	0.980678	1.02791	1.06488
DI3L2_324	sp|Q8CI75-2|DI3L2_MOUSE	Dis3l2	Isoform 2 of DIS3-like exonuclease 2 OS=Mus musculus OX=10090 GN=Dis3l2	324	K.EDC#NFALGQLAK.S	1.04662	0.884996	1.09338	0.748072	1.02868	0.795026	1.01631	0.908577	1.09686	1.01528	0.823273	1.00833	0.85726	1.00725	0.919278
E9Q3P4_2536	tr|E9Q3P4|E9Q3P4_MOUSE	Cenpf	Centromere protein F OS=Mus musculus OX=10090 GN=Cenpf PE=1 SV=1	2536	K.SQEQLVC#K.L	0.936513	1.08715	0.987777	1.00941	1.0065	1.31571	1.1523	1.14029	0.980309	1.0372	1.26182	1.00381	1.11054	1.09097	1.14951
PUR4_336	sp|Q5SUR0|PUR4_MOUSE	Pfas	Phosphoribosylformylglycinamidine synthase OS=Mus musculus OX=10090 GN=Pfas PE=1 SV=1	336	R.IRDVQC#TGR.G	1.43518	0.800237	0.949134	0.882206	0.797154	0.679626	1.07537	0.982254	0.856546	0.739918	0.810315	1.06152	0.786329	0.971391	0.775116
PRP17_478	sp|Q9DC48|PRP17_MOUSE	Cdc40	Pre-mRNA-processing factor 17 OS=Mus musculus OX=10090 GN=Cdc40 PE=2 SV=1	478	K.WLAC#QSM*DNQILIFGAQNR.F	1.22979	0.969799	0.865269	0.934843	1.1886	1.10005	1.09115	0.939619	1.00647	1.05091	1.3283	1.02162	1.0745	1.01241	1.1896
ZN462_1509	sp|B1AWL2|ZN462_MOUSE	Znf462	Zinc finger protein 462 OS=Mus musculus OX=10090 GN=Znf462 PE=1 SV=1	1509	R.HC#PYINTR.I	0.889045	1.15301	0.992163	0.758538	0.841755	0.901709	1.03347	0.893437	1.14467	0.862986	1.12433	1.0114	0.834001	1.02386	0.99366
FBN1_467	sp|Q61554|FBN1_MOUSE	Fbn1	Fibrillin-1 OS=Mus musculus OX=10090 GN=Fbn1 PE=1 SV=2	467	R.C#IPTPGSYR.C	1.02021	1.08018	0.914046	1.01599	1.03709	1.05141	0.921422	1.05942	1.15929	0.904991	1.11873	1.00481	1.03483	1.04671	1.01186
VATB2_112	sp|P62814|VATB2_MOUSE	Atp6v1b2	V-type proton ATPase subunit B, brain isoform OS=Mus musculus OX=10090 GN=Atp6v1b2 PE=1 SV=1	112	K.TSC#EFTGDILR.T	1.10974	0.839073	1.10242	1.07455	1.0015	0.903174	1.09151	1.11912	0.99883	1.05847	1.11093	1.01708	0.993073	1.06982	1.0847
DNMBP_493	sp|Q6TXD4|DNMBP_MOUSE	Dnmbp	Dynamin-binding protein OS=Mus musculus OX=10090 GN=Dnmbp PE=1 SV=2	493	R.LDRPSHFC#HPAMASYAQK.H	0.919826	1.12785	0.974477	0.784175	0.800894	0.808119	0.759374	0.839582	0.921282	0.750322	0.868058	1.00738	0.79773	0.840079	0.80919
ZFP11_599	sp|P10751|ZFP11_MOUSE	Zfp11	Zinc finger protein 11 OS=Mus musculus OX=10090 GN=Zfp11 PE=2 SV=2	599	K.AYC#FSSQLNR.H	0.964236	0.951711	1.09629	0.801648	0.957123	0.98482	0.985599	0.974191	0.862126	0.945642	1.03973	1.00408	0.91453	0.940639	0.992688
LARP1_56	sp|Q6ZQ58|LARP1_MOUSE	Larp1	La-related protein 1 OS=Mus musculus OX=10090 GN=Larp1 PE=1 SV=3	56	R.PRPAC#AR.P	0.915811	1.09493	1.00526	0.909276	0.957424	0.77972	0.895283	1.03201	1.11361	0.952313	0.987818	1.00533	0.88214	1.01363	0.970066
LETM1_202	sp|Q9Z2I0|LETM1_MOUSE	Letm1	Mitochondrial proton/calcium exchanger protein OS=Mus musculus OX=10090 GN=Letm1 PE=1 SV=1	202	R.IC#ADLFR.L	0.88404	1.09836	1.04342	0.975343	0.921336	1.26143	1.12943	0.962912	1.47278	1.0657	1.07803	1.00861	1.0527	1.18837	1.07187
UBR3_1630	sp|Q5U430|UBR3_MOUSE	Ubr3	E3 ubiquitin-protein ligase UBR3 OS=Mus musculus OX=10090 GN=Ubr3 PE=1 SV=3	1630	K.LYYEEGAQEC#AMVSPIAWSPESM*ER.Y	1.0864	1.13546	0.834149	0.800209	1.05213	1.14137	0.796469	1.01589	0.926329	0.7375	1.11079	1.01867	0.997901	0.912897	0.924145
DYLT3_8	sp|P56387|DYLT3_MOUSE	Dynlt3	Dynein light chain Tctex-type 3 OS=Mus musculus OX=10090 GN=Dynlt3 PE=1 SV=1	8	R.PC#DEVGFNADEAHNIVK.E	0.948472	1.06428	0.993967	0.878271	0.969544	1.05915	0.927251	1.0557	1.04278	1.02611	1.11999	1.00224	0.968988	1.00858	1.07305
D3Z357_1302	tr|D3Z357|D3Z357_MOUSE	Nsd3	Histone-lysine N-methyltransferase NSD3 OS=Mus musculus OX=10090 GN=Nsd3 PE=1 SV=1	1302	K.SAC#TSAVDEK.T	1.01678	0.954584	1.03207	0.916848	1.21474	1.16933	1.00855	0.927213	1.16974	0.947724	0.946924	1.00114	1.10031	1.03517	0.947324
F6Y9I5_55	tr|F6Y9I5|F6Y9I5_MOUSE	Cask	Peripheral plasma membrane protein CASK (Fragment) OS=Mus musculus OX=10090 GN=Cask PE=1 SV=1	55	R.TQSSSC#EIYVR.A	1.1806	0.905159	0.954023	1.00821	0.965039	0.879944	0.866077	1.05515	0.968066	1.09638	0.925413	1.01326	0.951064	0.963096	1.0109
TRI37_789	sp|Q6PCX9|TRI37_MOUSE	Trim37	E3 ubiquitin-protein ligase TRIM37 OS=Mus musculus OX=10090 GN=Trim37 PE=1 SV=1	789	K.GDC#QVLAEGSSGSSQSGSR.H	0.981668	1.19288	0.874875	0.86403	1.17281	0.914792	0.988964	0.957271	0.926371	1.10968	0.986963	1.01648	0.983877	0.957535	1.04832
TASO2_2171	sp|Q5DTT3|TASO2_MOUSE	Tasor2	Protein TASOR 2 OS=Mus musculus OX=10090 GN=Tasor2 PE=1 SV=2	2171	K.GGHIEIELLDFC#QAFHR.E	0.988496	1.05008	0.965202	0.725947	0.940261	0.941305	0.946982	0.972286	1.05269	0.847325	1.08878	1.00126	0.869171	0.990651	0.968053
TCAB1_448	sp|Q8VC51|TCAB1_MOUSE	Wrap53	Telomerase Cajal body protein 1 OS=Mus musculus OX=10090 GN=Wrap53 PE=1 SV=1	448	K.DC#TNGVSLHPTLPLLATASGQR.V	1.30154	0.972154	0.831232	1.16716	0.807895	0.784664	1.0191	1.15946	0.935935	1.33109	1.11455	1.03497	0.919906	1.03817	1.22282
NPM_21	sp|Q61937|NPM_MOUSE	Npm1	Nucleophosmin OS=Mus musculus OX=10090 GN=Npm1 PE=1 SV=1	21	R.PQNYLFGC#ELK.A	0.952605	1.20083	0.894865	0.858722	0.946699	0.927766	0.928171	0.992639	1.09604	0.910629	0.890176	1.0161	0.911062	1.00562	0.900403
SFI1_513	sp|Q3UZY0|SFI1_MOUSE	Sfi1	Protein SFI1 homolog OS=Mus musculus OX=10090 GN=Sfi1 PE=2 SV=1	513	R.ENC#LAER.M	0.998952	1.14269	0.889823	1.00719	1.24575	0.923987	0.787864	0.908658	0.813279	0.915466	1.06101	1.01049	1.05898	0.8366	0.988238
TUSC3_123	sp|Q8BTV1|TUSC3_MOUSE	Tusc3	Tumor suppressor candidate 3 OS=Mus musculus OX=10090 GN=Tusc3 PE=1 SV=1	123	R.YSSAFC#NK.L	1.13724	0.977987	0.910605	0.839619	0.900471	0.782759	0.856749	0.842177	0.783499	0.848423	0.837288	1.00861	0.840949	0.827475	0.842855
ZSC20_342	sp|B2KFW1|ZSC20_MOUSE	Zscan20	Zinc finger and SCAN domain-containing protein 20 OS=Mus musculus OX=10090 GN=Zscan20 PE=2 SV=2	342	K.LQTC#HQNR.Q	1.03015	1.11612	0.882369	1.09132	0.8513	0.961162	1.09703	1.16494	0.842627	1.0188	1.03151	1.00955	0.967927	1.03487	1.02515
ETFB_71	sp|Q9DCW4|ETFB_MOUSE	Etfb	Electron transfer flavoprotein subunit beta OS=Mus musculus OX=10090 GN=Etfb PE=1 SV=3	71	K.EIIAVSC#GPSQC#QETIR.T	1.13949	0.898718	0.990374	0.888756	0.807806	1.06984	1.04167	0.986751	0.91762	0.994025	1.03621	1.00953	0.922134	0.982013	1.01512
ATG13_229	sp|Q91YI1-2|ATG13_MOUSE	Atg13	Isoform 2 of Autophagy-related protein 13 OS=Mus musculus OX=10090 GN=Atg13	229	R.PYPSSSPMHPC#NYR.T	1.00241	1.24764	0.832715	1.05113	0.861305	0.798175	0.818105	0.8846	1.00977	1.1302	0.895576	1.02759	0.903536	0.90416	1.01289
FARP2_313	sp|Q91VS8|FARP2_MOUSE	Farp2	FERM, ARHGEF and pleckstrin domain-containing protein 2 OS=Mus musculus OX=10090 GN=Farp2 PE=1 SV=2	313	K.IC#VEYHTFFR.L	0.984486	0.972523	1.04604	0.744615	1.03943	1.10621	0.822136	0.8824	0.832537	0.889022	0.983505	1.00102	0.963419	0.845691	0.936264
FBLN4_258	sp|Q9WVJ9|FBLN4_MOUSE	Efemp2	EGF-containing fibulin-like extracellular matrix protein 2 OS=Mus musculus OX=10090 GN=Efemp2 PE=1 SV=1	258	R.C#VNEPGR.F	1.22232	1.05533	0.810163	1.21339	0.65355	0.9635	0.763163	0.715106	0.588166	0.581728	0.831977	1.02927	0.943481	0.688812	0.706852
ACK1_434	sp|O54967|ACK1_MOUSE	Tnk2	Activated CDC42 kinase 1 OS=Mus musculus OX=10090 GN=Tnk2 PE=1 SV=2	434	R.TLC#VGPFPR.N	1.03039	1.07072	0.91279	1.21139	1.08349	1.26015	0.97625	1.29679	1.3272	0.93876	1.24228	1.00463	1.18501	1.20008	1.09052
NEUL4_135	sp|Q5NCX5|NEUL4_MOUSE	Neurl4	Neuralized-like protein 4 OS=Mus musculus OX=10090 GN=Neurl4 PE=1 SV=1	135	K.GGSWVVSGC#SVLR.D	0.952479	1.01367	1.03779	0.861277	0.978898	1.01056	0.900883	0.905293	0.868069	0.977036	0.932124	1.00131	0.950246	0.891415	0.95458
WAC_15	sp|Q924H7|WAC_MOUSE	Wac	WW domain-containing adapter protein with coiled-coil OS=Mus musculus OX=10090 GN=Wac PE=1 SV=2	15	R.LSDGC#HDR.R	1.0624	1.05529	0.899985	0.963625	0.885616	0.780332	0.708206	0.958465	0.860274	1.01295	0.877134	1.00589	0.876524	0.842315	0.94504
E0CXC7_353	tr|E0CXC7|E0CXC7_MOUSE	Sidt2	SID1 transmembrane family member 2 (Fragment) OS=Mus musculus OX=10090 GN=Sidt2 PE=1 SV=1	353	R.HQETALC#LR.Q	1.07304	0.898387	1.04716	0.867898	1.21077	0.880178	0.929591	0.789594	1.07004	1.10128	1.27024	1.0062	0.986281	0.929743	1.18576
PLPL6_1210	sp|Q3TRM4|PLPL6_MOUSE	Pnpla6	Patatin-like phospholipase domain-containing protein 6 OS=Mus musculus OX=10090 GN=Pnpla6 PE=1 SV=2	1210	K.SSSYC#EYLRPSIDC#FK.T	0.912356	1.08821	1.01523	0.829526	0.784209	1.15495	0.898049	1.01061	1.10951	0.941582	1.12025	1.00527	0.922896	1.00606	1.03092
WASC5_369	sp|Q8C2E7|WASC5_MOUSE	Washc5	WASH complex subunit 5 OS=Mus musculus OX=10090 GN=Washc5 PE=1 SV=2	369	R.DC#NVAIR.W	0.956185	0.981589	1.06904	0.930474	1.07949	1.12884	1.06211	0.991392	0.927488	0.908623	1.17149	1.00227	1.04627	0.993662	1.04006
ODFP2_708	sp|A3KGV1|ODFP2_MOUSE	Odf2	Outer dense fiber protein 2 OS=Mus musculus OX=10090 GN=Odf2 PE=1 SV=1	708	R.EC#GSLAR.Q	1.03914	0.885371	1.10109	0.873676	1.1481	0.930128	1.31816	0.96005	1.10857	0.894923	0.938331	1.00853	0.983967	1.12893	0.916627
D3Z7D3_1099	tr|D3Z7D3|D3Z7D3_MOUSE	Dip2a	Disco-interacting protein 2 homolog A OS=Mus musculus OX=10090 GN=Dip2a PE=1 SV=1	1099	K.SAC#VLSTQAITR.L	0.91308	1.09999	1.00431	0.939442	0.960039	0.988869	0.912777	0.97748	0.884151	0.947552	1.06636	1.00579	0.962783	0.924803	1.00696
COT1_121	sp|Q60632|COT1_MOUSE	Nr2f1	COUP transcription factor 1 OS=Mus musculus OX=10090 GN=Nr2f1 PE=2 SV=2	121	R.NLTYTC#R.A	0.975612	0.98971	1.03669	1.0604	1.0342	1.10715	0.980054	1.312	0.964682	1.21031	0.964065	1.00067	1.06725	1.08558	1.08719
STAT3_367	sp|P42227|STAT3_MOUSE	Stat3	Signal transducer and activator of transcription 3 OS=Mus musculus OX=10090 GN=Stat3 PE=1 SV=2	367	K.IKVC#IDKDSGDVAALR.G	1.25874	1.16033	0.744195	0.685516	0.759619	0.551109	1.16232	0.846842	0.645049	0.526388	0.562362	1.05442	0.665415	0.884736	0.544375
TASOR_729	sp|Q69ZR9|TASOR_MOUSE	Tasor	Protein TASOR OS=Mus musculus OX=10090 GN=Tasor PE=1 SV=2	729	K.TSNSTESC#HLYEESPQSIGLLGQDPNLR.V	1.12907	1.0058	0.892793	1.06608	1.01196	0.981049	0.839627	1.21959	1.22605	1.32133	1.00711	1.00922	1.0197	1.09509	1.16422
TPC2L_112	sp|Q9JME7|TPC2L_MOUSE	Trappc2l	Trafficking protein particle complex subunit 2-like protein OS=Mus musculus OX=10090 GN=Trappc2l PE=1 SV=1	112	K.LHNSYTDVMC#NPFYNPGDR.I	1.51248	0.827715	0.884416	0.757154	0.681357	1.06582	0.841057	0.824446	1.02315	0.892611	1.0604	1.07487	0.834776	0.896217	0.976506
D3Z4L1_283	tr|D3Z4L1|D3Z4L1_MOUSE	Mthfsd	Methenyltetrahydrofolate synthase domain-containing protein OS=Mus musculus OX=10090 GN=Mthfsd PE=4 SV=1	283	R.RPQDRPQTGPTSGC#QR.L	0.888228	1.40091	0.861814	0.754925	0.790259	0.907321	0.706832	0.784512	0.989132	0.840548	0.984618	1.05032	0.817502	0.826825	0.912583
CDD_8	sp|P56389|CDD_MOUSE	Cda	Cytidine deaminase OS=Mus musculus OX=10090 GN=Cda PE=1 SV=2	8	R.PSC#AVEPEHVQR.L	0.898787	1.2259	0.933133	0.900382	0.95436	0.910149	0.951512	0.964839	1.09223	1.00111	0.966594	1.01927	0.92163	1.00286	0.98385
M3K20_455	sp|Q9ESL4|M3K20_MOUSE	Map3k20	Mitogen-activated protein kinase kinase kinase 20 OS=Mus musculus OX=10090 GN=Map3k20 PE=1 SV=1	455	K.PGTGPQDC#K.W	1.01264	1.04278	0.949209	0.814924	1.04707	1.01032	0.900815	0.883136	1.11547	0.843229	0.92041	1.00154	0.957437	0.966474	0.881819
KANL2_28	sp|Q8BQR4|KANL2_MOUSE	Kansl2	KAT8 regulatory NSL complex subunit 2 OS=Mus musculus OX=10090 GN=Kansl2 PE=1 SV=1	28	R.SQEPLSC#SFTHR.P	1.09603	1.05416	0.877971	1.10621	0.822519	0.985196	0.943992	1.03028	0.993633	1.05318	1.09523	1.00939	0.971308	0.989301	1.0742
ERC6L_948	sp|Q8BHK9|ERC6L_MOUSE	Ercc6l	DNA excision repair protein ERCC-6-like OS=Mus musculus OX=10090 GN=Ercc6l PE=1 SV=1	948	K.SPPQYAC#DFNLFLEDSADTR.Q	1.25998	1.17894	0.736311	1.08105	0.942816	0.820455	0.989445	1.12904	1.01265	0.96217	1.10509	1.05841	0.948109	1.04371	1.03363
MPI_149	sp|Q924M7|MPI_MOUSE	Mpi	Mannose-6-phosphate isomerase OS=Mus musculus OX=10090 GN=Mpi PE=1 SV=1	149	K.LHLQAPEHYPDANHKPEMAIALTSFQGLC#GFR.P	1.04404	1.00106	0.958554	0.952297	1.11559	1.21727	0.98061	0.834911	0.995799	0.843826	1.0504	1.00122	1.09505	0.937107	0.947114
CHCH7_37	sp|Q8K2Q5|CHCH7_MOUSE	Chchd7	Coiled-coil-helix-coiled-coil-helix domain-containing protein 7 OS=Mus musculus OX=10090 GN=Chchd7 PE=1 SV=1	37	R.C#SSYFLK.Y	0.952277	1.05218	1.00052	0.26959	0.29155	0.30278	0.90234	1.00492	0.94859	0.854176	1.02524	1.00166	0.287973	0.951949	0.939709
SNX1_318	sp|Q9WV80|SNX1_MOUSE	Snx1	Sorting nexin-1 OS=Mus musculus OX=10090 GN=Snx1 PE=1 SV=1	318	K.LQEVEC#EEQR.L	1.10656	0.80569	1.16942	0.68332	1.05823	0.792514	1.23637	0.854815	0.937497	1.16016	0.918059	1.02722	0.844688	1.00956	1.03911
CMC2_202	sp|Q9QXX4|CMC2_MOUSE	Slc25a13	Calcium-binding mitochondrial carrier protein Aralar2 OS=Mus musculus OX=10090 GN=Slc25a13 PE=1 SV=1	202	R.PHVLTPFVEEC#LVAAAGGTR.S	0.882119	1.30841	0.907378	0.756839	1.04219	0.735704	0.851029	0.834776	1.14402	1.0142	0.813934	1.03263	0.844911	0.943273	0.914067
ZN536_758	sp|Q8K083|ZN536_MOUSE	Znf536	Zinc finger protein 536 OS=Mus musculus OX=10090 GN=Znf536 PE=2 SV=1	758	K.DCPYC#GK.T	0.964713	1.13678	0.922724	0.897434	0.991323	1.22063	0.927161	1.08918	1.0017	1.00477	1.04299	1.00807	1.03646	1.00602	1.02388
CIC_442	sp|Q924A2|CIC_MOUSE	Cic	Protein capicua homolog OS=Mus musculus OX=10090 GN=Cic PE=1 SV=2	442	R.PSEQPSPC#QEGSQGGSR.S	0.961818	1.14313	0.921225	0.802241	1.0962	0.887241	0.897266	0.985591	1.13608	0.974435	0.926693	1.00872	0.928559	1.00631	0.950564
CHCH5_22	sp|Q9CQP3|CHCH5_MOUSE	Chchd5	Coiled-coil-helix-coiled-coil-helix domain-containing protein 5 OS=Mus musculus OX=10090 GN=Chchd5 PE=1 SV=1	22	R.ELDQYGQC#VAAK.P	1.09288	0.966854	0.95174	0.45987	0.426085	0.446719	0.861664	0.950901	0.849213	0.992476	0.932747	1.00383	0.444224	0.887259	0.962611
LRP8_226	sp|Q924X6|LRP8_MOUSE	Lrp8	Low-density lipoprotein receptor-related protein 8 OS=Mus musculus OX=10090 GN=Lrp8 PE=1 SV=2	226	R.QFDC#EDR.S	1.00164	1.23472	0.839109	0.861378	0.886661	0.854143	0.991873	1.0743	0.911563	0.864306	1.15045	1.02516	0.867394	0.992577	1.00738
SELO_203	sp|Q9DBC0|SELO_MOUSE	Selenoo	Protein adenylyltransferase SelO, mitochondrial OS=Mus musculus OX=10090 GN=Selenoo PE=1 SV=4	203	R.EFLC#SEAMFHLGIPTTR.A	1.18206	1.01333	0.856773	1.07433	1.07615	1.03951	1.00969	0.932083	0.854174	1.15776	0.984972	1.01739	1.06333	0.931984	1.07137
VP13B_2527	sp|Q80TY5|VP13B_MOUSE	Vps13b	Vacuolar protein sorting-associated protein 13B OS=Mus musculus OX=10090 GN=Vps13b PE=1 SV=3	2527	K.FSSQMDC#K.L	1.0287	0.926023	1.05484	0.849713	0.944771	0.8543	1.08535	0.92383	0.852366	0.872736	0.830962	1.00319	0.882928	0.953847	0.851849
TCAIM_244	sp|Q66JZ4|TCAIM_MOUSE	TCAIM	T-cell activation inhibitor, mitochondrial OS=Mus musculus OX=10090 GN=TCAIM PE=1 SV=1	244	R.C#SQLHSLSR.L	1.05762	1.07523	0.889326	0.788487	0.832604	0.938246	0.992589	1.17785	0.840149	1.07077	0.990956	1.00739	0.853112	1.00353	1.03086
MLX_66	sp|O08609|MLX_MOUSE	Mlx	Max-like protein X OS=Mus musculus OX=10090 GN=Mlx PE=1 SV=1	66	R.EDSSHPAC#AK.V	1.02465	1.23695	0.822629	0.87699	0.795882	0.959495	0.991896	0.830381	0.846331	1.2058	1.04112	1.02808	0.877456	0.889536	1.12346
VWF_295	sp|Q8CIZ8|VWF_MOUSE	Vwf	von Willebrand factor OS=Mus musculus OX=10090 GN=Vwf PE=1 SV=2	295	R.PAC#PAGMEYK.E	1.17554	1.09403	0.809539	1.21663	0.912476	0.891658	1.11126	1.20968	0.8676	0.973308	0.991156	1.02637	1.00692	1.06285	0.982232
RTCA_63	sp|Q9D7H3|RTCA_MOUSE	RtcA	RNA 3'-terminal phosphate cyclase OS=Mus musculus OX=10090 GN=RtcA PE=1 SV=2	63	R.DLC#GGHLEGAEIGSTEITFTPEK.I	0.938346	1.11656	0.962751	0.993791	0.810631	0.934267	0.831989	0.94511	0.889681	0.891526	0.927213	1.00589	0.912897	0.888927	0.90937
DACT3_235	sp|Q0PHV7|DACT3_MOUSE	Dact3	Dapper homolog 3 OS=Mus musculus OX=10090 GN=Dact3 PE=1 SV=1	235	R.VPC#GSPDGAASR.P	0.935245	1.17901	0.923709	0.89747	1.26533	1.04767	0.784025	0.843907	0.895483	1.31128	0.99655	1.01265	1.07016	0.841138	1.15392
KI21B_234	sp|Q9QXL1|KI21B_MOUSE	Kif21b	Kinesin-like protein KIF21B OS=Mus musculus OX=10090 GN=Kif21b PE=1 SV=2	234	R.SHAIFTIHLC#QMR.V	1.04547	1.12356	0.866955	1.08311	1.12461	0.97043	0.89801	1.18438	0.858298	1.10195	0.878987	1.01199	1.05938	0.98023	0.99047
BD1L1_1780	sp|E9Q6J5|BD1L1_MOUSE	Bod1l	Biorientation of chromosomes in cell division protein 1-like 1 OS=Mus musculus OX=10090 GN=Bod1l PE=1 SV=1	1780	K.PQEANANQGDGSGTDGAEGESAVTSTGITEEDGEASANC#TGSEDNR.E	0.892432	1.30738	0.897199	0.822866	1.16698	1.11419	1.04665	1.18267	1.28376	1.15531	1.06721	1.03234	1.03468	1.17103	1.11126
DIDO1_850	sp|Q8C9B9|DIDO1_MOUSE	Dido1	Death-inducer obliterator 1 OS=Mus musculus OX=10090 GN=Dido1 PE=1 SV=4	850	R.AHLFDLNC#K.I	1.08911	0.798877	1.20473	0.77401	1.11815	0.972822	1.23638	0.988645	1.41521	1.17161	0.987721	1.03091	0.954995	1.21341	1.07967
SRSF7_135	sp|Q8BL97|SRSF7_MOUSE	Srsf7	Serine/arginine-rich splicing factor 7 OS=Mus musculus OX=10090 GN=Srsf7 PE=1 SV=1	135	R.C#YEC#GEK.G	0.940425	1.03498	1.03045	1.18572	1.08175	1.20968	1.12579	1.13279	1.01958	1.04048	1.18484	1.00195	1.15905	1.09272	1.11266
NIPBL_679	sp|Q6KCD5|NIPBL_MOUSE	Nipbl	Nipped-B-like protein OS=Mus musculus OX=10090 GN=Nipbl PE=1 SV=1	679	K.QNENRPC#DTK.P	0.862422	1.20576	0.989002	0.883926	0.916105	0.927358	1.12336	0.943891	1.02249	0.928414	0.894987	1.01906	0.90913	1.02991	0.911701
B2RXC6_261	tr|B2RXC6|B2RXC6_MOUSE	Polr3a	DNA-directed RNA polymerase subunit OS=Mus musculus OX=10090 GN=Polr3a PE=1 SV=1	261	R.LLVPPLC#IR.P	0.894554	0.939526	1.22285	0.752443	1.20655	1.08612	0.729458	1.04076	0.905866	1.09651	1.08202	1.01898	1.01504	0.892028	1.08927
KMT2B_846	sp|O08550|KMT2B_MOUSE	Kmt2b	Histone-lysine N-methyltransferase 2B OS=Mus musculus OX=10090 GN=Kmt2b PE=1 SV=3	846	R.GC#VRSEDESMEAK.R	1.09953	0.924549	0.991167	0.878259	0.924171	1.11635	1.02483	0.88254	0.904229	0.831771	0.915016	1.00508	0.972925	0.937201	0.873393
BRPF1_11	sp|B2RRD7|BRPF1_MOUSE	Brpf1	Peregrin OS=Mus musculus OX=10090 GN=Brpf1 PE=1 SV=1	11	K.TFC#HNLR.A	0.99826	1.0392	0.965275	0.942776	1.11999	1.17768	1.18231	1.31131	0.960426	1.11229	0.959988	1.00091	1.08015	1.15135	1.03614
KIF15_1017	sp|Q6P9L6|KIF15_MOUSE	Kif15	Kinesin-like protein KIF15 OS=Mus musculus OX=10090 GN=Kif15 PE=1 SV=1	1017	K.QELQDINC#K.Y	0.987262	0.959017	1.05891	0.880788	1.00709	0.897773	0.983643	1.01595	1.04635	0.918628	0.876801	1.00173	0.928549	1.01531	0.897715
RFIP3_57	sp|Q8CHD8-3|RFIP3_MOUSE	Rab11fip3	Isoform 3 of Rab11 family-interacting protein 3 OS=Mus musculus OX=10090 GN=Rab11fip3	57	R.WPEGPNAPIC#WPEEVEEPHAPSR.W	1.00616	0.90772	1.10563	0.914907	1.02289	1.27323	0.937398	0.961506	0.969327	0.874016	0.911844	1.0065	1.07034	0.956077	0.89293
A0A1D5RMH7_222	tr|A0A1D5RMH7|A0A1D5RMH7_MOUSE	Psd3	PH and SEC7 domain-containing protein 3 OS=Mus musculus OX=10090 GN=Psd3 PE=1 SV=1	222	K.NC#EEDIGTTVLATR.A	1.01296	0.945221	1.0473	0.879848	1.10679	0.919501	1.08187	0.90526	1.14487	0.983477	0.958629	1.00183	0.968713	1.044	0.971053
GAS2_121	sp|P11862|GAS2_MOUSE	Gas2	Growth arrest-specific protein 2 OS=Mus musculus OX=10090 GN=Gas2 PE=1 SV=1	121	R.DNTANFLSWC#R.D	0.831346	1.11466	1.11111	1.05721	0.797499	0.881362	0.943873	1.13277	0.90188	0.955775	1.15606	1.01904	0.912022	0.992841	1.05592
A0A0R4J1A1_445	tr|A0A0R4J1A1|A0A0R4J1A1_MOUSE	Chml	Rab proteins geranylgeranyltransferase component A OS=Mus musculus OX=10090 GN=Chml PE=1 SV=1	445	K.ETC#SNVQYK.Q	0.903992	1.00894	1.10784	0.786917	0.929413	1.19329	0.854085	0.851086	1.36333	0.820667	0.916527	1.00692	0.969873	1.02283	0.868597
B2RXQ2_772	tr|B2RXQ2|B2RXQ2_MOUSE	Ppfia1	Ppfia1 protein OS=Mus musculus OX=10090 GN=Ppfia1 PE=1 SV=1	772	K.C#ETSPPSSPR.P	0.840731	1.20944	1.01654	0.884045	0.914238	0.893488	1.05224	1.11537	0.776961	0.884435	1.05834	1.02224	0.897257	0.981522	0.971386
MTOR_1303	sp|Q9JLN9|MTOR_MOUSE	Mtor	Serine/threonine-protein kinase mTOR OS=Mus musculus OX=10090 GN=Mtor PE=1 SV=2	1303	R.SC#WALAQAYNPMAR.D	0.973249	0.955587	1.07987	1.05205	1.05095	1.28516	1.06041	1.05538	1.07063	0.999001	0.871136	1.0029	1.12939	1.06214	0.935069
FUMH_34	sp|P97807|FUMH_MOUSE	Fh	Fumarate hydratase, mitochondrial OS=Mus musculus OX=10090 GN=Fh PE=1 SV=3	34	R.C#APNVAR.M	0.974	1.02275	1.00447	0.928208	0.980866	1.14141	0.914268	1.04544	0.889227	0.976931	1.11399	1.00041	1.01683	0.949644	1.04546
MRC2_212	sp|Q64449|MRC2_MOUSE	Mrc2	C-type mannose receptor 2 OS=Mus musculus OX=10090 GN=Mrc2 PE=1 SV=3	212	R.EDGHLWC#ATTQDYGK.D	1.15268	1.01779	0.869615	0.918032	1.06432	1.05317	1.02058	1.04812	0.997584	1.01583	1.04397	1.01336	1.01184	1.02209	1.0299
A2AHK0_719	tr|A2AHK0|A2AHK0_MOUSE	Dgkz	Diacylglycerol kinase OS=Mus musculus OX=10090 GN=Dgkz PE=1 SV=1	719	K.PQC#IVFLNIPR.Y	0.869953	1.19957	0.983402	1.01654	0.835768	0.965658	0.844275	1.06278	1.052	0.933596	1.17285	1.01764	0.939323	0.986351	1.05322
E9Q3G8_833	tr|E9Q3G8|E9Q3G8_MOUSE	Nup153	Nucleoporin 153 OS=Mus musculus OX=10090 GN=Nup153 PE=1 SV=1	833	K.PGLVSASSSSPAPVSLSSGGC#LGLDK.F	1.01653	1.13175	0.882868	0.824695	1.10768	0.926119	0.906644	0.994061	1.09204	1.10013	0.974697	1.01038	0.95283	0.997581	1.03742
A0A1B0GR85_1746	tr|A0A1B0GR85|A0A1B0GR85_MOUSE	2900026A02Rik	RIKEN cDNA 2900026A02 gene OS=Mus musculus OX=10090 GN=2900026A02Rik PE=1 SV=1	1746	R.SEEC#SPQWLK.E	0.9721	0.93046	1.11537	0.840867	1.26549	0.883853	1.12285	1.02265	1.02249	0.99724	0.977778	1.00598	0.996736	1.056	0.987509
F6VCI2_353	tr|F6VCI2|F6VCI2_MOUSE	Tanc2	Protein TANC2 (Fragment) OS=Mus musculus OX=10090 GN=Tanc2 PE=1 SV=1	353	K.MNTVC#SSPR.G	1.13851	0.997075	0.893872	0.832626	0.82457	0.974425	0.917942	1.18453	0.922518	0.95222	0.83284	1.00982	0.877207	1.00833	0.89253
AGO2_752	sp|Q8CJG0|AGO2_MOUSE	Ago2	Protein argonaute-2 OS=Mus musculus OX=10090 GN=Ago2 PE=1 SV=3	752	K.ITHPTEFDFYLC#SHAGIQGTSR.P	1.05312	1.09885	0.876886	0.963884	1.04789	0.884076	0.890505	1.05267	0.929037	0.978238	1.03618	1.00962	0.965284	0.957405	1.00721
S27A1_406	sp|Q60714|S27A1_MOUSE	Slc27a1	Long-chain fatty acid transport protein 1 OS=Mus musculus OX=10090 GN=Slc27a1 PE=1 SV=1	406	K.VGSC#GFNSR.I	0.895215	0.96284	1.18434	0.874912	0.903038	0.972876	1.00185	1.16385	1.08813	1.18677	1.29804	1.01413	0.916942	1.08461	1.2424
LZTR1_440	sp|Q9CQ33|LZTR1_MOUSE	Lztr1	Leucine-zipper-like transcriptional regulator 1 OS=Mus musculus OX=10090 GN=Lztr1 PE=1 SV=2	440	R.QFC#DVEFVLGEK.E	1.10302	0.984809	0.927669	0.800888	0.979346	0.923951	1.02192	0.832965	1.04548	1.00851	0.859985	1.00517	0.901395	0.96679	0.934247
KIF7_1070	sp|B7ZNG0|KIF7_MOUSE	Kif7	Kinesin-like protein KIF7 OS=Mus musculus OX=10090 GN=Kif7 PE=1 SV=1	1070	K.NEAITC#R.Q	0.89805	1.13881	0.991699	0.711521	0.955989	0.873429	1.09197	1.08732	0.843929	0.736609	0.816357	1.00952	0.84698	1.00774	0.776483
FANCJ_125	sp|Q5SXJ3|FANCJ_MOUSE	Brip1	Fanconi anemia group J protein homolog OS=Mus musculus OX=10090 GN=Brip1 PE=2 SV=1	125	R.NGVSTPC#QDSPEK.N	0.981929	0.985539	1.03421	1.19035	1.14363	1.20534	1.09148	1.18195	0.945895	1.1505	1.40644	1.00056	1.17977	1.07311	1.27847
SIN3A_1018	sp|Q60520-1|SIN3A_MOUSE	Sin3a	Isoform 2 of Paired amphipathic helix protein Sin3a OS=Mus musculus OX=10090 GN=Sin3a	1018	R.QLQHIVSDEVC#VQVTDLYLAENNNGATGGQLNSQTSR.S	1.13418	0.920426	0.969132	0.804626	0.844689	0.79746	0.881174	0.844247	0.775959	0.838536	0.784648	1.00791	0.815592	0.833793	0.811592
ZC3H3_907	sp|Q8CHP0|ZC3H3_MOUSE	Zc3h3	Zinc finger CCCH domain-containing protein 3 OS=Mus musculus OX=10090 GN=Zc3h3 PE=1 SV=1	907	K.ATAASSPSPSPSTSSPAPSLEQEEAVSGTGSGTGSSGLC#K.L	0.90322	1.04077	1.07293	0.692297	0.944845	0.90418	1.0069	0.927844	0.795543	0.964664	0.815756	1.00564	0.847108	0.910097	0.89021
PLPL2_486	sp|Q8BJ56|PLPL2_MOUSE	Pnpla2	Patatin-like phospholipase domain-containing protein 2 OS=Mus musculus OX=10090 GN=Pnpla2 PE=1 SV=1	486	R.APASPTAADPATPQDPPGLPPC#.-	1.10315	0.880851	1.04358	0.921315	1.00873	0.979145	0.893883	0.952761	1.18828	1.01951	1.00767	1.00919	0.969732	1.01164	1.01359
MOCOS_450	sp|Q14CH1|MOCOS_MOUSE	Mocos	Molybdenum cofactor sulfurase OS=Mus musculus OX=10090 GN=Mocos PE=1 SV=1	450	K.HFQAGHVC#GDDVDIIDGR.P	1.03089	1.00326	0.967848	0.961141	0.940817	1.44073	1.0636	1.1259	1.08931	1.01028	1.1225	1.00067	1.11423	1.09294	1.06639
SOSB1_99	sp|Q8R2Y9|SOSB1_MOUSE	Nabp2	SOSS complex subunit B1 OS=Mus musculus OX=10090 GN=Nabp2 PE=1 SV=1	99	K.IGEFC#M*VYSEVPNFSEPNPEYNTQQAPNK.S	0.977478	1.0158	1.00754	0.80757	1.03802	0.824886	0.916938	1.07086	0.949869	1.01337	0.798428	1.00027	0.890159	0.979221	0.905899
ADH7_240	sp|Q64437|ADH7_MOUSE	Adh7	All-trans-retinol dehydrogenase [NAD(+)] ADH7 OS=Mus musculus OX=10090 GN=Adh7 PE=2 SV=2	240	K.ALAVGATEC#ISPK.D	1.05961	1.025	0.925369	0.971564	0.948196	0.904678	0.900439	1.08389	0.871846	1.00754	0.881089	1.00333	0.941479	0.952059	0.944312
TET2_86	sp|Q4JK59|TET2_MOUSE	Tet2	Methylcytosine dioxygenase TET2 OS=Mus musculus OX=10090 GN=Tet2 PE=1 SV=3	86	R.C#LQNGGIK.R	1.03696	1.03829	0.932388	0.934538	1.50381	1.11749	0.961893	1.05541	0.932745	1.27848	1.11187	1.00254	1.18528	0.98335	1.19518
DAAM1_695	sp|Q8BPM0|DAAM1_MOUSE	Daam1	Disheveled-associated activator of morphogenesis 1 OS=Mus musculus OX=10090 GN=Daam1 PE=1 SV=4	695	R.AQNC#NILLSR.L	0.768615	1.19407	1.16078	0.876491	0.866759	0.716581	0.860193	1.37707	1.0171	1.01462	0.996808	1.04116	0.819944	1.08479	1.00571
MICU1_62	sp|Q8VCX5-2|MICU1_MOUSE	Micu1	Isoform 2 of Calcium uptake protein 1, mitochondrial OS=Mus musculus OX=10090 GN=Micu1	62	K.AHAESPPC#VNSK.K	1.16903	0.822915	1.07597	0.893705	1.06127	0.812818	1.06407	0.821075	1.10813	0.921207	1.00581	1.02264	0.922599	0.997757	0.963507
KI21A_1379	sp|Q9QXL2-4|KI21A_MOUSE	Kif21a	Isoform 4 of Kinesin-like protein KIF21A OS=Mus musculus OX=10090 GN=Kif21a	1379	R.TLTSSGQVTLGEAC#SASTSR.T	0.974409	1.03684	0.990816	0.844863	0.868673	0.987146	0.943958	0.739393	0.901692	0.916835	0.941213	1.00069	0.900227	0.861681	0.929024
ZN142_893	sp|G5E869|ZN142_MOUSE	Znf142	Zinc finger protein 142 OS=Mus musculus OX=10090 GN=Znf142 PE=2 SV=1	893	K.RQDGIEAPQEDDQVDSPSLGEVEEGGC#TLHLEALR.V	1.15881	0.933859	0.93789	0.807724	0.800041	0.7753	0.873771	0.942978	0.833813	0.695474	0.748159	1.01019	0.794355	0.883521	0.721817
HDHD3_165	sp|Q9CYW4|HDHD3_MOUSE	Hdhd3	Haloacid dehalogenase-like hydrolase domain-containing protein 3 OS=Mus musculus OX=10090 GN=Hdhd3 PE=1 SV=1	165	R.EHFDFVLTSEAVGC#PK.P	0.996391	1.00751	0.99618	0.86556	0.979752	1.05294	0.950871	1.0755	1.06152	0.961881	1.03484	1.00003	0.966085	1.0293	0.998359
Q6P5B5_151	tr|Q6P5B5|Q6P5B5_MOUSE	Fxr2	Fragile X mental retardation syndrome-related protein 2 OS=Mus musculus OX=10090 GN=Fxr2 PE=1 SV=1	151	R.EAC#SNENVHK.E	1.17071	0.731342	1.28458	0.719076	1.1577	0.71543	1.17039	0.802674	1.21613	1.13574	0.750573	1.06221	0.86407	1.06306	0.943158
MRCKB_1442	sp|Q7TT50|MRCKB_MOUSE	Cdc42bpb	Serine/threonine-protein kinase MRCK beta OS=Mus musculus OX=10090 GN=Cdc42bpb PE=1 SV=2	1442	K.SEEYLLC#FSHM*GLYVDPQGR.R	0.893408	1.10194	1.02754	0.983749	1.00184	1.0801	0.963566	0.953114	0.932557	0.93834	1.06406	1.00763	1.02189	0.949746	1.0012
PP4R1_791	sp|Q8K2V1|PP4R1_MOUSE	Ppp4r1	Serine/threonine-protein phosphatase 4 regulatory subunit 1 OS=Mus musculus OX=10090 GN=Ppp4r1 PE=1 SV=2	791	R.PIALNLC#ADK.V	0.935211	1.21596	0.902264	0.955027	0.99616	1.10235	0.867335	0.978616	0.918771	0.965904	0.911345	1.01781	1.01785	0.921574	0.938625
NFX1_655	sp|B1AY10|NFX1_MOUSE	Nfx1	Transcriptional repressor NF-X1 OS=Mus musculus OX=10090 GN=Nfx1 PE=1 SV=1	655	R.TSVISC#R.C	1.04826	0.951953	1.00445	1.05939	1.01724	0.982214	0.892231	0.977589	1.14088	1.08758	1.0878	1.00156	1.01962	1.00357	1.08769
A0A0R4J1A1_511	tr|A0A0R4J1A1|A0A0R4J1A1_MOUSE	Chml	Rab proteins geranylgeranyltransferase component A OS=Mus musculus OX=10090 GN=Chml PE=1 SV=1	511	K.DSYLVHLTC#SSSK.T	1.01886	0.966372	1.01656	0.845263	1.08386	0.907907	1.10786	1.02641	1.02934	0.879528	1.16521	1.0006	0.945677	1.05454	1.02237
ACOC_118	sp|P28271|ACOC_MOUSE	Aco1	Cytoplasmic aconitate hydratase OS=Mus musculus OX=10090 GN=Aco1 PE=1 SV=3	118	K.INPVC#PADLVIDHSIQVDFNR.R	1.17204	0.928396	0.934874	0.767514	1.01451	0.917666	0.819758	0.958706	1.12352	0.817881	1.0386	1.01177	0.899898	0.967326	0.92824
ZN768_409	sp|Q8R0T2|ZN768_MOUSE	Znf768	Zinc finger protein 768 OS=Mus musculus OX=10090 GN=Znf768 PE=1 SV=1	409	K.C#YSQNSSLR.S	1.09015	1.05231	0.883073	0.7566	0.876414	0.822974	0.781764	1.04443	0.750359	0.907199	0.941918	1.00851	0.818663	0.858852	0.924558
A2ASB0_159	tr|A2ASB0|A2ASB0_MOUSE	Itpripl1	Inositol 1,4,5-trisphosphate receptor-interacting protein-like 1 OS=Mus musculus OX=10090 GN=Itpripl1 PE=4 SV=2	159	R.ALC#LSWR.-	1.13486	1.09312	0.830549	0.786472	0.876541	0.856192	0.881877	0.838032	0.893188	0.835158	0.844829	1.01951	0.839735	0.871032	0.839994
KIF7_445	sp|B7ZNG0|KIF7_MOUSE	Kif7	Kinesin-like protein KIF7 OS=Mus musculus OX=10090 GN=Kif7 PE=1 SV=1	445	R.DWLC#AVEGER.S	0.969713	1.10404	0.940729	0.804941	0.801467	0.918852	0.908068	0.914778	1.14913	1.12273	0.762315	1.00483	0.841754	0.99066	0.942524
DHR11_69	sp|Q3U0B3|DHR11_MOUSE	Dhrs11	Dehydrogenase/reductase SDR family member 11 OS=Mus musculus OX=10090 GN=Dhrs11 PE=1 SV=1	69	R.C#DLSNEEDILSM*FSAVR.S	1.09162	0.927107	0.994721	0.854698	0.868805	0.867797	0.894166	1.02094	1.00138	0.945759	0.99024	1.00448	0.863767	0.972165	0.968
UBP27_395	sp|Q8CEG8|UBP27_MOUSE	Usp27	Ubiquitin carboxyl-terminal hydrolase 27 OS=Mus musculus OX=10090 GN=Usp27 PE=1 SV=2	395	K.C#DDAVITK.A	1.02853	1.06788	0.91633	0.978077	0.8573	1.10833	0.971097	1.10339	1.14589	0.888363	0.978605	1.00425	0.981235	1.07346	0.933484
HTR5B_118	sp|Q8C547|HTR5B_MOUSE	Heatr5b	HEAT repeat-containing protein 5B OS=Mus musculus OX=10090 GN=Heatr5b PE=1 SV=3	118	K.LAAVAC#VGAFYEK.M	0.998329	1.10295	0.916028	1.01817	0.978708	0.996664	0.759605	1.02712	0.858283	0.95728	1.02263	1.00577	0.997849	0.881669	0.989954
EXC6B_507	sp|A6H5Z3|EXC6B_MOUSE	Exoc6b	Exocyst complex component 6B OS=Mus musculus OX=10090 GN=Exoc6b PE=1 SV=1	507	K.EFIYAC#LK.F	1.27017	0.887816	0.920517	0.760139	1.06664	0.996154	0.930438	0.752708	1.33007	0.833285	0.956682	1.02617	0.940978	1.0044	0.894983
RICTR_68	sp|Q6QI06|RICTR_MOUSE	Rictor	Rapamycin-insensitive companion of mTOR OS=Mus musculus OX=10090 GN=Rictor PE=1 SV=2	68	K.LLC#DIGHSEEK.L	1.14936	0.927337	0.950941	0.869632	1.02092	0.972759	1.09946	1.02872	1.1744	1.2603	1.13757	1.00921	0.954438	1.10086	1.19894
EIF3D_258	sp|O70194|EIF3D_MOUSE	Eif3d	Eukaryotic translation initiation factor 3 subunit D OS=Mus musculus OX=10090 GN=Eif3d PE=1 SV=2	258	K.TQGNVFATDAILATLMSC#TR.S	1.07306	1.09991	0.862872	0.728847	0.870667	0.96203	1.35095	1.13349	0.821192	0.912246	1.00213	1.01195	0.853848	1.10188	0.957188
ODFP2_613	sp|A3KGV1|ODFP2_MOUSE	Odf2	Outer dense fiber protein 2 OS=Mus musculus OX=10090 GN=Odf2 PE=1 SV=1	613	K.LAEC#QDQLQGYER.K	1.03461	0.963274	1.00469	0.909832	0.851446	0.865967	0.730989	0.993353	0.894725	0.810415	0.922548	1.00086	0.875748	0.873023	0.866482
RED1_575	sp|Q91ZS8-6|RED1_MOUSE	Adarb1	Isoform 6 of Double-stranded RNA-specific editase 1 OS=Mus musculus OX=10090 GN=Adarb1	575	R.LLTMSC#SDK.I	1.10113	1.05421	0.874689	0.893528	0.94355	1.15489	0.907052	1.02535	0.971422	0.851489	0.964128	1.01001	0.997322	0.967941	0.907809
NPHP1_365	sp|Q9QY53|NPHP1_MOUSE	Nphp1	Nephrocystin-1 OS=Mus musculus OX=10090 GN=Nphp1 PE=1 SV=1	365	R.LC#LFDGSK.V	1.14691	0.948865	0.930924	0.922624	1.08785	0.944316	0.852535	0.929082	1.06082	1.09704	1.09467	1.0089	0.984929	0.947478	1.09585
FHOD1_1009	sp|Q6P9Q4|FHOD1_MOUSE	Fhod1	FH1/FH2 domain-containing protein 1 OS=Mus musculus OX=10090 GN=Fhod1 PE=1 SV=3	1009	R.IMQFC#HTLR.E	0.985483	1.05575	0.96332	0.835772	0.977452	0.858506	1.21145	1.19575	0.979048	1.23009	1.27589	1.00152	0.890577	1.12875	1.25299
SMAD4_344	sp|P97471|SMAD4_MOUSE	Smad4	Mothers against decapentaplegic homolog 4 OS=Mus musculus OX=10090 GN=Smad4 PE=1 SV=2	344	K.VPSSC#PVVTVDGYVDPSGGDR.F	0.992971	0.935884	1.08177	0.887695	1.04411	1.00759	1.02505	0.97593	1.04761	1.08985	0.848479	1.00354	0.9798	1.01619	0.969162
H3BLS0_99	tr|H3BLS0|H3BLS0_MOUSE	Cux1	Homeobox protein cut-like OS=Mus musculus OX=10090 GN=Cux1 PE=1 SV=1	99	R.WMLC#VAGAK.L	0.926242	1.07837	1.00701	0.774659	0.882565	0.782101	1.3672	0.957843	1.08195	0.869836	0.958407	1.00387	0.813108	1.13566	0.914122
Q3U4L8_668	tr|Q3U4L8|Q3U4L8_MOUSE	Zfp51	Zinc finger protein 51 OS=Mus musculus OX=10090 GN=Zfp51 PE=1 SV=1	668	R.DC#DISFSQISNLR.R	1.00442	0.968457	1.02899	0.930385	1.05773	0.965166	1.28507	1.20594	0.91245	1.26363	1.33804	1.00062	0.984426	1.13449	1.30084
BMR1A_492	sp|P36895|BMR1A_MOUSE	Bmpr1a	Bone morphogenetic protein receptor type-1A OS=Mus musculus OX=10090 GN=Bmpr1a PE=1 SV=1	492	R.WNSDEC#LR.A	1.07844	0.883886	1.06229	0.795767	0.89299	0.976228	1.01233	0.827193	1.11068	0.887909	1.0058	1.0082	0.888328	0.983398	0.946855
ARP3_307	sp|Q99JY9|ARP3_MOUSE	Actr3	Actin-related protein 3 OS=Mus musculus OX=10090 GN=Actr3 PE=1 SV=3	307	R.FLGPEIFFHPEFANPDFTQPISEVVDEVIQNC#PIDVR.R	1.22233	0.984919	0.857208	0.752932	0.911015	1.03159	1.0191	0.918303	1.19571	1.02823	1.03923	1.02149	0.898512	1.04437	1.03373
E9Q8X5_387	tr|E9Q8X5|E9Q8X5_MOUSE	Zbtb10	Zinc finger and BTB domain-containing 10 OS=Mus musculus OX=10090 GN=Zbtb10 PE=1 SV=1	387	K.TLYC#VSNK.E	1.03218	0.951992	1.01963	0.827868	0.834794	0.904721	0.898128	0.9559	0.776049	0.812145	0.864055	1.00127	0.855794	0.876693	0.8381
D3Z7I0_215	tr|D3Z7I0|D3Z7I0_MOUSE	Gtf3c2	General transcription factor 3C polypeptide 2 OS=Mus musculus OX=10090 GN=Gtf3c2 PE=1 SV=1	215	R.VLGLQAC#ATTPGSPSHFSQTSPR.A	1.20354	0.975827	0.873861	1.45147	0.960637	0.887291	1.01111	1.22329	1.35787	0.98822	1.08202	1.01774	1.0998	1.19742	1.03512
ST18_121	sp|Q80TY4|ST18_MOUSE	St18	Suppression of tumorigenicity 18 protein OS=Mus musculus OX=10090 GN=St18 PE=2 SV=2	121	K.DQYTC#YPELMVK.S	0.851646	1.11699	1.07465	0.916667	1.06087	0.898904	0.944085	0.900755	1.11333	0.823471	0.998912	1.01443	0.958813	0.986058	0.911192
HCFC2_319	sp|Q9D968|HCFC2_MOUSE	Hcfc2	Host cell factor 2 OS=Mus musculus OX=10090 GN=Hcfc2 PE=1 SV=2	319	R.AGHC#AVAIGTR.L	1.11215	0.801789	1.17146	0.755495	1.04736	0.740981	1.38266	0.858437	1.11759	1.094	1.13305	1.02847	0.847946	1.11956	1.11352
G5E893_542	tr|G5E893|G5E893_MOUSE	Ankrd12	Ankyrin repeat domain 12 OS=Mus musculus OX=10090 GN=Ankrd12 PE=1 SV=1	542	K.HSC#GLSEK.Q	1.08118	1.01976	0.91369	0.926579	1.05513	0.962692	0.881635	0.94723	1.09594	1.11197	1.07355	1.00488	0.981467	0.974936	1.09276
JIP3_626	sp|Q9ESN9-6|JIP3_MOUSE	Mapk8ip3	Isoform 1e of C-Jun-amino-terminal kinase-interacting protein 3 OS=Mus musculus OX=10090 GN=Mapk8ip3	626	R.SHALC#QISAGSR.P	1.04204	1.01849	0.944739	0.918189	1.02301	1.04649	1.00401	0.928188	0.933492	1.00543	1.05338	1.00175	0.995894	0.955231	1.0294
NOL11_556	sp|Q8BJW5|NOL11_MOUSE	Nol11	Nucleolar protein 11 OS=Mus musculus OX=10090 GN=Nol11 PE=2 SV=1	556	K.EMEEQIEIVQNGFGPEDGNC#SEDSQQLNDK.P	0.974595	1.07862	0.955271	1.0117	0.914605	0.942249	0.958149	0.991409	0.922655	0.930122	0.954029	1.00283	0.956185	0.957404	0.942075
XPO7_835	sp|Q9EPK7|XPO7_MOUSE	Xpo7	Exportin-7 OS=Mus musculus OX=10090 GN=Xpo7 PE=1 SV=3	835	K.GISIC#FSMLK.A	1.2042	0.938422	0.905835	0.995017	0.954193	1.03559	0.862912	1.02296	0.993992	1.05772	1.24137	1.01615	0.994932	0.959956	1.14954
B1ATC3_66	tr|B1ATC3|B1ATC3_MOUSE	Tnrc6c	Trinucleotide repeat-containing gene 6C protein OS=Mus musculus OX=10090 GN=Tnrc6c PE=1 SV=1	66	R.ASAC#GQQPAASR.Y	1.24118	0.873689	0.952614	1.01745	1.08135	1.63698	0.949291	1.00765	0.850208	1.03526	0.821954	1.02249	1.24526	0.935718	0.928607
ZMIZ1_619	sp|Q6P1E1|ZMIZ1_MOUSE	Zmiz1	Zinc finger MIZ domain-containing protein 1 OS=Mus musculus OX=10090 GN=Zmiz1 PE=1 SV=1	619	K.C#YHHEDR.Q	1.05768	1.10436	0.870294	0.928104	1.09061	1.37553	1.4485	1.22116	1.41455	1.4255	1.7572	1.01078	1.13142	1.3614	1.59135
CT194_131	sp|Q7TT23|CT194_MOUSE		Uncharacterized protein C20orf194 homolog OS=Mus musculus OX=10090 PE=1 SV=2	131	R.NLHFHC#M*TENEYEDEEAAEEFK.I	0.983689	1.10304	0.928649	1.05183	0.825685	0.942756	0.976066	0.925638	1.00706	1.01517	1.07777	1.00513	0.94009	0.969586	1.04647
PLCG1_417	sp|Q62077|PLCG1_MOUSE	Plcg1	1-phosphatidylinositol 4,5-bisphosphate phosphodiesterase gamma-1 OS=Mus musculus OX=10090 GN=Plcg1 PE=1 SV=2	417	K.EHAFVASEYPVILSIEDHC#SIAQQR.N	1.0242	0.877434	1.1313	0.880763	0.97754	1.01162	0.915501	0.864365	0.808785	1.10152	0.866712	1.01098	0.956642	0.862884	0.984118
GPT2L_123	sp|Q6PE65|GPT2L_MOUSE	Gpatch2l	G patch domain-containing protein 2-like OS=Mus musculus OX=10090 GN=Gpatch2l PE=1 SV=1	123	K.QHSWPESDSFTENAPC#R.P	0.93999	1.08957	0.981964	1.00155	1.27224	0.878328	0.994608	0.974342	1.16997	0.97687	0.958532	1.00384	1.05071	1.04631	0.967701
ACAP1_64	sp|Q8K2H4|ACAP1_MOUSE	Acap1	Arf-GAP with coiled-coil, ANK repeat and PH domain-containing protein 1 OS=Mus musculus OX=10090 GN=Acap1 PE=1 SV=1	64	R.AFVVGIC#DLAR.L	1.16922	1.1007	0.808919	0.897637	1.00029	0.851604	0.93767	0.980602	0.906155	1.05074	1.03789	1.02628	0.916511	0.941476	1.04432
RPB2_224	sp|Q8CFI7|RPB2_MOUSE	Polr2b	DNA-directed RNA polymerase II subunit RPB2 OS=Mus musculus OX=10090 GN=Polr2b PE=1 SV=2	224	R.SC#LENSSR.P	0.87096	1.04382	1.11879	0.781376	0.789902	1.04029	1.29408	1.32901	0.982961	0.942318	1.16101	1.01119	0.870523	1.20202	1.05166
GATM_324	sp|Q9D964|GATM_MOUSE	Gatm	Glycine amidinotransferase, mitochondrial OS=Mus musculus OX=10090 GN=Gatm PE=1 SV=1	324	R.PC#HQIDLFK.K	1.02057	1.0525	0.934548	0.953086	0.856294	1.08495	0.824908	0.98471	1.02143	0.878792	1.11164	1.00254	0.964775	0.943682	0.995217
FYV1_1497	sp|Q9Z1T6|FYV1_MOUSE	Pikfyve	1-phosphatidylinositol 3-phosphate 5-kinase OS=Mus musculus OX=10090 GN=Pikfyve PE=1 SV=3	1497	K.QSLC#EVLQAWNSR.L	0.90273	1.13391	0.989761	0.855878	0.704688	0.834063	0.734081	0.959383	0.907423	0.703268	0.849973	1.0088	0.79821	0.866963	0.776621
RREB1_702	sp|Q3UH06-3|RREB1_MOUSE	Rreb1	Isoform 3 of Ras-responsive element-binding protein 1 OS=Mus musculus OX=10090 GN=Rreb1	702	K.IC#HYPFTVK.A	1.09096	1.04947	0.884552	0.715371	1.02557	0.645845	0.970875	1.00775	0.766824	0.949593	0.863136	1.00833	0.795596	0.915151	0.906364
ZY11B_457	sp|Q3UFS0|ZY11B_MOUSE	Zyg11b	Protein zyg-11 homolog B OS=Mus musculus OX=10090 GN=Zyg11b PE=1 SV=2	457	K.LVMQWLC#NHEDQNMQR.M	0.977964	1.01427	1.00854	1.12507	0.946841	0.963536	1.0592	0.77636	0.905841	0.877636	1.18638	1.00026	1.01182	0.913802	1.03201
ABCA3_1461	sp|Q8R420|ABCA3_MOUSE	Abca3	ATP-binding cassette sub-family A member 3 OS=Mus musculus OX=10090 GN=Abca3 PE=1 SV=3	1461	R.MGYC#PQFDALLDHMTGR.E	1.11937	1.0707	0.852753	0.862072	0.913693	0.902773	0.890143	0.92038	0.895737	0.798896	0.881553	1.01427	0.892846	0.902087	0.840225
PRR5L_116	sp|A2AVJ5|PRR5L_MOUSE	Prr5l	Proline-rich protein 5-like OS=Mus musculus OX=10090 GN=Prr5l PE=1 SV=1	116	K.LC#EGDNR.I	1.16674	0.812928	1.09554	0.984133	0.889505	0.970484	1.18704	0.907851	1.23989	0.994171	1.08595	1.02507	0.94804	1.11159	1.04006
DDB1_18	sp|Q3U1J4|DDB1_MOUSE	Ddb1	DNA damage-binding protein 1 OS=Mus musculus OX=10090 GN=Ddb1 PE=1 SV=2	18	K.PTAVNGC#VTGHFTSAEDLNLLIAK.N	1.00372	1.31518	0.804276	0.878426	0.845133	0.846657	0.857133	0.905629	0.979751	1.03368	0.90943	1.04106	0.856739	0.914171	0.971553
E9Q6H8_808	tr|E9Q6H8|E9Q6H8_MOUSE	Plekha5	Pleckstrin homology domain-containing, family A member 5 OS=Mus musculus OX=10090 GN=Plekha5 PE=1 SV=1	808	R.DDLQNGLLSTC#R.E	0.983688	1.02033	0.996673	0.870547	1.25738	0.942078	0.82135	1.14952	1.01034	0.940932	1.13644	1.00023	1.02333	0.993736	1.03869
A0A494BAP7_44	tr|A0A494BAP7|A0A494BAP7_MOUSE	Kat5	Histone acetyltransferase OS=Mus musculus OX=10090 GN=Kat5 PE=1 SV=1	44	R.GPPVADPGAALSPQGEIIEGC#R.L	0.907982	0.953658	1.17638	0.905124	1.01035	0.919109	0.990053	1.01272	0.992902	0.863015	0.807851	1.01267	0.94486	0.998558	0.835433
SMTN_434	sp|Q921U8|SMTN_MOUSE	Smtn	Smoothelin OS=Mus musculus OX=10090 GN=Smtn PE=1 SV=2	434	K.PC#SEEPSTPPPVAVGTGEPGGSMK.T	0.984733	1.1256	0.912344	0.875205	0.851195	0.975961	0.900645	0.949888	0.969474	0.938366	1.00721	1.00756	0.900787	0.940002	0.97279
CEP95_157	sp|Q8BVV7|CEP95_MOUSE	Cep95	Centrosomal protein of 95 kDa OS=Mus musculus OX=10090 GN=Cep95 PE=1 SV=2	157	R.C#SFSSDTLGPTWDEDEAESTGEIIR.L	0.949746	1.0383	1.01629	0.763449	0.950895	0.969899	0.81404	1.03995	1.03095	0.936398	0.932179	1.00144	0.894748	0.961645	0.934289
ACVL1_470	sp|Q61288|ACVL1_MOUSE	Acvrl1	Serine/threonine-protein kinase receptor R3 OS=Mus musculus OX=10090 GN=Acvrl1 PE=1 SV=2	470	R.EC#WYPNPSAR.L	0.90847	1.08285	1.02484	0.929764	1.03754	1.16884	1.12053	0.962046	0.878604	0.93833	0.935999	1.00539	1.04538	0.987059	0.937165
MED29_169	sp|Q9DB91|MED29_MOUSE	Med29	Mediator of RNA polymerase II transcription subunit 29 OS=Mus musculus OX=10090 GN=Med29 PE=2 SV=1	169	K.AQITC#AK.D	0.978567	1.0136	1.00856	1.07585	1.00399	1.08158	0.880227	0.921534	1.01275	1.04417	1.07791	1.00024	1.0538	0.938172	1.06104
ADCY7_546	sp|P51829|ADCY7_MOUSE	Adcy7	Adenylate cyclase type 7 OS=Mus musculus OX=10090 GN=Adcy7 PE=1 SV=2	546	K.GRLEDDC#DDEMLSAIEGLSSTR.P	1.18789	1.0436	0.833373	0.944747	1.06866	1.4284	0.950698	1.28699	0.975	1.07295	1.15354	1.02162	1.14727	1.07089	1.11325
ZN646_704	sp|Q6NV66|ZN646_MOUSE	Zfp646	Zinc finger protein 646 OS=Mus musculus OX=10090 GN=Zfp646 PE=1 SV=1	704	K.LENDEDPDSSQDPLGESPC#ETEDNLER.D	1.04126	1.06183	0.910864	0.891509	0.947489	0.96045	1.02697	0.988602	1.11482	0.937676	1.17618	1.00465	0.93315	1.04346	1.05693
QTRT2_252	sp|B8ZXI1|QTRT2_MOUSE	Qtrt2	Queuine tRNA-ribosyltransferase accessory subunit 2 OS=Mus musculus OX=10090 GN=Qtrt2 PE=1 SV=2	252	R.LIC#GVSRPDEVLEC#IER.G	0.96628	1.03595	1.00019	0.994689	0.915983	1.08057	0.993558	1.34083	0.939617	1.18723	1.21333	1.00081	0.99708	1.09134	1.20028
E9PY43_304	tr|E9PY43|E9PY43_MOUSE	Erich1	Glutamate-rich 1 OS=Mus musculus OX=10090 GN=Erich1 PE=1 SV=1	304	K.SALEMFPEHC#TMPPDHAK.I	1.14131	0.955499	0.9283	1.04292	1.01773	0.785904	0.994783	1.15573	1.08863	1.19058	1.15823	1.00837	0.94885	1.07971	1.1744
BRCA1_872	sp|P48754|BRCA1_MOUSE	Brca1	Breast cancer type 1 susceptibility protein homolog OS=Mus musculus OX=10090 GN=Brca1 PE=1 SV=3	872	K.DC#AHSVPSK.E	1.06094	0.908605	1.0451	0.895833	1.11149	1.08283	0.724376	0.88936	0.998043	1.02205	1.07209	1.00488	1.03005	0.870593	1.04707
DEN4C_126	sp|A6H8H2-2|DEN4C_MOUSE	Dennd4c	Isoform 2 of DENN domain-containing protein 4C OS=Mus musculus OX=10090 GN=Dennd4c	126	R.C#ANVNNSSTTSQR.I	1.14551	1.14252	0.798874	1.00942	1.19968	1.13217	1.16379	1.07251	1.14476	1.02001	0.720302	1.02897	1.11376	1.12702	0.870155
ZFY26_66	sp|Q5DU37|ZFY26_MOUSE	Zfyve26	Zinc finger FYVE domain-containing protein 26 OS=Mus musculus OX=10090 GN=Zfyve26 PE=1 SV=2	66	R.C#GPDINPQR.L	0.904957	1.03287	1.07898	0.816597	0.883217	1.09641	1.13849	0.976843	1.02537	0.828677	0.93196	1.0056	0.932074	1.0469	0.880318
KMT2D_58	sp|Q6PDK2|KMT2D_MOUSE	Kmt2d	Histone-lysine N-methyltransferase 2D OS=Mus musculus OX=10090 GN=Kmt2d PE=1 SV=2	58	R.PQKPPHDC#SR.G	0.952887	1.09061	0.967455	0.893318	0.971323	1.09394	0.99166	1.04826	1.15928	1.00436	0.994935	1.00365	0.986193	1.0664	0.999646
MOCS3_365	sp|A2BDX3|MOCS3_MOUSE	Mocs3	Adenylyltransferase and sulfurtransferase MOCS3 OS=Mus musculus OX=10090 GN=Mocs3 PE=1 SV=1	365	R.PQVEVDIC#R.L	0.913226	1.29374	0.883369	0.881917	0.925422	1.20007	0.88229	1.16667	1.00362	1.12562	1.1408	1.03011	1.00247	1.01752	1.13321
TSN5_200	sp|P62080|TSN5_MOUSE	Tspan5	Tetraspanin-5 OS=Mus musculus OX=10090 GN=Tspan5 PE=1 SV=1	200	K.DPAEDVINTQC#GYDAR.Q	1.09956	0.997197	0.919343	1.17007	1.01736	0.868375	1.04819	1.3272	1.29917	0.977242	1.18765	1.00537	1.0186	1.22485	1.08245
NDST1_198	sp|Q3UHN9|NDST1_MOUSE	Ndst1	Bifunctional heparan sulfate N-deacetylase/N-sulfotransferase 1 OS=Mus musculus OX=10090 GN=Ndst1 PE=1 SV=2	198	K.DC#SINPK.S	1.05709	0.797272	1.25042	0.703643	1.17484	0.754405	1.1778	0.814989	1.3098	1.08963	0.809342	1.03493	0.877629	1.10086	0.949486
BICRL_929	sp|Q8CHH5|BICRL_MOUSE	Bicral	BRD4-interacting chromatin-remodeling complex-associated protein-like OS=Mus musculus OX=10090 GN=Bicral PE=1 SV=2	929	R.C#SPGPEGHR.K	0.773721	1.57939	0.930762	0.902378	0.874698	0.995135	0.986994	0.96751	1.05116	1.12668	1.40658	1.09462	0.92407	1.00189	1.26663
SH2D3_372	sp|Q9QZS8|SH2D3_MOUSE	Sh2d3c	SH2 domain-containing protein 3C OS=Mus musculus OX=10090 GN=Sh2d3c PE=1 SV=1	372	R.SDGC#PNSTSLPHPR.D	1.05194	1.0193	0.936056	0.977844	0.631029	0.80266	0.853391	0.882423	0.82276	1.07723	1.03428	1.00243	0.803844	0.852858	1.05575
GLYC_378	sp|P50431|GLYC_MOUSE	Shmt1	Serine hydroxymethyltransferase, cytosolic OS=Mus musculus OX=10090 GN=Shmt1 PE=1 SV=3	378	K.VLEAC#SIAC#NK.N	1.15158	1.01738	0.87054	0.938008	1.11297	1.1738	0.861217	1.23027	0.94995	1.23531	1.11452	1.01317	1.07493	1.01381	1.17491
ENOX2_466	sp|Q8R0Z2-2|ENOX2_MOUSE	Enox2	Isoform 2 of Ecto-NOX disulfide-thiol exchanger 2 OS=Mus musculus OX=10090 GN=Enox2	466	R.IKDDNLQQENC#GSR.L	1.10304	0.974641	0.936858	1.05038	1.23883	0.922232	0.953662	1.02903	1.10342	1.12008	1.19925	1.00485	1.07048	1.02871	1.15967
S27A4_403	sp|Q91VE0|S27A4_MOUSE	Slc27a4	Long-chain fatty acid transport protein 4 OS=Mus musculus OX=10090 GN=Slc27a4 PE=1 SV=1	403	R.VGAC#GFNSR.I	1.09382	1.02214	0.902991	1.06948	0.987421	0.997459	1.15215	0.895437	0.977584	0.89646	1.01334	1.00632	1.01812	1.00839	0.954899
ZRAB3_902	sp|Q6NZP1|ZRAB3_MOUSE	Zranb3	DNA annealing helicase and endonuclease ZRANB3 OS=Mus musculus OX=10090 GN=Zranb3 PE=1 SV=1	902	K.EGRPLC#LR.C	1.12573	1.00525	0.895327	0.770096	1.07279	0.852313	1.09611	1.029	0.905482	0.970618	0.811864	1.00877	0.898399	1.0102	0.891241
TPK1_104	sp|Q9R0M5|TPK1_MOUSE	Tpk1	Thiamin pyrophosphokinase 1 OS=Mus musculus OX=10090 GN=Tpk1 PE=1 SV=1	104	K.C#LQVLQR.K	1.05595	1.14176	0.849516	0.838488	0.851039	0.935234	0.784426	0.885237	0.905311	0.861078	0.924718	1.01574	0.87492	0.858325	0.892898
DEPD5_153	sp|P61460|DEPD5_MOUSE	Depdc5	GATOR complex protein DEPDC5 OS=Mus musculus OX=10090 GN=Depdc5 PE=1 SV=2	153	K.VM*C#GYISEETR.V	0.903561	0.911351	1.25629	0.983411	0.877681	0.986163	0.79576	1.05664	0.920476	0.930604	1.21653	1.02373	0.949085	0.924291	1.07357
SASH1_111	sp|P59808|SASH1_MOUSE	Sash1	SAM and SH3 domain-containing protein 1 OS=Mus musculus OX=10090 GN=Sash1 PE=1 SV=1	111	R.SQIEESLGFC#SAVSTPEVER.K	1.00817	0.966496	1.02729	0.997866	1.02338	1.09435	0.940809	0.944509	0.986784	0.916357	0.972739	1.00065	1.03853	0.957367	0.944548
CATB_198	sp|P10605|CATB_MOUSE	Ctsb	Cathepsin B OS=Mus musculus OX=10090 GN=Ctsb PE=1 SV=2	198	R.PPC#TGEGDTPR.C	0.971808	1.23816	0.859592	0.856374	0.894313	0.967607	0.835186	0.921035	0.961282	0.961821	0.950631	1.02319	0.906098	0.905834	0.956226
ZN646_726	sp|Q6NV66|ZN646_MOUSE	Zfp646	Zinc finger protein 646 OS=Mus musculus OX=10090 GN=Zfp646 PE=1 SV=1	726	R.GNEC#VLK.R	1.097	0.907907	1.01318	0.896549	0.995812	0.986479	1.1455	1.0249	0.945232	1.10383	1.08726	1.00603	0.959613	1.03854	1.09554
DMXL2_2921	sp|Q8BPN8|DMXL2_MOUSE	Dmxl2	DmX-like protein 2 OS=Mus musculus OX=10090 GN=Dmxl2 PE=1 SV=3	2921	K.GYIC#IFDIR.Q	1.03742	1.04994	0.922824	0.851071	0.826536	1.05853	0.912973	1.01061	0.907717	0.824645	1.05499	1.00339	0.912045	0.943768	0.939815
VP9D1_223	sp|Q8C190|VP9D1_MOUSE	Vps9d1	VPS9 domain-containing protein 1 OS=Mus musculus OX=10090 GN=Vps9d1 PE=1 SV=1	223	R.FC#SQVALTPEER.E	1.06299	1.01474	0.931286	0.869876	0.849158	0.931286	1.10437	1.32181	1.26539	1.31588	1.1496	1.00301	0.88344	1.23052	1.23274
PARG_843	sp|O88622|PARG_MOUSE	Parg	Poly(ADP-ribose) glycohydrolase OS=Mus musculus OX=10090 GN=Parg PE=1 SV=2	843	K.AYC#GFLR.P	0.908049	1.05524	1.05143	0.828522	1.01536	0.951729	0.762955	0.938527	0.979786	1.04132	1.13745	1.00491	0.931872	0.893756	1.08938
NLRC5_997	sp|C3VPR6|NLRC5_MOUSE	Nlrc5	Protein NLRC5 OS=Mus musculus OX=10090 GN=Nlrc5 PE=1 SV=2	997	K.HTETLC#EALR.A	0.872931	1.1119	1.04704	0.88305	1.02912	0.897382	0.82742	0.789316	0.813286	0.741991	1.00972	1.01062	0.936518	0.810007	0.875856
M3K5_673	sp|O35099|M3K5_MOUSE	Map3k5	Mitogen-activated protein kinase kinase kinase 5 OS=Mus musculus OX=10090 GN=Map3k5 PE=1 SV=3	673	R.GAEDGDC#EGDSLEYDYEYDENGDR.V	0.883777	1.37347	0.876877	1.04137	0.765199	0.907396	0.924051	1.03693	1.0362	0.888078	0.853302	1.04471	0.904655	0.999059	0.87069
EME1_517	sp|Q8BJW7|EME1_MOUSE	Eme1	Crossover junction endonuclease EME1 OS=Mus musculus OX=10090 GN=Eme1 PE=1 SV=1	517	R.C#FSEQER.Q	1.01071	1.19382	0.852551	1.07547	1.23722	1.07593	0.997724	1.10661	1.09346	0.922515	1.09684	1.01903	1.12954	1.06593	1.00968
H3BKP8_987	tr|H3BKP8|H3BKP8_MOUSE	9930021J03Rik	RIKEN cDNA 9930021J03 gene OS=Mus musculus OX=10090 GN=9930021J03Rik PE=1 SV=1	987	K.PALTC#LTSTK.G	0.97269	1.14731	0.908825	0.841835	0.954454	0.866109	1.00222	0.89156	0.867861	0.9749	1.19335	1.00961	0.887466	0.920549	1.08413
PEX6_466	sp|Q99LC9|PEX6_MOUSE	Pex6	Peroxisome assembly factor 2 OS=Mus musculus OX=10090 GN=Pex6 PE=1 SV=1	466	K.PHLQPGGTLLTGTSC#VLLQGPPGSGK.T	0.973652	1.23951	0.85751	0.781976	0.777116	1.02774	0.882893	0.982129	1.09113	1.02445	0.998602	1.02356	0.862279	0.985383	1.01152
GGYF1_132	sp|Q99MR1|GGYF1_MOUSE	Gigyf1	GRB10-interacting GYF protein 1 OS=Mus musculus OX=10090 GN=Gigyf1 PE=1 SV=2	132	R.GDSC#FYQR.S	0.991872	0.896358	1.14132	0.998831	0.996363	1.3349	0.969036	1.15411	1.07372	1.06992	1.21678	1.00985	1.11003	1.06562	1.14335
PPM1B_172	sp|P36993-5|PPM1B_MOUSE	Ppm1b	Isoform 4 of Protein phosphatase 1B OS=Mus musculus OX=10090 GN=Ppm1b	172	R.NGQVC#FSTQDHKPC#NPVEK.E	0.780704	1.46435	0.965057	1.03685	1.0044	1.35963	0.752815	1.16728	1.22878	0.948829	1.19479	1.07004	1.13363	1.04962	1.07181
E2F6_164	sp|O54917|E2F6_MOUSE	E2f6	Transcription factor E2F6 OS=Mus musculus OX=10090 GN=E2f6 PE=2 SV=2	164	K.DC#AQQLLELTDDK.E	0.972807	0.976876	1.05443	0.971617	0.967357	0.774376	0.857482	1.22524	0.890958	0.958716	0.964303	1.00137	0.90445	0.991226	0.961509
HNRPU_449	sp|Q8VEK3|HNRPU_MOUSE	Hnrnpu	Heterogeneous nuclear ribonucleoprotein U OS=Mus musculus OX=10090 GN=Hnrnpu PE=1 SV=1	449	K.EKPYFPIPEDC#TFIQNVPLEDR.V	1.03629	0.961255	1.00531	1.07792	1.00652	0.974626	1.01995	0.928011	0.893494	1.12253	0.932816	1.00095	1.01969	0.947151	1.02767
Q5SWZ5_2188	tr|Q5SWZ5|Q5SWZ5_MOUSE	Mprip	Myosin phosphatase Rho-interacting protein OS=Mus musculus OX=10090 GN=Mprip PE=1 SV=1	2188	K.ADC#DISR.L	1.04036	0.944827	1.02	0.769739	0.947371	0.875324	0.916816	0.833087	0.913394	0.801985	0.800161	1.00173	0.864145	0.887766	0.801073
D3Z5I6_481	tr|D3Z5I6|D3Z5I6_MOUSE	Iqsec2	IQ motif and SEC7 domain-containing protein 2 OS=Mus musculus OX=10090 GN=Iqsec2 PE=1 SV=1	481	K.SLAESIDEALNC#HPSGPM*SEEPGSAQLEK.R	1.14386	1.02236	0.871358	1.19739	0.857941	0.676013	0.910268	1.00858	1.03267	1.32909	0.952272	1.01252	0.910448	0.983841	1.14068
NDC1_218	sp|Q8VCB1|NDC1_MOUSE	Ndc1	Nucleoporin NDC1 OS=Mus musculus OX=10090 GN=Ndc1 PE=1 SV=1	218	K.HSC#VESLFM*VR.N	0.911152	0.994043	1.11545	1.48317	1.21033	1.19251	1.04696	1.02838	1.03418	1.07286	1.21917	1.00688	1.29533	1.03651	1.14602
FRMD6_412	sp|Q8C0V9|FRMD6_MOUSE	Frmd6	FERM domain-containing protein 6 OS=Mus musculus OX=10090 GN=Frmd6 PE=1 SV=2	412	R.DPGPEDSC#SGSAMHR.K	1.10367	0.9425	0.968127	1.00549	0.951031	0.843179	0.98132	1.11209	1.05899	1.13918	1.13837	1.00476	0.933234	1.0508	1.13877
TARA_522	sp|Q99KW3-2|TARA_MOUSE	Triobp	Isoform 2 of TRIO and F-actin-binding protein OS=Mus musculus OX=10090 GN=Triobp	522	K.TTASC#SK.W	1.05819	0.823321	1.18991	1.01187	1.35137	1.15615	1.12753	1.31299	1.16397	1.19819	1.17814	1.02381	1.17313	1.2015	1.18817
Q3U422_283	tr|Q3U422|Q3U422_MOUSE	Ndufv3	NADH dehydrogenase [ubiquinone] flavoprotein 3, mitochondrial OS=Mus musculus OX=10090 GN=Ndufv3 PE=1 SV=1	283	K.PC#EAEGILPSHGK.V	0.913972	1.19062	0.938108	0.944829	1.00411	1.05198	0.912518	1.03109	1.01846	0.887394	0.990846	1.01423	1.00031	0.987358	0.93912
E9Q8V6_1111	tr|E9Q8V6|E9Q8V6_MOUSE	Dennd4a	DENN/MADD domain-containing 4A OS=Mus musculus OX=10090 GN=Dennd4a PE=1 SV=1	1111	K.ESSDDDTPFHGSNC#LDK.V	1.45679	1.0176	0.751397	0.894354	0.812535	0.837243	0.966566	0.909119	0.987869	1.23231	0.958872	1.07526	0.848044	0.954518	1.09559
MTU1_48	sp|Q9DAT5|MTU1_MOUSE	Trmu	Mitochondrial tRNA-specific 2-thiouridylase 1 OS=Mus musculus OX=10090 GN=Trmu PE=1 SV=1	48	K.NWDSLDEQGVC#AADK.D	1.12102	0.995373	0.906367	0.812762	1.1476	1.18337	0.863515	1.01308	0.919715	1.11972	1.09688	1.00759	1.04791	0.932104	1.1083
SRRM2_2082	sp|Q8BTI8|SRRM2_MOUSE	Srrm2	Serine/arginine repetitive matrix protein 2 OS=Mus musculus OX=10090 GN=Srrm2 PE=1 SV=3	2082	R.C#RSPGMLEPLGSAR.T	1.05787	0.858216	1.12423	1.01759	1.02998	1.18455	1.17089	0.812444	1.13091	0.973376	0.93456	1.01344	1.07737	1.03808	0.953968
ADA17_514	sp|Q9Z0F8|ADA17_MOUSE	Adam17	Disintegrin and metalloproteinase domain-containing protein 17 OS=Mus musculus OX=10090 GN=Adam17 PE=1 SV=3	514	K.PGVQC#SDR.N	0.957575	1.15743	0.915994	0.843271	0.904286	1.07462	0.844542	0.979832	0.936615	0.988404	1.07579	1.01033	0.940725	0.920329	1.0321
TENR_31	sp|Q8BYI9|TENR_MOUSE	Tnr	Tenascin-R OS=Mus musculus OX=10090 GN=Tnr PE=1 SV=2	31	K.PSEC#RLEVTTER.A	0.977194	1.0145	1.00913	1.08814	1.04815	1.1082	0.963116	1.24744	1.04031	1.01261	1.16598	1.00027	1.0815	1.08362	1.0893
CBP_1241	sp|P45481|CBP_MOUSE	Crebbp	Histone lysine acetyltransferase CREBBP OS=Mus musculus OX=10090 GN=Crebbp PE=1 SV=3	1241	K.C#FTEIQGENVTLGDDPSQPQTTISK.D	1.00004	0.946819	1.05946	0.900416	1.06204	0.869549	0.946249	0.93289	1.10939	0.971982	0.929582	1.00211	0.944001	0.996176	0.950782
DGKG_354	sp|Q91WG7|DGKG_MOUSE	Dgkg	Diacylglycerol kinase gamma OS=Mus musculus OX=10090 GN=Dgkg PE=1 SV=1	354	K.C#YQSVTAR.H	0.978134	1.04193	0.98243	0.836137	1.27931	1.16392	1.59382	1.06762	1.35693	1.46028	1.19395	1.00083	1.09312	1.33946	1.32712
A0A1B0GT64_67	tr|A0A1B0GT64|A0A1B0GT64_MOUSE	Zfp873	Zinc finger protein 873 OS=Mus musculus OX=10090 GN=Zfp873 PE=4 SV=1	67	R.YIC#NCGYK.P	1.03913	1.02677	0.94009	1.07091	0.927747	0.872941	0.946962	0.891565	1.04471	0.922243	1.27546	1.002	0.9572	0.96108	1.09885
E9QQ10_927	tr|E9QQ10|E9QQ10_MOUSE	Akap9	A-kinase anchor protein 9 OS=Mus musculus OX=10090 GN=Akap9 PE=1 SV=1	927	K.QTHC#TINSLSAEVR.A	1.00488	0.984996	1.01048	1.0695	1.03916	0.97293	0.903071	1.07356	1.00574	1.09825	1.05561	1.00012	1.0272	0.994124	1.07693
ADK_335	sp|P55264|ADK_MOUSE	Adk	Adenosine kinase OS=Mus musculus OX=10090 GN=Adk PE=1 SV=2	335	K.PLTEC#IR.A	0.928398	1.29075	0.87098	0.837295	0.921671	1.02646	0.854232	1.05319	0.999892	1.01272	1.05716	1.03004	0.928476	0.969103	1.03494
SAHH_113	sp|P50247|SAHH_MOUSE	Ahcy	Adenosylhomocysteinase OS=Mus musculus OX=10090 GN=Ahcy PE=1 SV=3	113	K.GETDEEYLWC#IEQTLHFK.D	0.967049	1.02149	1.01321	0.949998	0.963325	0.996349	0.911074	1.01689	0.997058	1.08493	1.17483	1.00058	0.96989	0.975007	1.12988
E9PWW6_571	tr|E9PWW6|E9PWW6_MOUSE	Zc3h7a	Zinc finger CCCH type-containing 7 A OS=Mus musculus OX=10090 GN=Zc3h7a PE=1 SV=1	571	R.ILQEHHGEFTFLC#EK.C	1.1049	0.890049	1.02943	0.865767	1.13228	1.05335	0.986075	1.15052	1.02353	0.982345	1.11569	1.00813	1.01713	1.05338	1.04902
PHF6_242	sp|Q9D4J7|PHF6_MOUSE	Phf6	PHD finger protein 6 OS=Mus musculus OX=10090 GN=Phf6 PE=1 SV=1	242	K.C#MLFSSGTVQLTTTSR.A	1.06522	1.02313	0.922652	0.926631	0.981918	0.992609	0.879752	0.96671	0.986684	0.95925	1.05833	1.00367	0.967053	0.944382	1.00879
A0A0A6YW86_7	tr|A0A0A6YW86|A0A0A6YW86_MOUSE	Atp6v1h	V-type proton ATPase subunit H (Fragment) OS=Mus musculus OX=10090 GN=Atp6v1h PE=1 SV=1	7	-.M*ISAEDC#EFIQR.F	1.09006	1.04527	0.888155	1.05331	0.824571	1.4628	1.07195	1.16103	1.02634	1.03316	1.23589	1.00783	1.11356	1.08644	1.13452
BTG1_122	sp|P62325|BTG1_MOUSE	Btg1	Protein BTG1 OS=Mus musculus OX=10090 GN=Btg1 PE=1 SV=1	122	R.IGEDGSIC#VLYEASPAGGSTQNSTNVQMVDSR.I	0.967317	1.16099	0.905078	1.13915	1.15362	0.973798	0.878812	1.0641	1.08474	1.01035	1.19536	1.01113	1.08885	1.00922	1.10285
HGFL_181	sp|P26928|HGFL_MOUSE	Mst1	Hepatocyte growth factor-like protein OS=Mus musculus OX=10090 GN=Mst1 PE=2 SV=2	181	R.FQSC#GIK.T	0.949124	1.07924	0.980565	0.996186	1.06936	1.63235	1.26821	1.18717	1.22045	0.983825	1.23677	1.00298	1.23263	1.22528	1.1103
CL16A_572	sp|Q80U30|CL16A_MOUSE	Clec16a	Protein CLEC16A OS=Mus musculus OX=10090 GN=Clec16a PE=1 SV=2	572	K.DVHLAC#LEGAR.E	0.980751	0.932673	1.1011	1.07029	1.19399	1.01477	1.21864	1.273	1.09041	1.05858	1.1378	1.00484	1.09302	1.19402	1.09819
SENP6_991	sp|Q6P7W0|SENP6_MOUSE	Senp6	Sentrin-specific protease 6 OS=Mus musculus OX=10090 GN=Senp6 PE=1 SV=3	991	K.QPC#ILLMDSLR.G	1.03697	0.979504	0.985484	0.930924	1.02992	0.910961	0.840157	0.982684	1.2291	1.10563	0.983482	1.00065	0.957267	1.01731	1.04456
Q3URY5_379	tr|Q3URY5|Q3URY5_MOUSE	Zfp941	Zinc finger protein 941 OS=Mus musculus OX=10090 GN=Zfp941 PE=1 SV=1	379	K.AFSSC#SDLNVHQR.S	0.969186	1.09885	0.945034	1.21661	1.31247	1.00526	1.03926	1.26856	1.20673	1.17723	0.911679	1.00436	1.17811	1.17152	1.04446
PLXA1_999	sp|P70206|PLXA1_MOUSE	Plxna1	Plexin-A1 OS=Mus musculus OX=10090 GN=Plxna1 PE=1 SV=1	999	R.PC#SFSWR.N	1.03847	1.02996	0.937967	1.09985	1.03897	1.2306	1.08325	1.23806	1.03142	1.01429	1.15468	1.00213	1.12314	1.11758	1.08448
ERGI1_115	sp|Q9DC16|ERGI1_MOUSE	Ergic1	Endoplasmic reticulum-Golgi intermediate compartment protein 1 OS=Mus musculus OX=10090 GN=Ergic1 PE=1 SV=1	115	K.IPLNNGAGC#R.F	0.956099	1.08199	0.971003	1.05994	0.881743	0.868388	0.959919	1.01782	0.976831	1.17827	1.08014	1.00303	0.936692	0.984857	1.1292
TAF1D_224	sp|Q9D4V4|TAF1D_MOUSE	Taf1d	TATA box-binding protein-associated factor RNA polymerase I subunit D OS=Mus musculus OX=10090 GN=Taf1d PE=1 SV=2	224	K.YMDDDGSLSPIEEPLTEDEATNPQAEC#DIK.L	0.972032	0.907248	1.15076	0.856469	1.17307	1.00138	0.959049	1.0102	1.04998	1.01397	1.17645	1.01001	1.01031	1.00641	1.09521
PEX1_1186	sp|Q5BL07|PEX1_MOUSE	Pex1	Peroxisome biogenesis factor 1 OS=Mus musculus OX=10090 GN=Pex1 PE=1 SV=2	1186	R.TPSQEGC#QDLTQEQR.D	1.14954	1.01912	0.870432	0.900344	0.834395	1.18552	1.2576	1.05503	1.23246	0.877232	1.01979	1.01303	0.97342	1.1817	0.948509
2A5G_334	sp|Q60996|2A5G_MOUSE	Ppp2r5c	Serine/threonine-protein phosphatase 2A 56 kDa regulatory subunit gamma isoform OS=Mus musculus OX=10090 GN=Ppp2r5c PE=1 SV=2	334	K.C#VSSPHFQVAER.A	1.37097	0.865788	0.896402	1.14774	1.18637	1.21429	0.96785	1.14229	0.912247	1.06406	1.11756	1.04439	1.1828	1.00746	1.09081
PPM1E_522	sp|Q80TL0|PPM1E_MOUSE	Ppm1e	Protein phosphatase 1E OS=Mus musculus OX=10090 GN=Ppm1e PE=1 SV=2	522	K.ETHGEC#K.R	0.976335	1.09543	0.940839	0.72709	0.998203	0.782656	0.791146	1.22042	0.851014	0.906466	0.948627	1.0042	0.835983	0.954193	0.927546
LIPT_366	sp|Q8VCM4|LIPT_MOUSE	Lipt1	Lipoyltransferase 1, mitochondrial OS=Mus musculus OX=10090 GN=Lipt1 PE=1 SV=1	366	K.WYILC#EK.I	0.955925	1.04885	0.99953	0.864552	1.10703	1.24044	0.99625	1.13846	1.01504	0.976792	1.20323	1.00144	1.07068	1.04992	1.09001
Q6DFU8_330	tr|Q6DFU8|Q6DFU8_MOUSE	Zfp948	Zinc finger protein 948 OS=Mus musculus OX=10090 GN=Zfp948 PE=1 SV=1	330	K.HTGPDC#GK.D	1.07751	0.834685	1.14433	0.845549	1.19558	0.850243	1.14663	0.932333	1.18905	1.05384	0.847817	1.01884	0.963791	1.08934	0.95083
UBP54_1147	sp|Q8BL06|UBP54_MOUSE	Usp54	Inactive ubiquitin carboxyl-terminal hydrolase 54 OS=Mus musculus OX=10090 GN=Usp54 PE=1 SV=2	1147	R.ERPPC#WEDPAAHPPLSMGSGLPDGETSR.T	0.924189	1.10334	0.988506	0.838207	0.973852	1.07402	0.977475	0.896343	0.656671	0.942982	0.957296	1.00534	0.962027	0.843496	0.950139
D3Z5I6_157	tr|D3Z5I6|D3Z5I6_MOUSE	Iqsec2	IQ motif and SEC7 domain-containing protein 2 OS=Mus musculus OX=10090 GN=Iqsec2 PE=1 SV=1	157	R.DVAQC#HLHHENPALGR.E	1.16812	1.03436	0.849516	0.834054	1.00534	0.949686	0.945837	0.983374	0.97715	0.946283	0.856111	1.01733	0.929694	0.968787	0.901197
RBP1_291	sp|Q62172|RBP1_MOUSE	Ralbp1	RalA-binding protein 1 OS=Mus musculus OX=10090 GN=Ralbp1 PE=1 SV=4	291	R.FEEAC#GK.T	1.1102	0.964697	0.941031	1.01683	0.931578	1.43073	1.06407	1.21962	1.07069	0.925144	1.12808	1.00531	1.12638	1.11813	1.02661
KPSH1_252	sp|Q91YA2|KPSH1_MOUSE	Pskh1	Serine/threonine-protein kinase H1 OS=Mus musculus OX=10090 GN=Pskh1 PE=2 SV=3	252	K.GDDC#LMK.T	1.01959	0.931581	1.05734	1.09993	1.32161	1.13003	1.3112	1.28194	1.05111	1.22445	1.25019	1.00284	1.18386	1.21475	1.23732
LTBP3_575	sp|Q61810|LTBP3_MOUSE	Ltbp3	Latent-transforming growth factor beta-binding protein 3 OS=Mus musculus OX=10090 GN=Ltbp3 PE=1 SV=4	575	R.SAVEIAPTQVTETDEC#R.L	1.0575	0.878509	1.0916	1.00765	0.943465	1.50773	1.14748	1.24741	1.15596	1.09942	1.19786	1.00921	1.15295	1.18362	1.14864
SETD2_713	sp|E9Q5F9|SETD2_MOUSE	Setd2	Histone-lysine N-methyltransferase SETD2 OS=Mus musculus OX=10090 GN=Setd2 PE=1 SV=1	713	K.AC#MLSSNGFQNVGR.C	0.917002	0.921324	1.21345	1.04162	0.929461	1.22541	0.887843	1.21669	0.891024	0.992504	1.22651	1.01726	1.0655	0.998519	1.1095
SEN34_268	sp|Q8BMZ5|SEN34_MOUSE	Tsen34	tRNA-splicing endonuclease subunit Sen34 OS=Mus musculus OX=10090 GN=Tsen34 PE=2 SV=2	268	R.FHAHYIAQC#WSAEDPIPLQDLVSAGR.L	0.968653	0.860491	1.24145	0.745581	0.970762	0.720286	0.778693	0.677889	0.838528	0.944613	0.929422	1.02353	0.81221	0.765036	0.937017
PRKDC_301	sp|P97313|PRKDC_MOUSE	Prkdc	DNA-dependent protein kinase catalytic subunit OS=Mus musculus OX=10090 GN=Prkdc PE=1 SV=3	301	K.WC#SHTNVELK.K	1.05333	1.01472	0.938841	0.88679	1.34037	0.971797	0.834041	1.07805	1.11421	1.20836	1.05385	1.0023	1.06632	1.00877	1.1311
FAP20_25	sp|Q3UN58|FAP20_MOUSE	Faap20	Fanconi anemia core complex-associated protein 20 OS=Mus musculus OX=10090 GN=Faap20 PE=2 SV=2	25	R.RPPAGGGPPNC#RPWFLSEGSK.S	0.956574	0.93444	1.13066	1.06885	0.986023	0.924212	1.09986	1.15097	0.89054	1.10707	1.3936	1.00722	0.993029	1.04712	1.25034
KMT2E_1147	sp|Q3UG20|KMT2E_MOUSE	Kmt2e	Inactive histone-lysine N-methyltransferase 2E OS=Mus musculus OX=10090 GN=Kmt2e PE=1 SV=2	1147	R.TVNDNLIDGSC#TPQNPPQK.K	1.05321	1.01942	0.934948	1.0295	1.00028	0.984125	0.986128	1.00546	0.866643	0.935038	0.978462	1.00253	1.00463	0.952745	0.95675
ZMYM2_1065	sp|Q9CU65|ZMYM2_MOUSE	Zmym2	Zinc finger MYM-type protein 2 OS=Mus musculus OX=10090 GN=Zmym2 PE=1 SV=3	1065	K.AVSGYQSHDDSSDNSEC#SFPFK.Y	0.985665	1.30712	0.819391	1.34434	0.935288	1.03538	1.15833	1.0924	0.94088	0.98814	0.897933	1.03739	1.105	1.06387	0.943037
E9PZQ1_655	tr|E9PZQ1|E9PZQ1_MOUSE	Ddx60	DEAD (Asp-Glu-Ala-Asp) box polypeptide 60 OS=Mus musculus OX=10090 GN=Ddx60 PE=1 SV=1	655	K.EHC#QAEGETTK.D	0.967331	1.12023	0.931487	0.972052	0.960869	0.989386	0.911698	1.15247	0.949244	1.05353	0.921541	1.00635	0.974102	1.00447	0.987535
CE295_1767	sp|Q8BQ48|CE295_MOUSE	Cep295	Centrosomal protein of 295 kDa OS=Mus musculus OX=10090 GN=Cep295 PE=1 SV=3	1767	K.C#VLDLNQHELSTIQEVESPASGR.I	0.948964	0.952142	1.11613	0.989846	1.02973	0.805762	0.978351	0.939169	0.855459	0.857717	1.12775	1.00574	0.941778	0.924326	0.992732
NPHP4_1239	sp|P59240|NPHP4_MOUSE	Nphp4	Nephrocystin-4 OS=Mus musculus OX=10090 GN=Nphp4 PE=1 SV=2	1239	R.VDVSC#VAGQLTR.L	1.08329	0.859431	1.0949	0.976787	1.3881	1.13126	0.923408	1.50491	1.27435	1.04785	1.2484	1.01254	1.16538	1.23422	1.14813
CHCH5_44	sp|Q9CQP3|CHCH5_MOUSE	Chchd5	Coiled-coil-helix-coiled-coil-helix domain-containing protein 5 OS=Mus musculus OX=10090 GN=Chchd5 PE=1 SV=1	44	R.C#TSSHPIIR.Q	1.04272	1.02071	0.94228	0.666093	0.624788	0.548483	0.884444	1.00546	0.885659	0.933639	1.09402	1.0019	0.613121	0.925187	1.01383
COT1_349	sp|Q60632|COT1_MOUSE	Nr2f1	COUP transcription factor 1 OS=Mus musculus OX=10090 GN=Nr2f1 PE=2 SV=2	349	K.SQC#ALEEYVR.S	1.04976	1.04765	0.91501	0.995709	0.990284	0.954908	1.04976	1.06172	0.925964	0.939605	0.894961	1.00414	0.9803	1.01248	0.917283
CNOT4_210	sp|Q8BT14-3|CNOT4_MOUSE	Cnot4	Isoform 3 of CCR4-NOT transcription complex subunit 4 OS=Mus musculus OX=10090 GN=Cnot4	210	K.PDC#MYLHELGDEAASFTK.E	0.981446	1.09053	0.939754	0.83297	0.998286	1.06812	0.900839	0.979936	1.07738	0.959573	0.980787	1.00391	0.966458	0.986052	0.97018
G5E8A0_340	tr|G5E8A0|G5E8A0_MOUSE	Osbpl11	Oxysterol-binding protein OS=Mus musculus OX=10090 GN=Osbpl11 PE=1 SV=1	340	K.NGAEQPFATEPNKPM*GAPEAQC#VAESGVLAR.E	0.940361	1.15033	0.936978	0.885836	0.90003	1.04148	0.961766	0.987774	1.06183	0.94713	0.991185	1.00922	0.942447	1.00379	0.969157
GASP1_338	sp|Q5U4C1|GASP1_MOUSE	Gprasp1	G-protein coupled receptor-associated sorting protein 1 OS=Mus musculus OX=10090 GN=Gprasp1 PE=1 SV=1	338	R.EAC#SDAMSGAIDTNK.K	1.00931	1.19368	0.853622	0.991876	0.914309	1.23922	1.06304	0.978444	0.830792	0.985341	0.988826	1.01887	1.04847	0.957426	0.987083
A0A1D5RL96_568	tr|A0A1D5RL96|A0A1D5RL96_MOUSE	Btbd8	BTB/POZ domain-containing protein 8 OS=Mus musculus OX=10090 GN=Btbd8 PE=1 SV=1	568	K.KPC#QTSLSTNQK.M	1.0017	1.12322	0.899767	0.775745	1.00656	1.09487	1.25973	0.89459	0.942494	0.931204	1.25931	1.00823	0.959061	1.03227	1.09526
CHD6_1133	sp|A3KFM7|CHD6_MOUSE	Chd6	Chromodomain-helicase-DNA-binding protein 6 OS=Mus musculus OX=10090 GN=Chd6 PE=1 SV=1	1133	K.DMEMIC#R.A	0.872705	1.07989	1.07745	0.864767	0.83907	1.02406	0.772272	0.662485	0.780728	0.943122	0.791123	1.01002	0.909298	0.738495	0.867123
DCAF5_833	sp|Q80T85|DCAF5_MOUSE	Dcaf5	DDB1- and CUL4-associated factor 5 OS=Mus musculus OX=10090 GN=Dcaf5 PE=1 SV=2	833	R.SLDTVC#ANHNNGR.L	1.00164	1.01015	0.988447	0.895729	0.908859	0.932229	0.875742	1.00493	0.913322	0.979844	1.0524	1.00008	0.912272	0.931332	1.01612
ACD_359	sp|Q5EE38|ACD_MOUSE	Acd	Adrenocortical dysplasia protein OS=Mus musculus OX=10090 GN=Acd PE=1 SV=1	359	R.TSAQELC#SVWEPPER.H	0.972072	1.06131	0.97178	1.27041	1.00873	1.11123	1.02599	1.08189	1.12827	0.90927	0.985988	1.00172	1.13012	1.07871	0.947629
GCP5_680	sp|Q8BKN5|GCP5_MOUSE	Tubgcp5	Gamma-tubulin complex component 5 OS=Mus musculus OX=10090 GN=Tubgcp5 PE=2 SV=2	680	R.SSESVTC#QTFELTLR.S	0.951146	0.908946	1.17861	1.02184	0.989426	1.26493	1.18328	1.15324	1.2079	1.01736	1.32341	1.0129	1.09207	1.18147	1.17039
NEUL3_73	sp|Q8CJC5|NEUL3_MOUSE	Neurl3	E3 ubiquitin-protein ligase NEURL3 OS=Mus musculus OX=10090 GN=Neurl3 PE=2 SV=1	73	R.HEEGWC#GGLR.V	1.12433	1.03447	0.874198	1.36421	0.924131	1.31588	1.10542	1.36902	1.00858	1.11117	1.2395	1.011	1.2014	1.161	1.17534
KSR2_487	sp|Q3UVC0|KSR2_MOUSE	Ksr2	Kinase suppressor of Ras 2 OS=Mus musculus OX=10090 GN=Ksr2 PE=1 SV=2	487	R.TESVPC#DINNPVR.K	1.31879	1.10593	0.747656	0.964144	0.980081	0.997843	1.32105	1.26782	1.08187	1.07658	1.07658	1.05746	0.980689	1.22358	1.07658
DISP1_322	sp|Q3TDN0|DISP1_MOUSE	Disp1	Protein dispatched homolog 1 OS=Mus musculus OX=10090 GN=Disp1 PE=1 SV=2	322	K.SMC#DVDNSR.I	1.06018	1.19792	0.81834	1.28155	1.02602	1.29458	1.32488	1.44107	1.04926	1.46384	1.75661	1.02548	1.20072	1.27174	1.61023
DUS11_163	sp|Q6NXK5|DUS11_MOUSE	Dusp11	RNA/RNP complex-1-interacting phosphatase OS=Mus musculus OX=10090 GN=Dusp11 PE=2 SV=1	163	R.TGYLIC#R.Y	1.09571	0.982033	0.935408	0.864304	0.992255	1.02546	1.00451	1.08901	0.954326	0.921525	1.04638	1.00438	0.960674	1.01595	0.983954
MTMRD_373	sp|E9PXF8|MTMRD_MOUSE	Sbf2	Myotubularin-related protein 13 OS=Mus musculus OX=10090 GN=Sbf2 PE=1 SV=1	373	R.SC#LQLIR.I	1.06936	0.913044	1.03133	0.809333	1.17632	0.95292	1.0292	0.925762	1.00106	0.870019	0.827523	1.00458	0.979524	0.985338	0.848771
ANK2_3753	sp|Q8C8R3-4|ANK2_MOUSE	Ank2	Isoform 4 of Ankyrin-2 OS=Mus musculus OX=10090 GN=Ank2	3753	K.PC#LQTPVTSER.G	1.0528	0.97706	0.974021	0.82989	0.962489	0.900421	1.02138	0.987733	1.03927	1.02497	0.895841	1.00129	0.8976	1.01613	0.960408
G3X9T1_366	tr|G3X9T1|G3X9T1_MOUSE	Zfp715	Zinc finger protein 715 OS=Mus musculus OX=10090 GN=Zfp715 PE=1 SV=1	366	K.SFC#NAAALQQHEQIHTEEK.L	1.02471	1.02596	0.952912	1.09285	0.900369	1.18889	0.999736	1.07767	1.05316	1.11408	1.34158	1.00119	1.0607	1.04352	1.22783
UBP20_562	sp|Q8C6M1|UBP20_MOUSE	Usp20	Ubiquitin carboxyl-terminal hydrolase 20 OS=Mus musculus OX=10090 GN=Usp20 PE=1 SV=1	562	K.GDNM*YSC#ER.C	1.02067	1.05095	0.935686	0.968643	1.06923	0.964423	0.912357	1.27086	0.890341	0.926872	0.879727	1.00244	1.00076	1.02452	0.903299
OSBL1_297	sp|Q91XL9|OSBL1_MOUSE	Osbpl1a	Oxysterol-binding protein-related protein 1 OS=Mus musculus OX=10090 GN=Osbpl1a PE=1 SV=2	297	K.PTDSC#LFSIR.C	0.918823	1.2074	0.923	0.960315	0.922762	1.10148	1.10669	1.03137	1.03944	0.934787	1.05898	1.01641	0.994852	1.05917	0.996885
ATLA1_375	sp|Q8BH66|ATLA1_MOUSE	Atl1	Atlastin-1 OS=Mus musculus OX=10090 GN=Atl1 PE=1 SV=1	375	K.MEEVC#GGDK.P	1.05241	1.06071	0.903314	0.871102	1.14602	1.06814	0.992961	1.03427	1.14649	1.14695	1.03352	1.00548	1.02842	1.05791	1.09023
Q8C879_402	tr|Q8C879|Q8C879_MOUSE	Zfp202	Zinc finger protein 202 OS=Mus musculus OX=10090 GN=Zfp202 PE=2 SV=1	402	K.SFTC#NSHLIR.H	1.07187	0.935464	1.00194	0.966355	1.04024	1.04656	0.969375	1.11183	1.42686	1.44145	1.0831	1.00309	1.01772	1.16936	1.26228
PRDM9_431	sp|Q96EQ9|PRDM9_MOUSE	Prdm9	Histone-lysine N-methyltransferase PRDM9 OS=Mus musculus OX=10090 GN=Prdm9 PE=1 SV=2	431	K.PGDPC#SDQLQEQHVDSQNK.N	0.950923	1.72131	0.731296	0.763823	1.01719	0.860653	0.667429	1.00945	0.744348	0.834095	1.00459	1.13451	0.880555	0.807076	0.919342
MGAP_2154	sp|A2AWL7|MGAP_MOUSE	Mga	MAX gene-associated protein OS=Mus musculus OX=10090 GN=Mga PE=2 SV=1	2154	K.PC#QENSEQDISELLGK.S	0.874004	1.1444	1.01831	1.01187	1.11415	1.17197	0.938148	0.927576	1.00129	0.971468	0.961289	1.01224	1.09933	0.955671	0.966379
MICA3_528	sp|Q8CJ19|MICA3_MOUSE	Mical3	[F-actin]-monooxygenase MICAL3 OS=Mus musculus OX=10090 GN=Mical3 PE=1 SV=2	528	K.LLGWC#QR.Q	1.06338	0.950249	0.992809	0.854457	1.02205	1.17378	0.89586	1.01034	0.926846	1.09799	0.890583	1.00214	1.01676	0.944349	0.994285
E9PZP8_3657	tr|E9PZP8|E9PZP8_MOUSE	Herc1	HECT and RLD domain-containing E3 ubiquitin protein ligase family member 1 OS=Mus musculus OX=10090 GN=Herc1 PE=1 SV=1	3657	K.LWGPVSGC#WR.C	0.945492	1.16233	0.924206	0.916047	1.0118	1.04842	1.02101	1.04438	1.02508	0.901867	1.02835	1.01068	0.99209	1.03015	0.96511
CB069_143	sp|Q9D9H8|CB069_MOUSE		UPF0565 protein C2orf69 homolog OS=Mus musculus OX=10090 PE=2 SV=3	143	K.FSC#YDNFVK.S	1.0615	0.781923	1.28363	0.820746	1.25036	0.864898	1.18353	1.19559	1.35527	1.18075	1.01851	1.04235	0.978666	1.2448	1.09963
NLRC5_1804	sp|C3VPR6|NLRC5_MOUSE	Nlrc5	Protein NLRC5 OS=Mus musculus OX=10090 GN=Nlrc5 PE=1 SV=2	1804	R.QIDLEFC#K.I	1.16121	0.986133	0.889073	0.953693	1.10784	1.0339	1.07133	1.14448	1.06813	1.03315	0.905586	1.01214	1.03181	1.09465	0.969367
SORL_1394	sp|O88307|SORL_MOUSE	Sorl1	Sortilin-related receptor OS=Mus musculus OX=10090 GN=Sorl1 PE=1 SV=3	1394	R.ENDC#GDWSDEK.D	0.901569	1.07029	1.04548	0.906616	0.877802	0.824006	0.788449	0.837565	0.913824	0.849344	0.957024	1.00578	0.869475	0.846612	0.903184
M0QWN7_141	tr|M0QWN7|M0QWN7_MOUSE	Usp35	Ubiquitin-specific peptidase 35 OS=Mus musculus OX=10090 GN=Usp35 PE=1 SV=1	141	R.PGPAAC#AQVAR.L	0.953717	1.18692	0.90175	0.962529	1.0686	0.983856	0.935275	1.02727	0.948928	0.990935	1.04888	1.01413	1.005	0.970489	1.01991
NOD2_147	sp|Q8K3Z0|NOD2_MOUSE	Nod2	Nucleotide-binding oligomerization domain-containing protein 2 OS=Mus musculus OX=10090 GN=Nod2 PE=1 SV=1	147	R.EGGFLSQYEC#EEIR.L	0.897714	0.945334	1.20739	0.932666	0.884504	0.876414	0.845049	1.05248	0.953377	0.807384	0.878977	1.01681	0.897861	0.950301	0.843181
Q6PFE1_630	tr|Q6PFE1|Q6PFE1_MOUSE	Klhl5	Kelch-like 5 OS=Mus musculus OX=10090 GN=Klhl5 PE=1 SV=1	630	R.LSDC#VER.Y	0.938003	1.04379	1.02474	0.931919	1.00031	0.942382	0.91305	0.982007	0.906315	0.86313	0.993632	1.00218	0.958205	0.93379	0.928381
CC14B_314	sp|Q6PFY9|CC14B_MOUSE	Cdc14b	Dual specificity protein phosphatase CDC14B OS=Mus musculus OX=10090 GN=Cdc14b PE=2 SV=1	314	K.GAIAVHC#K.A	1.00883	1.03868	0.956033	0.861542	0.781751	0.801964	0.934595	1.01189	0.749251	0.853274	1.04766	1.00118	0.815086	0.898577	0.950465
HIC2_399	sp|Q9JLZ6|HIC2_MOUSE	Hic2	Hypermethylated in cancer 2 protein OS=Mus musculus OX=10090 GN=Hic2 PE=2 SV=4	399	R.VPNGVLASSAGGGGPSASYGEQSFPC#K.E	0.856665	1.17417	1.01935	1.12025	1.06682	0.936524	0.740507	1.28324	1.19432	1.13173	1.1379	1.01673	1.0412	1.07269	1.13481
HHEX_237	sp|P43120|HHEX_MOUSE	Hhex	Hematopoietically-expressed homeobox protein Hhex OS=Mus musculus OX=10090 GN=Hhex PE=1 SV=1	237	R.SQC#SPSPASQEDPDSEISEDSDQEVDIEGDK.G	1.00832	1.19318	0.854588	0.787488	0.871044	1.12353	0.886059	1.05096	1.0495	1.03414	0.931686	1.0187	0.927354	0.995506	0.982913
RPAP3_191	sp|Q9D706|RPAP3_MOUSE	Rpap3	RNA polymerase II-associated protein 3 OS=Mus musculus OX=10090 GN=Rpap3 PE=1 SV=1	191	K.FAVAESDC#NLAIALSR.T	1.07694	1.03624	0.903825	0.823317	0.938705	0.859639	0.855775	0.829695	0.920831	0.88374	0.858841	1.00567	0.873887	0.868767	0.87129
ABCA1_2124	sp|P41233|ABCA1_MOUSE	Abca1	Phospholipid-transporting ATPase ABCA1 OS=Mus musculus OX=10090 GN=Abca1 PE=1 SV=4	2124	R.C#LGSVQHLK.N	0.942311	1.07088	0.995058	0.78097	0.97877	0.920422	0.880029	1.15311	1.04303	1.00264	1.18212	1.00275	0.893387	1.02539	1.09238
APEX2_507	sp|Q68G58|APEX2_MOUSE	Apex2	DNA-(apurinic or apyrimidinic site) endonuclease 2 OS=Mus musculus OX=10090 GN=Apex2 PE=1 SV=1	507	R.C#NFFLWSR.P	0.931741	1.03764	1.03841	1.02505	0.90956	0.861386	0.857282	0.952584	1.0577	0.812694	0.988365	1.0026	0.931999	0.955857	0.90053
GSLG1_265	sp|Q61543|GSLG1_MOUSE	Glg1	Golgi apparatus protein 1 OS=Mus musculus OX=10090 GN=Glg1 PE=1 SV=1	265	K.DAHSQGEVVSC#LEK.G	0.960529	1.01689	1.0251	0.909543	1.22605	0.930162	1.00362	1.07231	1.11071	1.00088	0.926113	1.00084	1.02192	1.06221	0.963494
PK1IP_298	sp|Q9DCE5|PK1IP_MOUSE	Pak1ip1	p21-activated protein kinase-interacting protein 1 OS=Mus musculus OX=10090 GN=Pak1ip1 PE=1 SV=2	298	R.LTC#LTVWLDR.A	1.05921	1.12513	0.856815	0.966102	1.11542	1.15488	0.881058	0.946524	1.0493	0.957847	1.13807	1.01372	1.0788	0.95896	1.04796
ANXA6_96	sp|P14824|ANXA6_MOUSE	Anxa6	Annexin A6 OS=Mus musculus OX=10090 GN=Anxa6 PE=1 SV=3	96	R.PLAYC#DAK.E	1.01706	1.1581	0.867086	0.906009	0.953668	0.973855	0.884778	0.988274	0.993769	1.03783	0.947019	1.01408	0.944511	0.955607	0.992423
AGAL_223	sp|P51569|AGAL_MOUSE	Gla	Alpha-galactosidase A OS=Mus musculus OX=10090 GN=Gla PE=1 SV=1	223	K.PNYTDIQYYC#NHWR.N	1.07655	0.962843	0.968508	1.12478	0.980691	0.815712	1.17148	1.08642	0.902702	1.07577	0.813026	1.00263	0.973727	1.05353	0.944397
ANR28_838	sp|Q505D1|ANR28_MOUSE	Ankrd28	Serine/threonine-protein phosphatase 6 regulatory ankyrin repeat subunit A OS=Mus musculus OX=10090 GN=Ankrd28 PE=1 SV=1	838	R.TPLHAAAFTDHVEC#LQLLLSQNAQVNSADSTGK.T	1.03093	1.0229	0.950219	0.872182	1.07625	0.878014	1.13996	1.21782	0.946483	0.883925	0.933032	1.00135	0.94215	1.10142	0.908478
MMP9_373	sp|P41245|MMP9_MOUSE	Mmp9	Matrix metalloproteinase-9 OS=Mus musculus OX=10090 GN=Mmp9 PE=1 SV=2	373	R.LWC#ATTSNFDTDK.K	1.26269	0.918814	0.893111	0.875563	1.08359	0.858002	0.919209	1.16187	1.26269	1.00328	0.828749	1.02487	0.939051	1.11459	0.916016
SARAF_115	sp|Q8R3Q0|SARAF_MOUSE	Saraf	Store-operated calcium entry-associated regulatory factor OS=Mus musculus OX=10090 GN=Saraf PE=1 SV=2	115	K.TVVSC#EGYESSEDQYVLR.G	1.08493	1.00959	0.919301	1.23055	1.59259	1.18333	0.943157	0.882625	0.967364	0.913525	0.973844	1.00461	1.33549	0.931049	0.943684
E0CZ26_280	tr|E0CZ26|E0CZ26_MOUSE	Kctd18	Potassium channel tetramerisation domain-containing 18 OS=Mus musculus OX=10090 GN=Kctd18 PE=1 SV=1	280	R.EEDEGVNC#K.T	1.09853	1.03632	0.889094	1.01486	1.25112	1.24519	0.95455	1.19526	0.919343	1.16071	1.10864	1.00798	1.17039	1.02305	1.13468
CC127_144	sp|Q3TC33|CC127_MOUSE	Ccdc127	Coiled-coil domain-containing protein 127 OS=Mus musculus OX=10090 GN=Ccdc127 PE=1 SV=2	144	R.NVYLSC#LQEEDDWQR.R	0.923429	1.1878	0.930072	0.868817	0.897778	0.860261	0.887424	1.06106	0.9161	0.729901	1.10534	1.01377	0.875619	0.954863	0.917618
MBB1A_361	sp|Q7TPV4|MBB1A_MOUSE	Mybbp1a	Myb-binding protein 1A OS=Mus musculus OX=10090 GN=Mybbp1a PE=1 SV=2	361	K.IIPEISTYVGTFLEGC#QDDPK.R	0.824031	1.10879	1.13049	0.885332	1.02702	1.16746	1.26038	1.06605	1.17024	1.00392	1.07012	1.0211	1.0266	1.16556	1.03702
GLT12_561	sp|Q8BGT9|GLT12_MOUSE	Galnt12	Polypeptide N-acetylgalactosaminyltransferase 12 OS=Mus musculus OX=10090 GN=Galnt12 PE=2 SV=1	561	R.DC#TNSDNQR.W	1.09364	1.01999	0.904801	0.859772	0.853138	0.970309	0.857106	0.957702	0.949885	0.990741	1.22579	1.00614	0.894406	0.921564	1.10827
Z518A_378	sp|B2RRF6|Z518A_MOUSE	Znf518a	Zinc finger protein 518A OS=Mus musculus OX=10090 GN=Znf518a PE=2 SV=1	378	K.QHC#ENGDKPVESESEK.A	1.3909	0.86061	0.893597	0.70872	0.968906	0.920047	1.09508	0.936473	1.00487	0.955014	0.857444	1.04837	0.865891	1.01214	0.906229
Q8BFQ1_240	tr|Q8BFQ1|Q8BFQ1_MOUSE	Psap	Prosaposin OS=Mus musculus OX=10090 GN=Psap PE=1 SV=1	240	R.LGPGVSDIC#K.N	1.06557	0.900466	1.05153	0.558502	0.631434	0.502726	1.01651	0.945228	1.06412	0.919692	0.835495	1.00585	0.56422	1.00862	0.877594
DFFB_29	sp|O54788|DFFB_MOUSE	Dffb	DNA fragmentation factor subunit beta OS=Mus musculus OX=10090 GN=Dffb PE=1 SV=1	29	R.SC#QELLR.K	0.992591	1.0299	0.978884	0.907103	0.985798	1.01677	0.989512	1.04607	1.0273	0.978455	1.02283	1.00046	0.969891	1.02096	1.00064
RBM25_607	sp|B2RY56|RBM25_MOUSE	Rbm25	RNA-binding protein 25 OS=Mus musculus OX=10090 GN=Rbm25 PE=1 SV=2	607	K.REEPVEEEEEPEQKPC#LK.P	1.12749	0.810982	1.13636	0.751085	1.14158	0.822826	1.06293	0.854137	1.22065	1.04953	0.801426	1.02494	0.905164	1.0459	0.925479
CREST_47	sp|Q8BW22|CREST_MOUSE	Ss18l1	Calcium-responsive transactivator OS=Mus musculus OX=10090 GN=Ss18l1 PE=1 SV=1	47	K.TAEC#TQYQQILHR.N	1.01144	0.964624	1.02603	0.827825	0.929501	0.835473	0.781848	0.917512	0.87565	0.903681	1.01471	1.0007	0.864266	0.858337	0.959194
THIO_46	sp|P10639|THIO_MOUSE	Txn	Thioredoxin OS=Mus musculus OX=10090 GN=Txn PE=1 SV=3	46	K.PFFHSLC#DK.Y	0.975294	1.19395	0.879422	0.843139	0.931999	0.843669	0.895785	0.956414	0.921626	0.948177	0.908445	1.01622	0.872935	0.924608	0.928311
F8VQ05_2826	tr|F8VQ05|F8VQ05_MOUSE	Fryl	FRY-like transcription coactivator OS=Mus musculus OX=10090 GN=Fryl PE=1 SV=1	2826	R.M*NTNAHELELC#R.R	0.985041	1.05567	0.963809	1.00622	0.952704	0.897329	0.955116	0.890118	1.02869	0.842357	0.900609	1.00151	0.952086	0.957973	0.871483
E9Q1L8_372	tr|E9Q1L8|E9Q1L8_MOUSE	Zfp493	Zinc finger protein 493 OS=Mus musculus OX=10090 GN=Zfp493 PE=4 SV=1	372	K.AFNC#SSSR.N	1.16764	1.08261	0.819756	0.829008	0.98347	0.904366	0.845634	0.870424	0.848323	0.870891	0.883557	1.02333	0.905615	0.854794	0.877224
P4R3B_137	sp|Q922R5|P4R3B_MOUSE	Ppp4r3b	Serine/threonine-protein phosphatase 4 regulatory subunit 3B OS=Mus musculus OX=10090 GN=Ppp4r3b PE=1 SV=2	137	R.FEEM*PETSHLIDLPAC#ELSK.L	1.05123	0.838511	1.16803	1.09144	0.964895	1.13356	1.08906	1.01182	0.924691	0.881436	1.11086	1.01926	1.0633	1.00852	0.99615
TMM94_257	sp|Q7TSH8|TMM94_MOUSE	Tmem94	Transmembrane protein 94 OS=Mus musculus OX=10090 GN=Tmem94 PE=1 SV=1	257	R.WC#LDTALSR.P	1.12391	0.903094	0.997066	0.739834	1.05863	0.763521	1.05863	1.00944	0.998007	1.03211	0.844202	1.00802	0.853996	1.02203	0.938155
NF1_716	sp|Q04690|NF1_MOUSE	Nf1	Neurofibromin OS=Mus musculus OX=10090 GN=Nf1 PE=1 SV=1	716	R.HLC#EEADIR.C	0.921899	0.927113	1.19522	1.21741	0.828002	0.749175	0.868963	0.806946	0.758417	0.922764	1.17663	1.01474	0.931529	0.811442	1.0497
NEK9_715	sp|Q8K1R7|NEK9_MOUSE	Nek9	Serine/threonine-protein kinase Nek9 OS=Mus musculus OX=10090 GN=Nek9 PE=1 SV=2	715	R.PIFGSLHHVPDLSC#R.G	0.990051	1.16359	0.88453	1.00445	0.769954	0.74836	0.874396	0.887407	0.856754	1.21057	0.836143	1.01272	0.840921	0.872852	1.02336
WDR3_679	sp|Q8BHB4|WDR3_MOUSE	Wdr3	WD repeat-containing protein 3 OS=Mus musculus OX=10090 GN=Wdr3 PE=1 SV=1	679	K.FEHIQTLEGHHQEIWC#LAVSPSGDYVVSASHDK.S	1.05332	0.979847	0.970825	1.00279	0.840863	0.829092	0.932155	0.915915	0.916615	1.15397	0.921545	1.00133	0.890914	0.921561	1.03776
ATX7_278	sp|Q8R4I1|ATX7_MOUSE	Atxn7	Ataxin-7 OS=Mus musculus OX=10090 GN=Atxn7 PE=1 SV=2	278	K.PGLNC#PSIPK.P	0.953625	1.2021	0.89326	0.943307	0.957052	1.02949	0.865339	0.966933	1.05255	0.934212	0.972048	1.01633	0.976616	0.961607	0.95313
PCID2_148	sp|Q8BFV2|PCID2_MOUSE	Pcid2	PCI domain-containing protein 2 OS=Mus musculus OX=10090 GN=Pcid2 PE=1 SV=1	148	K.AAELLM*SC#FR.V	1.05784	1.06719	0.894745	0.886485	0.932188	1.0358	0.91114	1.032	0.978993	0.942371	1.0353	1.00659	0.951491	0.974045	0.988837
TLN2_1852	sp|Q71LX4|TLN2_MOUSE	Tln2	Talin-2 OS=Mus musculus OX=10090 GN=Tln2 PE=1 SV=3	1852	K.AGALQVC#PTDSYTK.R	0.996744	0.921706	1.09675	0.933181	1.06587	0.930109	0.909158	1.00383	1.10699	0.978684	1.04436	1.00507	0.976388	1.00666	1.01152
M4K5_418	sp|Q8BPM2|M4K5_MOUSE	Map4k5	Mitogen-activated protein kinase kinase kinase kinase 5 OS=Mus musculus OX=10090 GN=Map4k5 PE=1 SV=2	418	R.C#PDLEAR.A	1.02039	1.00068	0.97976	0.919453	1.01435	1.04476	0.995492	1.00794	0.996074	0.937439	0.944021	1.00028	0.992854	0.999837	0.94073
MILK2_15	sp|Q3TN34|MILK2_MOUSE	Micall2	MICAL-like protein 2 OS=Mus musculus OX=10090 GN=Micall2 PE=1 SV=1	15	R.QQC#EGYR.D	0.932529	1.07243	1.00484	1.10004	0.951073	1.0753	1.33644	1.22107	1.08401	0.940387	1.32848	1.00327	1.04214	1.21384	1.13444
AATM_106	sp|P05202|AATM_MOUSE	Got2	Aspartate aminotransferase, mitochondrial OS=Mus musculus OX=10090 GN=Got2 PE=1 SV=1	106	K.EYLPIGGLAEFC#K.A	1.01038	1.00288	0.987033	0.796547	0.85882	0.887488	0.890334	0.931135	0.98567	0.961958	0.900276	1.0001	0.847618	0.935713	0.931117
LRP4_1791	sp|Q8VI56|LRP4_MOUSE	Lrp4	Low-density lipoprotein receptor-related protein 4 OS=Mus musculus OX=10090 GN=Lrp4 PE=1 SV=3	1791	K.PAVYNQLC#YK.K	1.21041	1.10505	0.788085	1.24363	1.17651	1.16818	1.13157	1.08177	1.1168	1.3489	1.07623	1.03452	1.19611	1.11005	1.21257
CAHM6_247	sp|Q8C9E8|CAHM6_MOUSE	Calhm6	Calcium homeostasis modulator protein 6 OS=Mus musculus OX=10090 GN=Calhm6 PE=2 SV=1	247	K.EC#NTPSSK.D	1.08301	0.903666	1.03088	0.829908	0.996007	0.966051	0.750177	1.18867	1.0088	0.967374	1.07888	1.00585	0.930655	0.982551	1.02313
A3KGI3_39	tr|A3KGI3|A3KGI3_MOUSE	Knl1	Kinetochore scaffold 1 OS=Mus musculus OX=10090 GN=Knl1 PE=1 SV=1	39	K.C#GNQTNQEPNPPR.K	0.819401	1.24867	1.02172	0.771818	0.775251	1.1373	0.83913	1.36972	1.05754	0.792488	0.910763	1.02993	0.894789	1.0888	0.851625
F8VQ54_1396	tr|F8VQ54|F8VQ54_MOUSE	Dicer1	Endoribonuclease Dicer OS=Mus musculus OX=10090 GN=Dicer1 PE=1 SV=1	1396	K.DC#LLANGK.L	1.23684	0.968424	0.862898	0.892113	0.964415	0.887997	1.17108	0.968212	0.909153	0.873627	1.03572	1.02272	0.914842	1.01615	0.954673
GAK_597	sp|Q99KY4|GAK_MOUSE	Gak	Cyclin-G-associated kinase OS=Mus musculus OX=10090 GN=Gak PE=1 SV=2	597	R.PFC#EVYVGEER.V	0.971719	1.14588	0.91058	0.764263	0.849676	0.839148	0.826905	0.956348	0.979317	0.94701	0.98713	1.00939	0.817696	0.920857	0.96707
RHG42_367	sp|B2RQE8|RHG42_MOUSE	Arhgap42	Rho GTPase-activating protein 42 OS=Mus musculus OX=10090 GN=Arhgap42 PE=1 SV=1	367	K.C#IQAVEM*R.G	0.938322	0.994867	1.0763	0.742917	1.08061	1.3308	1.0701	1.12181	1.07319	0.980101	0.963888	1.00316	1.05144	1.08837	0.971995
A0A0A6YYP6_226	tr|A0A0A6YYP6|A0A0A6YYP6_MOUSE	Sirpb1a	Signal-regulatory protein beta 1A OS=Mus musculus OX=10090 GN=Sirpb1a PE=4 SV=1	226	R.SQIIC#EVDHVTLDR.A	0.888052	0.974065	1.1802	0.930906	0.999294	0.949441	0.890661	0.997415	0.894227	0.959313	1.06286	1.01411	0.95988	0.927434	1.01109
Q5SWT9_167	tr|Q5SWT9|Q5SWT9_MOUSE	Ikzf1	DNA-binding protein Ikaros OS=Mus musculus OX=10090 GN=Ikzf1 PE=1 SV=1	167	R.SHTGERPFQC#NQC#GASFTQK.G	0.984187	1.12748	0.911578	0.874053	0.996189	0.986746	0.966001	0.96347	0.999915	1.00307	0.960637	1.00775	0.952329	0.976462	0.981853
Q5SWT9_170	tr|Q5SWT9|Q5SWT9_MOUSE	Ikzf1	DNA-binding protein Ikaros OS=Mus musculus OX=10090 GN=Ikzf1 PE=1 SV=1	170	R.SHTGERPFQC#NQC#GASFTQK.G	0.984187	1.12748	0.911578	0.874053	0.996189	0.986746	0.966001	0.96347	0.999915	1.00307	0.960637	1.00775	0.952329	0.976462	0.981853
Q5SWU0_60	tr|Q5SWU0|Q5SWU0_MOUSE	Ikzf1	DNA-binding protein Ikaros OS=Mus musculus OX=10090 GN=Ikzf1 PE=1 SV=1	60	R.PFQC#NQC#GASFTQK.G	0.984187	1.12748	0.911578	0.874053	0.996189	0.986746	0.966001	0.96347	0.999915	1.00307	0.960637	1.00775	0.952329	0.976462	0.981853
Q5SWU0_63	tr|Q5SWU0|Q5SWU0_MOUSE	Ikzf1	DNA-binding protein Ikaros OS=Mus musculus OX=10090 GN=Ikzf1 PE=1 SV=1	63	R.PFQC#NQC#GASFTQK.G	0.984187	1.12748	0.911578	0.874053	0.996189	0.986746	0.966001	0.96347	0.999915	1.00307	0.960637	1.00775	0.952329	0.976462	0.981853
MAST3_722	sp|Q3U214|MAST3_MOUSE	Mast3	Microtubule-associated serine/threonine-protein kinase 3 OS=Mus musculus OX=10090 GN=Mast3 PE=1 SV=3	722	R.HLGSEDDETNDEESSTEIPQFSSC#SHR.F	1.19899	0.977987	0.87454	1.19793	0.991661	0.783527	1.00049	0.908131	1.00798	1.03746	0.939795	1.01717	0.991038	0.972201	0.98863
IL1R2_338	sp|P27931|IL1R2_MOUSE	Il1r2	Interleukin-1 receptor type 2 OS=Mus musculus OX=10090 GN=Il1r2 PE=1 SV=1	338	K.C#VASNPR.S	1.10817	0.906364	1.00573	0.814184	0.921622	0.770914	0.858456	1.08758	1.28671	0.959122	0.974263	1.00676	0.835573	1.07758	0.966693
CCD18_283	sp|Q640L5|CCD18_MOUSE	Ccdc18	Coiled-coil domain-containing protein 18 OS=Mus musculus OX=10090 GN=Ccdc18 PE=1 SV=1	283	R.NLSNC#EK.E	1.03641	0.929407	1.04256	1.07612	1.01837	1.05194	1.08359	0.998815	1.17321	1.20959	1.14546	1.00279	1.04881	1.08521	1.17752
A2ANY6_2948	tr|A2ANY6|A2ANY6_MOUSE	Mdn1	Midasin OS=Mus musculus OX=10090 GN=Mdn1 PE=1 SV=1	2948	R.VTADFIAQAC#LR.R	1.00285	1.08774	0.922934	0.875161	1.02052	0.964837	0.945539	1.06498	1.01839	1.00242	1.00996	1.00451	0.953507	1.00964	1.00619
MIRO2_506	sp|Q8JZN7|MIRO2_MOUSE	Rhot2	Mitochondrial Rho GTPase 2 OS=Mus musculus OX=10090 GN=Rhot2 PE=1 SV=1	506	K.TFVHC#ATIYK.R	1.03392	0.940297	1.03166	0.810013	0.900767	1.00176	0.932152	1.11028	0.970156	0.915217	1.00389	1.00196	0.904181	1.0042	0.959552
TNR1B_294	sp|P25119|TNR1B_MOUSE	Tnfrsf1b	Tumor necrosis factor receptor superfamily member 1B OS=Mus musculus OX=10090 GN=Tnfrsf1b PE=2 SV=1	294	K.KKPSC#LQR.D	1.0446	1.05156	0.915973	1.01995	1.15679	1.20558	1.08585	1.03478	1.51124	1.11796	1.12002	1.00405	1.12744	1.21062	1.11899
ABL2_999	sp|Q4JIM5|ABL2_MOUSE	Abl2	Tyrosine-protein kinase ABL2 OS=Mus musculus OX=10090 GN=Abl2 PE=1 SV=1	999	R.LLQHPSTC#SDPEEEPTAPPAGQHTPETQEGGK.K	1.12417	0.969562	0.926734	1.03682	0.793499	0.799694	0.876143	1.13701	1.01922	1.24159	0.992495	1.00682	0.87667	1.01079	1.11704
CHCH5_89	sp|Q9CQP3|CHCH5_MOUSE	Chchd5	Coiled-coil-helix-coiled-coil-helix domain-containing protein 5 OS=Mus musculus OX=10090 GN=Chchd5 PE=1 SV=1	89	R.FLQC#AEQVQPPSSPTTGEAQPLPAS.-	0.955631	1.02614	1.0214	0.389619	0.395193	0.390196	0.891748	0.986052	0.987005	0.834592	1.18341	1.00106	0.391669	0.954935	1.009
JADE3_553	sp|Q6IE82|JADE3_MOUSE	Jade3	Protein Jade-3 OS=Mus musculus OX=10090 GN=Jade3 PE=1 SV=1	553	K.STSEDC#KDSSTETEHQLSSPGSSSPGHSK.R	1.05675	0.930663	1.02124	0.930891	0.9029	0.900332	0.951766	1.02289	1.02014	0.977987	0.867336	1.00289	0.911374	0.998266	0.922662
HPBP1_199	sp|Q99P31|HPBP1_MOUSE	Hspbp1	Hsp70-binding protein 1 OS=Mus musculus OX=10090 GN=Hspbp1 PE=1 SV=1	199	R.DSC#DTVR.V	1.08704	1.03512	0.897667	0.706633	0.76259	0.737457	0.913994	0.95289	0.851811	0.715823	0.72819	1.00661	0.73556	0.906231	0.722007
TRFE_373	sp|Q921I1|TRFE_MOUSE	Tf	Serotransferrin OS=Mus musculus OX=10090 GN=Tf PE=1 SV=1	373	K.C#DEWSIISEGK.I	0.827747	1.04889	1.19259	0.805461	1.15309	1.18197	1.12351	1.18527	1.25867	0.864293	1.08202	1.02307	1.04684	1.18915	0.973155
PSYR_89	sp|Q61038|PSYR_MOUSE	Gpr65	Psychosine receptor OS=Mus musculus OX=10090 GN=Gpr65 PE=2 SV=2	89	K.DNWTFSPTLC#K.G	1.05905	1.05027	0.906108	0.868255	0.876551	1.16223	1.03717	0.981311	1.04944	0.778103	0.998624	1.00514	0.96901	1.02264	0.888363
TM9S2_163	sp|P58021|TM9S2_MOUSE	Tm9sf2	Transmembrane 9 superfamily member 2 OS=Mus musculus OX=10090 GN=Tm9sf2 PE=1 SV=1	163	K.SM*LLNYQHHWIVDNMPVTWC#YEVEDSQK.F	0.944752	0.966011	1.10334	0.847577	0.864039	0.773856	0.879639	1.02146	0.960419	0.974599	0.907465	1.0047	0.828491	0.953841	0.941032
A0A0G2JEM5_408	tr|A0A0G2JEM5|A0A0G2JEM5_MOUSE	Zfp267	Zinc finger protein 267 OS=Mus musculus OX=10090 GN=Zfp267 PE=4 SV=1	408	K.AFTYC#SSLR.Q	0.907192	1.20647	0.935598	0.908954	1.13436	0.854217	0.89448	1.03871	1.00238	0.977948	0.890509	1.01642	0.965842	0.978522	0.934229
UTP20_1190	sp|Q5XG71|UTP20_MOUSE	Utp20	Small subunit processome component 20 homolog OS=Mus musculus OX=10090 GN=Utp20 PE=1 SV=2	1190	K.AEEIDAVFHGTVWPQIC#R.L	1.07054	0.98789	0.949098	1.08064	1.07022	0.86916	0.9572	0.978381	1.01367	1.13916	1.05231	1.00251	1.00667	0.983084	1.09573
UH1BL_227	sp|A2RSJ4|UH1BL_MOUSE	Uhrf1bp1l	UHRF1-binding protein 1-like OS=Mus musculus OX=10090 GN=Uhrf1bp1l PE=1 SV=2	227	K.DC#NVIATK.L	1.13013	0.855912	1.05618	0.821731	1.27848	0.803094	1.09993	1.04173	1.25806	1.17399	0.826787	1.01408	0.967767	1.13324	1.00039
TGFR2_109	sp|Q62312|TGFR2_MOUSE	Tgfbr2	TGF-beta receptor type-2 OS=Mus musculus OX=10090 GN=Tgfbr2 PE=1 SV=1	109	K.PHEVC#VAVWR.K	0.96928	1.03273	1	0.929406	1.36161	0.954119	0.988121	1.12477	1.00826	0.985991	1.11382	1.00067	1.08171	1.04038	1.0499
CS057_65	sp|Q6DIA7|CS057_MOUSE		Uncharacterized protein C19orf57 homolog OS=Mus musculus OX=10090 PE=1 SV=1	65	R.ESEDSSEPAPSVELGGEEPLHEAFSC#PVEDTGAASDLAGSPK.E	1.05174	0.887903	1.08349	0.847381	1.02493	0.991411	1.08467	0.945048	0.948071	0.98337	1.03114	1.00771	0.954574	0.992595	1.00725
KITM_59	sp|Q9R088|KITM_MOUSE	Tk2	Thymidine kinase 2, mitochondrial OS=Mus musculus OX=10090 GN=Tk2 PE=1 SV=2	59	K.AVVC#IEGNIASGK.T	0.956966	1.13312	0.93239	0.824757	1.30713	1.0319	1.20365	1.6783	0.969482	0.960583	1.17971	1.00749	1.0546	1.28381	1.07015
VPS41_813	sp|Q5KU39|VPS41_MOUSE	Vps41	Vacuolar protein sorting-associated protein 41 homolog OS=Mus musculus OX=10090 GN=Vps41 PE=1 SV=1	813	K.PFSVVVFHC#R.H	0.858306	1.3485	0.91462	0.810028	0.998002	0.837601	0.905402	0.963676	1.07272	0.945958	0.98241	1.04048	0.881877	0.980599	0.964184
WASL_427	sp|Q91YD9|WASL_MOUSE	Wasl	Neural Wiskott-Aldrich syndrome protein OS=Mus musculus OX=10090 GN=Wasl PE=1 SV=1	427	K.VEQNSRPVSC#SGR.D	0.938772	1.26787	0.87256	0.906021	0.947011	0.957284	0.80258	0.918473	0.946057	0.967725	0.979236	1.0264	0.936772	0.889037	0.97348
AOAH_205	sp|O35298|AOAH_MOUSE	Aoah	Acyloxyacyl hydrolase OS=Mus musculus OX=10090 GN=Aoah PE=1 SV=1	205	R.DC#NDSDK.T	1.07058	0.98181	0.954748	1.01488	1.13761	1.11704	1.10736	1.01627	1.01655	0.96847	1.25256	1.00238	1.08984	1.04673	1.11052
PPM1H_56	sp|Q3UYC0|PPM1H_MOUSE	Ppm1h	Protein phosphatase 1H OS=Mus musculus OX=10090 GN=Ppm1h PE=1 SV=1	56	R.FPYGRPEFLGLSQDEVEC#SADHIAR.P	0.989206	1.08454	0.937173	0.890305	0.967322	0.905863	0.878494	1.03114	1.005	1.05517	0.965936	1.00364	0.921164	0.971546	1.01055
GCN1_329	sp|E9PVA8|GCN1_MOUSE	Gcn1	eIF-2-alpha kinase activator GCN1 OS=Mus musculus OX=10090 GN=Gcn1 PE=1 SV=1	329	R.QC#SDSSATEALTK.H	1.08849	1.06517	0.875289	0.977907	1.01541	1.12588	0.991822	1.20008	0.96869	1.26862	1.05718	1.00965	1.03973	1.05353	1.1629
ANR26_1149	sp|Q811D2|ANR26_MOUSE	Ankrd26	Ankyrin repeat domain-containing protein 26 OS=Mus musculus OX=10090 GN=Ankrd26 PE=1 SV=2	1149	R.NQELVSEC#SHLR.E	0.912702	1.24316	0.90913	1.13518	0.84931	1.17803	0.91993	1.05659	1.10343	1.26881	0.970752	1.02167	1.05417	1.02665	1.11978
MPRI_144	sp|Q07113|MPRI_MOUSE	Igf2r	Cation-independent mannose-6-phosphate receptor OS=Mus musculus OX=10090 GN=Igf2r PE=1 SV=1	144	K.TLGTPEFVTATDC#VHYFEWR.T	0.988373	0.985917	1.02674	0.816482	0.920704	0.831674	1.25342	1.07838	0.954199	0.855897	0.849483	1.00034	0.856287	1.09533	0.85269
GON4L_2027	sp|Q9DB00|GON4L_MOUSE	Gon4l	GON-4-like protein OS=Mus musculus OX=10090 GN=Gon4l PE=1 SV=3	2027	R.NQAGPEVVSC#LSTSSLPPEEGEDQR.A	1.01845	1.2405	0.825092	1.16891	0.977933	0.886656	0.865681	1.00541	0.98935	0.86638	1.06528	1.02801	1.01116	0.953481	0.965829
TMCC3_383	sp|Q8R310|TMCC3_MOUSE	Tmcc3	Transmembrane and coiled-coil domain protein 3 OS=Mus musculus OX=10090 GN=Tmcc3 PE=1 SV=2	383	R.DIQEALESC#QTR.I	1.05615	0.909498	1.0486	0.831523	1.0146	0.817999	1.01387	0.969213	1.2055	0.998204	0.885702	1.00475	0.888041	1.06286	0.941953
INT3_437	sp|Q7TPD0|INT3_MOUSE	Ints3	Integrator complex subunit 3 OS=Mus musculus OX=10090 GN=Ints3 PE=1 SV=2	437	K.PHPAITATLLDFM*C#R.I	0.965622	1.2309	0.868069	0.874428	1.08841	0.942877	0.849644	0.903012	1.09375	1.04649	1.10114	1.02153	0.968571	0.948802	1.07381
GNL3L_574	sp|Q6PGG6|GNL3L_MOUSE	Gnl3l	Guanine nucleotide-binding protein-like 3-like protein OS=Mus musculus OX=10090 GN=Gnl3l PE=1 SV=1	574	K.LSDSMM*SMLDLSGNSDDC#AGD.-	1.114	1.22244	0.778635	1.06377	1.12593	0.932865	1.16705	1.16759	1.02908	1.08434	1.08248	1.03836	1.04086	1.12124	1.08341
RM45_80	sp|Q9D0Q7|RM45_MOUSE	Mrpl45	39S ribosomal protein L45, mitochondrial OS=Mus musculus OX=10090 GN=Mrpl45 PE=1 SV=1	80	R.LERPIHLAC#TAGIFDPYVPPEGDAR.M	0.912361	1.17304	0.951059	0.849371	0.994821	0.906056	0.845891	0.983956	1.04867	0.979057	1.04805	1.01215	0.916749	0.959507	1.01355
FBX40_185	sp|P62932|FBX40_MOUSE	Fbxo40	F-box only protein 40 OS=Mus musculus OX=10090 GN=Fbxo40 PE=1 SV=1	185	R.LAPNSC#LPATSR.Q	1.03061	1.09138	0.898127	0.745056	1.07984	0.890797	0.915534	1.2757	0.946188	1.07507	0.999368	1.00671	0.90523	1.04581	1.03722
LIS1_184	sp|P63005|LIS1_MOUSE	Pafah1b1	Platelet-activating factor acetylhydrolase IB subunit alpha OS=Mus musculus OX=10090 GN=Pafah1b1 PE=1 SV=2	184	K.LWDFQGFEC#IR.T	1.23457	0.993895	0.844694	1.04436	1.11218	1.22617	1.05748	1.02921	0.964835	0.986278	1.1177	1.02439	1.12757	1.01717	1.05199
CAC1A_2243	sp|P97445|CAC1A_MOUSE	Cacna1a	Voltage-dependent P/Q-type calcium channel subunit alpha-1A OS=Mus musculus OX=10090 GN=Cacna1a PE=1 SV=2	2243	R.QLPQTPC#TPR.P	1.11202	0.953832	0.950271	0.996199	1.08845	1.07328	1.01538	1.0284	1.03678	1.00131	1.21875	1.00537	1.05264	1.02685	1.11003
ALKB7_15	sp|Q9D6Z0|ALKB7_MOUSE	Alkbh7	Alpha-ketoglutarate-dependent dioxygenase alkB homolog 7, mitochondrial OS=Mus musculus OX=10090 GN=Alkbh7 PE=1 SV=1	15	R.LLSGC#AWVR.G	1.03618	1.10265	0.886516	0.760488	0.96646	0.83823	0.898177	0.921151	0.934515	0.799612	0.8598	1.00845	0.855059	0.917948	0.829706
PLXA2_1504	sp|P70207|PLXA2_MOUSE	Plxna2	Plexin-A2 OS=Mus musculus OX=10090 GN=Plxna2 PE=1 SV=2	1504	K.TLILNC#VNPDNENSPEIPVK.V	1.10438	1.12071	0.831796	0.969119	0.913117	1.11807	0.895452	1.04942	1.11616	0.841837	1.03921	1.01896	1.0001	1.02035	0.940522
E9QMD3_3666	tr|E9QMD3|E9QMD3_MOUSE	Zfhx3	Zinc finger homeobox protein 3 OS=Mus musculus OX=10090 GN=Zfhx3 PE=1 SV=1	3666	R.ASAAKPPSFPPLSSSSTVTSSSC#STSGVQPSMPTDDYSEESDTDLSQK.S	0.98509	0.973354	1.0444	1.00145	0.904847	0.909069	0.876962	0.980134	0.815411	1.03798	0.823364	1.00095	0.938455	0.890836	0.930671
LETM1_329	sp|Q9Z2I0|LETM1_MOUSE	Letm1	Mitochondrial proton/calcium exchanger protein OS=Mus musculus OX=10090 GN=Letm1 PE=1 SV=1	329	R.PQLVALC#K.L	0.94473	1.14949	0.933233	0.856677	1.00625	1.20808	0.978401	1.015	0.981454	1.07854	1.07336	1.00915	1.02367	0.99162	1.07595
A2AJ26_1361	tr|A2AJ26|A2AJ26_MOUSE	Abca2	ATP-binding cassette sub-family A member 2 OS=Mus musculus OX=10090 GN=Abca2 PE=1 SV=1	1361	R.C#SELAQSQASLQSASSVGSAR.G	1.161	1.04188	0.848269	0.859	0.893462	0.864406	0.895954	0.902967	0.859328	0.854899	0.862293	1.01705	0.872289	0.886083	0.858596
RBMX2_136	sp|Q8R0F5|RBMX2_MOUSE	Rbmx2	RNA-binding motif protein, X-linked 2 OS=Mus musculus OX=10090 GN=Rbmx2 PE=1 SV=1	136	K.GC#GVKTPPSSPPEVSEDEDAK.L	0.976202	0.847497	1.25679	1.08954	1.22657	0.733321	1.11145	1.24266	1.04848	1.26037	0.967891	1.02683	1.01648	1.1342	1.11413
B3GNL_106	sp|Q3U129|B3GNL_MOUSE	B3gntl1	UDP-GlcNAc:betaGal beta-1,3-N-acetylglucosaminyltransferase-like protein 1 OS=Mus musculus OX=10090 GN=B3gntl1 PE=2 SV=1	106	K.NQAVAQSTGSYLC#FLDSDDVMMPQR.V	0.933381	1.04939	1.02491	0.940835	0.961781	0.941176	0.897818	0.989313	0.936755	0.89844	1.06273	1.00256	0.947931	0.941295	0.980585
RAB3C_192	sp|P62823|RAB3C_MOUSE	Rab3c	Ras-related protein Rab-3C OS=Mus musculus OX=10090 GN=Rab3c PE=1 SV=1	192	R.LVDIIC#DK.M	1.06763	0.865934	1.10069	1.08753	1.01058	1.10852	0.901593	0.961737	1.11858	1.00938	1.11825	1.01142	1.06888	0.993969	1.06381
RGPA1_384	sp|Q6GYP7-2|RGPA1_MOUSE	Ralgapa1	Isoform 2 of Ral GTPase-activating protein subunit alpha-1 OS=Mus musculus OX=10090 GN=Ralgapa1	384	R.EPSSSSLC#SIDEEHLTDIEIVR.R	1.08738	0.950641	0.972352	0.999324	0.892063	0.927393	1.04109	0.932471	0.970639	0.961769	0.895133	1.00346	0.939594	0.981399	0.928451
A0A338P6N4_2022	tr|A0A338P6N4|A0A338P6N4_MOUSE	Crybg3	Beta/gamma crystallin domain-containing protein 3 OS=Mus musculus OX=10090 GN=Crybg3 PE=1 SV=1	2022	R.GSQSLLFPDTSSMPGLAC#ER.S	0.999597	1.02078	0.980439	1.08761	1.00972	0.942244	0.937659	1.00429	0.95155	0.915097	1.00551	1.00027	1.01319	0.964498	0.960303
E9Q6H8_366	tr|E9Q6H8|E9Q6H8_MOUSE	Plekha5	Pleckstrin homology domain-containing, family A member 5 OS=Mus musculus OX=10090 GN=Plekha5 PE=1 SV=1	366	K.LNSLLSEYESGPDC#PPQNVHYR.P	1.11408	0.890364	1.02118	0.756929	1.03107	1.26735	0.922847	1.00162	1.01214	0.86177	0.98249	1.00854	1.01845	0.978868	0.92213
A0A1W2P6X9_935	tr|A0A1W2P6X9|A0A1W2P6X9_MOUSE	Baz2a	Bromodomain adjacent to zinc finger domain protein 2A OS=Mus musculus OX=10090 GN=Baz2a PE=1 SV=1	935	R.C#FLMAYR.V	0.885928	1.08349	1.05452	0.919123	0.846235	0.994315	0.884176	1.01926	1.12658	0.897991	0.960143	1.00798	0.919891	1.01	0.929067
CTIF_298	sp|Q6PEE2-2|CTIF_MOUSE	Ctif	Isoform 2 of CBP80/20-dependent translation initiation factor OS=Mus musculus OX=10090 GN=Ctif	298	K.LEDGPGDTGHSGLEPPC#SPDTLTPAASER.P	0.884263	1.16146	0.991938	1.11413	0.989874	1.22087	0.879901	1.15134	1.07292	0.984955	1.13486	1.01255	1.10829	1.03472	1.05991
G5E8Q0_3491	tr|G5E8Q0|G5E8Q0_MOUSE	Lyst	Lysosomal-trafficking regulator OS=Mus musculus OX=10090 GN=Lyst PE=1 SV=1	3491	R.AIC#GLSR.N	1.07179	0.987785	0.948215	1.02674	1.02079	1.06333	0.946883	1.15441	1.1055	1.06067	1.16616	1.0026	1.03695	1.06893	1.11342
DUS2L_475	sp|Q9D7B1|DUS2L_MOUSE	Dus2	tRNA-dihydrouridine(20) synthase [NAD(P)+]-like OS=Mus musculus OX=10090 GN=Dus2 PE=1 SV=1	475	R.VQEPALPGEIC#K.K	1.07766	0.795614	1.22673	0.746969	1.19089	0.758043	1.13558	0.832372	1.24383	1.0492	0.803075	1.03334	0.898635	1.0706	0.926138
HGF_661	sp|Q08048|HGF_MOUSE	Hgf	Hepatocyte growth factor OS=Mus musculus OX=10090 GN=Hgf PE=1 SV=1	661	K.VTLNESELC#AGAEK.I	1.07431	1.01966	0.918735	1.12541	1.01251	1.34639	1.01216	1.22058	1.25072	1.11368	1.29215	1.00424	1.16144	1.16115	1.20292
TOP3B_819	sp|Q9Z321|TOP3B_MOUSE	Top3b	DNA topoisomerase 3-beta-1 OS=Mus musculus OX=10090 GN=Top3b PE=1 SV=1	819	K.HAASC#HPM*HR.G	0.961678	0.937207	1.11963	1.3809	0.911924	0.930493	1.1273	0.907564	0.84192	1.09334	1.01217	1.00617	1.07444	0.958929	1.05275
SUV92_328	sp|Q9EQQ0|SUV92_MOUSE	Suv39h2	Histone-lysine N-methyltransferase SUV39H2 OS=Mus musculus OX=10090 GN=Suv39h2 PE=1 SV=1	328	K.TSNGC#GWGVK.T	1.16396	0.858313	1.02482	0.932075	0.932682	0.99907	0.857799	0.856772	0.913053	0.82327	0.97658	1.0157	0.954609	0.875875	0.899925
TASOR_1094	sp|Q69ZR9|TASOR_MOUSE	Tasor	Protein TASOR OS=Mus musculus OX=10090 GN=Tasor PE=1 SV=2	1094	K.ELFEPLC#SEHLK.D	1.10991	0.830042	1.11824	0.866324	1.1188	0.799432	1.05435	0.842508	1.07857	1.03952	0.761496	1.0194	0.928184	0.991809	0.900506
PIGA_357	sp|Q64323|PIGA_MOUSE	Piga	N-acetylglucosaminyl-phosphatidylinositol biosynthetic protein OS=Mus musculus OX=10090 GN=Piga PE=2 SV=1	357	K.SLC#DGLEK.A	1.03893	0.958118	1.00628	0.905747	1.09458	1.02004	1.05668	0.996785	1.0844	0.969192	0.939588	1.00111	1.00679	1.04596	0.95439
WDR19_620	sp|Q3UGF1|WDR19_MOUSE	Wdr19	WD repeat-containing protein 19 OS=Mus musculus OX=10090 GN=Wdr19 PE=1 SV=1	620	K.PLLLYNGELTC#QTQSGK.I	0.857445	1.25309	0.965514	0.835117	0.913208	0.918639	0.856766	0.983455	0.925831	1.0054	0.968356	1.02535	0.888988	0.922017	0.986879
RGF1B_388	sp|Q8JZL7|RGF1B_MOUSE	Rasgef1b	Ras-GEF domain-containing family member 1B OS=Mus musculus OX=10090 GN=Rasgef1b PE=1 SV=1	388	K.DIYFLNEGC#VNR.L	0.885176	0.965757	1.19786	0.950929	1.03506	0.993786	1.13004	1.04043	1.05608	1.10688	1.13553	1.01626	0.993259	1.07552	1.1212
R4GML0_659	tr|R4GML0|R4GML0_MOUSE	Zfp106	Zinc finger protein 106 OS=Mus musculus OX=10090 GN=Zfp106 PE=1 SV=1	659	K.EQGSQIPGTPENLSASPC#NSTVLQK.E	1.04043	0.841578	1.17562	0.768862	1.12764	0.815273	1.03716	0.855593	1.10438	1.1999	1.03874	1.01921	0.903926	0.999044	1.11932
F222B_377	sp|Q6P539|F222B_MOUSE	Fam222b	Protein FAM222B OS=Mus musculus OX=10090 GN=Fam222b PE=2 SV=2	377	K.PVTWNQHQLAHLQQMC#SEAGGTPAPGLTGK.H	0.94534	1.16385	0.923392	0.857034	0.886663	1.03913	0.911367	0.836933	1.0963	0.990673	1.04818	1.01086	0.927611	0.948199	1.01943
SASH1_235	sp|P59808|SASH1_MOUSE	Sash1	SAM and SH3 domain-containing protein 1 OS=Mus musculus OX=10090 GN=Sash1 PE=1 SV=1	235	R.QSSTLDPADWPDGSYPTLDGSSTC#NSR.E	1.02299	1.0914	0.903981	0.956043	0.939141	0.917321	0.731697	1.08572	1.00023	1.06552	0.959181	1.00612	0.937501	0.939214	1.01235
RC3H1_143	sp|Q4VGL6|RC3H1_MOUSE	Rc3h1	Roquin-1 OS=Mus musculus OX=10090 GN=Rc3h1 PE=1 SV=1	143	K.LVTLVHC#QLVEEEGR.I	1.04576	0.931463	1.03074	0.786706	0.969665	0.904053	0.828101	0.889245	0.980038	0.854158	0.897019	1.00265	0.886808	0.899128	0.875588
SYNE1_5430	sp|Q6ZWR6|SYNE1_MOUSE	Syne1	Nesprin-1 OS=Mus musculus OX=10090 GN=Syne1 PE=1 SV=2	5430	K.AM*SQEFSC#K.I	1.08604	1.03403	0.899174	0.85277	0.978929	0.910663	1.11301	0.961741	0.990235	0.818324	1.04888	1.00641	0.914121	1.02166	0.933601
DHX40_563	sp|Q6PE54|DHX40_MOUSE	Dhx40	Probable ATP-dependent RNA helicase DHX40 OS=Mus musculus OX=10090 GN=Dhx40 PE=1 SV=1	563	K.AGGFNDFATLAVIFEQC#K.S	1.07469	1.05077	0.894603	0.965392	0.978645	0.847277	0.907102	0.917866	0.854647	0.953993	0.9244	1.00669	0.930438	0.893205	0.939197
TRPS1_338	sp|Q925H1|TRPS1_MOUSE	Trps1	Zinc finger transcription factor Trps1 OS=Mus musculus OX=10090 GN=Trps1 PE=1 SV=1	338	K.FC#NFTYMGNSSTELEQHFLQTHPNK.I	1.03411	1.13133	0.870265	0.917259	1.07477	0.955478	0.844535	1.06369	1.03632	1.0878	0.930283	1.0119	0.982504	0.981517	1.00904
SEM4C_551	sp|Q64151|SEM4C_MOUSE	Sema4c	Semaphorin-4C OS=Mus musculus OX=10090 GN=Sema4c PE=1 SV=1	551	K.M*C#NQYGIK.K	0.863697	1.02116	1.15888	0.962044	1.10875	0.947577	0.874687	1.11694	1.07106	1.33598	0.934693	1.01458	1.00612	1.02089	1.13534
MTMR5_209	sp|Q6ZPE2-2|MTMR5_MOUSE	Sbf1	Isoform 2 of Myotubularin-related protein 5 OS=Mus musculus OX=10090 GN=Sbf1	209	R.C#SVALLFR.Q	0.84938	1.42903	0.890555	0.812956	1.05444	1.2514	1.10821	1.16167	1.07674	1.28479	0.934942	1.05632	1.0396	1.11554	1.10986
PER1_36	sp|O35973|PER1_MOUSE	Per1	Period circadian protein homolog 1 OS=Mus musculus OX=10090 GN=Per1 PE=1 SV=2	36	R.PC#PGPSLADDTDANSNGSSGNESNGPESR.G	1.14036	1.11208	0.817078	0.680959	0.55382	0.886434	0.858967	1.10323	0.981124	0.936527	0.734425	1.02318	0.707071	0.981108	0.835476
WDFY2_260	sp|Q8BUB4|WDFY2_MOUSE	Wdfy2	WD repeat and FYVE domain-containing protein 2 OS=Mus musculus OX=10090 GN=Wdfy2 PE=1 SV=2	260	R.QLISC#GGDGGIVVWNMDVER.Q	1.0977	0.96567	0.949261	0.814504	0.931536	0.82175	1.09268	0.905848	1.15648	1.06963	0.903918	1.00421	0.85593	1.05167	0.986775
S4R1Y1_2340	tr|S4R1Y1|S4R1Y1_MOUSE	Cul9	Cullin-9 OS=Mus musculus OX=10090 GN=Cul9 PE=1 SV=1	2340	K.SFTFLQDAC#R.A	1.05251	1.01161	0.942181	0.907538	1.0375	1.04192	0.905985	1.00119	1.04147	0.975462	0.994918	1.0021	0.995652	0.982881	0.98519
SENP6_125	sp|Q6P7W0|SENP6_MOUSE	Senp6	Sentrin-specific protease 6 OS=Mus musculus OX=10090 GN=Senp6 PE=1 SV=3	125	K.LSESTAGTALC#SGTVVHGR.R	1.00055	1.00805	0.991543	0.983419	1.08449	0.957093	0.991543	0.968261	0.908579	1.05488	1.07084	1.00005	1.00833	0.956127	1.06286
B2RXX5_690	tr|B2RXX5|B2RXX5_MOUSE	Adamts14	A Disintegrin-like and metallopeptidase (Reprolysin type) with thrombospondin type 1 motif, 14 OS=Mus musculus OX=10090 GN=Adamts14 PE=1 SV=1	690	K.C#GVC#GGDNSHC#R.T	1.0355	1.22384	0.821571	1.00254	0.975119	1.01523	0.791917	0.871943	1.00411	0.783219	1.01503	1.02697	0.997628	0.889322	0.899122
CLK3_266	sp|O35492|CLK3_MOUSE	Clk3	Dual specificity protein kinase CLK3 OS=Mus musculus OX=10090 GN=Clk3 PE=1 SV=2	266	R.SC#SSASSR.S	1.06295	1.0854	0.87881	1.19757	1.18082	0.732342	1.25611	1.3266	0.832394	1.11509	1.06199	1.00905	1.03691	1.13837	1.08854
MCE1_193	sp|O55236|MCE1_MOUSE	Rngtt	mRNA-capping enzyme OS=Mus musculus OX=10090 GN=Rngtt PE=1 SV=1	193	R.YGDIEEAPPPPVLPDWC#FEDEDEEDEDEDGKK.D	1.11898	0.795045	1.1785	0.754475	1.19061	0.817684	1.08226	0.870176	1.2371	1.08933	0.790943	1.03084	0.920925	1.06318	0.940138
PGTB1_271	sp|Q8BUY9|PGTB1_MOUSE	Pggt1b	Geranylgeranyl transferase type-1 subunit beta OS=Mus musculus OX=10090 GN=Pggt1b PE=1 SV=1	271	R.PNKPVDTC#YSFWVGATLK.L	0.963736	1.39669	0.802316	0.864528	0.900023	1.16412	1.10541	0.909517	1.14353	1.20422	1.3982	1.05425	0.976222	1.05282	1.30121
PGBM_924	sp|Q05793|PGBM_MOUSE	Hspg2	Basement membrane-specific heparan sulfate proteoglycan core protein OS=Mus musculus OX=10090 GN=Hspg2 PE=1 SV=1	924	K.C#FCMGVSR.Q	0.978789	1.03843	0.984896	0.937791	0.985	1.24257	1.01961	1.23237	1.02292	0.962802	1.15928	1.0007	1.05512	1.09164	1.06104
RIF1_1975	sp|Q6PR54-3|RIF1_MOUSE	Rif1	Isoform 3 of Telomere-associated protein RIF1 OS=Mus musculus OX=10090 GN=Rif1	1975	K.DVETEHAASGEIEGESNESDSGSC#EEM*NK.E	1.04703	0.887899	1.08854	0.818056	1.03449	0.837405	0.886563	0.93817	0.817849	0.957865	0.929555	1.00782	0.896649	0.88086	0.94371
ALD1_45	sp|P21300|ALD1_MOUSE	Akr1b7	Aldo-keto reductase family 1 member B7 OS=Mus musculus OX=10090 GN=Akr1b7 PE=1 SV=4	45	R.HIDC#AYVYHNENEVGEAIQEK.I	1.12143	0.93522	0.962452	0.949358	0.791929	0.67782	0.796449	0.875872	1.28689	1.05193	0.945783	1.00637	0.806369	0.986402	0.998855
PRD15_201	sp|E9Q8T2|PRD15_MOUSE	Prdm15	PR domain zinc finger protein 15 OS=Mus musculus OX=10090 GN=Prdm15 PE=1 SV=1	201	K.QAC#SSVQAAGTPEPSVSVEPER.G	0.963921	1.09079	0.956206	0.847647	1.07655	0.966341	0.911187	0.94499	0.975045	0.931272	0.939353	1.00364	0.963512	0.943741	0.935313
MYO10_1368	sp|F8VQB6|MYO10_MOUSE	Myo10	Unconventional myosin-X OS=Mus musculus OX=10090 GN=Myo10 PE=1 SV=1	1368	R.VLHC#NADTPEEMHHWITLLQR.S	0.934956	0.998035	1.07705	0.928122	1.08989	1.18851	1.00838	1.18727	1.05786	1.02191	1.04005	1.00335	1.06884	1.0845	1.03098
CBPC5_532	sp|Q09M02|CBPC5_MOUSE	Agbl5	Cytosolic carboxypeptidase-like protein 5 OS=Mus musculus OX=10090 GN=Agbl5 PE=1 SV=2	532	R.SVNSIPAAC#HDNGR.A	0.828085	0.869412	1.55717	0.704228	0.82907	0.877072	1.06225	0.973231	0.751708	1.15274	0.916886	1.08489	0.803456	0.929062	1.03481
MPP5_366	sp|Q9JLB2|MPP5_MOUSE	Mpp5	MAGUK p55 subfamily member 5 OS=Mus musculus OX=10090 GN=Mpp5 PE=1 SV=1	366	K.AHFDYDPSDDPYVPC#R.E	1.2947	0.886122	0.90983	0.978474	1.17357	0.886122	1.22134	1.03471	0.892323	1.3013	0.999565	1.03022	1.01272	1.04946	1.15043
TJAP1_76	sp|Q9DCD5|TJAP1_MOUSE	Tjap1	Tight junction-associated protein 1 OS=Mus musculus OX=10090 GN=Tjap1 PE=1 SV=1	76	R.ELEIGQDC#LELELGQSR.E	0.985322	1.07139	0.950809	0.970736	1.15028	0.992557	1.02196	1.25016	1.06143	0.987378	1.17041	1.00251	1.03786	1.11118	1.07889
LPXN_317	sp|Q99N69|LPXN_MOUSE	Lpxn	Leupaxin OS=Mus musculus OX=10090 GN=Lpxn PE=1 SV=2	317	R.PFC#ELHYHHR.R	1.00677	1.08287	0.923144	0.86825	0.849981	1.12997	1.02616	1.16545	1.1014	0.987341	1.10115	1.00426	0.949402	1.09767	1.04424
COFA1_1216	sp|O35206|COFA1_MOUSE	Col15a1	Collagen alpha-1(XV) chain OS=Mus musculus OX=10090 GN=Col15a1 PE=1 SV=2	1216	R.ADFQC#FQQAR.A	0.963037	1.10812	0.944117	1.17976	0.952224	1.13786	0.894334	1.15241	1.15057	0.872152	1.00535	1.00509	1.08995	1.06577	0.938749
LEG1_89	sp|P16045|LEG1_MOUSE	Lgals1	Galectin-1 OS=Mus musculus OX=10090 GN=Lgals1 PE=1 SV=3	89	R.EPAFPFQPGSITEVC#ITFDQADLTIK.L	0.963226	1.04443	0.995656	0.896029	0.984562	0.913666	1.00191	0.948158	0.993767	0.994441	1.06444	1.0011	0.931419	0.981279	1.02944
DOCK4_327	sp|P59764|DOCK4_MOUSE	Dock4	Dedicator of cytokinesis protein 4 OS=Mus musculus OX=10090 GN=Dock4 PE=1 SV=1	327	K.VYMC#NTESEWYQIHENIIK.K	0.952575	1.00256	1.04958	0.898113	1.00564	0.911644	0.900588	0.913428	1.02553	1.10795	1.14643	1.00157	0.938467	0.946515	1.12719
S4R1N2_46	tr|S4R1N2|S4R1N2_MOUSE	Dclre1a	DNA cross-link repair 1A protein OS=Mus musculus OX=10090 GN=Dclre1a PE=1 SV=1	46	K.PVHPNNC#SENISESVEK.S	0.892038	1.30627	0.898125	0.903356	0.849635	0.842058	0.913232	0.877087	1.18282	1.11425	1.0251	1.03214	0.865016	0.991048	1.06967
FMN1_591	sp|Q05860-5|FMN1_MOUSE	Fmn1	Isoform 5 of Formin-1 OS=Mus musculus OX=10090 GN=Fmn1	591	K.PC#DAESK.A	0.924991	1.12001	0.974605	0.940867	1.07712	1.05533	0.978947	1.06412	1.07981	1.02867	1.04074	1.00653	1.02444	1.04096	1.03471
ERI3_313	sp|Q8C460|ERI3_MOUSE	Eri3	ERI1 exoribonuclease 3 OS=Mus musculus OX=10090 GN=Eri3 PE=1 SV=1	313	R.PHSGIDDC#K.N	0.948021	1.05801	1	0.732668	1.0318	0.847253	0.91021	0.910491	1.06418	0.927151	0.882185	1.00201	0.870573	0.961628	0.904668
AXIN1_45	sp|O35625|AXIN1_MOUSE	Axin1	Axin-1 OS=Mus musculus OX=10090 GN=Axin1 PE=1 SV=3	45	R.PVNHSFC#SGK.G	0.850983	1.15908	1.03935	1.03665	1.3172	0.772972	0.958634	1.21804	1.00786	1.23819	0.99035	1.01647	1.04227	1.06151	1.11427
SI1L3_1338	sp|G3X9J0|SI1L3_MOUSE	Sipa1l3	Signal-induced proliferation-associated 1-like protein 3 OS=Mus musculus OX=10090 GN=Sipa1l3 PE=1 SV=1	1338	K.PHKPPGNIGLC#GGGR.E	0.988655	1.21112	0.859962	0.904215	1.08073	0.859565	0.907127	0.926845	0.91942	0.842656	0.912739	1.01991	0.948169	0.917797	0.877697
E9PZP8_2087	tr|E9PZP8|E9PZP8_MOUSE	Herc1	HECT and RLD domain-containing E3 ubiquitin protein ligase family member 1 OS=Mus musculus OX=10090 GN=Herc1 PE=1 SV=1	2087	R.GNEGTC#VGVSR.W	1.08209	0.902089	1.03378	0.804048	1.05452	0.826118	1.06026	1.0304	1.15214	1.11433	0.839206	1.00599	0.894895	1.08093	0.976767
PRLD2_59	sp|Q0VBB0|PRLD2_MOUSE	Prelid2	PRELI domain-containing protein 2 OS=Mus musculus OX=10090 GN=Prelid2 PE=2 SV=1	59	R.IAIC#QNVVPEILR.K	1.11443	1.0204	0.890732	0.945772	1.00502	0.825334	0.904644	0.940357	1.14767	0.995297	0.935481	1.00852	0.925376	0.997557	0.965389
UPP_13	sp|B1AVZ0|UPP_MOUSE	Uprt	Uracil phosphoribosyltransferase homolog OS=Mus musculus OX=10090 GN=Uprt PE=1 SV=1	13	R.PDSM*PC#HNR.Q	1.0496	1.08376	0.889251	0.884789	1.00458	1.24281	1.03654	1.13893	1.09925	1.14985	1.42746	1.00754	1.04406	1.09157	1.28866
TNR22_85	sp|Q9ER62|TNR22_MOUSE	Tnfrsf22	Tumor necrosis factor receptor superfamily member 22 OS=Mus musculus OX=10090 GN=Tnfrsf22 PE=2 SV=3	85	K.C#HPGTFTEK.D	1.04041	1.11807	0.873789	0.784778	0.966991	0.978767	0.915116	0.981064	1.02172	0.940338	0.915818	1.01076	0.910178	0.972632	0.928078
KBP_227	sp|Q6ZPU9|KBP_MOUSE	Kifbp	KIF-binding protein OS=Mus musculus OX=10090 GN=Kifbp PE=1 SV=2	227	K.AAHYC#HSTLK.R	1.01533	1.12675	0.886848	1.23553	0.964327	0.960879	0.968709	0.99715	0.994423	1.06667	1.04751	1.00964	1.05358	0.986761	1.05709
SRAC1_289	sp|Q3U213|SRAC1_MOUSE	Serac1	Protein SERAC1 OS=Mus musculus OX=10090 GN=Serac1 PE=2 SV=1	289	K.HSEIPSHC#DHIEAGGGLQLLQR.L	0.870528	0.893408	1.36619	0.978524	0.946729	0.908185	1.21504	1.14764	0.786593	1.04514	1.20784	1.04338	0.944479	1.04976	1.12649
OGA_901	sp|Q9EQQ9-3|OGA_MOUSE	Oga	Isoform 3 of Protein O-GlcNAcase OS=Mus musculus OX=10090 GN=Oga	901	K.SMM*AC#LLSSLK.A	1.10017	1.07867	0.859117	0.908063	1.21894	1.00091	1.02627	0.945801	0.949258	0.956249	0.631888	1.01265	1.04264	0.973775	0.794068
DIDO1_973	sp|Q8C9B9|DIDO1_MOUSE	Dido1	Death-inducer obliterator 1 OS=Mus musculus OX=10090 GN=Dido1 PE=1 SV=4	973	R.TALSGSC#TVTASM*AAHLDNSQASETK.L	0.974877	0.918552	1.12923	0.947286	1.02627	0.912621	0.940514	1.02489	0.890886	0.967461	0.981396	1.00755	0.962058	0.952097	0.974428
TBCD7_232	sp|Q9D0K0|TBCD7_MOUSE	Tbc1d7	TBC1 domain family member 7 OS=Mus musculus OX=10090 GN=Tbc1d7 PE=1 SV=1	232	K.VVSGSC#K.I	0.988535	1.00472	1.00695	0.817439	0.967263	1.01768	0.889682	0.995921	1.06566	0.891117	0.952604	1.00007	0.934128	0.983753	0.921861
ATG10_134	sp|Q8R1P4|ATG10_MOUSE	Atg10	Ubiquitin-like-conjugating enzyme ATG10 OS=Mus musculus OX=10090 GN=Atg10 PE=1 SV=1	134	R.PLALEDIWEGVHEC#YKPR.L	0.975976	1.14686	0.906257	0.884581	1.09489	1.00155	0.957638	1.07614	1.1434	1.08434	0.955494	1.0097	0.993673	1.05906	1.01992
FBSP1_69	sp|Q8K3B1|FBSP1_MOUSE	Fbxo45	F-box/SPRY domain-containing protein 1 OS=Mus musculus OX=10090 GN=Fbxo45 PE=1 SV=2	69	R.C#LHGDENSEVWR.S	1.17265	0.981571	0.886165	0.803175	1.13199	0.92844	1.04762	1.28917	0.75976	0.901961	1.19622	1.01346	0.954535	1.03218	1.04909
NFX1_678	sp|B1AY10|NFX1_MOUSE	Nfx1	Transcriptional repressor NF-X1 OS=Mus musculus OX=10090 GN=Nfx1 PE=1 SV=1	678	K.SEDATFM*C#DK.R	1.08555	0.807216	1.1905	0.768023	1.12714	0.762698	1.09024	0.827191	1.14179	1.04171	0.806119	1.02776	0.885955	1.01974	0.923914
F6Q593_149	tr|F6Q593|F6Q593_MOUSE	Mtus1	Microtubule-associated tumor suppressor 1 homolog (Fragment) OS=Mus musculus OX=10090 GN=Mtus1 PE=1 SV=1	149	R.PLPISEASLIC#R.A	0.923134	1.41369	0.826881	0.899067	0.843203	1.04417	0.948524	0.918173	1.01348	1.04708	0.927461	1.05457	0.928812	0.960059	0.987268
HMDH_447	sp|Q01237|HMDH_MOUSE	Hmgcr	3-hydroxy-3-methylglutaryl-coenzyme A reductase OS=Mus musculus OX=10090 GN=Hmgcr PE=1 SV=3	447	R.PNEEC#LQILENAEK.G	0.955424	1.05787	0.99202	0.854016	1.04214	0.941381	0.977448	0.964317	1.07962	0.876458	0.995052	1.00177	0.945847	1.00713	0.935755
AKAP9_59	sp|Q70FJ1|AKAP9_MOUSE	Akap9	A-kinase anchor protein 9 OS=Mus musculus OX=10090 GN=Akap9 PE=1 SV=2	59	K.HDSSLHTDQQSGELC#SESSQR.V	1.18258	0.834815	1.04545	1.22367	0.844195	0.816667	1.02922	0.962425	0.730869	1.44859	1.17887	1.02095	0.96151	0.907506	1.31373
MED13_383	sp|Q5SWW4|MED13_MOUSE	Med13	Mediator of RNA polymerase II transcription subunit 13 OS=Mus musculus OX=10090 GN=Med13 PE=1 SV=1	383	R.VWQEC#NM*NR.L	0.907199	1.13953	0.980249	0.911815	0.940251	1.00031	0.812799	1.02089	0.939977	0.949661	1.11511	1.00899	0.950792	0.924554	1.03238
PBLD1_24	sp|Q9DCG6|PBLD1_MOUSE	Pbld1	Phenazine biosynthesis-like domain-containing protein 1 OS=Mus musculus OX=10090 GN=Pbld1 PE=1 SV=2	24	R.GNPAAVC#LLER.T	1.04796	0.902115	1.06694	1.05493	0.959652	1.31463	1.51124	1.09297	0.904094	0.881665	1.14646	1.00567	1.10974	1.16943	1.01406
CO8A_587	sp|Q8K182|CO8A_MOUSE	C8a	Complement component C8 alpha chain OS=Mus musculus OX=10090 GN=C8a PE=1 SV=1	587	R.NLQTQAC#.-	1.01904	0.901743	1.09924	0.875957	1.17869	1.03803	1.04535	1.0705	1.11824	1.04827	0.9959	1.00667	1.03089	1.07803	1.02209
SYLM_166	sp|Q8VDC0|SYLM_MOUSE	Lars2	Probable leucine--tRNA ligase, mitochondrial OS=Mus musculus OX=10090 GN=Lars2 PE=1 SV=1	166	R.LGLC#FSWDR.E	1.00376	0.922992	1.08659	1.00512	1.05217	0.891917	0.927222	1.38219	1.00467	1.09032	1.21736	1.00445	0.983068	1.10469	1.15384
TF3C4_708	sp|Q8BMQ2|TF3C4_MOUSE	Gtf3c4	General transcription factor 3C polypeptide 4 OS=Mus musculus OX=10090 GN=Gtf3c4 PE=1 SV=2	708	R.GLC#NFLM*SDEDYDDR.T	1.04293	0.963514	0.996711	0.977609	1.00729	1.09014	1.05822	1.0625	1.04386	1.01821	1.03007	1.00105	1.02501	1.05486	1.02414
EXTL3_414	sp|Q9WVL6|EXTL3_MOUSE	Extl3	Exostosin-like 3 OS=Mus musculus OX=10090 GN=Extl3 PE=1 SV=2	414	K.PSLPTEWALC#GER.E	1.01245	1.22218	0.837461	0.823642	0.934244	1.028	0.921649	0.845341	1.04059	0.964622	1.02868	1.02403	0.928631	0.93586	0.99665
BRCA2_1832	sp|P97929|BRCA2_MOUSE	Brca2	Breast cancer type 2 susceptibility protein homolog OS=Mus musculus OX=10090 GN=Brca2 PE=1 SV=2	1832	K.EIVTDNC#YK.I	1.04371	1.12237	0.868883	0.870157	1.06593	0.884231	0.829673	0.895667	0.872533	0.872533	0.813908	1.01165	0.940106	0.865957	0.84322
MYNN_531	sp|Q99MD8|MYNN_MOUSE	Mynn	Myoneurin OS=Mus musculus OX=10090 GN=Mynn PE=2 SV=2	531	K.NPDC#SVDDHAVSEQDSVQR.S	0.893251	1.08463	1.04328	0.876643	0.959699	0.92711	0.891014	0.983497	0.987966	0.855685	1.02479	1.00705	0.921151	0.954159	0.940238
A0A338P6N4_596	tr|A0A338P6N4|A0A338P6N4_MOUSE	Crybg3	Beta/gamma crystallin domain-containing protein 3 OS=Mus musculus OX=10090 GN=Crybg3 PE=1 SV=1	596	K.GVSDSVVVAC#TESETAHELK.S	1.06515	0.892109	1.06357	0.91604	0.954984	0.924166	0.868188	1.14288	1.09802	1.04418	0.933649	1.00694	0.93173	1.03636	0.988917
NDUBA_84	sp|Q9DCS9|NDUBA_MOUSE	Ndufb10	NADH dehydrogenase [ubiquinone] 1 beta subcomplex subunit 10 OS=Mus musculus OX=10090 GN=Ndufb10 PE=1 SV=3	84	K.EGDVLC#IYEAEMQWR.R	0.817482	1.14447	1.10746	0.866177	1.00378	1.13469	0.898054	0.947345	0.728552	1.12746	0.90649	1.02314	1.00155	0.857984	1.01697
API5_71	sp|O35841|API5_MOUSE	Api5	Apoptosis inhibitor 5 OS=Mus musculus OX=10090 GN=Api5 PE=1 SV=2	71	K.HFPELADSAINAQLDLC#EDEDVSIR.R	1.06225	0.953627	0.990124	0.966862	0.977817	1.01752	1.00172	1.0581	1.02151	0.984849	1.03581	1.002	0.987399	1.02711	1.01033
WDR54_194	sp|Q9R0D8|WDR54_MOUSE	Wdr54	WD repeat-containing protein 54 OS=Mus musculus OX=10090 GN=Wdr54 PE=1 SV=1	194	R.AQGQDGVADMVTADDSGVLC#VWR.S	0.915961	1.15272	0.96086	0.834854	0.937302	0.873182	0.914435	0.968368	0.905705	0.906453	0.96086	1.00985	0.881779	0.929503	0.933657
A3KGI3_1833	tr|A3KGI3|A3KGI3_MOUSE	Knl1	Kinetochore scaffold 1 OS=Mus musculus OX=10090 GN=Knl1 PE=1 SV=1	1833	K.INNC#LAEVETETK.N	1.03924	0.986348	0.976643	0.873509	1.10191	1.00305	0.992747	1.01595	1.08739	1.0105	1.02804	1.00074	0.992823	1.03203	1.01927
EF2K_212	sp|O08796|EF2K_MOUSE	Eef2k	Eukaryotic elongation factor 2 kinase OS=Mus musculus OX=10090 GN=Eef2k PE=1 SV=1	212	K.QVDIMQM*C#IIELK.D	1.08914	0.940097	0.982197	0.75463	0.944181	1.03224	1.03447	0.897734	0.815649	1.01171	0.886746	1.00381	0.91035	0.915952	0.949227
ATG13_100	sp|Q91YI1-2|ATG13_MOUSE	Atg13	Isoform 2 of Autophagy-related protein 13 OS=Mus musculus OX=10090 GN=Atg13	100	K.TSEGDSM*ELEIWC#LEMNEK.C	1.07553	0.94275	0.990589	0.849493	1.03084	0.936516	0.918406	1.05243	0.945038	0.937756	1.02622	1.00296	0.938948	0.971956	0.981987
HIPK1_349	sp|O88904|HIPK1_MOUSE	Hipk1	Homeodomain-interacting protein kinase 1 OS=Mus musculus OX=10090 GN=Hipk1 PE=1 SV=2	349	K.AVC#STYLQSR.Y	1.16165	0.974092	0.898829	0.614283	0.838391	0.866786	1.12406	1.00385	1.10565	0.829241	0.933692	1.01152	0.773153	1.07785	0.881466
CING_685	sp|P59242|CING_MOUSE	Cgn	Cingulin OS=Mus musculus OX=10090 GN=Cgn PE=1 SV=1	685	R.QDC#EEASK.A	0.975172	0.90482	1.15029	0.837307	0.808943	0.757999	1.06455	1.03144	1.00845	1.16012	1.04774	1.01009	0.801416	1.03481	1.10393
HYCCI_504	sp|Q6P9N1|HYCCI_MOUSE	Fam126a	Hyccin OS=Mus musculus OX=10090 GN=Fam126a PE=1 SV=3	504	K.C#QAGQQGPPSISVTLSAE.-	1.01358	1.04897	0.943322	0.926192	1.03273	1.00353	0.981458	0.892418	0.971249	0.971715	1.03661	1.00196	0.987482	0.948375	1.00416
ITM2B_265	sp|O89051|ITM2B_MOUSE	Itm2b	Integral membrane protein 2B OS=Mus musculus OX=10090 GN=Itm2b PE=1 SV=1	265	K.FAVETLIC#S.-	0.932072	1.10221	0.980531	0.84169	0.787051	0.875956	0.941841	0.990705	1.34596	0.743029	0.942422	1.00494	0.834899	1.09284	0.842725
ASXL1_669	sp|P59598|ASXL1_MOUSE	Asxl1	Polycomb group protein ASXL1 OS=Mus musculus OX=10090 GN=Asxl1 PE=1 SV=1	669	R.DSSSGDGSEAC#GHPEPR.G	0.980237	0.976164	1.04666	0.934087	0.997765	0.953439	1.1202	1.02574	0.957118	0.966862	0.911765	1.00102	0.961763	1.03435	0.939313
D6RHM5_52	tr|D6RHM5|D6RHM5_MOUSE	Supt4a	SPT4A, DSIF elongation factor subunit OS=Mus musculus OX=10090 GN=Supt4a PE=4 SV=1	52	R.EMVYDC#TSSSFDGR.S	0.966997	1.20806	0.878662	0.796529	1.21036	0.979681	1.01411	1.21267	0.948929	1.06426	1.06337	1.0179	0.995523	1.05857	1.06382
K0232_224	sp|Q80U59|K0232_MOUSE	Kiaa0232	Uncharacterized protein KIAA0232 OS=Mus musculus OX=10090 GN=Kiaa0232 PE=1 SV=2	224	K.DC#NSESEAVR.E	1.31053	0.856454	0.935152	0.931141	0.934481	0.97578	0.895919	1.36835	0.964224	0.847538	1.00592	1.03405	0.947134	1.07616	0.926729
LONF3_488	sp|Q9D4H7|LONF3_MOUSE	Lonrf3	LON peptidase N-terminal domain and RING finger protein 3 OS=Mus musculus OX=10090 GN=Lonrf3 PE=2 SV=1	488	R.C#LDHNAK.C	1.18055	0.844105	1.03279	0.890027	1.03425	0.869138	1.05703	0.933208	1.07991	1.20379	1.00599	1.01915	0.931137	1.02338	1.10489
TOP1M_443	sp|Q8R4U6|TOP1M_MOUSE	Top1mt	DNA topoisomerase I, mitochondrial OS=Mus musculus OX=10090 GN=Top1mt PE=2 SV=1	443	R.AEDSVTC#K.V	1.16765	0.736992	1.27111	0.74577	1.11812	0.80956	1.10021	0.805904	1.31727	1.09242	0.831902	1.05858	0.89115	1.07446	0.96216
FLNC_2370	sp|Q8VHX6|FLNC_MOUSE	Flnc	Filamin-C OS=Mus musculus OX=10090 GN=Flnc PE=1 SV=3	2370	R.KDGSC#GVSYVVQEPGDYEVSIK.F	1.06748	0.910919	1.03582	0.768809	1.0655	0.867006	0.996728	0.874847	1.07996	0.967297	0.941223	1.00474	0.900437	0.983846	0.95426
C3AR_130	sp|O09047|C3AR_MOUSE	C3ar1	C3a anaphylatoxin chemotactic receptor OS=Mus musculus OX=10090 GN=C3ar1 PE=1 SV=1	130	K.PIWC#QNHR.N	0.855839	1.12272	1.06285	0.820115	1.06947	0.906614	0.737049	1.07785	1.08209	1.07616	0.994456	1.0138	0.932065	0.965661	1.03531
ATS10_928	sp|P58459|ATS10_MOUSE	Adamts10	A disintegrin and metalloproteinase with thrombospondin motifs 10 OS=Mus musculus OX=10090 GN=Adamts10 PE=2 SV=3	928	K.ALDDSAC#PQPR.P	0.867101	1.1345	1.03596	1.18902	1.04615	1.19489	1.00542	1.41143	0.927256	0.963533	1.05132	1.01252	1.14335	1.1147	1.00743
A2AHK0_82	tr|A2AHK0|A2AHK0_MOUSE	Dgkz	Diacylglycerol kinase OS=Mus musculus OX=10090 GN=Dgkz PE=1 SV=1	82	R.SSTAPPTC#NPR.F	0.938697	1.10605	0.970329	0.996732	0.923215	1.15423	0.994146	0.996134	0.99813	1.00275	1.07642	1.00503	1.02473	0.996137	1.03958
KLHL8_331	sp|P59280|KLHL8_MOUSE	Klhl8	Kelch-like protein 8 OS=Mus musculus OX=10090 GN=Klhl8 PE=2 SV=2	331	K.HTAGVLFC#VGGR.G	1.06171	0.963869	0.979775	0.814034	0.943602	0.930408	0.893364	0.920642	1.10932	1.03108	1.13243	1.00179	0.896015	0.974443	1.08176
FEM1B_129	sp|Q9Z2G0|FEM1B_MOUSE	Fem1b	Protein fem-1 homolog B OS=Mus musculus OX=10090 GN=Fem1b PE=1 SV=1	129	R.AAC#FDGR.L	0.962963	0.986835	1.05463	0.878444	0.956038	1.00228	0.927227	0.931395	1.00442	0.898954	0.915303	1.00148	0.945586	0.954347	0.907128
KI21B_600	sp|Q9QXL1|KI21B_MOUSE	Kif21b	Kinesin-like protein KIF21B OS=Mus musculus OX=10090 GN=Kif21b PE=1 SV=2	600	R.DESGC#EEEEGREDEDEDSGSEESLVDSDSDPEEK.E	1.08762	1.07596	0.868687	1.2016	1.07404	0.799469	0.792105	0.925442	0.869942	0.832642	1.10866	1.01076	1.02504	0.862496	0.970649
C8AP2_860	sp|Q9WUF3|C8AP2_MOUSE	Casp8ap2	CASP8-associated protein 2 OS=Mus musculus OX=10090 GN=Casp8ap2 PE=1 SV=2	860	K.VVSMESSC#AIPLYDSSHK.D	0.9617	1.04623	0.995655	1.17726	1.32061	1.06384	1.03093	1.16603	1.01664	1.05103	1.03501	1.0012	1.18724	1.0712	1.04302
CFA97_222	sp|Q6ZPR1|CFA97_MOUSE	Cfap97	Cilia- and flagella-associated protein 97 OS=Mus musculus OX=10090 GN=Cfap97 PE=1 SV=2	222	K.C#VSSVTPSSPK.Q	0.971702	0.951076	1.08762	0.955363	0.978982	0.992238	1.02546	1.07983	1.07201	1.12234	1.05117	1.00347	0.975528	1.0591	1.08675
VEGFA_69	sp|Q00731-6|VEGFA_MOUSE	Vegfa	Isoform L-VEGF-1 of Vascular endothelial growth factor A OS=Mus musculus OX=10090 GN=Vegfa	69	R.SVVAVVC#AAGDKPIGAGR.S	1.42591	0.841584	0.90053	1.00394	1.21429	0.841584	1.06029	0.881844	0.787848	0.906935	1.0303	1.05601	1.01994	0.909994	0.968619
SYTC_136	sp|Q9D0R2|SYTC_MOUSE	Tars1	Threonine--tRNA ligase 1, cytoplasmic OS=Mus musculus OX=10090 GN=Tars1 PE=1 SV=2	136	R.PLETDC#TLELLK.F	0.858681	1.21609	0.987057	0.870258	0.994561	0.902476	0.923669	0.984501	1.02986	1.07298	0.999117	1.02061	0.922432	0.979343	1.03605
UBP4_649	sp|P35123|UBP4_MOUSE	Usp4	Ubiquitin carboxyl-terminal hydrolase 4 OS=Mus musculus OX=10090 GN=Usp4 PE=1 SV=3	649	K.QPLPDEFLSSPLEPGAC#NGSR.S	0.945328	0.976946	1.08865	0.784939	0.869931	1.05274	0.87037	0.918621	0.825154	1.09453	0.999613	1.00364	0.902536	0.871382	1.04707
SLAF9_198	sp|Q9D780|SLAF9_MOUSE	Slamf9	SLAM family member 9 OS=Mus musculus OX=10090 GN=Slamf9 PE=2 SV=2	198	K.APSYTC#R.V	1.73077	0.908724	0.756557	1.09436	1.09117	0.947767	0.94697	1.17925	1.46675	1.05239	1.1194	1.13202	1.04443	1.19766	1.08589
HERC2_1526	sp|Q4U2R1|HERC2_MOUSE	Herc2	E3 ubiquitin-protein ligase HERC2 OS=Mus musculus OX=10090 GN=Herc2 PE=1 SV=3	1526	R.PAVC#SDLSIMSK.F	0.951913	1.15557	0.922417	0.92681	0.941612	0.990894	0.923594	0.964441	0.975092	0.925767	0.954322	1.00997	0.953105	0.954376	0.940044
COA6_44	sp|Q8BGD8|COA6_MOUSE	Coa6	Cytochrome c oxidase assembly factor 6 homolog OS=Mus musculus OX=10090 GN=Coa6 PE=1 SV=1	44	R.SSFEASC#PQQWIK.Y	0.977934	0.989383	1.03444	0.339392	0.376111	0.379752	0.924597	0.937644	0.880194	0.900806	0.997567	1.00059	0.365085	0.914145	0.949186
SMCR8_298	sp|Q3UMB5|SMCR8_MOUSE	Smcr8	Guanine nucleotide exchange protein SMCR8 OS=Mus musculus OX=10090 GN=Smcr8 PE=1 SV=2	298	K.IPDLQPGDTEHTQDQADQVSTTSNPEESANADLYTC#R.P	1.01044	0.869184	1.16302	0.797016	0.933507	0.91655	1.02598	1.06226	1.10428	1.01226	0.900816	1.01422	0.882358	1.06417	0.956538
THEM4_202	sp|Q3UUI3|THEM4_MOUSE	Them4	Acyl-coenzyme A thioesterase THEM4 OS=Mus musculus OX=10090 GN=Them4 PE=1 SV=1	202	K.LFVSC#TIQSIDEK.T	1.06707	1.05077	0.899946	0.888091	0.952007	1.07228	0.888589	1.00163	0.865956	0.909256	0.949645	1.00593	0.970793	0.918726	0.92945
FND3B_1028	sp|Q6NWW9|FND3B_MOUSE	Fndc3b	Fibronectin type III domain-containing protein 3B OS=Mus musculus OX=10090 GN=Fndc3b PE=1 SV=1	1028	R.LTEFTC#YSFR.I	1.04199	0.959642	1.00176	0.955194	1.06854	0.863379	0.956841	0.986145	1.07395	1.00246	1.04881	1.00113	0.962372	1.00565	1.02563
RIR1_544	sp|P07742|RIR1_MOUSE	Rrm1	Ribonucleoside-diphosphate reductase large subunit OS=Mus musculus OX=10090 GN=Rrm1 PE=1 SV=2	544	K.QIFETIYYGALEASC#ELAK.E	0.975123	1.01764	1.00825	0.811308	1.16135	1.02135	0.848801	1.21718	1.0565	0.987369	1.07551	1.00034	0.998003	1.04083	1.03144
SPIDR_566	sp|Q8BGX7|SPIDR_MOUSE	Spidr	DNA repair-scaffolding protein OS=Mus musculus OX=10090 GN=Spidr PE=2 SV=1	566	K.SC#SM*SGVK.V	0.891396	1.17515	0.973515	0.78525	1.0019	1.09084	0.878794	1.07284	1.05649	0.892149	1.18769	1.01335	0.959328	1.00271	1.03992
PFKAP_111	sp|Q9WUA3|PFKAP_MOUSE	Pfkp	ATP-dependent 6-phosphofructokinase, platelet type OS=Mus musculus OX=10090 GN=Pfkp PE=1 SV=1	111	K.AAC#NLAR.L	1.04069	0.945477	1.01892	0.970971	1.06948	0.8965	0.98987	1.1368	1.22469	1.2129	0.962109	1.0017	0.978985	1.11712	1.0875
E9QQ33_201	tr|E9QQ33|E9QQ33_MOUSE	Sh3rf1	E3 ubiquitin-protein ligase SH3RF1 OS=Mus musculus OX=10090 GN=Sh3rf1 PE=1 SV=1	201	K.PLPQPPPQC#K.A	0.934741	1.26191	0.878941	0.834671	0.891112	0.906266	0.858424	0.964358	0.96225	1.00674	0.930959	1.0252	0.87735	0.928344	0.968849
CEP78_120	sp|Q6IRU7|CEP78_MOUSE	Cep78	Centrosomal protein of 78 kDa OS=Mus musculus OX=10090 GN=Cep78 PE=2 SV=1	120	R.GC#LSVSGVLR.N	0.927023	0.963937	1.13139	0.817197	1.34911	0.900983	0.801875	1.05684	1.10318	0.913818	0.857047	1.00745	1.02243	0.987298	0.885433
MEGF8_1710	sp|P60882|MEGF8_MOUSE	Megf8	Multiple epidermal growth factor-like domains protein 8 OS=Mus musculus OX=10090 GN=Megf8 PE=1 SV=2	1710	R.FHVELAAPSPELYSLHC#PDR.T	1.08459	1.02134	0.910009	0.936918	1.04649	1.13658	0.896318	1.0001	0.959486	0.956721	1.03223	1.00531	1.04	0.951967	0.994477
MET25_448	sp|Q6NXH8|MET25_MOUSE	Mettl25	Methyltransferase-like protein 25 OS=Mus musculus OX=10090 GN=Mettl25 PE=2 SV=1	448	R.MSAC#LALQR.V	0.97751	1.10787	0.930784	0.978165	0.868769	0.998906	0.882737	0.952518	0.891466	0.968178	0.963325	1.00539	0.948613	0.908907	0.965751
Q6XPS7_3	tr|Q6XPS7|Q6XPS7_MOUSE	Tha1	L-threonine aldolase OS=Mus musculus OX=10090 GN=Tha1 PE=1 SV=1	3	-.MLC#SLFR.A	0.852713	0.967458	1.26002	1.03998	1.16508	0.934013	1.05973	1.12229	1.06589	1.10489	1.36743	1.02673	1.04636	1.08264	1.23616
FKTN_137	sp|Q8R507|FKTN_MOUSE	Fktn	Fukutin OS=Mus musculus OX=10090 GN=Fktn PE=1 SV=1	137	R.IAENMGFQC#LK.T	1.01607	0.921858	1.07405	0.949861	0.839977	0.937913	1.14308	1.03506	0.994188	1.00815	1.02143	1.00399	0.90925	1.05744	1.01479
BRD1_177	sp|G5E8P1-2|BRD1_MOUSE	Brd1	Isoform 2 of Bromodomain-containing protein 1 OS=Mus musculus OX=10090 GN=Brd1	177	R.KGDC#VSAVSQNM*FEFLMDR.F	1.2275	0.921173	0.909286	1.24625	0.920079	1.20649	1.02739	0.957587	1.24325	0.888443	0.801206	1.01932	1.12427	1.07608	0.844825
DJC14_560	sp|Q921R4|DJC14_MOUSE	Dnajc14	DnaJ homolog subfamily C member 14 OS=Mus musculus OX=10090 GN=Dnajc14 PE=2 SV=2	560	R.YC#AEC#NR.L	0.994627	1.1067	0.916579	0.983261	1.082	1.10171	0.9858	1.1035	0.931108	0.989953	1.17594	1.00597	1.05566	1.0068	1.08295
DPOLQ_2481	sp|Q8CGS6|DPOLQ_MOUSE	Polq	DNA polymerase theta OS=Mus musculus OX=10090 GN=Polq PE=1 SV=2	2481	K.GMFC#PMR.G	1.06723	0.934871	1.00672	0.830755	0.912243	0.815307	1.01672	0.931224	0.991844	0.924014	0.811917	1.00294	0.852769	0.97993	0.867966
RPA1_1149	sp|O35134|RPA1_MOUSE	Polr1a	DNA-directed RNA polymerase I subunit RPA1 OS=Mus musculus OX=10090 GN=Polr1a PE=1 SV=2	1149	R.AAPC#PDPSLSVWR.P	0.949109	1.08054	0.979516	0.968096	0.939793	1.19034	1.04321	1.13147	0.955852	1.02684	1.18688	1.00305	1.03274	1.04351	1.10686
ANR26_761	sp|Q811D2|ANR26_MOUSE	Ankrd26	Ankyrin repeat domain-containing protein 26 OS=Mus musculus OX=10090 GN=Ankrd26 PE=1 SV=2	761	K.VGWEQELC#R.L	0.947984	0.941244	1.13288	1.11156	1.14198	1.17017	1.11869	1.13657	1.28277	1.17017	1.03402	1.00737	1.14124	1.17934	1.1021
NEK1_807	sp|P51954|NEK1_MOUSE	Nek1	Serine/threonine-protein kinase Nek1 OS=Mus musculus OX=10090 GN=Nek1 PE=1 SV=2	807	K.PLLTEEENLQC#ISK.E	0.942141	1.14922	0.935954	0.872307	0.985835	0.981529	0.909919	0.961442	1.03143	0.99975	1.00288	1.0091	0.946557	0.967596	1.00132
CP110_772	sp|Q7TSH4|CP110_MOUSE	Ccp110	Centriolar coiled-coil protein of 110 kDa OS=Mus musculus OX=10090 GN=Ccp110 PE=1 SV=1	772	R.VSGTRPC#GR.A	0.821588	1.12047	1.12314	1.01123	1.50391	1.19955	0.801971	1.1178	1.24838	1.05589	0.877826	1.02173	1.23823	1.05605	0.966857
FA13B_768	sp|Q8K2H3|FA13B_MOUSE	Fam13b	Protein FAM13B OS=Mus musculus OX=10090 GN=Fam13b PE=1 SV=1	768	R.DLC#LSSTR.A	1.13801	1.09946	0.825265	0.906373	0.883595	0.869483	0.973841	0.792704	0.836307	0.846797	1.13955	1.02091	0.886484	0.867617	0.993171
AT2A3_581	sp|Q64518|AT2A3_MOUSE	Atp2a3	Sarcoplasmic/endoplasmic reticulum calcium ATPase 3 OS=Mus musculus OX=10090 GN=Atp2a3 PE=1 SV=3	581	K.EDMHLDDC#SR.F	0.982041	1.07903	0.94791	0.883424	0.978166	0.92688	0.884686	1.02377	0.949443	0.968064	0.93708	1.00299	0.92949	0.952633	0.952572
ELMD3_138	sp|Q91YP6|ELMD3_MOUSE	Elmod3	ELMO domain-containing protein 3 OS=Mus musculus OX=10090 GN=Elmod3 PE=1 SV=1	138	R.HC#LFGPPK.L	1.13123	0.918885	0.973017	0.910142	1.12817	0.858898	0.864884	0.999275	0.95441	0.89611	0.975705	1.00771	0.965738	0.939523	0.935907
SMC4_12	sp|Q8CG47|SMC4_MOUSE	Smc4	Structural maintenance of chromosomes protein 4 OS=Mus musculus OX=10090 GN=Smc4 PE=1 SV=1	12	K.GTKPSTAC#HQEEGPPPSQDGAHSDEEM*EQPAGEAESAAPAKPPGEELDNR.S	1.08249	1.07162	0.874865	0.9453	0.866488	0.785316	0.877948	0.939283	1.0087	1.32249	0.895926	1.00966	0.865702	0.941977	1.10921
JIP3_643	sp|Q9ESN9-6|JIP3_MOUSE	Mapk8ip3	Isoform 1e of C-Jun-amino-terminal kinase-interacting protein 3 OS=Mus musculus OX=10090 GN=Mapk8ip3	643	R.PLEFFPDDDC#TSSAR.R	0.90692	1.27358	0.899136	0.85057	0.976918	1.01477	0.876409	1.00292	1.03178	1.01589	0.933692	1.02655	0.94742	0.97037	0.974789
PCSK7_645	sp|Q61139|PCSK7_MOUSE	Pcsk7	Proprotein convertase subtilisin/kexin type 7 OS=Mus musculus OX=10090 GN=Pcsk7 PE=2 SV=2	645	K.YLHDGFTLPC#PPGLK.I	0.908393	1.05371	1.05249	0.975566	1.03097	1.21965	1.09967	1.11837	1.07137	1.01144	1.17909	1.00486	1.0754	1.09647	1.09527
E9QMD3_452	tr|E9QMD3|E9QMD3_MOUSE	Zfhx3	Zinc finger homeobox protein 3 OS=Mus musculus OX=10090 GN=Zfhx3 PE=1 SV=1	452	K.QESGGHQDC#FSEK.V	1.19381	0.938631	0.911606	0.937697	1.03111	0.862364	0.924808	0.928683	1.06763	1.14172	0.88902	1.01468	0.943723	0.973707	1.01537
PPIG_308	sp|A2AR02|PPIG_MOUSE	Ppig	Peptidyl-prolyl cis-trans isomerase G OS=Mus musculus OX=10090 GN=Ppig PE=1 SV=1	308	R.EREC#NPPNSQPASYQR.R	1.06392	0.955423	0.986751	0.884456	0.902624	0.955975	1.04445	0.97036	0.974742	1.01644	1.06804	1.00203	0.914351	0.996519	1.04224
BCOR_1085	sp|Q8CGN4|BCOR_MOUSE	Bcor	BCL-6 corepressor OS=Mus musculus OX=10090 GN=Bcor PE=1 SV=2	1085	R.C#EYSTGNK.H	0.913626	0.832711	1.41932	0.909226	1.16358	1.07068	1.37788	0.871449	1.14193	0.955236	1.0208	1.05522	1.04783	1.13042	0.988017
M18BP_163	sp|Q80WQ8|M18BP_MOUSE	Mis18bp1	Mis18-binding protein 1 OS=Mus musculus OX=10090 GN=Mis18bp1 PE=1 SV=1	163	K.AQLQQTYIC#EEK.Q	1.20249	0.906336	0.938927	1.14594	1.11393	1.03999	1.10495	1.08206	1.02492	1.00889	0.983999	1.01592	1.09995	1.07064	0.996446
A0A1Y7VMP7_388	tr|A0A1Y7VMP7|A0A1Y7VMP7_MOUSE	Mlh3	MutL homolog 3 OS=Mus musculus OX=10090 GN=Mlh3 PE=4 SV=1	388	K.C#DQSSFR.E	1.00125	0.90777	1.11155	0.96162	1.02993	1.26062	1.00359	1.04154	1.01575	0.97624	1.20869	1.00686	1.08406	1.02029	1.09247
RESF1_1196	sp|Q5DTW7|RESF1_MOUSE	Resf1	Retroelement silencing factor 1 OS=Mus musculus OX=10090 GN=Resf1 PE=1 SV=2	1196	K.LC#SILTESNER.A	1.0112	1.0412	0.951792	0.976888	0.874608	1.21179	0.906304	1.00916	0.961628	0.99412	0.977127	1.0014	1.0211	0.959032	0.985623
UPAR_243	sp|P35456|UPAR_MOUSE	Plaur	Urokinase plasminogen activator surface receptor OS=Mus musculus OX=10090 GN=Plaur PE=1 SV=1	243	R.GPMNQC#LVATGLDVLGNR.S	0.998815	1.06803	0.941163	0.936043	0.893198	0.971758	0.930772	1.06104	1.04994	1.00537	1.05772	1.00267	0.933666	1.01392	1.03154
CLK1_199	sp|P22518|CLK1_MOUSE	Clk1	Dual specificity protein kinase CLK1 OS=Mus musculus OX=10090 GN=Clk1 PE=1 SV=2	199	R.YC#EAAQSEIQVLEHLNTTDPHSTFR.C	1.11101	0.912645	0.995815	0.821884	1.05817	0.946733	1.0487	1.02509	1.01013	0.946369	1.0458	1.00649	0.942264	1.02797	0.996083
MAK_407	sp|Q04859-2|MAK_MOUSE	Mak	Isoform 2 of Serine/threonine-protein kinase MAK OS=Mus musculus OX=10090 GN=Mak	407	K.SGDSC#DDIEDDLGASHSK.K	0.969084	1.09936	0.944754	0.870323	0.90683	0.896719	0.953717	1.00579	0.94021	0.922401	0.98193	1.0044	0.891291	0.966572	0.952166
MTMR4_107	sp|Q91XS1|MTMR4_MOUSE	Mtmr4	Myotubularin-related protein 4 OS=Mus musculus OX=10090 GN=Mtmr4 PE=1 SV=1	107	K.QC#QEWLSR.L	0.953678	1.1119	0.950508	0.938549	1.20907	1.09418	1.13395	0.921906	0.902507	0.968756	1.02673	1.00536	1.0806	0.986121	0.997743
RIN3_334	sp|P59729|RIN3_MOUSE	Rin3	Ras and Rab interactor 3 OS=Mus musculus OX=10090 GN=Rin3 PE=1 SV=2	334	R.PLAPPVPPAGPLPNSPLTPTSHLAPHAPGPPGHSNQPPMTAC#ESLPR.P	0.943531	1.16659	0.923403	0.767444	0.926176	0.592113	1.10297	0.752465	0.857606	1.05172	0.826854	1.01117	0.761911	0.904346	0.939287
IPIL2_237	sp|Q3UV16|IPIL2_MOUSE	Itpripl2	Inositol 1,4,5-trisphosphate receptor-interacting protein-like 2 OS=Mus musculus OX=10090 GN=Itpripl2 PE=2 SV=1	237	K.PFAEGFC#VDVQGR.R	1.03758	1.23973	0.813281	0.932881	1.02367	0.985972	1.16875	1.08738	1.03238	1.06162	0.785397	1.0302	0.98084	1.09617	0.923509
S39AA_378	sp|Q6P5F6|S39AA_MOUSE	Slc39a10	Zinc transporter ZIP10 OS=Mus musculus OX=10090 GN=Slc39a10 PE=1 SV=1	378	R.LC#IEHFDK.L	1.09838	0.907142	1.01296	0.855523	0.969689	0.894393	0.897157	0.964121	0.884685	0.908976	0.930148	1.00616	0.906535	0.915321	0.919562
TIM8A_43	sp|Q9WVA2|TIM8A_MOUSE	Timm8a1	Mitochondrial import inner membrane translocase subunit Tim8 A OS=Mus musculus OX=10090 GN=Timm8a1 PE=1 SV=1	43	R.FQQLVHQM*TELC#WEK.C	1.04064	1.06183	0.91134	0.61112	0.691723	0.657303	0.935635	0.92123	0.861782	0.996875	1.01659	1.0046	0.653382	0.906216	1.00673
CHD6_974	sp|A3KFM7|CHD6_MOUSE	Chd6	Chromodomain-helicase-DNA-binding protein 6 OS=Mus musculus OX=10090 GN=Chd6 PE=1 SV=1	974	K.FC#EEDIDQILQR.R	1.28353	0.84331	0.966093	0.993538	1.06892	0.810433	1.02365	0.896191	1.08412	1.08531	1.0693	1.03098	0.95763	1.00132	1.07731
DHR11_94	sp|Q3U0B3|DHR11_MOUSE	Dhrs11	Dehydrogenase/reductase SDR family member 11 OS=Mus musculus OX=10090 GN=Dhrs11 PE=1 SV=1	94	R.SQHSGVDIC#INNAGMARPDTLLSGSTSGWK.D	1.08746	1.0123	0.915265	0.831441	0.822922	1.00779	1.00474	1.01343	0.982925	1.00292	1.12138	1.00501	0.887385	1.00037	1.06215
STRN4_569	sp|P58404|STRN4_MOUSE	Strn4	Striatin-4 OS=Mus musculus OX=10090 GN=Strn4 PE=1 SV=2	569	R.LASC#SADGTVR.I	0.993206	1.04675	0.96356	0.972255	0.879712	1.16994	1.05359	1.142	1.04205	0.982835	1.17834	1.00117	1.0073	1.07921	1.08059
POLK_752	sp|Q9QUG2|POLK_MOUSE	Polk	DNA polymerase kappa OS=Mus musculus OX=10090 GN=Polk PE=1 SV=1	752	R.QDSVQPC#TDEVVTGR.A	0.971891	0.980241	1.05161	0.698714	0.734234	0.976884	0.742839	1.31908	1.08667	0.886558	0.851493	1.00125	0.803277	1.04953	0.869025
ARHGA_926	sp|Q8C033|ARHGA_MOUSE	Arhgef10	Rho guanine nucleotide exchange factor 10 OS=Mus musculus OX=10090 GN=Arhgef10 PE=1 SV=2	926	K.VIEC#FNVESR.I	1.07571	0.870414	1.08519	0.864016	0.907368	0.873354	0.761036	0.988532	1.27641	0.892032	0.811167	1.01044	0.881579	1.00866	0.851599
D3Z357_655	tr|D3Z357|D3Z357_MOUSE	Nsd3	Histone-lysine N-methyltransferase NSD3 OS=Mus musculus OX=10090 GN=Nsd3 PE=1 SV=1	655	R.ASTDVETASC#TYR.D	0.764162	1.2168	1.15002	0.809009	1.38397	1.04453	0.842176	0.892391	0.884107	1.1987	1.15255	1.04366	1.07917	0.872891	1.17563
BRCA1_357	sp|P48754|BRCA1_MOUSE	Brca1	Breast cancer type 1 susceptibility protein homolog OS=Mus musculus OX=10090 GN=Brca1 PE=1 SV=3	357	K.WTHPQSLC#PENSGATTDVPWITLNSSVQK.V	0.996232	0.998547	1.00526	0.748639	0.995366	0.738029	0.869906	0.849901	1.00175	1.07811	0.788303	1.00001	0.827345	0.907185	0.933204
ARVC_617	sp|P98203|ARVC_MOUSE	Arvcf	Armadillo repeat protein deleted in velo-cardio-facial syndrome homolog OS=Mus musculus OX=10090 GN=Arvcf PE=1 SV=2	617	K.DDASC#FGGK.K	1.06003	0.913594	1.03945	0.936795	1.07062	0.844139	1.08003	0.920688	0.90934	0.804653	0.870021	1.00436	0.950519	0.970018	0.837337
TISD_170	sp|P23949|TISD_MOUSE	Zfp36l2	mRNA decay activator protein ZFP36L2 OS=Mus musculus OX=10090 GN=Zfp36l2 PE=1 SV=2	170	R.PFEESGTC#K.Y	1.03529	1.09423	0.892696	0.838314	0.96567	1.03855	0.962147	1.00944	1.13123	1.03626	1.08791	1.00741	0.947511	1.03427	1.06209
NFAT5_583	sp|Q9WV30-2|NFAT5_MOUSE	Nfat5	Isoform 2 of Nuclear factor of activated T-cells 5 OS=Mus musculus OX=10090 GN=Nfat5	583	R.PC#SFEEAMK.A	0.888049	1.11983	1.01943	0.857152	1.05999	1.03979	0.977877	0.907752	1.10551	0.922927	0.960456	1.0091	0.985642	0.997046	0.941691
TBC14_82	sp|Q8CGA2|TBC14_MOUSE	Tbc1d14	TBC1 domain family member 14 OS=Mus musculus OX=10090 GN=Tbc1d14 PE=1 SV=2	82	R.HSLQSVDSGIPTLEIGNPEPVPC#SVVHVK.R	1.21875	0.891225	0.945684	1.26023	0.765506	0.954946	1.14258	1.24415	1.29425	1.07458	1.24046	1.01855	0.993562	1.22699	1.15752
CGNL1_186	sp|Q6AW69|CGNL1_MOUSE	Cgnl1	Cingulin-like protein 1 OS=Mus musculus OX=10090 GN=Cgnl1 PE=1 SV=2	186	R.NATEDGTNC#K.K	1.0476	1.03316	0.928046	0.917503	1.21056	0.982636	1.18945	0.943946	0.969242	0.905617	0.918617	1.00294	1.0369	1.03421	0.912117
TCF25_367	sp|Q8R3L2|TCF25_MOUSE	Tcf25	Transcription factor 25 OS=Mus musculus OX=10090 GN=Tcf25 PE=1 SV=2	367	R.TALEYC#K.L	1.0331	1.02037	0.95057	0.93817	1.0888	1.02113	1.01306	1.09652	1.13807	0.976148	0.954999	1.00135	1.01603	1.08255	0.965573
TJAP1_186	sp|Q9DCD5|TJAP1_MOUSE	Tjap1	Tight junction-associated protein 1 OS=Mus musculus OX=10090 GN=Tjap1 PE=1 SV=1	186	K.LADLPC#ELQDM*VR.K	1.06917	1.03843	0.907685	0.922177	0.947758	0.982795	0.928791	0.962529	0.995262	0.945415	0.996374	1.0051	0.95091	0.962194	0.970894
LRC49_744	sp|Q91YK0-2|LRC49_MOUSE	Lrrc49	Isoform 2 of Leucine-rich repeat-containing protein 49 OS=Mus musculus OX=10090 GN=Lrrc49	744	K.LC#LQQITDQK.-	0.966244	0.940561	1.10881	0.806388	1.06822	1.07051	0.909717	0.975472	1.11238	1.00045	0.983155	1.0052	0.981706	0.999188	0.9918
CSTOS_180	sp|Q3UY34|CSTOS_MOUSE	Custos	Protein CUSTOS OS=Mus musculus OX=10090 GN=Custos PE=2 SV=1	180	R.EAAVSASDILQESAIHC#PAK.A	1.0583	1.0804	0.885338	0.885648	1.17668	0.994573	1.09843	1.03858	1.13051	1.20207	0.947018	1.00802	1.01897	1.08917	1.07454
TYW2_98	sp|Q8BG71|TYW2_MOUSE	Trmt12	tRNA wybutosine-synthesizing protein 2 homolog OS=Mus musculus OX=10090 GN=Trmt12 PE=2 SV=1	98	R.SPAQILC#LEVR.R	0.940088	0.95413	1.12588	1.05003	1.03497	1.21657	1.10325	1.06437	1.17653	1.2023	1.31822	1.0067	1.10052	1.11472	1.26026
SRA1_123	sp|Q80VJ2|SRA1_MOUSE	Sra1	Steroid receptor RNA activator 1 OS=Mus musculus OX=10090 GN=Sra1 PE=1 SV=3	123	R.PLEQALEDC#HGHTK.K	0.909856	1.19828	0.937738	0.933726	1.0578	1.00679	0.908213	1.17946	0.965123	0.961753	1.1275	1.01529	0.999437	1.0176	1.04463
TT21B_913	sp|Q0HA38|TT21B_MOUSE	Ttc21b	Tetratricopeptide repeat protein 21B OS=Mus musculus OX=10090 GN=Ttc21b PE=1 SV=1	913	R.EALVHC#ETDSK.I	0.981513	1.01654	1.00258	1.09981	0.9344	1.57201	0.703191	1.14398	1.09981	0.925515	1.09774	1.00021	1.20207	0.982326	1.01163
NINL_1217	sp|Q6ZQ12|NINL_MOUSE	Ninl	Ninein-like protein OS=Mus musculus OX=10090 GN=Ninl PE=1 SV=3	1217	R.VNEEC#QYLR.L	1.27325	1.07881	0.7766	1.21143	0.909044	0.973976	0.947992	1.16221	0.962781	0.876432	0.984607	1.04289	1.03148	1.02433	0.93052
SPDLY_493	sp|Q923A2|SPDLY_MOUSE	Spdl1	Protein Spindly OS=Mus musculus OX=10090 GN=Spdl1 PE=1 SV=2	493	R.EEESC#LNSLK.D	1.05566	0.864613	1.1159	0.779097	1.12474	0.793541	1.02591	0.864249	1.09037	0.945075	0.798445	1.01206	0.899124	0.993511	0.87176
A2AQR4_669	tr|A2AQR4|A2AQR4_MOUSE	Zfp64	Zinc finger protein 64 OS=Mus musculus OX=10090 GN=Zfp64 PE=4 SV=1	669	K.QTYSIIHGAAHPALLC#PADSIPD.-	0.931062	0.935298	1.16716	0.89238	1.00124	0.804572	1.04917	0.926665	1.30158	1.24995	0.916242	1.01117	0.899396	1.09247	1.0831
HXK2_628	sp|O08528|HXK2_MOUSE	Hk2	Hexokinase-2 OS=Mus musculus OX=10090 GN=Hk2 PE=1 SV=1	628	K.ASGC#EGEDVVTLLK.E	1.06156	0.993591	0.95099	1.00575	0.778244	1.00013	0.944183	0.94365	1.11616	1.08546	1.27419	1.00205	0.928043	1.00133	1.17983
COX19_30	sp|Q8K0C8|COX19_MOUSE	Cox19	Cytochrome c oxidase assembly protein COX19 OS=Mus musculus OX=10090 GN=Cox19 PE=1 SV=1	30	K.GSFPLDHFGEC#K.S	1.02934	0.971138	1.00122	0.608022	0.636894	0.607786	0.918659	0.915063	0.915884	0.89794	0.900057	1.00057	0.617567	0.916535	0.898999
OTUD5_103	sp|Q3U2S4-2|OTUD5_MOUSE	Otud5	Isoform 2 of OTU domain-containing protein 5 OS=Mus musculus OX=10090 GN=Otud5	103	R.PQQASPPPC#GGPGGPGGGPGDALVGGASPER.E	0.982225	1.09381	0.936623	0.86588	0.895841	0.898345	0.864836	1.02545	1.08667	0.978615	0.912953	1.00422	0.886689	0.992318	0.945784
ZEP1_1598	sp|Q03172|ZEP1_MOUSE	Hivep1	Zinc finger protein 40 OS=Mus musculus OX=10090 GN=Hivep1 PE=1 SV=1	1598	K.PC#PLPPLELGLPR.D	0.890501	1.18296	0.969275	0.867193	0.982275	0.96703	0.895851	0.925647	0.875376	1.03282	1.02446	1.01425	0.938832	0.898958	1.02864
ANR11_618	sp|E9Q4F7|ANR11_MOUSE	Ankrd11	Ankyrin repeat domain-containing protein 11 OS=Mus musculus OX=10090 GN=Ankrd11 PE=1 SV=1	618	R.SSFHPC#TDGAVPK.L	1.27455	0.854033	0.957399	1.36697	0.839767	0.953364	1.04159	1.52039	1.12275	1.85437	1.41219	1.02866	1.05337	1.22824	1.63328
CO4B_1465	sp|P01029|CO4B_MOUSE	C4b	Complement C4-B OS=Mus musculus OX=10090 GN=C4b PE=1 SV=3	1465	R.VQYTVC#IWR.N	0.820728	1.24153	1.02448	0.759461	0.950681	0.796196	0.988529	1.08118	1.1581	0.909938	1.19494	1.02891	0.835446	1.07594	1.05244
Q80Y32_12	tr|Q80Y32|Q80Y32_MOUSE	Hmgxb4	HMG box domain-containing 4 OS=Mus musculus OX=10090 GN=Hmgxb4 PE=1 SV=1	12	K.EDC#FDGDHSFEDIGLAAGR.S	1.00249	1.0828	0.926828	1.01985	1.11902	0.913726	1.068	1.08925	1.03858	1.03296	1.09549	1.00404	1.01753	1.06528	1.06423
BCL9_1192	sp|Q9D219|BCL9_MOUSE	Bcl9	B-cell CLL/lymphoma 9 protein OS=Mus musculus OX=10090 GN=Bcl9 PE=1 SV=3	1192	R.PSNLPQSSADPALC#K.P	0.917495	1.22855	0.912317	0.854071	0.976038	0.912054	0.862635	0.949631	1.07239	0.993929	1.00328	1.01946	0.914054	0.961552	0.998605
ABL1_918	sp|P00520-4|ABL1_MOUSE	Abl1	Isoform IV of Tyrosine-protein kinase ABL1 OS=Mus musculus OX=10090 GN=Abl1	918	K.PAPPPPPAC#TGK.A	1.01802	1.07196	0.921804	0.909535	0.971953	0.956962	0.931513	0.93557	1.00659	0.957337	1.04547	1.00393	0.94615	0.957892	1.0014
GPTC8_208	sp|A2A6A1|GPTC8_MOUSE	Gpatch8	G patch domain-containing protein 8 OS=Mus musculus OX=10090 GN=Gpatch8 PE=1 SV=1	208	K.QAEC#APGSGPM*FR.P	0.988867	1.02931	0.983073	1.06301	0.957818	1.12226	0.981157	0.758032	0.929517	1.60297	1.34942	1.00042	1.04769	0.889568	1.4762
CAND2_953	sp|Q6ZQ73|CAND2_MOUSE	Cand2	Cullin-associated NEDD8-dissociated protein 2 OS=Mus musculus OX=10090 GN=Cand2 PE=1 SV=2	953	R.C#VVAECIGK.L	1.14434	1.00628	0.883099	0.961573	1.06235	1.30842	1.18192	1.24388	1.05431	0.982214	1.04502	1.01124	1.11078	1.16004	1.01362
PK3C3_13	sp|Q6PF93|PK3C3_MOUSE	Pik3c3	Phosphatidylinositol 3-kinase catalytic subunit type 3 OS=Mus musculus OX=10090 GN=Pik3c3 PE=1 SV=1	13	K.FHYIYSC#DLDINVQLK.I	1.0574	0.909511	1.04734	0.898639	0.807528	1.03782	0.980074	1.10241	1.15877	1.04734	1.10083	1.00475	0.914663	1.08042	1.07409
M4K1_444	sp|P70218|M4K1_MOUSE	Map4k1	Mitogen-activated protein kinase kinase kinase kinase 1 OS=Mus musculus OX=10090 GN=Map4k1 PE=1 SV=1	444	R.PGPPPATC#SPHLTAR.S	1.04282	1.07736	0.89858	0.913815	0.931807	0.829439	0.9342	0.974063	0.932255	0.92265	0.926321	1.00625	0.891687	0.946839	0.924485
PGBD5_372	sp|D3YZI9|PGBD5_MOUSE	Pgbd5	PiggyBac transposable element-derived protein 5 OS=Mus musculus OX=10090 GN=Pgbd5 PE=1 SV=1	372	K.SDC#TGLPPSMLTNPATPLAR.G	1.16939	0.95314	0.912665	0.839075	0.862853	0.813541	0.893326	0.895516	0.908379	0.962345	0.892356	1.01173	0.83849	0.899074	0.927351
RUXE_46	sp|P62305|RUXE_MOUSE	Snrpe	Small nuclear ribonucleoprotein E OS=Mus musculus OX=10090 GN=Snrpe PE=1 SV=1	46	R.IEGC#IIGFDEYMNLVLDDAEEIHSK.T	1.06626	1.15303	0.836918	0.952714	0.997288	0.883045	0.704811	1.23183	1.10271	1.03738	1.12705	1.01873	0.944349	1.01312	1.08222
TLN2_2131	sp|Q71LX4|TLN2_MOUSE	Tln2	Talin-2 OS=Mus musculus OX=10090 GN=Tln2 PE=1 SV=3	2131	K.AVSDMLIAC#K.Q	0.974391	0.974088	1.05584	0.901487	1.00213	1.25156	0.932064	1.08472	1.07246	0.962713	1.30637	1.00144	1.05173	1.02975	1.13454
OSER1_252	sp|Q9D722|OSER1_MOUSE	Oser1	Oxidative stress-responsive serine-rich protein 1 OS=Mus musculus OX=10090 GN=Oser1 PE=2 SV=1	252	R.SC#SEQAR.V	1.13569	0.927313	0.960531	0.956249	0.910692	1.22349	1.17223	0.995189	0.893827	1.22504	1.43972	1.00784	1.03014	1.02042	1.33238
RIPK2_345	sp|P58801|RIPK2_MOUSE	Ripk2	Receptor-interacting serine/threonine-protein kinase 2 OS=Mus musculus OX=10090 GN=Ripk2 PE=1 SV=1	345	K.MDLSLNIPANHPPQEESC#GSSLLSR.N	1.04207	0.985666	0.974818	0.916521	1.02743	1.01279	0.905876	0.930059	0.952433	0.944429	0.990335	1.00085	0.985579	0.929456	0.967382
RBGP1_245	sp|A2AWA9|RBGP1_MOUSE	Rabgap1	Rab GTPase-activating protein 1 OS=Mus musculus OX=10090 GN=Rabgap1 PE=1 SV=1	245	R.C#EIQEAVSR.I	1.05274	0.935183	1.01959	0.877163	1.12622	0.99026	1.06519	1.01378	1.05748	1.05383	1.17451	1.0025	0.997882	1.04548	1.11417
XRCC1_362	sp|Q60596|XRCC1_MOUSE	Xrcc1	DNA repair protein XRCC1 OS=Mus musculus OX=10090 GN=Xrcc1 PE=1 SV=2	362	K.YRPDWTPDSTHLIC#AFANTPK.Y	1.11219	0.981525	0.92417	1.03998	0.993547	0.808835	0.954333	0.791522	1.07926	1.04734	0.943944	1.00596	0.947453	0.941704	0.995643
MVD1_13	sp|Q99JF5|MVD1_MOUSE	Mvd	Diphosphomevalonate decarboxylase OS=Mus musculus OX=10090 GN=Mvd PE=1 SV=2	13	K.PQDLM*VTC#TAPVNIAVIK.Y	0.936317	1.1955	0.91281	0.831088	0.89213	1.00771	0.928213	0.974018	1.02852	1.0129	0.970994	1.01488	0.910311	0.976917	0.991948
ICE1_592	sp|E9Q286|ICE1_MOUSE	Ice1	Little elongation complex subunit 1 OS=Mus musculus OX=10090 GN=Ice1 PE=1 SV=1	592	R.ESTPQSGIC#AAAAGR.G	1.41248	0.90788	0.839941	0.753965	1.05227	0.951876	1.24549	0.980076	1.37339	1.0138	1.05936	1.05343	0.91937	1.19965	1.03658
E9Q7C4_92	tr|E9Q7C4|E9Q7C4_MOUSE	Prr14l	Proline-rich 14-like OS=Mus musculus OX=10090 GN=Prr14l PE=1 SV=1	92	K.NGWC#GLVDPTR.D	0.885491	1.04275	1.09687	0.833844	0.975348	0.873556	1.00636	0.960751	0.957507	0.938362	0.921462	1.00837	0.894249	0.974872	0.929912
BAHC1_687	sp|Q3UHR0|BAHC1_MOUSE	Bahcc1	BAH and coiled-coil domain-containing protein 1 OS=Mus musculus OX=10090 GN=Bahcc1 PE=2 SV=2	687	K.GPGPVERPDC#AR.S	0.909979	1.02973	1.07534	0.790015	0.907363	0.958819	0.843129	0.900888	1.18651	0.884478	0.887379	1.00501	0.885399	0.976842	0.885928
PRKDC_4061	sp|P97313|PRKDC_MOUSE	Prkdc	DNA-dependent protein kinase catalytic subunit OS=Mus musculus OX=10090 GN=Prkdc PE=1 SV=3	4061	K.LAGANPAVITC#DELYLGHEASSAFR.S	1.21022	0.986596	0.861982	0.856016	0.880268	0.980806	0.901575	0.864997	1.06237	1.05891	0.919679	1.0196	0.905696	0.942981	0.989296
DOLK_97	sp|Q8R2Y3|DOLK_MOUSE	Dolk	Dolichol kinase OS=Mus musculus OX=10090 GN=Dolk PE=1 SV=1	97	R.C#QTAGNPYFER.F	1.01785	1.04586	0.942166	0.792629	1.14812	0.893417	1.13262	1.09189	1.05716	0.957706	1.12418	1.00196	0.944723	1.09389	1.04095
PAPD5_632	sp|Q68ED3|PAPD5_MOUSE	Tent4b	Terminal nucleotidyltransferase 4B OS=Mus musculus OX=10090 GN=Tent4b PE=1 SV=2	632	R.DAPLSELC#R.-	0.99225	0.902045	1.13174	0.949388	1.12796	0.894883	0.938042	1.16226	0.960382	0.9803	1.00656	1.00868	0.990744	1.02023	0.993432
ZN513_183	sp|Q6PD29|ZN513_MOUSE	Znf513	Zinc finger protein 513 OS=Mus musculus OX=10090 GN=Znf513 PE=1 SV=2	183	R.C#PYASAQLVNLTR.H	1.04379	0.965191	0.994146	1.00916	0.968631	0.884165	0.883781	1.00816	0.73415	0.844592	0.92784	1.00104	0.953986	0.875365	0.886216
PORED_232	sp|Q9WUP4|PORED_MOUSE	Srd5a3	Polyprenol reductase OS=Mus musculus OX=10090 GN=Srd5a3 PE=1 SV=2	232	K.C#HVILSNLR.R	0.998137	1.0172	0.985183	0.816658	0.935984	1.06876	0.889377	0.890943	0.744382	0.927125	1.11018	1.00017	0.940466	0.841567	1.01865
E9Q6E9_1151	tr|E9Q6E9|E9Q6E9_MOUSE	Simc1	SUMO-interacting motifs-containing 1 OS=Mus musculus OX=10090 GN=Simc1 PE=1 SV=1	1151	K.NTNQLIVC#QLQR.M	0.96463	1.01881	1.01854	0.838349	1.20893	1.15214	0.9846	1.21571	1.18794	1.01828	1.2299	1.00066	1.06647	1.12942	1.12409
BANK1_348	sp|Q80VH0|BANK1_MOUSE	Bank1	B-cell scaffold protein with ankyrin repeats OS=Mus musculus OX=10090 GN=Bank1 PE=1 SV=3	348	R.THTTELPTLLHC#AAK.F	1.09084	1.00181	0.921591	0.898125	1.02466	0.906955	0.8894	0.920177	0.942301	0.900283	0.91645	1.00475	0.943248	0.917293	0.908366
TBCD1_763	sp|Q60949|TBCD1_MOUSE	Tbc1d1	TBC1 domain family member 1 OS=Mus musculus OX=10090 GN=Tbc1d1 PE=1 SV=3	763	K.AC#DSPSR.Y	1.11761	1.00086	0.904085	0.870309	0.970643	0.868558	0.9218	0.836701	0.973457	0.9098	0.866318	1.00752	0.90317	0.910653	0.888059
A2A7B5_629	tr|A2A7B5|A2A7B5_MOUSE	Prdm2	PR domain-containing 2, with ZNF domain OS=Mus musculus OX=10090 GN=Prdm2 PE=1 SV=1	629	K.ESPSSTNC#ESK.K	1.12125	0.903496	0.998676	0.8877	1.19258	0.994288	1.15975	0.921685	1.0224	1.07222	0.916725	1.00781	1.02485	1.03461	0.994473
IRAK4_127	sp|Q8R4K2|IRAK4_MOUSE	Irak4	Interleukin-1 receptor-associated kinase 4 OS=Mus musculus OX=10090 GN=Irak4 PE=1 SV=1	127	R.EAATVAQTHGPC#QEK.D	1.16823	0.781515	1.15682	0.856443	1.34864	0.812122	1.16936	0.924717	1.58064	1.29221	0.930372	1.03552	1.00573	1.22491	1.11129
F7AA26_226	tr|F7AA26|F7AA26_MOUSE	Pakap	Paralemmin A kinase anchor protein (Fragment) OS=Mus musculus OX=10090 GN=Pakap PE=1 SV=1	226	K.QDNC#GDSR.L	0.997304	1.05897	0.949686	0.879263	1.00339	0.778514	0.835479	0.894247	0.757008	0.946043	1.12721	1.00199	0.887056	0.828911	1.03663
CHSS1_696	sp|Q6ZQ11|CHSS1_MOUSE	Chsy1	Chondroitin sulfate synthase 1 OS=Mus musculus OX=10090 GN=Chsy1 PE=2 SV=2	696	R.NYGFGITC#IYK.G	0.942162	0.988519	1.07875	0.821616	1.10735	0.877678	0.890648	1.00428	1.35616	1.08318	1.17849	1.00314	0.935548	1.0837	1.13084
DAG1_262	sp|Q62165|DAG1_MOUSE	Dag1	Dystroglycan OS=Mus musculus OX=10090 GN=Dag1 PE=1 SV=4	262	K.LGC#SLNQNSVPDIR.G	1.01301	1.15391	0.872433	1.00936	1.14449	0.865432	0.81559	0.813225	0.774586	0.809002	0.855922	1.01312	1.00643	0.801134	0.832462
UHRF2_705	sp|Q7TMI3|UHRF2_MOUSE	Uhrf2	E3 ubiquitin-protein ligase UHRF2 OS=Mus musculus OX=10090 GN=Uhrf2 PE=1 SV=1	705	R.EDC#QNQK.L	1.0553	1.08095	0.88708	1.06628	1.00649	0.927476	1.04708	1.10062	1.08269	1.01784	1.05475	1.00778	1.00008	1.0768	1.03629
IGSF8_542	sp|Q8R366|IGSF8_MOUSE	Igsf8	Immunoglobulin superfamily member 8 OS=Mus musculus OX=10090 GN=Igsf8 PE=1 SV=2	542	R.LHGLGPEDEGIYHC#APSAWVQHADYSWYQAGSAR.S	0.998493	0.927734	1.08625	0.922889	1.09095	0.863799	0.870179	0.93708	0.951202	0.813315	0.867616	1.00416	0.959212	0.919487	0.840465
ZZEF1_1741	sp|Q5SSH7|ZZEF1_MOUSE	Zzef1	Zinc finger ZZ-type and EF-hand domain-containing protein 1 OS=Mus musculus OX=10090 GN=Zzef1 PE=1 SV=2	1741	K.QNSEWMDEC#QDGMFEAWYEK.I	1.02194	1.02231	0.958504	0.925125	0.936251	0.989293	1.02831	1.00743	0.967438	0.902776	0.96627	1.00092	0.950223	1.00106	0.934523
HDAC6_538	sp|Q9Z2V5|HDAC6_MOUSE	Hdac6	Histone deacetylase 6 OS=Mus musculus OX=10090 GN=Hdac6 PE=1 SV=3	538	R.PALDSELLTC#HSAEYVEHLR.T	0.978896	1.15095	0.901229	0.863024	0.924004	0.831329	0.892149	0.999713	0.950822	1.06794	0.903815	1.01036	0.872786	0.947561	0.985879
TAM41_285	sp|Q3TUH1|TAM41_MOUSE	Tamm41	Phosphatidate cytidylyltransferase, mitochondrial OS=Mus musculus OX=10090 GN=Tamm41 PE=1 SV=2	285	R.DVEETLLQVAQDPDC#GDVVR.L	1.03858	0.923507	1.04787	0.948091	1.05072	0.972791	1.14888	1.02649	1.2345	1.21698	1.00292	1.00332	0.990534	1.13663	1.10995
FDFT_147	sp|P53798|FDFT_MOUSE	Fdft1	Squalene synthase OS=Mus musculus OX=10090 GN=Fdft1 PE=1 SV=2	147	K.YQTVIDDIC#HR.M	1.04854	1.05221	0.912482	0.910016	0.998517	0.880954	1.03228	1.10844	1.03508	0.988857	0.986811	1.00441	0.929829	1.0586	0.987834
TNPO2_154	sp|Q99LG2|TNPO2_MOUSE	Tnpo2	Transportin-2 OS=Mus musculus OX=10090 GN=Tnpo2 PE=1 SV=1	154	K.IC#EDSSELLDSDALNR.P	1.03716	0.967622	0.99764	0.942551	1.07224	1.08668	1.06293	1.10625	0.990514	0.993286	1.04781	1.00081	1.03382	1.05323	1.02055
A0A1D5RM53_31	tr|A0A1D5RM53|A0A1D5RM53_MOUSE	Cdiptos	CDIP transferase, opposite strand OS=Mus musculus OX=10090 GN=Cdiptos PE=4 SV=1	31	K.LSC#SEEFLTR.I	0.884909	1.34081	0.889582	0.964602	1.16248	0.838082	0.950256	1.03002	0.873233	1.42868	1.62973	1.03843	0.988389	0.951169	1.5292
NCOA6_930	sp|Q9JL19|NCOA6_MOUSE	Ncoa6	Nuclear receptor coactivator 6 OS=Mus musculus OX=10090 GN=Ncoa6 PE=1 SV=1	930	K.NC#HQDLNTPDNRPTGLEEVDQQSLPGEQGINLDTTGPK.L	1.00345	0.967433	1.03117	0.920059	1.09729	1.0587	0.983466	0.812644	0.955332	1.04277	1.04542	1.00068	1.02535	0.917147	1.04409
DCA10_220	sp|A2AKB9|DCA10_MOUSE	Dcaf10	DDB1- and CUL4-associated factor 10 OS=Mus musculus OX=10090 GN=Dcaf10 PE=1 SV=1	220	K.TLSEAHEDC#VNNIR.F	1.01114	0.93911	1.05689	0.934478	0.938938	0.917713	0.854692	0.922346	0.911499	1.12302	1.00994	1.00238	0.930376	0.896179	1.06648
HERC2_2026	sp|Q4U2R1|HERC2_MOUSE	Herc2	E3 ubiquitin-protein ligase HERC2 OS=Mus musculus OX=10090 GN=Herc2 PE=1 SV=3	2026	R.SWC#TLGFVR.S	0.984396	0.925371	1.10681	1.07873	0.789466	0.911704	0.906951	1.01683	1.18714	0.908242	0.923584	1.00552	0.926633	1.03697	0.915913
E9Q9K8_1150	tr|E9Q9K8|E9Q9K8_MOUSE	Akap6	A kinase (PRKA) anchor protein 6 OS=Mus musculus OX=10090 GN=Akap6 PE=1 SV=1	1150	R.DTC#NLNADHQPMQLIIVNLER.R	1.00082	1.27669	0.82133	0.952841	1.07003	1.16687	1.12248	1.40794	1.11115	1.00645	1.14631	1.03294	1.06325	1.21386	1.07638
HBEGF_134	sp|Q06186|HBEGF_MOUSE	Hbegf	Proheparin-binding EGF-like growth factor OS=Mus musculus OX=10090 GN=Hbegf PE=2 SV=1	134	K.C#LPGYHGHR.C	0.977739	0.948321	1.08373	1.19944	1.26778	0.946739	1.00413	1.32555	1.42278	1.00994	1.16197	1.00326	1.13799	1.25082	1.08596
SPP2A_45	sp|Q9JJF9|SPP2A_MOUSE	Sppl2a	Signal peptide peptidase-like 2A OS=Mus musculus OX=10090 GN=Sppl2a PE=1 SV=2	45	K.DYC#MYYNNNWTR.L	0.905339	0.968153	1.15936	0.974359	0.994857	1.13161	1.08075	1.00686	1.08103	1.00496	1.01165	1.01095	1.03361	1.05621	1.0083
TDRD7_1017	sp|Q8K1H1|TDRD7_MOUSE	Tdrd7	Tudor domain-containing protein 7 OS=Mus musculus OX=10090 GN=Tdrd7 PE=1 SV=1	1017	K.C#SQWSEEASMVFR.N	0.919424	1.15861	0.953056	0.728279	1.23188	1.09356	0.923497	0.902309	0.892648	0.869922	1.10282	1.01036	1.01791	0.906151	0.986372
LYN_226	sp|P25911|LYN_MOUSE	Lyn	Tyrosine-protein kinase Lyn OS=Mus musculus OX=10090 GN=Lyn PE=1 SV=4	226	K.AC#ISPKPQKPWDK.D	1.11065	0.781989	1.21827	1.0362	1.15559	0.656019	1.08686	0.95667	1.13821	1.00132	1.08277	1.03697	0.94927	1.06058	1.04204
CD5_59	sp|P13379|CD5_MOUSE	Cd5	T-cell surface glycoprotein CD5 OS=Mus musculus OX=10090 GN=Cd5 PE=1 SV=1	59	K.TVC#SSSWR.L	0.913178	1.08591	1.01622	0.997629	0.840468	0.898551	0.93049	1.17284	0.992084	0.918304	1.06761	1.0051	0.912216	1.0318	0.992956
PON3_283	sp|Q62087|PON3_MOUSE	Pon3	Serum paraoxonase/lactonase 3 OS=Mus musculus OX=10090 GN=Pon3 PE=1 SV=2	283	K.VIQLGTLVDNLTVDPATGDILAGC#HPNPMK.L	1.06165	1.00455	0.941095	0.965239	1.02774	0.933119	0.905413	0.968277	1.08872	1.00677	0.978331	1.00243	0.975367	0.98747	0.99255
JAG2_747	sp|Q9QYE5|JAG2_MOUSE	Jag2	Protein jagged-2 OS=Mus musculus OX=10090 GN=Jag2 PE=2 SV=2	747	K.GSTC#TIAK.N	0.931172	0.973102	1.11304	1.00352	1.24867	1.06576	1.20489	1.45221	1.21733	1.03102	1.0878	1.00577	1.10598	1.29148	1.05941
PSMD9_81	sp|Q9CR00|PSMD9_MOUSE	Psmd9	26S proteasome non-ATPase regulatory subunit 9 OS=Mus musculus OX=10090 GN=Psmd9 PE=1 SV=1	81	R.HNIIC#LQNDHK.A	1.01096	0.976491	1.01341	0.88193	0.974834	0.922207	0.968931	0.994363	1.02619	0.988299	0.965453	1.00029	0.926324	0.996496	0.976876
E9PZP8_3725	tr|E9PZP8|E9PZP8_MOUSE	Herc1	HECT and RLD domain-containing E3 ubiquitin protein ligase family member 1 OS=Mus musculus OX=10090 GN=Herc1 PE=1 SV=1	3725	R.IPQDTTQTSMTSSEGWWDQESNC#QDGYR.K	1.07094	1.01299	0.926733	0.892846	0.788321	1.10682	0.955427	0.975678	1.25581	1.02519	1.13684	1.00355	0.929329	1.06231	1.08102
Q80UI7_28	tr|Q80UI7|Q80UI7_MOUSE	Clec4a1	C-type lectin domain family 4, member a1 OS=Mus musculus OX=10090 GN=Clec4a1 PE=1 SV=1	28	K.NQPVSSGLISDSSSC#TVSDSSSALPK.K	0.946266	1.02461	1.03388	0.764039	1.03447	0.884559	0.934133	0.879221	0.967445	0.728901	0.955777	1.00158	0.894355	0.926933	0.842339
D3Z5N6_211	tr|D3Z5N6|D3Z5N6_MOUSE	Dpf2	Zinc finger protein ubi-d4 OS=Mus musculus OX=10090 GN=Dpf2 PE=1 SV=1	211	R.DKPYAC#DNSFK.Q	1.04261	0.894209	1.08394	0.98805	0.972309	0.938404	1.03004	0.803212	0.997859	1.08566	0.910164	1.00692	0.966254	0.943703	0.997914
H3BKP8_389	tr|H3BKP8|H3BKP8_MOUSE	9930021J03Rik	RIKEN cDNA 9930021J03 gene OS=Mus musculus OX=10090 GN=9930021J03Rik PE=1 SV=1	389	K.EVQDAVLGQPIHEC#R.E	1.01138	1.03667	0.955453	1.15829	1.24806	0.855865	0.841963	0.986714	1.28879	1.2063	0.843247	1.00117	1.0874	1.03915	1.02477
FAKD2_352	sp|Q922E6|FAKD2_MOUSE	Fastkd2	FAST kinase domain-containing protein 2, mitochondrial OS=Mus musculus OX=10090 GN=Fastkd2 PE=2 SV=2	352	R.SVVLLNEC#SK.V	1.12526	0.774997	1.21804	0.788184	1.22171	0.831134	1.17718	0.902416	1.25074	1.13673	0.834827	1.03943	0.947008	1.11011	0.985781
DNLI1_792	sp|P37913|DNLI1_MOUSE	Lig1	DNA ligase 1 OS=Mus musculus OX=10090 GN=Lig1 PE=1 SV=2	792	R.YGGFLLAAYDEESEELQAIC#K.L	0.878693	1.33056	0.900589	0.544644	0.893408	0.774246	1.18303	0.804837	0.732723	1.19566	0.927428	1.03661	0.737433	0.906865	1.06154
TLR5_757	sp|Q9JLF7|TLR5_MOUSE	Tlr5	Toll-like receptor 5 OS=Mus musculus OX=10090 GN=Tlr5 PE=1 SV=1	757	K.TVC#LVSR.H	0.9495	1.28847	0.85419	1.04712	0.854762	1.20799	0.799777	1.03244	1.10802	1.10931	1.1363	1.03072	1.03663	0.980082	1.1228
FER_446	sp|P70451|FER_MOUSE	Fer	Tyrosine-protein kinase Fer OS=Mus musculus OX=10090 GN=Fer PE=1 SV=2	446	K.SVLGSSTQVC#DVISVGERPLAEHDWYHGAIPR.I	0.924269	1.0296	1.05617	0.899569	1.1107	0.842551	1.34558	0.977518	1.13919	1.01706	0.942212	1.00335	0.950939	1.1541	0.979634
NECT4_269	sp|Q8R007|NECT4_MOUSE	Nectin4	Nectin-4 OS=Mus musculus OX=10090 GN=Nectin4 PE=2 SV=1	269	K.C#LSEGQPPPK.Y	1.05887	1.00009	0.947254	0.982684	1.14751	0.900151	0.937397	1.03596	1.05887	1.05828	0.915618	1.00207	1.01011	1.01074	0.986946
TTC3_1582	sp|O88196-6|TTC3_MOUSE	Ttc3	Isoform 6 of E3 ubiquitin-protein ligase TTC3 OS=Mus musculus OX=10090 GN=Ttc3	1582	K.EC#EPHPDQSLGFSALTDEK.T	1.04175	0.975503	0.985255	0.853623	0.922114	0.861906	0.876503	0.988912	0.934208	1.06252	1.06788	1.00084	0.879214	0.933207	1.0652
RAI1_811	sp|Q61818|RAI1_MOUSE	Rai1	Retinoic acid-induced protein 1 OS=Mus musculus OX=10090 GN=Rai1 PE=1 SV=3	811	K.EEVGGLLQC#PEVAK.A	1.13976	0.834398	1.08207	0.760849	1.17613	0.828529	0.916362	0.810205	0.911772	1.05825	0.853968	1.01874	0.921836	0.879446	0.956107
NB5R4_261	sp|Q3TDX8|NB5R4_MOUSE	Cyb5r4	Cytochrome b5 reductase 4 OS=Mus musculus OX=10090 GN=Cyb5r4 PE=2 SV=3	261	K.ESVSWQC#LGDHLEK.H	1.09906	0.879256	1.04953	0.793772	1.03595	0.917211	1.15313	0.913037	1.08148	1.03452	0.933363	1.00928	0.915643	1.04921	0.98394
FOXM1_525	sp|O08696|FOXM1_MOUSE	Foxm1	Forkhead box protein M1 OS=Mus musculus OX=10090 GN=Foxm1 PE=1 SV=2	525	R.C#VSEMLVTK.R	0.941965	0.984727	1.08356	0.965252	1.04927	0.996597	0.980059	1.23018	1.2332	1.00014	1.02092	1.00342	1.00371	1.14781	1.01053
PRP17_339	sp|Q9DC48|PRP17_MOUSE	Cdc40	Pre-mRNA-processing factor 17 OS=Mus musculus OX=10090 GN=Cdc40 PE=2 SV=1	339	R.DIC#FNTAGTQFLSAAYDR.Y	1.02328	1.2	0.840746	0.803106	1.01151	1.00114	0.985426	0.999431	1.10985	1.33182	1.09125	1.02134	0.938584	1.03157	1.21153
LYL1_255	sp|P27792|LYL1_MOUSE	Lyl1	Protein lyl-1 OS=Mus musculus OX=10090 GN=Lyl1 PE=2 SV=2	255	R.SQPVLPGDC#DGDPNGSVR.P	1.03544	0.823391	1.2199	0.807155	1.22816	0.805753	1.11622	0.932677	1.26143	1.07482	0.831845	1.02624	0.947023	1.10344	0.953334
A0A140LI34_140	tr|A0A140LI34|A0A140LI34_MOUSE	Zfp654	Zinc finger protein 654 OS=Mus musculus OX=10090 GN=Zfp654 PE=1 SV=1	140	K.DILGSFQEC#QNHLR.R	1.09174	1.01349	0.911296	0.816597	1.07849	1.04821	1.00367	1.17936	1.20137	1.03945	1.16902	1.00551	0.9811	1.12814	1.10423
MPPE1_309	sp|Q80XL7-2|MPPE1_MOUSE	Mppe1	Isoform 2 of Metallophosphoesterase 1 OS=Mus musculus OX=10090 GN=Mppe1	309	R.LVLSGHTHSAC#EVLHPGGAPEVSVPSFSWR.N	1.34492	0.905856	0.867654	0.782934	0.996849	0.704	0.790269	0.856901	0.88532	1.04294	0.917682	1.03948	0.827928	0.844164	0.980313
STAR8_847	sp|Q8K031|STAR8_MOUSE	Stard8	StAR-related lipid transfer protein 8 OS=Mus musculus OX=10090 GN=Stard8 PE=1 SV=2	847	K.GWTNVPGPQHTELAC#R.K	1.04706	0.928465	1.03316	0.924949	1.09753	1.14379	0.945951	0.985574	1.07683	0.869105	0.946456	1.0029	1.05542	1.00279	0.907781
I2BPL_38	sp|Q8K3X4|I2BPL_MOUSE	Irf2bpl	Probable E3 ubiquitin-protein ligase IRF2BPL OS=Mus musculus OX=10090 GN=Irf2bpl PE=1 SV=1	38	R.GC#VNYEGADR.I	1.07572	0.839957	1.13656	0.780654	1.09901	0.850412	1.18973	0.941196	1.29501	1.05242	0.959826	1.01741	0.910026	1.14198	1.00612
SPTCS_619	sp|Q3UHA3|SPTCS_MOUSE	Spg11	Spatacsin OS=Mus musculus OX=10090 GN=Spg11 PE=1 SV=3	619	R.ELC#VHTEELDEHFQK.G	1.06641	0.85726	1.11636	0.79813	1.2455	1.02186	1.22364	0.96327	1.19634	1.19788	1.03131	1.01334	1.02183	1.12775	1.1146
HARB1_103	sp|Q8BR93|HARB1_MOUSE	Harbi1	Putative nuclease HARBI1 OS=Mus musculus OX=10090 GN=Harbi1 PE=2 SV=1	103	R.C#VANVTEALVER.A	0.965848	1.10316	0.945043	1.19692	1.4348	1.08018	1.23717	1.23851	0.858289	1.20578	1.16276	1.00468	1.2373	1.11132	1.18427
NF1_2280	sp|Q04690|NF1_MOUSE	Nf1	Neurofibromin OS=Mus musculus OX=10090 GN=Nf1 PE=1 SV=1	2280	K.ALESC#LK.G	0.942739	1.02328	1.03949	0.787846	1.31992	1.04514	1.10685	0.847773	0.950499	1.10898	0.965763	1.00184	1.05097	0.968374	1.03737
FBXW5_332	sp|Q9QXW2-2|FBXW5_MOUSE	Fbxw5	Isoform 2 of F-box/WD repeat-containing protein 5 OS=Mus musculus OX=10090 GN=Fbxw5	332	R.FDSPDLLLDASDQAGLPC#R.V	0.981882	1.05213	0.969843	0.974732	1.04372	0.990075	1.09379	1.0782	0.952676	1.10117	1.07047	1.00128	1.00284	1.04156	1.08582
E9PVM1_147	tr|E9PVM1|E9PVM1_MOUSE	Inpp4b	Type II inositol 3,4-bisphosphate 4-phosphatase OS=Mus musculus OX=10090 GN=Inpp4b PE=1 SV=1	147	R.SFLGC#ASFK.V	0.852969	1.07037	1.11936	0.941727	1.08643	1.04685	0.922058	1.20027	1.04443	0.71911	1.02376	1.01423	1.025	1.05558	0.871433
MEGF9_381	sp|Q8BH27|MEGF9_MOUSE	Megf9	Multiple epidermal growth factor-like domains protein 9 OS=Mus musculus OX=10090 GN=Megf9 PE=2 SV=1	381	K.DGYTGQNC#NK.C	1.05249	0.94075	1.01328	0.917517	0.862663	0.889748	1.04238	0.985141	0.994066	1.05156	0.972752	1.00217	0.889976	1.0072	1.01215
CA112_600	sp|Q3TQQ9-2|CA112_MOUSE		Isoform 2 of Uncharacterized protein C1orf112 homolog OS=Mus musculus OX=10090	600	R.KPVAC#ELVR.V	0.921371	1.11217	0.984721	1.08972	1.18122	1.22356	1.1411	1.20696	1.00685	0.919627	0.962511	1.00609	1.16483	1.1183	0.941069
DI3L1_5	sp|Q8C0S1-2|DI3L1_MOUSE	Dis3l	Isoform 2 of DIS3-like exonuclease 1 OS=Mus musculus OX=10090 GN=Dis3l	5	-.MQTAC#QAVQHQR.G	0.969017	0.973067	1.06344	1.04306	0.898392	1.4338	0.925574	1.00866	1.05833	1	1.07324	1.00184	1.12508	0.997524	1.03662
SPB10_391	sp|Q8K1K6|SPB10_MOUSE	Serpinb10	Serpin B10 OS=Mus musculus OX=10090 GN=Serpinb10 PE=2 SV=1	391	K.SILFC#GR.F	1.05985	0.965309	0.979877	1.09525	1.24238	1.15282	1.01226	1.32503	1.11176	1.04619	1.09896	1.00168	1.16348	1.14969	1.07258
Z518A_1104	sp|B2RRF6|Z518A_MOUSE	Znf518a	Zinc finger protein 518A OS=Mus musculus OX=10090 GN=Znf518a PE=2 SV=1	1104	K.C#VMPNNTK.L	1.08252	1.03968	0.897352	0.828827	1.07478	1.05358	0.892995	1.0804	1.07618	1.08004	1.11647	1.00652	0.985728	1.01652	1.09826
UBP33_733	sp|Q8R5K2|UBP33_MOUSE	Usp33	Ubiquitin carboxyl-terminal hydrolase 33 OS=Mus musculus OX=10090 GN=Usp33 PE=1 SV=2	733	K.TFAEPGPISNNDFLC#IHGGIPPR.K	1.07743	1.03239	0.906422	0.890692	1.09171	0.864392	0.878613	1.00945	1.26222	1.08126	1.14055	1.00541	0.948932	1.05009	1.1109
DOC11_903	sp|A2AF47|DOC11_MOUSE	Dock11	Dedicator of cytokinesis protein 11 OS=Mus musculus OX=10090 GN=Dock11 PE=1 SV=1	903	K.C#HEEGLESYLR.S	0.810993	1.21202	1.06171	0.835161	0.796853	0.878376	0.989233	0.945771	1.01353	0.874497	1.14256	1.02824	0.836796	0.982846	1.00853
HBE_94	sp|P02104|HBE_MOUSE	Hbb-y	Hemoglobin subunit epsilon-Y2 OS=Mus musculus OX=10090 GN=Hbb-y PE=1 SV=2	94	K.LSELHC#DK.L	1.02024	0.947719	1.03662	0.972669	0.989775	0.977383	1.07963	0.942735	0.975806	0.997732	0.994452	1.00153	0.979942	0.999392	0.996092
PKHH3_790	sp|Q8VCE9|PKHH3_MOUSE	Plekhh3	Pleckstrin homology domain-containing family H member 3 OS=Mus musculus OX=10090 GN=Plekhh3 PE=2 SV=1	790	R.SGSSSGPPSQDLPDTSPPSQHQVLEEPQGQSGC#LK.Q	1.29188	1.01489	0.806056	1.07817	0.86517	0.775654	0.96563	0.964712	1.22531	1.38474	0.985643	1.03761	0.90633	1.05188	1.18519
ASCC3_1875	sp|E9PZJ8|ASCC3_MOUSE	Ascc3	Activating signal cointegrator 1 complex subunit 3 OS=Mus musculus OX=10090 GN=Ascc3 PE=1 SV=1	1875	K.C#LPIELNPHSFDSPHTK.A	1.12911	1.02059	0.881429	0.895639	1.03492	0.700408	0.735765	0.842861	0.848646	0.958333	0.828829	1.01038	0.876988	0.809091	0.893581
S20A1_471	sp|Q61609|S20A1_MOUSE	Slc20a1	Sodium-dependent phosphate transporter 1 OS=Mus musculus OX=10090 GN=Slc20a1 PE=1 SV=1	471	R.M*DSYTSYC#NAVSDLHSESEMDMSVK.A	1.00808	0.929871	1.07227	0.921346	1.09443	0.794345	0.910697	0.901245	1.04686	1.01927	0.824463	1.00341	0.936707	0.952933	0.921867
SI1L1_618	sp|Q8C0T5|SI1L1_MOUSE	Sipa1l1	Signal-induced proliferation-associated 1-like protein 1 OS=Mus musculus OX=10090 GN=Sipa1l1 PE=1 SV=2	618	K.VGIM*YC#K.A	0.992147	0.996673	1.01138	1.19785	1.21239	0.925426	0.85733	1.0676	1.15281	0.919099	0.923226	1.00007	1.11189	1.02592	0.921162
D3Z7D3_1279	tr|D3Z7D3|D3Z7D3_MOUSE	Dip2a	Disco-interacting protein 2 homolog A OS=Mus musculus OX=10090 GN=Dip2a PE=1 SV=1	1279	R.TC#MVVAEER.P	1.10471	0.968554	0.941336	0.901484	1.10558	0.95232	1.0468	1.04184	1.01471	0.986607	0.967177	1.00487	0.986462	1.03445	0.976892
JAK2_480	sp|Q62120|JAK2_MOUSE	Jak2	Tyrosine-protein kinase JAK2 OS=Mus musculus OX=10090 GN=Jak2 PE=1 SV=2	480	K.DLLNC#YQMETVR.S	1.02487	0.881422	1.12393	1.12393	1.01829	1.11888	0.873477	1.01592	0.948007	0.872167	1.15519	1.01007	1.08703	0.945801	1.01368
CHFR_427	sp|Q810L3|CHFR_MOUSE	Chfr	E3 ubiquitin-protein ligase CHFR OS=Mus musculus OX=10090 GN=Chfr PE=1 SV=1	427	R.SFSDEEGSSEDLLELSDVDSESSDISQPYIVC#R.Q	1.08796	0.977124	0.945682	0.891612	0.966414	0.936028	0.994073	0.841223	1.2148	0.908574	0.869626	1.00359	0.931351	1.0167	0.8891
GPCP1_587	sp|Q8C0L9|GPCP1_MOUSE	Gpcpd1	Glycerophosphocholine phosphodiesterase GPCPD1 OS=Mus musculus OX=10090 GN=Gpcpd1 PE=1 SV=1	587	K.GLVIFC#WGDDTNDPENR.R	1.06836	1.00722	0.933572	0.895074	1.20208	0.845561	0.886062	1.10199	1.07436	1.06626	1.02708	1.00305	0.980905	1.0208	1.04667
RHG21_1525	sp|Q6DFV3|RHG21_MOUSE	Arhgap21	Rho GTPase-activating protein 21 OS=Mus musculus OX=10090 GN=Arhgap21 PE=1 SV=1	1525	K.PHC#EETGSDSGTLLSTSSQASLLR.S	1.07262	1.12395	0.848909	0.834726	0.883802	0.843429	0.828887	0.925536	1.17636	1.09686	1.06388	1.01516	0.853986	0.976928	1.08037
RN19A_786	sp|P50636|RN19A_MOUSE	Rnf19a	E3 ubiquitin-protein ligase RNF19A OS=Mus musculus OX=10090 GN=Rnf19a PE=1 SV=2	786	K.AASC#SDVPQPSHAADEHGTSR.S	1.09987	1.0341	0.889853	1.18549	0.862321	0.854492	0.86924	1.00884	1.02597	1.02726	1.03541	1.00794	0.967435	0.968019	1.03133
SRP54_36	sp|P14576|SRP54_MOUSE	Srp54	Signal recognition particle 54 kDa protein OS=Mus musculus OX=10090 GN=Srp54 PE=1 SV=2	36	K.EVC#TALLEADVNIK.L	1.15628	0.950496	0.9233	0.925832	0.950068	1.06379	1.01626	1.0053	1.00722	1.04677	1.10698	1.01002	0.979896	1.00959	1.07687
Q8BG98_65	tr|Q8BG98|Q8BG98_MOUSE	9130023H24Rik	RIKEN cDNA 9130023H24 gene OS=Mus musculus OX=10090 GN=9130023H24Rik PE=2 SV=1	65	K.MLDQQYLC#R.S	1.01662	0.985855	0.998	0.970148	1.07257	0.999178	0.980357	0.939147	0.884238	1.09565	0.999499	1.00016	1.01396	0.934581	1.04758
TSC1_259	sp|Q9EP53|TSC1_MOUSE	Tsc1	Hamartin OS=Mus musculus OX=10090 GN=Tsc1 PE=1 SV=1	259	K.TLETHDVVIEC#AK.I	1.10249	0.784624	1.2218	0.796221	1.23321	0.770121	1.21023	0.876358	1.32444	1.10087	0.849263	1.0363	0.933184	1.13701	0.975069
DJC18_115	sp|Q9CZJ9|DJC18_MOUSE	Dnajc18	DnaJ homolog subfamily C member 18 OS=Mus musculus OX=10090 GN=Dnajc18 PE=2 SV=1	115	K.NC#APGATEAFK.A	1.00875	1.03688	0.957626	0.824595	1.13681	1.07729	0.915567	0.977029	0.877661	0.857969	0.933337	1.00109	1.0129	0.923419	0.895653
CREG2_201	sp|Q8BGC9|CREG2_MOUSE	Creg2	Protein CREG2 OS=Mus musculus OX=10090 GN=Creg2 PE=1 SV=1	201	K.NPTASLVLPESEGEFC#R.K	0.921037	1.06109	1.02897	0.885163	1.11569	0.991523	0.96016	1.22082	0.872084	0.980315	0.962988	1.0037	0.997459	1.01769	0.971652
HRH1_340	sp|P70174|HRH1_MOUSE	Hrh1	Histamine H1 receptor OS=Mus musculus OX=10090 GN=Hrh1 PE=1 SV=2	340	K.MDEQSLSTC#R.R	0.929258	1.01895	1.06105	0.965617	1.1218	1.27113	1.02943	1.14271	1.13724	1.0184	1.06941	1.00308	1.11951	1.10313	1.0439
KDM4C_454	sp|Q8VCD7|KDM4C_MOUSE	Kdm4c	Lysine-specific demethylase 4C OS=Mus musculus OX=10090 GN=Kdm4c PE=1 SV=1	454	K.GC#ISSSVTAEIPPEDNR.A	1.08331	1.02521	0.907857	0.822619	0.958878	0.941131	0.814353	0.9028	0.964345	0.902486	0.995946	1.00546	0.907543	0.893833	0.949216
FAIM1_149	sp|Q9WUD8|FAIM1_MOUSE	Faim	Fas apoptotic inhibitory molecule 1 OS=Mus musculus OX=10090 GN=Faim PE=1 SV=1	149	K.METAGEFVDDGTETHFSVGNHGC#YIK.A	1.14805	0.99048	0.893381	1.19046	1.05336	1.12023	1.01545	1.03012	1.03224	1.01794	1.12884	1.01064	1.12135	1.02594	1.07339
SYVM_281	sp|Q3U2A8|SYVM_MOUSE	Vars2	Valine--tRNA ligase, mitochondrial OS=Mus musculus OX=10090 GN=Vars2 PE=1 SV=2	281	R.QLVNWSC#TLR.S	0.950136	0.992107	1.06432	0.855652	0.970579	0.928011	0.844338	0.923081	0.981271	0.899429	1.0655	1.00219	0.918081	0.91623	0.982465
PCAT1_211	sp|Q3TFD2|PCAT1_MOUSE	Lpcat1	Lysophosphatidylcholine acyltransferase 1 OS=Mus musculus OX=10090 GN=Lpcat1 PE=1 SV=1	211	K.WPQIM*IFPEGTC#TNR.T	0.971473	1.1265	0.923421	0.832841	1.31481	0.981317	0.831054	0.994225	1.02957	0.902183	0.924247	1.00713	1.04299	0.951616	0.913215
SERA_48	sp|Q61753|SERA_MOUSE	Phgdh	D-3-phosphoglycerate dehydrogenase OS=Mus musculus OX=10090 GN=Phgdh PE=1 SV=3	48	K.EELIAELQDC#EGLIVR.S	1.0269	0.984758	0.989395	0.856987	0.93286	0.849318	0.884878	0.934994	0.955896	0.940374	0.900204	1.00035	0.879722	0.925256	0.920289
KBTB8_515	sp|Q3UQV5|KBTB8_MOUSE	Kbtbd8	Kelch repeat and BTB domain-containing protein 8 OS=Mus musculus OX=10090 GN=Kbtbd8 PE=2 SV=1	515	K.DFPC#DQSINPYLK.L	1.0242	0.967457	1.01011	0.835902	0.971446	0.929463	0.871769	0.954933	0.925865	1.0323	0.929463	1.00059	0.91227	0.917523	0.980884
TIM8B_36	sp|P62077|TIM8B_MOUSE	Timm8b	Mitochondrial import inner membrane translocase subunit Tim8 B OS=Mus musculus OX=10090 GN=Timm8b PE=1 SV=1	36	K.AQFTAQVHHFMELC#WDK.C	1.11694	1.02408	0.886364	0.70418	0.826447	0.856373	0.89664	0.989385	0.798081	0.905652	1.11102	1.00913	0.795667	0.894702	1.00833
ENTP4_95	sp|Q9DBT4|ENTP4_MOUSE	Entpd4	Ectonucleoside triphosphate diphosphohydrolase 4 OS=Mus musculus OX=10090 GN=Entpd4 PE=1 SV=1	95	R.VTDVEATDTNNPSVNYGIVVDC#GSSGSR.I	1.0376	1.06069	0.914535	0.826868	0.936558	0.937945	1.00582	0.863757	0.831209	0.983293	0.953067	1.00427	0.900457	0.900263	0.96818
M0QWN7_745	tr|M0QWN7|M0QWN7_MOUSE	Usp35	Ubiquitin-specific peptidase 35 OS=Mus musculus OX=10090 GN=Usp35 PE=1 SV=1	745	R.EAATPPREQTC#GPEGSR.S	0.854059	1.13679	1.05324	0.991176	0.925572	0.956068	0.980293	0.960022	0.808827	0.960817	0.732744	1.0147	0.957605	0.916381	0.84678
BORA_321	sp|Q8BS90|BORA_MOUSE	Bora	Protein aurora borealis OS=Mus musculus OX=10090 GN=Bora PE=1 SV=1	321	R.GGPQC#LSSLVR.I	1.20433	0.821376	1.05021	0.92456	0.884017	0.964967	1.06224	1.2122	0.891667	0.955029	0.93387	1.0253	0.924514	1.05537	0.94445
SEM4D_707	sp|O09126|SEM4D_MOUSE	Sema4d	Semaphorin-4D OS=Mus musculus OX=10090 GN=Sema4d PE=1 SV=2	707	K.SSSGTSC#EPK.M	1.06999	1.07046	0.883988	0.808267	0.900317	0.895992	0.89839	0.92319	0.88679	0.833142	0.945187	1.00815	0.868192	0.90279	0.889165
KNTC1_1265	sp|Q8C3Y4|KNTC1_MOUSE	Kntc1	Kinetochore-associated protein 1 OS=Mus musculus OX=10090 GN=Kntc1 PE=1 SV=2	1265	R.SLQEC#SQWELALR.F	1.10698	1.0797	0.854366	0.895682	0.882326	1.08665	1.0262	1.12725	1.10296	0.965734	0.9201	1.01368	0.954887	1.08547	0.942917
SDCG8_653	sp|Q80UF4|SDCG8_MOUSE	Sdccag8	Serologically defined colon cancer antigen 8 homolog OS=Mus musculus OX=10090 GN=Sdccag8 PE=1 SV=1	653	R.NDELEEQC#IQHGR.V	1.04186	0.933613	1.03192	0.859184	1.13023	0.98072	1.10536	0.985507	1.0129	1.00335	1.01446	1.00246	0.990046	1.03459	1.0089
CD5_85	sp|P13379|CD5_MOUSE	Cd5	T-cell surface glycoprotein CD5 OS=Mus musculus OX=10090 GN=Cd5 PE=1 SV=1	85	R.C#GDPLALGPFPSLNR.P	0.933333	1.21487	0.904621	0.875476	0.964072	1.05556	1.18885	1.10293	1.09227	0.908963	1.10387	1.01761	0.965037	1.12801	1.00642
MLXPL_501	sp|Q99MZ3|MLXPL_MOUSE	Mlxipl	Carbohydrate-responsive element-binding protein OS=Mus musculus OX=10090 GN=Mlxipl PE=1 SV=1	501	R.C#KPSSPSPGGQK.A	0.816788	1.24155	1.03067	0.753016	1.0016	0.920565	0.780457	0.885848	1.1595	1.0732	1.20358	1.02967	0.891729	0.941935	1.13839
FOXN3_292	sp|Q499D0|FOXN3_MOUSE	Foxn3	Forkhead box protein N3 OS=Mus musculus OX=10090 GN=Foxn3 PE=1 SV=1	292	R.TESEPPC#GSPVVSGDPK.E	1.0244	0.935745	1.04695	0.869603	1.03192	0.974713	1.0562	0.991696	1.11538	1.02686	0.928043	1.00237	0.958745	1.05443	0.977451
TRI13_33	sp|Q9CYB0|TRI13_MOUSE	Trim13	E3 ubiquitin-protein ligase TRIM13 OS=Mus musculus OX=10090 GN=Trim13 PE=2 SV=1	33	K.C#LEGLLEGNVR.N	0.940544	0.959345	1.11806	1.00326	1.05256	0.966684	0.87742	1.03929	0.862451	0.811154	0.908539	1.00598	1.0075	0.926387	0.859846
CDC6_66	sp|O89033|CDC6_MOUSE	Cdc6	Cell division control protein 6 homolog OS=Mus musculus OX=10090 GN=Cdc6 PE=1 SV=2	66	R.LGDDNLC#NTPR.L	0.957592	1.10468	0.951949	1.00962	0.958466	0.895141	0.852619	0.96463	1.06383	0.803982	0.958029	1.00474	0.954408	0.96036	0.881005
MDM2_193	sp|P23804|MDM2_MOUSE	Mdm2	E3 ubiquitin-protein ligase Mdm2 OS=Mus musculus OX=10090 GN=Mdm2 PE=1 SV=3	193	R.SLSFDPSLGLC#ELR.E	1.08729	0.914269	1.01367	0.946505	0.875703	0.729958	0.857851	0.975564	0.825119	0.81561	0.874719	1.00508	0.850722	0.886178	0.845165
ANGE1_27	sp|Q8VCU0|ANGE1_MOUSE	Angel1	Protein angel homolog 1 OS=Mus musculus OX=10090 GN=Angel1 PE=1 SV=2	27	R.FLSDAFFTC#R.K	1.0529	1.03956	0.918867	1.01661	1.0412	1.09779	1.00724	1.08337	0.900202	1.03245	1.0557	1.00378	1.05187	0.996938	1.04408
SMG5_238	sp|Q6ZPY2|SMG5_MOUSE	Smg5	Protein SMG5 OS=Mus musculus OX=10090 GN=Smg5 PE=1 SV=2	238	R.C#IQSEVSFEGAYGNLK.R	0.955139	1.01073	1.03772	0.827545	0.951798	0.866879	0.938662	1.00855	1.01545	0.790668	0.887138	1.0012	0.882074	0.987552	0.838903
TNR22_48	sp|Q9ER62|TNR22_MOUSE	Tnfrsf22	Tumor necrosis factor receptor superfamily member 22 OS=Mus musculus OX=10090 GN=Tnfrsf22 PE=2 SV=3	48	K.C#PAGEYWSK.D	0.942493	1.07512	0.991223	0.816541	1.06385	0.856859	0.928988	1.00607	1.0413	0.989123	0.939836	1.00295	0.912416	0.992121	0.96448
M18BP_194	sp|Q80WQ8|M18BP_MOUSE	Mis18bp1	Mis18-binding protein 1 OS=Mus musculus OX=10090 GN=Mis18bp1 PE=1 SV=1	194	K.NVSASC#ISK.K	1.0214	1.08399	0.910389	0.951422	1.03138	1.2417	1.03104	1.15349	1.19259	0.993204	1.20945	1.00526	1.07483	1.12571	1.10133
BMP2K_1072	sp|Q91Z96|BMP2K_MOUSE	Bmp2k	BMP-2-inducible protein kinase OS=Mus musculus OX=10090 GN=Bmp2k PE=1 SV=1	1072	K.PFHPPDLWHQPHQGLSDIC#VDHTTILPGR.P	1.09952	1.07623	0.861069	0.801264	0.886211	0.797027	1.14403	0.795485	0.994138	0.923868	1.04635	1.01227	0.828167	0.977883	0.98511
DSRAD_858	sp|Q99MU3|DSRAD_MOUSE	Adar	Double-stranded RNA-specific adenosine deaminase OS=Mus musculus OX=10090 GN=Adar PE=1 SV=2	858	K.GETVNDC#HAEIISR.R	1.20443	0.988275	0.863655	0.938103	0.940025	0.814596	0.732075	0.917778	1.11788	0.960689	0.784873	1.01879	0.897575	0.922577	0.872781
PHAG1_246	sp|Q3U1F9|PHAG1_MOUSE	Pag1	Phosphoprotein associated with glycosphingolipid-enriched microdomains 1 OS=Mus musculus OX=10090 GN=Pag1 PE=1 SV=2	246	R.HSANAESILGTC#SDLDEESPPPVPVK.L	1.03098	0.926978	1.05122	0.831493	1.0359	0.793033	1.09908	0.911095	0.993597	1.10507	0.885525	1.00306	0.886808	1.00126	0.995298
SLX4_779	sp|Q6P1D7|SLX4_MOUSE	Slx4	Structure-specific endonuclease subunit SLX4 OS=Mus musculus OX=10090 GN=Slx4 PE=1 SV=1	779	K.EC#LPLHPNK.A	1.04916	0.992928	0.961784	1.02734	1.12096	1.01165	1.02379	1.01346	0.90765	0.893322	0.891148	1.00129	1.05332	0.981635	0.892235
RRN3_184	sp|B2RS91|RRN3_MOUSE	Rrn3	RNA polymerase I-specific transcription initiation factor RRN3 OS=Mus musculus OX=10090 GN=Rrn3 PE=1 SV=1	184	K.EGGIDVSDSDDEDDNLPAIFDTC#HR.A	1.0318	0.981247	0.98843	0.815031	0.980558	1.11271	1.03358	0.989832	0.818697	0.894062	1.26657	1.00049	0.969432	0.94737	1.08031
ITPR2_214	sp|Q9Z329|ITPR2_MOUSE	Itpr2	Inositol 1,4,5-trisphosphate receptor type 2 OS=Mus musculus OX=10090 GN=Itpr2 PE=1 SV=4	214	K.EVNAVNC#NTSWK.I	1.21855	0.869653	0.971377	0.700471	0.764591	1.14841	0.813054	1.30844	1.19028	1.07777	1.09252	1.01986	0.871159	1.10392	1.08515
LIRB3_49	sp|P97484|LIRB3_MOUSE	Lilrb3	Leukocyte immunoglobulin-like receptor subfamily B member 3 OS=Mus musculus OX=10090 GN=Lilrb3 PE=1 SV=1	49	K.VTFLC#EETIGANEYR.L	0.881816	0.945913	1.2364	1.2606	0.894055	1.30795	1.12322	1.29742	1.27306	1.17335	0.932899	1.02138	1.1542	1.23123	1.05312
ERI2_269	sp|Q5BKS4|ERI2_MOUSE	Eri2	ERI1 exoribonuclease 2 OS=Mus musculus OX=10090 GN=Eri2 PE=2 SV=1	269	R.NLGTDQVEEAATC#NMSIQGPSIYQK.E	1.04159	0.92901	1.03787	0.90837	1.13403	0.916737	0.979793	0.966028	1.00505	0.965905	1.0885	1.00282	0.98638	0.983623	1.0272
Q7TPL6_159	tr|Q7TPL6|Q7TPL6_MOUSE	Zfp748	Zinc finger protein 748 OS=Mus musculus OX=10090 GN=Zfp748 PE=1 SV=1	159	R.IC#IGENPYK.C	1.26042	0.878896	0.935611	0.732607	0.79085	0.737478	0.99835	0.829904	0.946792	1.10585	1.03082	1.02497	0.753645	0.925015	1.06834
APC7_225	sp|Q9WVM3|APC7_MOUSE	Anapc7	Anaphase-promoting complex subunit 7 OS=Mus musculus OX=10090 GN=Anapc7 PE=1 SV=3	225	R.AINTIC#SLEK.K	1.08009	0.937563	0.992503	0.800271	1.01965	1.01534	0.810166	0.89242	1.10681	0.794683	0.937022	1.00338	0.945086	0.936465	0.865852
LMTK1_269	sp|Q80YE4-3|LMTK1_MOUSE	Aatk	Isoform 3 of Serine/threonine-protein kinase LMTK1 OS=Mus musculus OX=10090 GN=Aatk	269	R.NC#LLTADLTVK.V	0.996603	0.997292	1.00616	0.873083	0.892119	1.01519	0.839176	1.02712	0.982683	0.822545	0.989255	1.00002	0.926798	0.94966	0.9059
PRAM_278	sp|Q6BCL1|PRAM_MOUSE	Pram1	PML-RARA-regulated adapter molecule 1 OS=Mus musculus OX=10090 GN=Pram1 PE=1 SV=2	278	R.KPSYPQATGC#PK.S	1.06779	0.966957	0.971518	1.0292	1.13304	1.08528	1.02218	1.01073	0.830757	1.06659	0.987943	1.00209	1.08251	0.954554	1.02727
PRD15_488	sp|E9Q8T2|PRD15_MOUSE	Prdm15	PR domain zinc finger protein 15 OS=Mus musculus OX=10090 GN=Prdm15 PE=1 SV=1	488	R.MESALEFHNC#R.T	1.03529	1.04212	0.930667	0.844675	0.905023	0.981359	0.965531	0.969566	0.968175	0.941288	0.942244	1.00269	0.910352	0.967757	0.941766
UTY_896	sp|P79457|UTY_MOUSE	Uty	Histone demethylase UTY OS=Mus musculus OX=10090 GN=Uty PE=1 SV=2	896	K.C#GINIDLSDNK.K	0.964698	1.02425	1.01309	0.937655	1.06821	0.943955	0.992724	1.1444	1.28333	0.902708	1.10422	1.00068	0.983273	1.14015	1.00346
DCNL3_299	sp|Q8K0V2|DCNL3_MOUSE	Dcun1d3	DCN1-like protein 3 OS=Mus musculus OX=10090 GN=Dcun1d3 PE=2 SV=1	299	R.GTLSSGQEGLC#PEEQT.-	0.973836	0.979862	1.04978	0.934339	1.02434	0.978133	0.88423	1.02846	0.965915	0.921138	0.90198	1.00116	0.978936	0.959534	0.911559
MYBB_482	sp|P48972|MYBB_MOUSE	Mybl2	Myb-related protein B OS=Mus musculus OX=10090 GN=Mybl2 PE=1 SV=1	482	K.QDTLELESPSLTSTPVC#SQK.V	0.93548	0.968508	1.11295	0.994183	1.01845	1.07304	0.927863	0.942024	0.99552	1.0981	0.840473	1.00565	1.02856	0.955136	0.969285
F8WIE5_436	tr|F8WIE5|F8WIE5_MOUSE	Hectd1	E3 ubiquitin-protein ligase HECTD1 OS=Mus musculus OX=10090 GN=Hectd1 PE=1 SV=1	436	R.SSSLHYAAC#FGR.P	1.20186	0.898087	0.948339	1.28324	1.19929	0.786849	1.12961	1.05878	1.14897	1.32919	0.920921	1.01609	1.08979	1.11245	1.12506
PTPC1_582	sp|Q6NZK8-3|PTPC1_MOUSE	Ptpdc1	Isoform 3 of Protein tyrosine phosphatase domain-containing protein 1 OS=Mus musculus OX=10090 GN=Ptpdc1	582	K.DPEQVTHC#R.C	1.11074	0.980159	0.926395	1.02997	1.06494	0.787879	0.874723	0.715165	0.727407	0.801298	1.04467	1.00576	0.960931	0.772432	0.922986
VAV2_484	sp|Q60992|VAV2_MOUSE	Vav2	Guanine nucleotide exchange factor VAV2 OS=Mus musculus OX=10090 GN=Vav2 PE=1 SV=1	484	K.QGFQFFC#K.T	0.926478	1.06073	1.02261	0.80853	1.06185	0.900954	0.922236	0.988291	0.938214	0.977549	1.08565	1.00327	0.923777	0.949581	1.0316
ICE1_1215	sp|E9Q286|ICE1_MOUSE	Ice1	Little elongation complex subunit 1 OS=Mus musculus OX=10090 GN=Ice1 PE=1 SV=1	1215	R.ASEEWAESEGDDSC#GR.T	1.02414	1.07713	0.913093	0.805507	1.01851	1.14858	1.05505	1.0672	1.09237	0.93711	1.01963	1.00479	0.990867	1.07154	0.97837
PWP1_153	sp|Q99LL5|PWP1_MOUSE	Pwp1	Periodic tryptophan protein 1 homolog OS=Mus musculus OX=10090 GN=Pwp1 PE=1 SV=1	153	K.PTDNLIVC#GR.A	0.89242	1.19098	0.96172	0.921184	0.940944	1.05684	0.97174	1.0932	1.04588	0.986287	1.07327	1.01504	0.972989	1.03694	1.02978
E9QAE4_340	tr|E9QAE4|E9QAE4_MOUSE	Nsd1	Histone-lysine N-methyltransferase, H3 lysine-36-specific OS=Mus musculus OX=10090 GN=Nsd1 PE=1 SV=1	340	R.RPWWPC#R.I	0.995566	1.07936	0.935393	0.852136	0.980859	1.16028	0.983202	1.0599	1.0701	0.979925	1.37543	1.00344	0.997758	1.03773	1.17768
SMG1_2302	sp|Q8BKX6|SMG1_MOUSE	Smg1	Serine/threonine-protein kinase SMG1 OS=Mus musculus OX=10090 GN=Smg1 PE=1 SV=3	2302	K.ELWSSC#TTPDEWWR.V	1.00926	1.10386	0.906403	0.907877	1.00209	0.91287	0.865403	1.03329	1.09922	0.965922	1.02784	1.00651	0.940947	0.999302	0.99688
NOL11_582	sp|Q8BJW5|NOL11_MOUSE	Nol11	Nucleolar protein 11 OS=Mus musculus OX=10090 GN=Nol11 PE=2 SV=1	582	K.EM*EEQIEIVQNGFGPEDGNC#SEDSQQLNDKPADTAHEPGSFPVTSC#PVAPK.R	0.886506	1.28216	0.915718	0.919206	0.896234	1.01202	0.858606	1.1418	1.01535	0.912101	1.03179	1.02813	0.942487	1.00525	0.971944
ZCH24_195	sp|B2RVL6|ZCH24_MOUSE	Zcchc24	Zinc finger CCHC domain-containing protein 24 OS=Mus musculus OX=10090 GN=Zcchc24 PE=1 SV=1	195	K.C#HINVYPHK.Q	1.01516	1.02558	0.961652	1.04754	1.05202	0.965486	0.966335	0.974509	1.0153	0.955732	1.09232	1.0008	1.02168	0.985383	1.02403
KCC2G_116	sp|Q923T9|KCC2G_MOUSE	Camk2g	Calcium/calmodulin-dependent protein kinase type II subunit gamma OS=Mus musculus OX=10090 GN=Camk2g PE=1 SV=1	116	R.EYYSEADASHC#IHQILESVNHIHQHDIVHR.D	1.02498	1.06033	0.924845	1.07831	0.863943	0.984985	0.923512	1.16128	0.99988	1.04687	0.930734	1.00338	0.975745	1.02822	0.988803
AT8B2_220	sp|P98199|AT8B2_MOUSE	Atp8b2	Phospholipid-transporting ATPase ID OS=Mus musculus OX=10090 GN=Atp8b2 PE=2 SV=2	220	R.FDGEVIC#EPPNNK.L	1.00799	1.00808	0.984311	0.998832	0.978001	0.968861	0.942272	0.975228	0.987721	0.933664	0.99759	1.00013	0.981898	0.968407	0.965627
D3Z2T8_37	tr|D3Z2T8|D3Z2T8_MOUSE	Zfp963	Zinc finger protein 963 OS=Mus musculus OX=10090 GN=Zfp963 PE=4 SV=1	37	R.DVM*LEIC#R.S	1.08466	1.01829	0.912404	0.797544	0.994465	0.929669	0.968978	1.10347	1.02683	1.0401	1.06164	1.00512	0.907226	1.03309	1.05087
SCAF4_485	sp|Q7TSH6-3|SCAF4_MOUSE	Scaf4	Isoform 3 of SR-related and CTD-associated factor 4 OS=Mus musculus OX=10090 GN=Scaf4	485	K.PHQQEMEVEQPC#VTEVK.R	0.941425	1.12874	0.950718	0.863113	0.887448	0.948593	0.893937	0.96457	0.993176	0.926089	0.946773	1.00696	0.899718	0.950561	0.936431
ANR26_1293	sp|Q811D2|ANR26_MOUSE	Ankrd26	Ankyrin repeat domain-containing protein 26 OS=Mus musculus OX=10090 GN=Ankrd26 PE=1 SV=2	1293	K.ESLEC#TVDQEQK.R	1.0462	0.972426	0.984441	0.993305	1.02263	1.06913	0.954816	1.01798	0.996895	0.965616	1.04361	1.00102	1.02835	0.989898	1.00461
ARHG7_539	sp|Q9ES28|ARHG7_MOUSE	Arhgef7	Rho guanine nucleotide exchange factor 7 OS=Mus musculus OX=10090 GN=Arhgef7 PE=1 SV=2	539	R.ILVSC#TSQQDLHEWVEHLQK.Q	1.01714	1.03597	0.950951	0.952365	0.934079	0.97171	0.954376	0.980761	0.958581	0.964193	1.05142	1.00136	0.952718	0.964572	1.00781
TM2D3_122	sp|Q8BJ83|TM2D3_MOUSE	Tm2d3	TM2 domain-containing protein 3 OS=Mus musculus OX=10090 GN=Tm2d3 PE=2 SV=1	122	K.PVTFDC#TVKPSVTC#VDQDLKPQR.N	0.887334	1.19953	0.962125	0.885905	0.882878	1.05641	0.924844	1.13881	1.08422	0.921197	1.07941	1.01633	0.941732	1.04929	1.00031
DDX6_184	sp|P54823|DDX6_MOUSE	Ddx6	Probable ATP-dependent RNA helicase DDX6 OS=Mus musculus OX=10090 GN=Ddx6 PE=1 SV=1	184	R.ELALQVSQIC#IQVSK.H	1.07539	0.954576	0.977978	0.936362	0.968827	1.09733	0.970664	1.0082	0.993933	1.01219	1.19818	1.00265	1.00084	0.990932	1.10519
SENP7_206	sp|Q8BUH8|SENP7_MOUSE	Senp7	Sentrin-specific protease 7 OS=Mus musculus OX=10090 GN=Senp7 PE=1 SV=1	206	K.SEQLSSSSDGSLESC#QSVNHHK.S	1.17733	0.960095	0.901668	1.00191	1.05131	0.930955	0.874604	0.950698	1.28649	1.13602	1.13307	1.01303	0.994726	1.03726	1.13455
PELI1_212	sp|Q8C669|PELI1_MOUSE	Peli1	E3 ubiquitin-protein ligase pellino homolog 1 OS=Mus musculus OX=10090 GN=Peli1 PE=1 SV=2	212	R.EISVC#GNVFSLR.E	1.33182	0.951712	0.834439	0.869895	0.932556	0.825055	1.02245	0.661905	1.16755	0.858443	0.844444	1.03932	0.875835	0.950637	0.851444
SHPRH_434	sp|Q7TPQ3|SHPRH_MOUSE	Shprh	E3 ubiquitin-protein ligase SHPRH OS=Mus musculus OX=10090 GN=Shprh PE=1 SV=1	434	K.VHC#PPTR.V	1.21308	0.989865	0.858065	0.910031	0.868074	0.948415	1.04218	0.844273	1.05538	0.886415	0.984564	1.02034	0.90884	0.98061	0.93549
A2CG35_48	tr|A2CG35|A2CG35_MOUSE	Rab12	Ras-related protein Rab-12 OS=Mus musculus OX=10090 GN=Rab12 PE=1 SV=1	48	R.EPYAC#MDPSAALHR.R	1.10147	0.913438	1.00265	1.02418	1.03957	1.02077	1.12397	1.19005	1.02175	1.21293	1.06856	1.00585	1.02818	1.11192	1.14074
HEXI2_66	sp|Q3TVI4|HEXI2_MOUSE	Hexim2	Protein HEXIM2 OS=Mus musculus OX=10090 GN=Hexim2 PE=1 SV=1	66	R.SPQIAHEPHDFGGSQLLPSGQEIQSEDEGTVPAGDGSSC#NIR.G	1.01052	1.18933	0.854993	0.849324	0.861419	1.06072	0.850319	0.872812	1.01334	1.00169	0.892486	1.01828	0.923822	0.912157	0.947086
RINL_424	sp|Q80UW3|RINL_MOUSE	Rinl	Ras and Rab interactor-like protein OS=Mus musculus OX=10090 GN=Rinl PE=1 SV=1	424	R.LAHLHAAC#APR.R	0.911168	1.18676	0.943508	1.10362	0.981841	1.22222	0.824289	1.15643	1.05437	1.20151	0.895816	1.01381	1.10256	1.0117	1.04866
GSHR_445	sp|P47791|GSHR_MOUSE	Gsr	Glutathione reductase, mitochondrial OS=Mus musculus OX=10090 GN=Gsr PE=1 SV=3	445	K.MVC#ANKEEK.V	1.23129	0.821937	1.02965	1.10221	1.02998	0.915245	1.11462	1.05928	1.25297	0.744952	0.868942	1.02762	1.01581	1.14229	0.806947
USP9X_193	sp|P70398|USP9X_MOUSE	Usp9x	Probable ubiquitin carboxyl-terminal hydrolase FAF-X OS=Mus musculus OX=10090 GN=Usp9x PE=1 SV=2	193	K.FHIYNGTRPC#ESVSSSVQLPEDELFAR.S	0.942422	1.15781	0.930056	0.95139	0.957129	1.06802	0.935433	1.0824	1.0234	0.938502	1.03078	1.0101	0.992178	1.01374	0.984639
E9Q839_244	tr|E9Q839|E9Q839_MOUSE	Slf2	SMC5-SMC6 complex localization factor protein 2 OS=Mus musculus OX=10090 GN=Slf2 PE=1 SV=1	244	R.FQLSLASYC#R.E	0.850173	1.11326	1.08049	1.18073	1.02041	0.963724	0.974852	0.87153	1.07499	1.0828	1.25317	1.01464	1.05496	0.973789	1.16799
KIF1C_756	sp|O35071|KIF1C_MOUSE	Kif1c	Kinesin-like protein KIF1C OS=Mus musculus OX=10090 GN=Kif1c PE=1 SV=2	756	K.EIC#YEVALADFR.H	1.25973	1.05258	0.796094	0.908963	0.912003	1.13368	0.912817	1.14287	1.32159	1.0208	1.10909	1.03613	0.984883	1.12576	1.06494
BANK1_364	sp|Q80VH0|BANK1_MOUSE	Bank1	B-cell scaffold protein with ankyrin repeats OS=Mus musculus OX=10090 GN=Bank1 PE=1 SV=3	364	K.NLALHLLQC#SGATR.A	0.90301	1.03203	1.08269	0.83208	1.08185	1.02505	0.931365	0.993491	0.967162	0.905591	0.965955	1.00591	0.979658	0.964006	0.935773
ERF_348	sp|P70459|ERF_MOUSE	Erf	ETS domain-containing transcription factor ERF OS=Mus musculus OX=10090 GN=Erf PE=1 SV=1	348	K.C#PLPPM*APETPPVPSSASSSSSSSSSPFK.F	1.01634	1.02918	0.957463	0.975774	0.972302	0.983712	0.925527	1.04268	1.01195	0.926215	0.966134	1.00099	0.977263	0.993387	0.946174
DPOG2_47	sp|Q9QZM2|DPOG2_MOUSE	Polg2	DNA polymerase subunit gamma-2, mitochondrial OS=Mus musculus OX=10090 GN=Polg2 PE=1 SV=2	47	R.EALVDLC#R.R	0.956797	1.10939	0.949259	0.945005	1.12175	0.994888	0.976318	1.00392	1.06341	1.02001	1.09856	1.00515	1.02055	1.01455	1.05928
P4R3B_557	sp|Q922R5|P4R3B_MOUSE	Ppp4r3b	Serine/threonine-protein phosphatase 4 regulatory subunit 3B OS=Mus musculus OX=10090 GN=Ppp4r3b PE=1 SV=2	557	K.HTFLALC#ALR.F	1.08044	1.01845	0.915277	0.949549	1.03629	0.855348	0.908662	0.96288	0.854137	1.02607	1.13617	1.00472	0.947061	0.90856	1.08112
PDS5A_326	sp|Q6A026|PDS5A_MOUSE	Pds5a	Sister chromatid cohesion protein PDS5 homolog A OS=Mus musculus OX=10090 GN=Pds5a PE=1 SV=3	326	K.DSDLATQNRPLWQC#FLGR.F	0.941176	1.16635	0.925821	0.90072	0.939386	0.97989	0.941128	0.980468	1.11954	0.948308	0.952858	1.01111	0.939998	1.01371	0.950583
ANKL2_154	sp|Q6P1H6|ANKL2_MOUSE	Ankle2	Ankyrin repeat and LEM domain-containing protein 2 OS=Mus musculus OX=10090 GN=Ankle2 PE=1 SV=2	154	K.QTQQAC#FSEDR.D	0.874977	0.983868	1.18946	1.05197	1.07068	1.39513	0.996393	0.974678	0.834844	1.07141	0.853508	1.0161	1.17259	0.935305	0.96246
TRAF6_155	sp|P70196|TRAF6_MOUSE	Traf6	TNF receptor-associated factor 6 OS=Mus musculus OX=10090 GN=Traf6 PE=1 SV=2	155	R.HLEDHQVHC#EFALVNC#PQC#QR.P	0.962082	1.04724	0.994338	0.954649	1.07456	0.769133	0.797824	0.897632	0.967522	1.28204	0.862145	1.00122	0.93278	0.88766	1.07209
RPC2_332	sp|P59470|RPC2_MOUSE	Polr3b	DNA-directed RNA polymerase III subunit RPC2 OS=Mus musculus OX=10090 GN=Polr3b PE=1 SV=2	332	K.C#IYTAVMVR.R	0.918685	1.10086	0.996899	0.997827	0.947109	1.04274	1.12959	1.05196	1.11316	1.04579	1.17223	1.00548	0.995892	1.09824	1.10901
PP4R1_84	sp|Q8K2V1|PP4R1_MOUSE	Ppp4r1	Serine/threonine-protein phosphatase 4 regulatory subunit 1 OS=Mus musculus OX=10090 GN=Ppp4r1 PE=1 SV=2	84	R.DC#IAVLER.I	1.00133	0.958735	1.04353	0.829245	1.13152	0.989308	0.977934	1.04809	1.23196	0.906809	1.19402	1.0012	0.983357	1.08599	1.05042
HPLN1_327	sp|Q9QUP5|HPLN1_MOUSE	Hapln1	Hyaluronan and proteoglycan link protein 1 OS=Mus musculus OX=10090 GN=Hapln1 PE=1 SV=1	327	R.C#SPTEAAVR.F	0.999563	1.03636	0.966514	1.0253	1.12026	1.21158	0.955766	1.12778	0.990296	1.09159	1.11632	1.00081	1.11904	1.02461	1.10395
ARC1B_227	sp|Q9WV32|ARC1B_MOUSE	Arpc1b	Actin-related protein 2/3 complex subunit 1B OS=Mus musculus OX=10090 GN=Arpc1b PE=1 SV=4	227	R.VAWVSHDSTVC#LVDADK.K	1.02936	1.04224	0.935403	0.87721	0.978307	0.944401	1.00622	1.08912	0.901597	0.939891	1.04389	1.00234	0.933306	0.998981	0.991893
VP13B_1402	sp|Q80TY5|VP13B_MOUSE	Vps13b	Vacuolar protein sorting-associated protein 13B OS=Mus musculus OX=10090 GN=Vps13b PE=1 SV=3	1402	R.PGEGWQSGHFEGVFLQC#K.E	1.01227	1.13221	0.885824	0.876984	0.95906	0.896351	0.91856	0.935497	1.00658	0.98063	1.01097	1.0101	0.910799	0.953546	0.995802
IN80D_442	sp|Q66JY2|IN80D_MOUSE	Ino80d	INO80 complex subunit D OS=Mus musculus OX=10090 GN=Ino80d PE=2 SV=4	442	K.EVEPAAC#SGTVK.G	0.920884	1.10197	0.993425	0.831966	0.900592	0.939051	0.928552	1.22337	1.12321	1.23401	1.38214	1.00543	0.890536	1.09171	1.30807
E9Q5F4_257	tr|E9Q5F4|E9Q5F4_MOUSE	Actb	Actin, cytoplasmic 1 (Fragment) OS=Mus musculus OX=10090 GN=Actb PE=1 SV=1	257	R.C#PEALFQPS.-	0.94705	1.0315	1.02603	0.971206	0.979412	1.29777	1.0882	1.20802	1.11038	1.00746	1.21623	1.00153	1.0828	1.13553	1.11184
ZN639_235	sp|Q99KZ6|ZN639_MOUSE	Znf639	Zinc finger protein 639 OS=Mus musculus OX=10090 GN=Znf639 PE=1 SV=1	235	R.TDSNVC#R.V	1.1849	1.02106	0.849854	0.874388	1.03739	1.0813	0.911083	0.971076	0.823833	0.878488	1.06942	1.0186	0.997695	0.901997	0.973951
NEPRO_46	sp|Q8R2U2|NEPRO_MOUSE	Nepro	Nucleolus and neural progenitor protein OS=Mus musculus OX=10090 GN=Nepro PE=2 SV=1	46	K.GC#HLVTQSLK.S	1.05896	1.03724	0.916106	0.956757	0.969213	0.954443	0.766298	0.964004	0.961889	0.941911	1.10802	1.0041	0.960138	0.897397	1.02497
TRIM3_115	sp|Q9R1R2|TRIM3_MOUSE	Trim3	Tripartite motif-containing protein 3 OS=Mus musculus OX=10090 GN=Trim3 PE=1 SV=1	115	R.PLSC#PNHEGK.T	0.950889	1.1844	0.905763	0.884562	0.96009	0.938737	0.957597	0.963525	0.933572	1.086	1.03411	1.01368	0.927796	0.951565	1.06005
AGRL2_152	sp|Q8JZZ7-2|AGRL2_MOUSE	Adgrl2	Isoform 2 of Adhesion G protein-coupled receptor L2 OS=Mus musculus OX=10090 GN=Adgrl2	152	K.AIVDSPC#IYEAEQK.S	1.16448	0.754658	1.22528	0.709199	1.18028	0.751129	1.20874	0.836706	1.2705	1.11551	0.789464	1.04814	0.880204	1.10531	0.952484
UBE3B_1000	sp|Q9ES34|UBE3B_MOUSE	Ube3b	Ubiquitin-protein ligase E3B OS=Mus musculus OX=10090 GN=Ube3b PE=1 SV=3	1000	R.C#VEVSDDQDTGDTLGSVLR.G	0.999118	1.00668	0.99428	0.903397	0.987042	0.940433	0.966475	0.992368	1.02821	0.980589	1.02612	1.00003	0.943624	0.995685	1.00335
SRC_246	sp|P05480|SRC_MOUSE	Src	Neuronal proto-oncogene tyrosine-protein kinase Src OS=Mus musculus OX=10090 GN=Src PE=1 SV=4	246	K.HADGLC#HR.L	1.00899	0.959271	1.03472	0.977211	0.923139	1.07917	0.992089	1.03501	0.909272	0.926304	1.13536	1.00099	0.993173	0.978789	1.03083
LRRK2_2154	sp|Q5S006|LRRK2_MOUSE	Lrrk2	Leucine-rich repeat serine/threonine-protein kinase 2 OS=Mus musculus OX=10090 GN=Lrrk2 PE=1 SV=2	2154	K.NIIVEC#MVATNLNSK.S	1.0377	0.941434	1.02657	0.886396	1.04505	1.01663	0.98048	1.01697	1.03657	1.01492	0.985276	1.0019	0.982692	1.01134	1.0001
K0100_2199	sp|Q5SYL3|K0100_MOUSE	Kiaa0100	Protein KIAA0100 OS=Mus musculus OX=10090 GN=Kiaa0100 PE=1 SV=1	2199	K.C#DLNM*QQQEEEK.A	1.01809	0.882004	1.13124	0.815484	1.23576	0.906511	1.15803	0.958315	1.13153	0.94767	0.889984	1.01044	0.98592	1.08263	0.918827
TTI1_18	sp|Q91V83|TTI1_MOUSE	Tti1	TELO2-interacting protein 1 homolog OS=Mus musculus OX=10090 GN=Tti1 PE=1 SV=2	18	R.PVC#VQLTK.T	0.972034	1.32696	0.82127	0.967043	1.04276	1.01187	0.901208	0.95791	1.01389	0.927975	1.15351	1.04009	1.00722	0.95767	1.04074
M3K3_379	sp|Q61084|M3K3_MOUSE	Map3k3	Mitogen-activated protein kinase kinase kinase 3 OS=Mus musculus OX=10090 GN=Map3k3 PE=1 SV=1	379	R.VYLC#YDVDTGR.E	1.05866	1.24817	0.797297	0.932523	1.06233	1.04425	0.837336	0.890308	1.18	1.29125	1.18091	1.03471	1.01303	0.969215	1.23608
TNR6B_637	sp|Q8BKI2|TNR6B_MOUSE	Tnrc6b	Trinucleotide repeat-containing gene 6B protein OS=Mus musculus OX=10090 GN=Tnrc6b PE=1 SV=2	637	R.SYRPTHPDC#QAVLQTLLSR.T	1.61298	0.900443	0.787734	1.21228	0.776056	1.25865	1.14822	0.989404	1.03381	1.19592	0.966163	1.10039	1.08233	1.05715	1.08104
F2Z3U3_738	tr|F2Z3U3|F2Z3U3_MOUSE	Raph1	Ras association (RalGDS/AF-6) and pleckstrin homology domains 1 OS=Mus musculus OX=10090 GN=Raph1 PE=1 SV=2	738	K.PVPC#APSLPQFSPQPPPLK.I	0.956995	1.23416	0.873521	0.848725	0.899089	0.976609	0.890647	1.07569	1.08715	0.966603	0.954676	1.02156	0.908141	1.01783	0.960639
BEND4_224	sp|P86174|BEND4_MOUSE	Bend4	BEN domain-containing protein 4 OS=Mus musculus OX=10090 GN=Bend4 PE=4 SV=2	224	R.QDQC#HIVK.G	1.32281	0.93709	0.849689	1.03627	1.01518	0.994935	0.882617	1.01126	0.847627	0.950696	0.99117	1.03653	1.01546	0.913835	0.970933
MO2R1_97	sp|Q9ES57|MO2R1_MOUSE	Cd200r1	Cell surface glycoprotein CD200 receptor 1 OS=Mus musculus OX=10090 GN=Cd200r1 PE=1 SV=1	97	K.TNETSC#LGR.N	0.816437	1.27517	1.00912	0.881978	1.16913	0.893858	1.20655	1.04867	1.11119	1.185	1.23806	1.03358	0.981656	1.12213	1.21153
TOIP2_130	sp|Q8BYU6|TOIP2_MOUSE	Tor1aip2	Torsin-1A-interacting protein 2 OS=Mus musculus OX=10090 GN=Tor1aip2 PE=1 SV=1	130	K.AELESSPSSQDTELGHHPHSEHGGGDALDLDPNC#SQSDLGGR.A	0.922181	1.06558	1.02338	1.17345	1.124	0.889128	0.928741	1.00229	1.03968	1.18352	0.975488	1.00371	1.06219	0.990235	1.07951
NHLC1_264	sp|Q8BR37|NHLC1_MOUSE	Nhlrc1	E3 ubiquitin-protein ligase NHLRC1 OS=Mus musculus OX=10090 GN=Nhlrc1 PE=2 SV=1	264	R.LQAHLC#SPR.G	0.966758	1.07516	0.9657	1.0477	0.982916	1.3147	1.16998	0.808585	0.973694	1.12881	1.1245	1.00254	1.11511	0.984087	1.12665
INVS_823	sp|O89019|INVS_MOUSE	Invs	Inversin OS=Mus musculus OX=10090 GN=Invs PE=1 SV=2	823	K.GEVAC#ADQSSLHR.H	1.11531	0.988893	0.915618	0.977109	0.949959	0.83516	0.947726	1.04904	0.892641	1.22055	1.04893	1.00661	0.920743	0.963137	1.13474
RSAD1_74	sp|Q5SUV1|RSAD1_MOUSE	Rsad1	Radical S-adenosyl methionine domain-containing protein 1, mitochondrial OS=Mus musculus OX=10090 GN=Rsad1 PE=2 SV=1	74	R.NC#LVTEAR.T	1.0919	0.77644	1.25591	0.744435	0.966292	0.887033	1.30397	0.864115	1.08338	0.923785	0.881406	1.04142	0.86592	1.08382	0.902595
BD1L1_870	sp|E9Q6J5|BD1L1_MOUSE	Bod1l	Biorientation of chromosomes in cell division protein 1-like 1 OS=Mus musculus OX=10090 GN=Bod1l PE=1 SV=1	870	K.C#ETDSTNADSSFKPEELPHK.E	1.03927	0.913959	1.05972	0.87475	1.14433	0.931923	1.04494	0.957794	1.01439	1.01564	0.994126	1.00432	0.983669	1.00571	1.00488
A0A2I3BQ48_1133	tr|A0A2I3BQ48|A0A2I3BQ48_MOUSE	Dgkh	Diacylglycerol kinase OS=Mus musculus OX=10090 GN=Dgkh PE=1 SV=1	1133	R.PSEDEEPPLDC#TK.R	0.980165	1.07403	0.953572	0.871133	1.05387	1.05758	0.913979	0.998674	1.0765	0.914973	0.968425	1.00259	0.994195	0.996385	0.941699
5NTC_181	sp|Q3V1L4|5NTC_MOUSE	Nt5c2	Cytosolic purine 5'-nucleotidase OS=Mus musculus OX=10090 GN=Nt5c2 PE=1 SV=2	181	R.YTSC#DTGFK.D	1.04267	0.875683	1.1124	0.838848	1.12109	0.867237	1.11652	0.952956	1.12162	1.09348	0.945124	1.01025	0.942393	1.0637	1.0193
FLNC_792	sp|Q8VHX6|FLNC_MOUSE	Flnc	Filamin-C OS=Mus musculus OX=10090 GN=Flnc PE=1 SV=3	792	K.ANEPTYFTVDC#SEAGQGDVSIGIK.C	1.07429	0.928602	1.00779	0.872222	0.938514	0.932146	0.965729	1.23275	1.15139	1.11517	1.19913	1.00356	0.914294	1.11662	1.15715
E9Q5M7_147	tr|E9Q5M7|E9Q5M7_MOUSE	Itgal	Integrin alpha-L OS=Mus musculus OX=10090 GN=Itgal PE=1 SV=1	147	R.PAYQEC#MK.G	1.05225	1.13528	0.855572	0.891029	0.94822	0.99882	0.957085	1.01308	0.991797	0.884826	1.04257	1.01436	0.946023	0.987321	0.963699
UBR4_5146	sp|A2AN08-5|UBR4_MOUSE	Ubr4	Isoform 5 of E3 ubiquitin-protein ligase UBR4 OS=Mus musculus OX=10090 GN=Ubr4	5146	K.KVPTSNTEGGWSC#SLAEYIR.H	1.12799	0.972588	0.921417	1.05758	1.09116	1.09532	0.998356	1.15311	1.05809	1.05625	1.17556	1.00733	1.08135	1.06985	1.11591
S4R1Y1_1110	tr|S4R1Y1|S4R1Y1_MOUSE	Cul9	Cullin-9 OS=Mus musculus OX=10090 GN=Cul9 PE=1 SV=1	1110	R.HLVAEC#EK.Y	0.967236	0.874249	1.21612	0.762493	1.16935	1.21721	0.911817	0.962665	1.12573	0.930562	1.07921	1.0192	1.04968	1.00007	1.00488
TAF1B_324	sp|P97358|TAF1B_MOUSE	Taf1b	TATA box-binding protein-associated factor RNA polymerase I subunit B OS=Mus musculus OX=10090 GN=Taf1b PE=1 SV=2	324	K.YLLEVNLPDEM*HTLTC#QVVK.L	1.02351	1.04686	0.936566	1.27747	0.856905	1.01582	1.23688	1.15202	1.07625	1.03007	0.939649	1.00231	1.05007	1.15505	0.984861
CUL7_59	sp|Q8VE73|CUL7_MOUSE	Cul7	Cullin-7 OS=Mus musculus OX=10090 GN=Cul7 PE=1 SV=2	59	R.DSTVDC#K.A	0.816041	1.14937	1.10555	0.895348	0.894806	1.10803	1.03439	1.18104	1.04499	1.12575	1.29993	1.02365	0.966061	1.08681	1.21284
SH3L1_73	sp|Q9JJU8|SH3L1_MOUSE	Sh3bgrl	SH3 domain-binding glutamic acid-rich-like protein OS=Mus musculus OX=10090 GN=Sh3bgrl PE=1 SV=1	73	R.ENVPEDSRPSTGYPLPPQIFNEC#QYR.G	0.958437	1.12942	0.933512	0.896416	0.959164	0.980596	0.926911	0.970723	1.01376	0.955984	0.952988	1.00712	0.945392	0.970465	0.954486
DCBD2_720	sp|Q91ZV3|DCBD2_MOUSE	Dcbld2	Discoidin, CUB and LCCL domain-containing protein 2 OS=Mus musculus OX=10090 GN=Dcbld2 PE=1 SV=1	720	R.TDSC#SSGQAQYDTPK.G	1.02444	0.941453	1.03986	0.911443	1.12305	0.965264	1.04109	0.987266	1.04497	1.02672	1.00001	1.00192	0.999918	1.02444	1.01337
FOLR1_133	sp|P35846|FOLR1_MOUSE	Folr1	Folate receptor alpha OS=Mus musculus OX=10090 GN=Folr1 PE=1 SV=2	133	R.ILDVPLC#K.E	1.05529	0.948029	1.00243	0.812911	0.915929	0.901376	0.877243	1.02948	0.92274	0.897548	0.987963	1.00192	0.876739	0.943153	0.942755
ITPR2_2087	sp|Q9Z329|ITPR2_MOUSE	Itpr2	Inositol 1,4,5-trisphosphate receptor type 2 OS=Mus musculus OX=10090 GN=Itpr2 PE=1 SV=4	2087	K.NAYNQGLEC#DHGDEEGGDDGVSPK.D	1.1172	0.91319	0.990256	1.07454	1.18156	0.94227	1.26054	0.98934	1.18831	1.07346	1.02105	1.00688	1.06612	1.14606	1.04726
F8VQ29_1412	tr|F8VQ29|F8VQ29_MOUSE	Iqgap3	IQ motif-containing GTPase-activating protein 3 OS=Mus musculus OX=10090 GN=Iqgap3 PE=1 SV=1	1412	R.QAC#DTQKPEPLR.R	0.920747	1.01838	1.07299	1.06032	1.16367	1.18396	1.01887	1.18381	1.02962	1.00339	1.083	1.00404	1.13598	1.07744	1.04319
SYNRG_996	sp|Q5SV85|SYNRG_MOUSE	Synrg	Synergin gamma OS=Mus musculus OX=10090 GN=Synrg PE=1 SV=1	996	R.SQETSC#PSPASSVASHETPKEGADDFGEFQSEK.S	1.07777	0.876887	1.07324	0.981922	1.0831	0.706589	1.04602	0.956098	1.14073	1.30519	0.932637	1.0093	0.92387	1.04761	1.11891
P2RX7_371	sp|Q9Z1M0|P2RX7_MOUSE	P2rx7	P2X purinoceptor 7 OS=Mus musculus OX=10090 GN=P2rx7 PE=1 SV=2	371	R.SGVYPYC#K.C	1.02889	1.01106	0.96245	0.843587	1.22789	0.946016	0.925582	0.848021	1.06962	1.00219	0.924802	1.0008	1.00583	0.94774	0.963497
ELP1_451	sp|Q7TT37|ELP1_MOUSE	Elp1	Elongator complex protein 1 OS=Mus musculus OX=10090 GN=Elp1 PE=1 SV=2	451	K.C#GDKPNM*DSTVK.L	0.99719	0.87272	1.17462	0.821627	1.2024	0.834161	1.27472	0.989276	1.12318	1.00098	0.971615	1.01484	0.952729	1.12906	0.986297
CKP2L_725	sp|Q7TS74|CKP2L_MOUSE	Ckap2l	Cytoskeleton-associated protein 2-like OS=Mus musculus OX=10090 GN=Ckap2l PE=1 SV=1	725	K.TEC#FIFR.E	1.20472	0.874326	0.974474	0.977305	1.05162	0.976359	1.11759	0.985253	1.04329	1.13646	1.03332	1.01784	1.00176	1.04871	1.08489
RPB2_572	sp|Q8CFI7|RPB2_MOUSE	Polr2b	DNA-directed RNA polymerase II subunit RPB2 OS=Mus musculus OX=10090 GN=Polr2b PE=1 SV=2	572	K.IFVNGC#WVGIHK.D	1.09228	1.06618	0.87218	0.798837	0.900358	0.807607	0.870185	0.822326	0.89626	0.781071	0.744764	1.01021	0.835601	0.862924	0.762917
PLXC1_1223	sp|Q9QZC2|PLXC1_MOUSE	Plxnc1	Plexin-C1 OS=Mus musculus OX=10090 GN=Plxnc1 PE=1 SV=1	1223	K.IPENESADVC#R.N	1.30198	0.880166	0.912584	1.12672	1.20803	1.03973	1.25579	1.05433	1.56024	1.22113	1.04587	1.03158	1.12483	1.29012	1.1335
CPSF2_744	sp|O35218|CPSF2_MOUSE	Cpsf2	Cleavage and polyadenylation specificity factor subunit 2 OS=Mus musculus OX=10090 GN=Cpsf2 PE=1 SV=1	744	R.EGIQAEFVGGVLVC#NNQVAVR.R	1.06861	1.00722	0.933379	0.877583	0.990224	1.01602	0.995664	1.00328	1.0182	0.976108	1.01032	1.00307	0.961276	1.00572	0.993211
Q9EQY5_82	tr|Q9EQY5|Q9EQY5_MOUSE	Fcrls	Fc receptor-like S, scavenger receptor OS=Mus musculus OX=10090 GN=Fcrls PE=1 SV=1	82	R.RGDSGSYSC#K.A	0.962309	1.18149	0.897308	0.932811	1.05418	0.961956	1.09087	0.976857	1.09658	1.05312	1.17856	1.0137	0.982982	1.05477	1.11584
RPP14_23	sp|Q9CQH8|RPP14_MOUSE	Rpp14	Ribonuclease P protein subunit p14 OS=Mus musculus OX=10090 GN=Rpp14 PE=1 SV=1	23	K.VC#LEFQEHGVGLNVAQFK.Q	1.02	0.944721	1.04048	0.821784	1.03061	0.872297	1.01308	0.947705	1.11393	1.03898	0.95211	1.00173	0.908231	1.02491	0.995547
CUL4B_74	sp|A2A432|CUL4B_MOUSE	Cul4b	Cullin-4B OS=Mus musculus OX=10090 GN=Cul4b PE=1 SV=1	74	K.SVC#PGTSGFSSPNPSAASAAAQEVR.S	0.936542	1.09497	0.981375	0.876919	1.08586	0.733301	0.923699	0.965454	0.986111	1.01485	0.919128	1.0043	0.898693	0.958421	0.966987
UBP30_205	sp|Q3UN04|UBP30_MOUSE	Usp30	Ubiquitin carboxyl-terminal hydrolase 30 OS=Mus musculus OX=10090 GN=Usp30 PE=1 SV=1	205	R.QVTC#HTR.G	1.09335	1.02435	0.901588	0.903092	1.06155	0.950128	0.922091	0.923635	0.879055	0.869991	0.856174	1.00643	0.97159	0.908261	0.863082
RIOK2_440	sp|Q9CQS5|RIOK2_MOUSE	Riok2	Serine/threonine-protein kinase RIO2 OS=Mus musculus OX=10090 GN=Riok2 PE=1 SV=1	440	R.SPAGSEDC#DDEPPHLIALSSVNR.E	0.930615	1.00992	1.06921	1.02221	1.00937	1.15506	0.957362	1.05337	1.26361	0.993907	1.19192	1.00325	1.06221	1.09145	1.09291
DYHC1_3387	sp|Q9JHU4|DYHC1_MOUSE	Dync1h1	Cytoplasmic dynein 1 heavy chain 1 OS=Mus musculus OX=10090 GN=Dync1h1 PE=1 SV=2	3387	R.ASLAC#GPM*VK.W	1.00646	1.10065	0.910859	0.776274	0.789709	0.754097	0.864829	0.957903	1.02649	0.832224	0.889095	1.00599	0.77336	0.94974	0.860659
OBI1_373	sp|Q8K2Y0|OBI1_MOUSE	Obi1	ORC ubiquitin ligase 1 OS=Mus musculus OX=10090 GN=Obi1 PE=1 SV=2	373	K.PSDC#APYK.E	0.951802	1.14389	0.930102	0.884772	0.983543	1.01038	0.924155	1.00442	1.06517	0.937765	0.978056	1.0086	0.959565	0.997917	0.957911
REXO1_986	sp|Q7TT28|REXO1_MOUSE	Rexo1	RNA exonuclease 1 homolog OS=Mus musculus OX=10090 GN=Rexo1 PE=1 SV=1	986	R.SEEC#YYHWGR.L	0.868867	1.36606	0.895221	1.02096	0.901852	1.07387	1.05985	1.11442	1.17491	1.01776	0.706821	1.04338	0.998895	1.11639	0.862293
PLAK_49	sp|Q02257|PLAK_MOUSE	Jup	Junction plakoglobin OS=Mus musculus OX=10090 GN=Jup PE=1 SV=3	49	K.GIMDEDDAC#GR.Q	0.894626	0.832088	1.46968	1.00862	1.29084	1.16717	1.28235	0.934852	1.40228	1.35594	1.00667	1.06547	1.15554	1.20649	1.18131
A0A0U1RNM2_60	tr|A0A0U1RNM2|A0A0U1RNM2_MOUSE	Gatad2b	Transcriptional repressor p66-beta (Fragment) OS=Mus musculus OX=10090 GN=Gatad2b PE=1 SV=1	60	R.TTTPNMNPAISYQPSSSSVPC#QR.T	0.917771	1.10195	0.997085	0.936393	0.991475	0.840926	0.904495	1.10195	0.90155	0.769791	0.855399	1.0056	0.922931	0.969333	0.812595
CF120_93	sp|Q9DAY5|CF120_MOUSE		UPF0669 protein C6orf120 homolog OS=Mus musculus OX=10090 PE=2 SV=1	93	R.GDADLYVSDSTPHPSFDDYELQSVTC#GQDVVSIPAHFQR.P	1.20576	0.976011	0.872549	1.02372	0.92799	0.888334	1.05638	0.866971	0.977015	1.09792	0.913699	1.01811	0.946683	0.966789	1.00581
E9Q3H4_697	tr|E9Q3H4|E9Q3H4_MOUSE	Susd1	Sushi domain-containing 1 OS=Mus musculus OX=10090 GN=Susd1 PE=1 SV=1	697	K.TGNEYC#ILLR.I	0.945384	1.01898	1.04074	0.905632	0.934496	0.915501	1.00413	0.945686	1.03356	0.956067	1.1689	1.0017	0.918543	0.994458	1.06249
VPS39_122	sp|Q8R5L3|VPS39_MOUSE	Vps39	Vam6/Vps39-like protein OS=Mus musculus OX=10090 GN=Vps39 PE=1 SV=1	122	K.GASLFTC#DLQHTETGEEVLR.M	0.983249	1.05382	0.967083	0.867342	1.03747	1.17663	0.989126	0.962601	0.895831	0.985632	1.04907	1.00138	1.02715	0.949186	1.01735
S4R1P5_7671	tr|S4R1P5|S4R1P5_MOUSE	Dst	Dystonin OS=Mus musculus OX=10090 GN=Dst PE=1 SV=1	7671	R.GSDASDFDISEIQSVC#SDVETVPQTHRPVPR.A	0.999709	1.0008	0.999491	1.06997	1.10426	1.10692	1.08158	1.07297	1.06499	1.0114	1.15665	1	1.09372	1.07318	1.08403
UTY_159	sp|P79457|UTY_MOUSE	Uty	Histone demethylase UTY OS=Mus musculus OX=10090 GN=Uty PE=1 SV=2	159	R.AFQEVLYVDPNFC#R.A	1.19019	1.02171	0.84671	1.06426	0.97358	1.21332	1.04462	1.09843	1.0283	1.11113	1.01759	1.01953	1.08372	1.05712	1.06436
NEU1B_315	sp|Q0MW30|NEU1B_MOUSE	Neurl1b	E3 ubiquitin-protein ligase NEURL1B OS=Mus musculus OX=10090 GN=Neurl1b PE=1 SV=1	315	R.PLRPGESLC#VEVGR.P	0.937547	1.40355	0.819063	0.942272	1.11674	1.03108	0.921859	1.11091	1.06343	1.09262	1.02833	1.05339	1.03003	1.03207	1.06047
PELP1_646	sp|Q9DBD5|PELP1_MOUSE	Pelp1	Proline-, glutamic acid- and leucine-rich protein 1 OS=Mus musculus OX=10090 GN=Pelp1 PE=1 SV=2	646	R.VPPLQSSGPAC#PTPAPVPPPEAPSSFR.A	0.941176	1.06423	1.00215	0.984096	0.949429	1.07939	0.998682	0.956165	1.17428	0.950768	1.10074	1.00252	1.0043	1.04304	1.02576
D3YZZ5_151	tr|D3YZZ5|D3YZZ5_MOUSE	Tmed7	Transmembrane p24-trafficking protein 7 OS=Mus musculus OX=10090 GN=Tmed7 PE=1 SV=1	151	R.VSALTQM*ESAC#VSIHEALK.S	1.04876	1.04943	0.914412	1.00334	0.892365	0.840201	0.941991	0.951864	0.948023	1.0933	0.936094	1.0042	0.91197	0.947293	1.0147
ADRB2_371	sp|P18762|ADRB2_MOUSE	Adrb2	Beta-2 adrenergic receptor OS=Mus musculus OX=10090 GN=Adrb2 PE=1 SV=2	371	R.TDYTGEPNTC#QLGQER.E	0.854253	0.996357	1.21105	0.820806	0.983562	1.09996	0.935048	1.00244	0.998436	0.922138	0.998089	1.02055	0.96811	0.978642	0.960114
PDC6I_76	sp|Q9WU78-3|PDC6I_MOUSE	Pdcd6ip	Isoform 3 of Programmed cell death 6-interacting protein OS=Mus musculus OX=10090 GN=Pdcd6ip	76	R.YYDQIC#SIEPK.F	1.1324	0.759179	1.25045	0.747834	1.17256	0.80179	1.26444	0.851559	1.30462	1.11748	0.804965	1.04735	0.907396	1.14021	0.961225
ERO1A_104	sp|Q8R180|ERO1A_MOUSE	Ero1a	ERO1-like protein alpha OS=Mus musculus OX=10090 GN=Ero1a PE=1 SV=2	104	R.RDC#AVKPC#HSDEVPDGIK.S	0.961498	1.15177	0.915977	0.847337	0.889082	0.983466	0.947457	0.976905	1.01007	0.934459	1.03627	1.00975	0.906628	0.978144	0.985362
FLCN_454	sp|Q8QZS3|FLCN_MOUSE	Flcn	Folliculin OS=Mus musculus OX=10090 GN=Flcn PE=1 SV=1	454	R.SNLHPAGC#EDDQSLSK.Y	1.17711	0.819739	1.07462	0.819458	1.20766	0.788625	1.11528	0.828518	1.19231	1.11921	0.842015	1.02382	0.938582	1.04537	0.980615
NUB1_316	sp|P54729|NUB1_MOUSE	Nub1	NEDD8 ultimate buster 1 OS=Mus musculus OX=10090 GN=Nub1 PE=1 SV=2	316	K.NC#YGENHQR.L	0.982581	0.878829	1.18428	0.923222	1.265	1.31047	1.36579	1.20636	1.3388	1.11152	1.5341	1.01523	1.16623	1.30365	1.32281
KPB1_24	sp|P18826|KPB1_MOUSE	Phka1	Phosphorylase b kinase regulatory subunit alpha, skeletal muscle isoform OS=Mus musculus OX=10090 GN=Phka1 PE=1 SV=3	24	R.LVHQTILC#HQNPVTGLLPASYDQK.D	1.09073	0.985389	0.936017	1.20957	0.883219	0.777395	0.942531	0.885529	1.00105	1.11912	0.901892	1.00405	0.956728	0.943036	1.01051
PI42C_313	sp|Q91XU3|PI42C_MOUSE	Pip4k2c	Phosphatidylinositol 5-phosphate 4-kinase type-2 gamma OS=Mus musculus OX=10090 GN=Pip4k2c PE=1 SV=1	313	R.EEESEWDGDC#NLAGPPALVGSYGTSPEGIGGYIHSHR.P	0.846438	1.21612	1.00372	0.817906	1.00703	1.22293	1.04133	1.3661	0.990711	1.27283	0.995874	1.02209	1.01596	1.13271	1.13435
SMG8_48	sp|Q8VE18|SMG8_MOUSE	Smg8	Protein SMG8 OS=Mus musculus OX=10090 GN=Smg8 PE=1 SV=1	48	R.EDEIC#VVGIFGK.T	1.00654	0.992623	1.00093	0.933363	0.915559	1.03036	0.96584	1.01071	0.977086	0.947496	1.00678	1.00003	0.95976	0.984547	0.977138
PKN1_418	sp|P70268-2|PKN1_MOUSE	Pkn1	Isoform 2 of Serine/threonine-protein kinase N1 OS=Mus musculus OX=10090 GN=Pkn1	418	K.PC#GPNAWDQSFTLELER.A	0.979395	1.07707	0.951908	0.94756	0.967183	1.13998	0.970868	0.996018	1.06818	0.946254	0.958145	1.00279	1.01824	1.01169	0.9522
Q3LR78_834	tr|Q3LR78|Q3LR78_MOUSE	Zbtb38	CtBP-interacting BTB zinc finger protein OS=Mus musculus OX=10090 GN=Zbtb38 PE=1 SV=1	834	K.PALPGTSTNSNVAPLC#QITVK.I	0.965404	1.24222	0.862701	0.834297	0.873884	0.872705	0.853256	0.913288	1.01085	0.951099	0.913002	1.02344	0.860295	0.925797	0.932051
ZBT11_467	sp|G5E8B9|ZBT11_MOUSE	Zbtb11	Zinc finger and BTB domain-containing protein 11 OS=Mus musculus OX=10090 GN=Zbtb11 PE=2 SV=1	467	K.DC#PDHSQSPGQPSK.D	1.08399	0.94241	0.983893	0.922648	1.12536	0.872056	0.989266	0.945925	1.02143	0.987585	0.986537	1.00343	0.973353	0.985541	0.987061
C8AP2_426	sp|Q9WUF3|C8AP2_MOUSE	Casp8ap2	CASP8-associated protein 2 OS=Mus musculus OX=10090 GN=Casp8ap2 PE=1 SV=2	426	R.C#SSFLSSNR.N	1.06274	0.996709	0.947208	1.03253	1.09445	1.25653	1.01726	1.32746	1.0255	1.07952	1.27104	1.00222	1.12783	1.12341	1.17528
VPS52_119	sp|Q8C754|VPS52_MOUSE	Vps52	Vacuolar protein sorting-associated protein 52 homolog OS=Mus musculus OX=10090 GN=Vps52 PE=1 SV=1	119	R.DYIQESENIASLHNQITAC#DAVLER.M	1.04796	0.957322	0.99882	0.915789	1.06583	0.855764	0.910861	0.949801	1.14954	1.06449	0.971002	1.00137	0.945796	1.0034	1.01775
TALD3_388	sp|E9PV87|TALD3_MOUSE	Talpid3	Protein TALPID3 OS=Mus musculus OX=10090 GN=Talpid3 PE=1 SV=1	388	R.LLEQVLNSNEC#LTR.K	1.02571	1.03666	0.943015	0.850242	0.969081	0.960777	0.893154	0.892235	1.05937	0.909326	0.926953	1.00179	0.9267	0.948254	0.918139
BRAF_733	sp|P28028|BRAF_MOUSE	Braf	Serine/threonine-protein kinase B-raf OS=Mus musculus OX=10090 GN=Braf PE=1 SV=3	733	R.LMAEC#LK.K	1.11233	0.889659	1.02358	0.849044	1.00392	1.00258	1.04988	0.933384	1.12476	1.08468	0.942716	1.00852	0.951848	1.03601	1.0137
CD80_165	sp|Q00609|CD80_MOUSE	Cd80	T-lymphocyte activation antigen CD80 OS=Mus musculus OX=10090 GN=Cd80 PE=1 SV=1	165	R.ITC#FASGGFPK.P	1.0769	1.00628	0.927952	0.895272	1.04267	0.950246	0.998572	1.00342	1.06756	0.922716	1.08554	1.00371	0.962728	1.02318	1.00413
CR1L_173	sp|Q64735|CR1L_MOUSE	Cr1l	Complement component receptor 1-like protein OS=Mus musculus OX=10090 GN=Cr1l PE=1 SV=1	173	R.INYTC#NQGYR.L	1.04173	0.942324	1.02161	1.0497	0.971494	0.986241	1.016	0.89539	1.08666	0.97073	1.17157	1.00189	1.00248	0.999351	1.07115
UFL1_9	sp|Q8CCJ3-2|UFL1_MOUSE	Ufl1	Isoform 3 of E3 UFM1-protein ligase 1 OS=Mus musculus OX=10090 GN=Ufl1	9	-.M*FQDEIEDC#LR.K	1.06238	1.07485	0.886245	1.06	1.04956	1.2624	0.992097	1.20702	1.09566	0.935357	1.10971	1.00783	1.12399	1.09826	1.02253
BACH1_584	sp|P97302|BACH1_MOUSE	Bach1	Transcription regulator protein BACH1 OS=Mus musculus OX=10090 GN=Bach1 PE=1 SV=1	584	R.KLDC#IQNLESEIEK.L	1.06338	1.00871	0.936122	0.894957	0.993567	0.932953	0.994702	0.956978	0.996431	0.988785	0.942156	1.00274	0.940493	0.982704	0.965471
F8VPZ3_134	tr|F8VPZ3|F8VPZ3_MOUSE	Usp32	Ubiquitin-specific peptidase 32 OS=Mus musculus OX=10090 GN=Usp32 PE=1 SV=1	134	K.C#FSEGEK.V	0.968026	1.01051	1.02316	0.999847	1.19519	1.15122	1.07584	1.0655	1.06178	0.994525	1.02492	1.00056	1.11542	1.06771	1.00972
ITF2_120	sp|Q60722|ITF2_MOUSE	Tcf4	Transcription factor 4 OS=Mus musculus OX=10090 GN=Tcf4 PE=1 SV=1	120	R.ENVQGC#HQQSLLGGDMDMGNPGTLSPTK.P	1.01097	1.2032	0.847649	1.10415	1.28088	1.07608	0.819035	1.05697	0.917691	0.938028	1.0391	1.02061	1.15371	0.931233	0.988563
SLK_136	sp|O54988|SLK_MOUSE	Slk	STE20-like serine/threonine-protein kinase OS=Mus musculus OX=10090 GN=Slk PE=1 SV=2	136	R.PLTESQIQVVC#K.Q	0.998052	1.1984	0.8594	0.814344	0.840991	1.02611	0.82996	0.95956	0.983561	0.88575	0.943902	1.01862	0.893815	0.924361	0.914826
SPTC2_137	sp|P97363|SPTC2_MOUSE	Sptlc2	Serine palmitoyltransferase 2 OS=Mus musculus OX=10090 GN=Sptlc2 PE=1 SV=2	137	R.PIC#SVPGAK.V	0.898735	1.2461	0.921808	0.906964	0.929575	1.01326	0.906453	1.03152	1.04851	0.98256	0.963217	1.02222	0.949933	0.995496	0.972888
FIGL1_161	sp|Q8BPY9|FIGL1_MOUSE	Fignl1	Fidgetin-like protein 1 OS=Mus musculus OX=10090 GN=Fignl1 PE=1 SV=1	161	K.EPTAFEVPQLSVC#GGSEDADILSSSGHDTDK.T	1.1873	0.887187	0.970312	1.12537	0.820685	0.89549	1.04198	1.16038	1.00213	1.41659	1.01134	1.01493	0.947183	1.06816	1.21396
Q3UU43_246	tr|Q3UU43|Q3UU43_MOUSE	Chpf2	Hexosyltransferase OS=Mus musculus OX=10090 GN=Chpf2 PE=1 SV=1	246	R.LRPHLDGC#R.G	0.892263	1.11111	1.02119	0.9926	1.01364	0.867792	0.906021	0.947336	1.08876	1.14196	0.977968	1.00819	0.958009	0.980705	1.05996
Q505F4_453	tr|Q505F4|Q505F4_MOUSE	Zfp280b	Zinc finger protein 280B OS=Mus musculus OX=10090 GN=Zfp280b PE=1 SV=1	453	R.SGHQC#SK.C	1.19164	0.870667	0.987872	0.904218	1.3072	0.854232	0.979725	1.10761	1.04432	1.15192	0.93675	1.01673	1.02188	1.04389	1.04433
PPT1_5	sp|O88531|PPT1_MOUSE	Ppt1	Palmitoyl-protein thioesterase 1 OS=Mus musculus OX=10090 GN=Ppt1 PE=1 SV=2	5	-.M*ASSC#SR.R	0.996451	0.931958	1.08292	0.849762	1.36849	0.936621	1.11756	0.967393	1.04451	0.736349	1.09149	1.00378	1.05163	1.04315	0.913919
DHB8_101	sp|P50171-2|DHB8_MOUSE	Hsd17b8	Isoform Long of Estradiol 17-beta-dehydrogenase 8 OS=Mus musculus OX=10090 GN=Hsd17b8	101	R.PPSVVVSC#AGITR.D	1.2523	1.19918	0.731226	0.942469	0.844282	0.961703	0.767854	1.20486	1.35788	1.19132	1.2413	1.0609	0.916152	1.1102	1.21631
IF4G1_938	sp|Q6NZJ6|IF4G1_MOUSE	Eif4g1	Eukaryotic translation initiation factor 4 gamma 1 OS=Mus musculus OX=10090 GN=Eif4g1 PE=1 SV=1	938	K.NHDEESLEC#LC#R.L	1.11377	1.06199	0.861686	0.776667	0.947925	0.999142	0.614128	0.823904	0.781879	0.971643	0.961221	1.01248	0.907911	0.73997	0.966432
MPRI_361	sp|Q07113|MPRI_MOUSE	Igf2r	Cation-independent mannose-6-phosphate receptor OS=Mus musculus OX=10090 GN=Igf2r PE=1 SV=1	361	R.EYTFFINVC#GDTK.V	1.01625	0.953714	1.03364	1.01284	1.04461	0.879129	0.90297	1.01167	1.03048	1.00206	0.922469	1.0012	0.97886	0.981705	0.962264
CLH1_1257	sp|Q68FD5|CLH1_MOUSE	Cltc	Clathrin heavy chain 1 OS=Mus musculus OX=10090 GN=Cltc PE=1 SV=3	1257	K.EVC#FAC#VDGK.E	1.25839	0.996567	0.832024	0.814687	0.901513	0.910607	0.828334	0.904544	0.826451	0.867832	0.866379	1.02899	0.875602	0.85311	0.867106
STXB4_58	sp|Q9WV89|STXB4_MOUSE	Stxbp4	Syntaxin-binding protein 4 OS=Mus musculus OX=10090 GN=Stxbp4 PE=1 SV=1	58	R.NEGPLVYIHEVIPGGDC#YK.D	0.89483	1.19532	0.956139	1.09734	1.0448	1.15191	0.969399	1.21837	1.07655	0.905084	1.01892	1.01543	1.09802	1.08811	0.962002
MTFR2_350	sp|Q8VED8|MTFR2_MOUSE	Mtfr2	Mitochondrial fission regulator 2 OS=Mus musculus OX=10090 GN=Mtfr2 PE=1 SV=2	350	R.ENSSWEC#SPFSSPETSR.F	1.23407	0.905756	0.921132	0.919181	0.725285	0.754928	0.747131	1.3065	1.05552	0.776188	0.915305	1.02032	0.799798	1.03638	0.845747
MAN1_256	sp|Q9WU40-2|MAN1_MOUSE	Lemd3	Isoform 2 of Inner nuclear membrane protein Man1 OS=Mus musculus OX=10090 GN=Lemd3	256	R.LLPYSSC#R.E	0.905516	0.991601	1.12716	0.966052	1.19901	0.743136	0.930104	0.903158	1.07062	0.957219	0.825867	1.00809	0.969398	0.967959	0.891543
PDE7B_342	sp|Q9QXQ1|PDE7B_MOUSE	Pde7b	cAMP-specific 3',5'-cyclic phosphodiesterase 7B OS=Mus musculus OX=10090 GN=Pde7b PE=1 SV=1	342	R.VC#EEFYR.Q	0.946097	1.10275	0.965061	0.90639	0.950897	1.35572	0.995637	1.11683	1.03962	1.03226	1.07387	1.00464	1.071	1.0507	1.05306
NBEL2_1615	sp|Q6ZQA0-2|NBEL2_MOUSE	Nbeal2	Isoform 2 of Neurobeachin-like protein 2 OS=Mus musculus OX=10090 GN=Nbeal2	1615	R.EEAC#YVLSK.L	1.00128	0.789984	1.35975	0.910403	1.15432	0.882472	1.25869	0.994408	1.19963	1.00617	0.835897	1.05034	0.982399	1.15091	0.921035
ARHG6_733	sp|Q8K4I3|ARHG6_MOUSE	Arhgef6	Rho guanine nucleotide exchange factor 6 OS=Mus musculus OX=10090 GN=Arhgef6 PE=1 SV=1	733	K.QC#LEEELK.S	0.937247	0.894648	1.22656	1.00434	1.1925	0.951313	1.17176	1.00529	1.19652	1.10192	1.04453	1.01949	1.04938	1.12452	1.07323
TASO2_886	sp|Q5DTT3|TASO2_MOUSE	Tasor2	Protein TASOR 2 OS=Mus musculus OX=10090 GN=Tasor2 PE=1 SV=2	886	R.DLELC#VQNDQK.E	1.05292	1.01011	0.94316	1.03195	1.06389	1.08109	0.950935	1.00456	0.998979	0.988352	0.980804	1.00206	1.05898	0.984824	0.984578
PUR2_168	sp|Q64737|PUR2_MOUSE	Gart	Trifunctional purine biosynthetic protein adenosine-3 OS=Mus musculus OX=10090 GN=Gart PE=1 SV=3	168	K.SQAEAC#R.A	1.0198	0.966355	1.01564	0.877404	1.06815	0.878043	0.96037	0.934114	0.98097	0.98094	0.844083	1.0006	0.941197	0.958484	0.912512
CRLF3_95	sp|Q9Z2L7|CRLF3_MOUSE	Crlf3	Cytokine receptor-like factor 3 OS=Mus musculus OX=10090 GN=Crlf3 PE=1 SV=1	95	R.LVTLLQEVDTIEQETIKPLDDC#QK.L	0.873557	1.15892	1.00767	0.926468	0.992744	1.10341	0.918029	1.10708	1.06923	1.09861	1.15102	1.01338	1.00754	1.03145	1.12482
PRP8_1089	sp|Q99PV0|PRP8_MOUSE	Prpf8	Pre-mRNA-processing-splicing factor 8 OS=Mus musculus OX=10090 GN=Prpf8 PE=1 SV=2	1089	R.LFC#RYIDR.I	0.892714	1.11088	1.02079	0.962797	0.865086	1.15037	1.20007	1.18749	1.09925	1.05948	1.12393	1.00813	0.992749	1.16227	1.09171
NFIC_414	sp|P70255|NFIC_MOUSE	Nfic	Nuclear factor 1 C-type OS=Mus musculus OX=10090 GN=Nfic PE=1 SV=1	414	K.DLVSLAC#DPATQQPGPPALRPTR.P	1.04707	0.888581	1.08748	0.942304	1.08714	1.1675	0.945339	0.991369	0.993046	0.801623	0.9418	1.00771	1.06565	0.976585	0.871712
CAPAM_523	sp|P59114|CAPAM_MOUSE	Pcif1	mRNA (2'-O-methyladenosine-N(6)-)-methyltransferase OS=Mus musculus OX=10090 GN=Pcif1 PE=1 SV=1	523	R.QYC#SAFPDTDGYFGSR.G	1.0208	1.13214	0.87943	1.01314	1.01457	0.966861	1.03649	0.944031	1.10266	0.967727	0.99539	1.01079	0.998189	1.02772	0.981559
NDUF8_61	sp|A2AMZ4|NDUF8_MOUSE	Ndufaf8	NADH dehydrogenase [ubiquinone] 1 alpha subcomplex assembly factor 8 OS=Mus musculus OX=10090 GN=Ndufaf8 PE=1 SV=1	61	R.SC#FAAAAK.K	1.07155	1.04351	0.902146	0.19527	0.201363	0.216597	0.876876	1.0002	0.972892	0.774489	0.894915	1.00574	0.20441	0.949989	0.834702
A2A7F4_1376	tr|A2A7F4|A2A7F4_MOUSE	Rlf	Rearranged L-myc fusion sequence OS=Mus musculus OX=10090 GN=Rlf PE=1 SV=1	1376	K.HC#SDSHNLDHIEESK.V	1.19737	1.03066	0.837112	0.959889	0.958611	1.02007	0.799241	0.916508	0.908412	1.17155	0.982821	1.02171	0.979524	0.87472	1.07719
E9Q4Y4_822	tr|E9Q4Y4|E9Q4Y4_MOUSE	Cep192	Centrosomal protein 192 OS=Mus musculus OX=10090 GN=Cep192 PE=1 SV=1	822	R.SMVNVC#ATNSR.E	0.945962	1.10266	0.96527	1.11147	1.02055	0.997885	1.05415	1.10149	0.883152	0.950561	1.08922	1.00463	1.0433	1.01293	1.01989
NAT9_218	sp|Q3UG98|NAT9_MOUSE	Nat9	N-acetyltransferase 9 OS=Mus musculus OX=10090 GN=Nat9 PE=1 SV=2	218	K.SWNC#PLPRPDGC#M*GDTSAVSSVC#AR.L	0.890614	1.05909	1.07184	1.16867	0.947852	1.24686	0.941971	1.08697	1.04052	0.924593	1.00722	1.00718	1.12113	1.02315	0.965906
NPTN_217	sp|P97300|NPTN_MOUSE	Nptn	Neuroplastin OS=Mus musculus OX=10090 GN=Nptn PE=1 SV=3	217	R.AEDSGEYHC#VYHFVSAPK.A	0.952279	1.00113	1.05151	1.22314	1.51407	1.11628	0.934245	1.07246	1.37568	1.01081	1.24719	1.00164	1.2845	1.12746	1.129
HSP72_18	sp|P17156|HSP72_MOUSE	Hspa2	Heat shock-related 70 kDa protein 2 OS=Mus musculus OX=10090 GN=Hspa2 PE=1 SV=2	18	R.GPAIGIDLGTTYSC#VGVFQHGK.V	1.02094	0.900429	1.09899	0.918832	1.14246	0.961936	1.17257	1.22609	1.18072	0.911089	0.847466	1.00679	1.00774	1.19312	0.879278
PRGC2_887	sp|Q8VHJ7-2|PRGC2_MOUSE	Ppargc1b	Isoform 2 of Peroxisome proliferator-activated receptor gamma coactivator 1-beta OS=Mus musculus OX=10090 GN=Ppargc1b	887	R.GPC#SDGTPSVR.H	0.918585	0.962476	1.14629	1.00979	1.05587	1.07076	1.09622	0.974532	1.15052	1.07279	1.07706	1.00912	1.04547	1.07376	1.07493
PK3CB_359	sp|Q8BTI9|PK3CB_MOUSE	Pik3cb	Phosphatidylinositol 4,5-bisphosphate 3-kinase catalytic subunit beta isoform OS=Mus musculus OX=10090 GN=Pik3cb PE=1 SV=2	359	R.AGLFHGTELLC#K.T	1.04004	1.0154	0.949074	0.93506	0.892477	0.956131	1.02397	1.00493	0.883555	0.899668	1.0914	1.0015	0.927889	0.970821	0.995536
XPO4_868	sp|Q9ESJ0|XPO4_MOUSE	Xpo4	Exportin-4 OS=Mus musculus OX=10090 GN=Xpo4 PE=1 SV=2	868	K.QIC#YLGESK.A	0.915424	1.05435	1.04258	0.914063	1.02607	1.15927	1.05936	1.13317	1.02209	0.948412	1.15997	1.00412	1.03313	1.07154	1.05419
RNF13_77	sp|O54965|RNF13_MOUSE	Rnf13	E3 ubiquitin-protein ligase RNF13 OS=Mus musculus OX=10090 GN=Rnf13 PE=1 SV=2	77	K.GFLINSKPENAC#EPIVPPPLK.D	1.00572	1.01087	0.983831	0.96461	1.23595	0.897902	1.05506	1.05878	0.956618	1.09733	0.981259	1.00014	1.03282	1.02349	1.0393
BMAL1_171	sp|Q9WTL8|BMAL1_MOUSE	Arntl	Aryl hydrocarbon receptor nuclear translocator-like protein 1 OS=Mus musculus OX=10090 GN=Arntl PE=1 SV=2	171	R.AADGFLFVVGC#DR.G	1.12357	0.990204	0.909017	0.863914	0.789031	1.16547	0.975313	0.959443	0.868832	0.975313	0.921283	1.0076	0.939471	0.934529	0.948298
TF3A_152	sp|Q8VHT7|TF3A_MOUSE	Gtf3a	Transcription factor IIIA OS=Mus musculus OX=10090 GN=Gtf3a PE=2 SV=2	152	R.THQC#QHTSEPLFR.C	0.95084	1.08298	0.975685	0.905371	1.00731	0.834161	0.884375	1.03964	0.859358	0.949497	0.899766	1.00317	0.915613	0.92779	0.924631
Q3UH45_1212	tr|Q3UH45|Q3UH45_MOUSE	Tecpr2	Tectonin beta-propeller repeat-containing 2 OS=Mus musculus OX=10090 GN=Tecpr2 PE=1 SV=1	1212	K.SC#PTGMHWTK.L	0.989891	1.05715	0.95799	1.13089	1.05783	0.91549	0.890831	1.16248	1.1291	1.2337	1.07329	1.00168	1.03473	1.0608	1.15349
SZT2_1212	sp|A2A9C3|SZT2_MOUSE	Szt2	KICSTOR complex protein SZT2 OS=Mus musculus OX=10090 GN=Szt2 PE=1 SV=1	1212	K.ATESQVPTLSVTLASDSAQDSGEPSTPSC#QDLAANSGR.Q	1.08788	0.885992	1.0503	0.84951	0.943591	0.814763	0.876315	0.757496	1.00394	0.93899	0.941132	1.00806	0.869288	0.87925	0.940061
ICE2_156	sp|Q3UZ18|ICE2_MOUSE	Ice2	Little elongation complex subunit 2 OS=Mus musculus OX=10090 GN=Ice2 PE=1 SV=2	156	K.C#AQDYNM*LSDEAR.L	1.01827	1.00891	0.973925	0.877998	1.03197	0.979914	1.02204	1.07964	0.999839	1.02028	0.955285	1.00037	0.963293	1.03384	0.987781
OAS2_548	sp|E9Q9A9|OAS2_MOUSE	Oas2	2'-5'-oligoadenylate synthase 2 OS=Mus musculus OX=10090 GN=Oas2 PE=1 SV=1	548	K.DLIELC#ASQDIK.E	1.10738	0.828573	1.1235	0.782356	1.10839	0.832631	1.07415	0.882641	1.14492	0.992522	0.843316	1.01982	0.907791	1.0339	0.917919
DBF4A_250	sp|Q9QZ41|DBF4A_MOUSE	Dbf4	Protein DBF4 homolog A OS=Mus musculus OX=10090 GN=Dbf4 PE=1 SV=1	250	K.PC#SPFDIEK.S	0.951162	1.0382	1.01476	0.802391	0.872558	0.965364	0.871913	0.889664	0.937	0.970725	0.896934	1.00138	0.880105	0.899526	0.93383
TRIA1_18	sp|Q9D8Z2|TRIA1_MOUSE	Triap1	TP53-regulated inhibitor of apoptosis 1 OS=Mus musculus OX=10090 GN=Triap1 PE=1 SV=1	18	R.EYDQC#FNR.W	0.997526	1.04265	0.962994	0.630634	0.597688	0.617207	0.873116	0.98342	1.0173	0.990299	1.0817	1.00106	0.615176	0.957946	1.036
DUS23_53	sp|Q6NT99|DUS23_MOUSE	Dusp23	Dual specificity protein phosphatase 23 OS=Mus musculus OX=10090 GN=Dusp23 PE=1 SV=1	53	R.GPPHSDSC#PGLTLHR.M	1.04175	0.990718	0.970205	0.863885	0.876737	0.936923	1.00359	0.991145	0.963918	1.01174	0.982607	1.00089	0.892515	0.986217	0.997173
Q3UH45_847	tr|Q3UH45|Q3UH45_MOUSE	Tecpr2	Tectonin beta-propeller repeat-containing 2 OS=Mus musculus OX=10090 GN=Tecpr2 PE=1 SV=1	847	K.GGLFC#SPLPGAGLR.W	1.04726	1.1449	0.853468	0.930543	1.26336	1.13872	0.89128	1.20774	1.05722	0.861474	1.05722	1.01521	1.11087	1.05208	0.959349
ACD10_197	sp|Q8K370|ACD10_MOUSE	Acad10	Acyl-CoA dehydrogenase family member 10 OS=Mus musculus OX=10090 GN=Acad10 PE=1 SV=1	197	R.IFQLC#LQR.L	0.978689	0.962973	1.06409	1.00731	1.00602	1.37066	1.15172	1.16315	1.07259	1.11154	1.33425	1.00192	1.128	1.12915	1.22289
SI1L3_18	sp|G3X9J0|SI1L3_MOUSE	Sipa1l3	Signal-induced proliferation-associated 1-like protein 3 OS=Mus musculus OX=10090 GN=Sipa1l3 PE=1 SV=1	18	R.PLPNDGVDLAASC#GAR.S	0.924307	1.34968	0.849479	0.914316	0.957879	0.980492	0.836066	0.967499	1.02391	1.11314	1.06299	1.04116	0.950896	0.942493	1.08807
Q7TNL7_27	tr|Q7TNL7|Q7TNL7_MOUSE	Dusp9	Dual specificity protein phosphatase OS=Mus musculus OX=10090 GN=Dusp9 PE=1 SV=1	27	R.PQLLLLDC#R.S	0.918505	1.25578	0.896897	0.900594	1.02276	0.96578	0.929955	1.03007	1.09707	1.13433	1.05369	1.02373	0.963046	1.01903	1.09401
STAB1_692	sp|Q8R4Y4|STAB1_MOUSE	Stab1	Stabilin-1 OS=Mus musculus OX=10090 GN=Stab1 PE=1 SV=1	692	K.EC#VYIHDPNGLNVLK.K	1.01384	1.11564	0.89501	0.945292	1.19973	1.38284	1.09033	1.27059	1.10959	1.01823	1.13636	1.00816	1.17595	1.15684	1.07729
AKAP9_2923	sp|Q70FJ1|AKAP9_MOUSE	Akap9	A-kinase anchor protein 9 OS=Mus musculus OX=10090 GN=Akap9 PE=1 SV=2	2923	R.GELLLAC#QR.V	1.07273	0.894871	1.05228	1.03405	0.975762	0.974137	1.02932	1.23276	1.19304	1.15307	0.954432	1.00663	0.99465	1.15171	1.05375
OASL2_222	sp|Q9Z2F2|OASL2_MOUSE	Oasl2	2'-5'-oligoadenylate synthase-like protein 2 OS=Mus musculus OX=10090 GN=Oasl2 PE=1 SV=2	222	K.FWYLQC#LR.R	0.997989	1.02629	0.976942	0.853402	0.931671	0.746466	0.889316	0.903469	0.85961	0.670022	0.885914	1.00041	0.843846	0.884132	0.777968
B2RT41_1819	tr|B2RT41|B2RT41_MOUSE	Zfc3h1	Zinc finger, C3H1-type-containing OS=Mus musculus OX=10090 GN=Zfc3h1 PE=1 SV=1	1819	R.C#LVTVPAR.Y	1.00142	1.04481	0.957571	1.16997	1.03159	1.00875	1.13895	1.19031	1.09443	1.09593	1.22825	1.00127	1.07011	1.14123	1.16209
KR161_6	sp|A2A5X5|KR161_MOUSE	Krtap16-1	Keratin-associated protein 16-1 OS=Mus musculus OX=10090 GN=Krtap16-1 PE=3 SV=1	6	-.M*SGCCC#SR.K	1.06156	1.03692	0.914414	0.870711	0.919384	1.01864	0.953052	1.12724	1.04424	0.96904	1.07897	1.0043	0.936244	1.04151	1.024
Q8BTS3_80	tr|Q8BTS3|Q8BTS3_MOUSE	Gbp9	Guanylate-binding protein 9 OS=Mus musculus OX=10090 GN=Gbp9 PE=1 SV=1	80	K.GIWMWC#MPHPTK.P	0.782232	1.08093	1.25553	0.933978	1.00456	1.03635	0.876413	1.12123	0.834926	1.13792	1.0984	1.03956	0.99163	0.94419	1.11816
LRCH3_277	sp|Q8BVU0|LRCH3_MOUSE	Lrch3	DISP complex protein LRCH3 OS=Mus musculus OX=10090 GN=Lrch3 PE=1 SV=3	277	K.YLNIQAC#K.I	0.947752	1.09115	0.972374	1.00106	0.976054	1.01945	0.989033	1.07002	1.16126	1.0586	0.967751	1.00376	0.998855	1.07344	1.01318
CBPC1_797	sp|Q641K1|CBPC1_MOUSE	Agtpbp1	Cytosolic carboxypeptidase 1 OS=Mus musculus OX=10090 GN=Agtpbp1 PE=1 SV=2	797	R.MGTDIC#YYK.N	0.944023	0.946593	1.13086	0.860032	1.03921	0.856543	0.988958	1.01896	1.14344	0.986894	0.917287	1.00716	0.918593	1.05045	0.952091
DHX30_788	sp|Q99PU8|DHX30_MOUSE	Dhx30	ATP-dependent RNA helicase DHX30 OS=Mus musculus OX=10090 GN=Dhx30 PE=1 SV=1	788	K.VSC#LETVWVSR.A	0.968735	1.06944	0.968379	0.954198	1.06566	0.984089	0.932368	0.915626	0.931874	0.963078	1.05999	1.00218	1.00131	0.926622	1.01153
E9PVY8_4058	tr|E9PVY8|E9PVY8_MOUSE	Macf1	Microtubule-actin cross-linking factor 1 OS=Mus musculus OX=10090 GN=Macf1 PE=1 SV=2	4058	R.FQNLSC#SLDER.S	1.01113	1.01516	0.974719	0.890366	1.05471	0.829422	1.22301	1.14418	0.955923	1.05238	0.91011	1.00033	0.924833	1.1077	0.981247
UBR3_1859	sp|Q5U430|UBR3_MOUSE	Ubr3	E3 ubiquitin-protein ligase UBR3 OS=Mus musculus OX=10090 GN=Ubr3 PE=1 SV=3	1859	R.GKPLYIC#EER.Y	1.07687	0.917067	1.01942	0.839769	0.94574	0.962997	0.96065	1.08399	1.06316	0.979981	0.91954	1.00445	0.916169	1.03593	0.949761
KPCD3_444	sp|Q8K1Y2|KPCD3_MOUSE	Prkd3	Serine/threonine-protein kinase D3 OS=Mus musculus OX=10090 GN=Prkd3 PE=1 SV=1	444	K.C#LTLFQNESGSK.Y	1.04105	1.09248	0.889614	0.867456	0.918258	1.07107	0.86904	0.999002	0.892277	0.844297	0.856195	1.00771	0.952263	0.920106	0.850246
AHDC1_97	sp|Q6PAL7|AHDC1_MOUSE	Ahdc1	AT-hook DNA-binding motif-containing protein 1 OS=Mus musculus OX=10090 GN=Ahdc1 PE=1 SV=1	97	R.PVSQAHC#PSPAPDNSSLR.H	1.14021	1.102	0.822688	1.29709	1.08195	1.07476	0.889255	0.95049	1.05431	1.29129	1.0996	1.02163	1.15127	0.964685	1.19545
RPC5_227	sp|Q9CZT4|RPC5_MOUSE	Polr3e	DNA-directed RNA polymerase III subunit RPC5 OS=Mus musculus OX=10090 GN=Polr3e PE=1 SV=2	227	R.QYLLC#QGSSGVENTELVK.S	1.08871	0.887864	1.04692	0.949149	1.38672	1.09162	0.886902	1.19266	0.822278	1.10713	1.09969	1.00783	1.1425	0.967281	1.10341
P4R3A_135	sp|Q6P2K6|P4R3A_MOUSE	Ppp4r3a	Serine/threonine-protein phosphatase 4 regulatory subunit 3A OS=Mus musculus OX=10090 GN=Ppp4r3a PE=1 SV=1	135	R.FDDM*SSPGLELPSC#ELSR.L	0.941821	1.06058	1.00468	0.972234	1.08759	0.988523	0.94427	1.05319	1.02994	1.00623	1.07956	1.00236	1.01612	1.00913	1.04289
KTNB1_344	sp|Q8BG40|KTNB1_MOUSE	Katnb1	Katanin p80 WD40 repeat-containing subunit B1 OS=Mus musculus OX=10090 GN=Katnb1 PE=1 SV=1	344	R.PSTTC#SK.P	0.991014	1.27127	0.830347	0.902082	0.981069	0.929121	0.895634	0.85723	0.967098	0.811561	0.801833	1.03088	0.937424	0.906654	0.806697
TLN1_1953	sp|P26039|TLN1_MOUSE	Tln1	Talin-1 OS=Mus musculus OX=10090 GN=Tln1 PE=1 SV=2	1953	K.ELIEC#AR.R	1.03579	0.908803	1.07043	0.814038	1.12078	0.845753	1.02442	0.935655	1.16817	1.11054	0.923766	1.00501	0.926858	1.04275	1.01716
RIT1_12	sp|P70426|RIT1_MOUSE	Rit1	GTP-binding protein Rit1 OS=Mus musculus OX=10090 GN=Rit1 PE=1 SV=1	12	R.PIGSSC#SSPAALSR.E	1.01169	1.19323	0.85216	0.926249	1.07073	0.9888	0.868849	0.901527	0.949324	0.937349	1.05627	1.01902	0.995258	0.906567	0.996808
AKCL2_178	sp|Q9DCT1|AKCL2_MOUSE	Akr1e2	1,5-anhydro-D-fructose reductase OS=Mus musculus OX=10090 GN=Akr1e2 PE=1 SV=1	178	R.VRPITNQIEC#HPYLNQK.K	0.92055	1.20963	0.919969	0.875505	0.928093	1.02371	0.95919	1.06468	1.0335	1.01569	1.02031	1.01672	0.942435	1.01912	1.018
MTMR4_942	sp|Q91XS1|MTMR4_MOUSE	Mtmr4	Myotubularin-related protein 4 OS=Mus musculus OX=10090 GN=Mtmr4 PE=1 SV=1	942	R.AAGPC#LGGQWAQR.E	1.06523	0.969763	0.970824	1.24393	1.35402	1.19479	1.17683	1.07773	1.19802	1.02071	1.0362	1.00194	1.26425	1.15086	1.02845
COA6_12	sp|Q8BGD8|COA6_MOUSE	Coa6	Cytochrome c oxidase assembly factor 6 homolog OS=Mus musculus OX=10090 GN=Coa6 PE=1 SV=1	12	R.QAC#WGAR.D	1.01935	0.993111	0.988098	0.271218	0.291905	0.333638	1.1071	1.04865	0.960658	0.848434	1.00279	1.00019	0.29892	1.0388	0.925612
CASP9_178	sp|Q8C3Q9|CASP9_MOUSE	Casp9	Caspase-9 OS=Mus musculus OX=10090 GN=Casp9 PE=1 SV=1	178	R.PVDIGSGGAHDVC#VPGK.I	0.982082	1.24511	0.848457	0.936365	0.917581	0.904886	0.90286	0.991396	1.04044	1.14401	0.914754	1.02521	0.919611	0.978232	1.02938
TSK_340	sp|Q8CBR6|TSK_MOUSE	Tsku	Tsukushin OS=Mus musculus OX=10090 GN=Tsku PE=2 SV=2	340	K.VVLHC#GDTQESAAR.G	1.09013	0.902463	1.02606	0.864076	1.00269	1.19091	0.90517	0.963808	1.23548	0.883591	1.35167	1.00622	1.01922	1.03482	1.11763
PLPP_159	sp|P60487|PLPP_MOUSE	Pdxp	Pyridoxal phosphate phosphatase OS=Mus musculus OX=10090 GN=Pdxp PE=1 SV=1	159	R.LTEAC#AHLR.D	0.938497	1.06753	1.00228	0.926785	0.867794	0.795104	0.863048	1.06054	1.0794	0.942843	0.883091	1.00277	0.863228	1.001	0.912967
TRM6_401	sp|Q8CE96|TRM6_MOUSE	Trmt6	tRNA (adenine(58)-N(1))-methyltransferase non-catalytic subunit TRM6 OS=Mus musculus OX=10090 GN=Trmt6 PE=1 SV=1	401	R.PFVVYC#QYK.E	0.946897	1.36451	0.825728	0.799112	0.828655	0.95479	0.841872	0.908516	0.989603	0.844292	0.919309	1.04571	0.860852	0.91333	0.8818
KBTB8_304	sp|Q3UQV5|KBTB8_MOUSE	Kbtbd8	Kelch repeat and BTB domain-containing protein 8 OS=Mus musculus OX=10090 GN=Kbtbd8 PE=2 SV=1	304	K.QTVPC#LDIVTGR.V	0.989207	0.962921	1.05199	1.05525	1.04988	1.04377	0.92993	1.04361	1.16695	0.8786	1.13715	1.00137	1.04963	1.04683	1.00788
RELL1_89	sp|Q8K2J7|RELL1_MOUSE	Rell1	RELT-like protein 1 OS=Mus musculus OX=10090 GN=Rell1 PE=2 SV=2	89	R.C#TTEAEQEVEEEK.V	1.06791	0.86464	1.10248	0.824379	1.12752	0.918047	1.14763	0.945828	1.36355	0.907516	0.788599	1.01168	0.95665	1.15234	0.848058
GOLP3_92	sp|Q9CRA5|GOLP3_MOUSE	Golph3	Golgi phosphoprotein 3 OS=Mus musculus OX=10090 GN=Golph3 PE=1 SV=1	92	R.GC#M*LIELALR.G	1.10814	0.958352	0.948647	1.05757	1.02984	1.0398	1.07473	1.21489	1.15316	1.14992	1.11588	1.00505	1.0424	1.14759	1.1329
TASP1_163	sp|Q8R1G1|TASP1_MOUSE	Tasp1	Threonine aspartase 1 OS=Mus musculus OX=10090 GN=Tasp1 PE=2 SV=1	163	R.IPPC#FLVGEGAYR.W	0.884802	1.17611	0.980835	0.884802	1.02819	0.940553	0.889983	0.942143	1.18907	1.06826	1.00895	1.01391	0.951181	1.00707	1.03861
GRB2_32	sp|Q60631|GRB2_MOUSE	Grb2	Growth factor receptor-bound protein 2 OS=Mus musculus OX=10090 GN=Grb2 PE=1 SV=1	32	K.VLNEEC#DQNWYK.A	1.00519	0.975831	1.02	0.932028	1.05037	0.934741	1.00814	1.0662	1.01063	1.01199	1.00543	1.00034	0.972379	1.02832	1.00871
AMPN_760	sp|P97449|AMPN_MOUSE	Anpep	Aminopeptidase N OS=Mus musculus OX=10090 GN=Anpep PE=1 SV=4	760	R.TNNWVNRPPTLMEQYNEINAISTAC#SSGLK.E	1.12063	0.900466	1.0029	0.787971	1.05962	0.804941	0.98477	1.13897	0.889072	0.933112	0.959095	1.008	0.884177	1.00427	0.946104
FINC_386	sp|P11276|FINC_MOUSE	Fn1	Fibronectin OS=Mus musculus OX=10090 GN=Fn1 PE=1 SV=4	386	R.QDGHLWC#STTSNYEQDQK.Y	1.03675	0.977002	0.988235	0.801735	0.959751	1.01706	0.948179	1.10758	1.00654	1.05721	0.934277	1.00066	0.926182	1.02077	0.995743
ARRB2_60	sp|Q91YI4-2|ARRB2_MOUSE	Arrb2	Isoform 2 of Beta-arrestin-2 OS=Mus musculus OX=10090 GN=Arrb2	60	K.VFVTLTC#AFR.Y	1.09298	0.900685	1.02585	0.970699	1.05709	0.96509	1.09209	1.38823	1.28047	1.24237	1.05542	1.0065	0.997627	1.25359	1.1489
CFLAR_30	sp|O35732|CFLAR_MOUSE	Cflar	CASP8 and FADD-like apoptosis regulator OS=Mus musculus OX=10090 GN=Cflar PE=1 SV=3	30	K.EMMLFLC#R.D	1.03196	0.949649	1.02255	0.808903	0.872219	0.857378	0.824441	0.935846	0.979343	0.802555	0.737519	1.00139	0.846167	0.91321	0.770037
IF2G_105	sp|Q9Z0N1|IF2G_MOUSE	Eif2s3x	Eukaryotic translation initiation factor 2 subunit 3, X-linked OS=Mus musculus OX=10090 GN=Eif2s3x PE=1 SV=2	105	R.SC#GSSTPDEFPTDIPGTK.G	1.04084	1.05196	0.918589	0.771848	0.877555	0.688323	0.927953	0.844039	0.822528	0.612104	0.713725	1.00379	0.779242	0.86484	0.662914
ADAT3_95	sp|Q6PAT0|ADAT3_MOUSE	Adat3	Probable inactive tRNA-specific adenosine deaminase-like protein 3 OS=Mus musculus OX=10090 GN=Adat3 PE=1 SV=1	95	R.SAGGAQSSDLLLC#LAGPSAGPR.S	1.01288	1.0413	0.950233	0.905433	1.03663	0.898956	0.928957	1.01148	0.98963	0.965567	1.06771	1.00147	0.947008	0.976689	1.01664
ENV2_564	sp|P11370|ENV2_MOUSE	Fv4	Retrovirus-related Env polyprotein from Fv-4 locus OS=Mus musculus OX=10090 GN=Fv4 PE=1 SV=2	564	K.EGGLC#AALK.E	0.985344	1.0047	1.0103	1.00192	1.03509	1.05994	0.987791	1.05288	1.08078	0.964235	1.03021	1.00011	1.03232	1.04048	0.997223
A2AJG0_77	tr|A2AJG0|A2AJG0_MOUSE	Rpp38	Ribonuclease P protein subunit p38 OS=Mus musculus OX=10090 GN=Rpp38 PE=1 SV=1	77	K.QSC#RPDIEISEDPK.E	1.04294	0.884823	1.0977	0.838852	1.13775	0.920526	1.15217	0.991463	1.15353	1.13814	0.959322	1.00849	0.96571	1.09906	1.04873
LZTS2_511	sp|Q91YU6|LZTS2_MOUSE	Lzts2	Leucine zipper putative tumor suppressor 2 OS=Mus musculus OX=10090 GN=Lzts2 PE=1 SV=3	511	R.EQELEAC#SQELQR.Y	1.24223	1.39335	0.676911	0.800373	0.883063	0.815184	0.718979	0.716729	1.05076	0.852817	0.881026	1.10416	0.832873	0.828824	0.866921
PP1RB_90	sp|Q8K1L5|PP1RB_MOUSE	Ppp1r11	E3 ubiquitin-protein ligase PPP1R11 OS=Mus musculus OX=10090 GN=Ppp1r11 PE=1 SV=1	90	R.AFGESSTESDEDEEEGC#SHK.H	1.09378	0.816179	1.16209	0.804132	1.15449	0.810644	1.14835	0.87413	1.16236	1.13039	0.89948	1.02402	0.92309	1.06161	1.01493
METL2_123	sp|Q8BMK1|METL2_MOUSE	Mettl2	tRNA N(3)-methylcytidine methyltransferase METTL2 OS=Mus musculus OX=10090 GN=Mettl2 PE=1 SV=2	123	R.SDVC#EDGPGLTAEQHK.C	1.06237	0.879458	1.08502	0.799419	1.13709	1.0002	1.01113	0.891566	1.07899	0.944368	0.981917	1.00895	0.978904	0.993896	0.963142
RESF1_508	sp|Q5DTW7|RESF1_MOUSE	Resf1	Retroelement silencing factor 1 OS=Mus musculus OX=10090 GN=Resf1 PE=1 SV=2	508	K.SLC#SGVGNSQK.M	0.972684	0.982073	1.04859	0.982751	1.13947	1.11131	0.938502	1.03088	1.24577	0.977356	1.00897	1.00112	1.07784	1.07172	0.993164
ARMT1_403	sp|A6H630|ARMT1_MOUSE	Armt1	Damage-control phosphatase ARMT1 OS=Mus musculus OX=10090 GN=Armt1 PE=1 SV=1	403	K.C#ELQVGLQPGQAEQLTASDPHWLTTGR.Y	0.950303	0.940306	1.13094	0.917741	0.925253	0.892281	0.916101	1.04118	0.959675	0.938928	0.931193	1.00718	0.911758	0.972317	0.93506
GON4L_2013	sp|Q9DB00|GON4L_MOUSE	Gon4l	GON-4-like protein OS=Mus musculus OX=10090 GN=Gon4l PE=1 SV=3	2013	R.LPPQTGAVVC#SVR.R	0.995675	0.933391	1.08191	1.14291	1.44206	0.853323	0.749186	1.19238	0.860155	1.27897	0.895278	1.00366	1.1461	0.933907	1.08712
JADE3_604	sp|Q6IE82|JADE3_MOUSE	Jade3	Protein Jade-3 OS=Mus musculus OX=10090 GN=Jade3 PE=1 SV=1	604	K.SNC#LQTSR.S	1.02782	0.955427	1.01997	1.01352	1.1122	1.07213	0.970302	1.09259	1.04302	1.08909	1.07728	1.00107	1.06595	1.03531	1.08318
Q3UHC1_389	tr|Q3UHC1|Q3UHC1_MOUSE	Rapgef1	Rap guanine nucleotide exchange factor (GEF) 1 OS=Mus musculus OX=10090 GN=Rapgef1 PE=1 SV=1	389	R.DSGQC#SR.N	0.984118	1.03354	0.983949	0.975533	0.997598	1.27488	1.09972	1.22245	1.07157	0.939581	1.16507	1.00054	1.08267	1.13124	1.05233
GINM1_86	sp|Q91WR6|GINM1_MOUSE	Ginm1	Glycoprotein integral membrane protein 1 OS=Mus musculus OX=10090 GN=Ginm1 PE=2 SV=1	86	R.ISC#QTLIVK.S	1.22049	0.940248	0.895169	1.13887	1.22527	1.03203	0.970282	1.17504	0.937001	1.09594	1.10277	1.01864	1.13206	1.02744	1.09936
PI3R5_744	sp|Q5SW28|PI3R5_MOUSE	Pik3r5	Phosphoinositide 3-kinase regulatory subunit 5 OS=Mus musculus OX=10090 GN=Pik3r5 PE=1 SV=1	744	K.VC#TSVNLSK.A	1.12723	0.893076	1.00691	0.953664	1.1899	1.05974	1.08913	1.12723	0.954616	1.15678	1.08459	1.00907	1.06777	1.05699	1.12069
F8WHZ9_655	tr|F8WHZ9|F8WHZ9_MOUSE	Add1	Alpha-adducin OS=Mus musculus OX=10090 GN=Add1 PE=1 SV=1	655	K.LEEGDGC#AK.E	1.13528	0.977699	0.912116	0.842392	1.04576	0.954532	0.91452	0.830938	0.931146	1.04485	0.972483	1.00837	0.947562	0.892201	1.00867
Q8C879_245	tr|Q8C879|Q8C879_MOUSE	Zfp202	Zinc finger protein 202 OS=Mus musculus OX=10090 GN=Zfp202 PE=2 SV=1	245	K.DVALC#FSQDQWSDLDPTQK.E	1.09836	0.9484	0.966046	1.0147	0.966046	1.07776	0.989292	1.06697	0.961459	1.01674	1.01115	1.00427	1.0195	1.00591	1.01395
CPLN1_1609	sp|Q8CE72|CPLN1_MOUSE	Cplane1	Ciliogenesis and planar polarity effector 1 OS=Mus musculus OX=10090 GN=Cplane1 PE=1 SV=4	1609	R.AGSC#FAVTPESQEPENLSSLNSVGAR.H	0.907959	1.02105	1.08784	1.02394	0.949677	0.877933	0.764913	0.836078	0.898933	0.807159	0.895041	1.00562	0.950518	0.833308	0.8511
MTMR1_16	sp|Q9Z2C4|MTMR1_MOUSE	Mtmr1	Myotubularin-related protein 1 OS=Mus musculus OX=10090 GN=Mtmr1 PE=1 SV=1	16	R.PVAAAAAASAASC#EGAGGPGPGPGASWRPSR.V	0.964268	1.08656	0.959136	0.947916	1.11281	1.0164	1.03338	1.08667	0.942446	1.02668	1.05529	1.00332	1.02571	1.02083	1.04099
CCNA2_380	sp|P51943|CCNA2_MOUSE	Ccna2	Cyclin-A2 OS=Mus musculus OX=10090 GN=Ccna2 PE=1 SV=2	380	K.PC#LVDLHQTYLK.A	1.04951	1.15992	0.843851	1.02396	0.770732	1.2753	1.00774	1.0981	1.01527	1.03207	1.16175	1.01776	1.02333	1.04037	1.09691
TRML2_46	sp|Q2LA85|TRML2_MOUSE	Treml2	Trem-like transcript 2 protein OS=Mus musculus OX=10090 GN=Treml2 PE=1 SV=2	46	R.EGETLSVQC#SYK.N	1.00102	0.971307	1.02936	0.947953	1.09847	0.813608	1.01594	0.998271	1.07325	1.04381	1.09699	1.00056	0.953343	1.02915	1.0704
DCOR_11	sp|P00860|DCOR_MOUSE	Odc1	Ornithine decarboxylase OS=Mus musculus OX=10090 GN=Odc1 PE=1 SV=2	11	K.DEFDC#HILDEGFTAK.D	0.984208	0.970299	1.04894	0.818442	0.986565	0.91442	0.938528	0.971541	1.07739	0.885552	0.913204	1.00115	0.906476	0.99582	0.899378
RM38_143	sp|Q8K2M0|RM38_MOUSE	Mrpl38	39S ribosomal protein L38, mitochondrial OS=Mus musculus OX=10090 GN=Mrpl38 PE=1 SV=2	143	R.TC#GPYHK.Q	1.03913	1.04872	0.922416	0.927053	0.975855	0.99843	1.04733	1.01065	1.09413	1.01368	1.09169	1.00342	0.967112	1.0507	1.05269
CC127_219	sp|Q3TC33|CC127_MOUSE	Ccdc127	Coiled-coil domain-containing protein 127 OS=Mus musculus OX=10090 GN=Ccdc127 PE=1 SV=2	219	K.HC#GDVWNTNK.R	1.07248	1.03344	0.909143	0.950938	0.973311	0.940382	1.03988	1.01942	1.01942	0.958797	0.98517	1.00502	0.954877	1.02624	0.971984
ZCHC9_199	sp|Q8R1J3|ZCHC9_MOUSE	Zcchc9	Zinc finger CCHC domain-containing protein 9 OS=Mus musculus OX=10090 GN=Zcchc9 PE=2 SV=2	199	R.SC#PDNTK.G	1.01647	0.951956	1.03548	0.761492	1.03199	0.879655	0.923948	0.985316	0.926584	0.930028	0.909316	1.0013	0.891047	0.945282	0.919672
PP12C_215	sp|Q3UMT1|PP12C_MOUSE	Ppp1r12c	Protein phosphatase 1 regulatory subunit 12C OS=Mus musculus OX=10090 GN=Ppp1r12c PE=1 SV=1	215	R.C#WLNGGAMPEAR.H	0.92749	1.051	1.03056	0.891231	0.932002	1.06379	0.984799	1.06128	1.12352	0.848488	1.0751	1.00302	0.962342	1.05653	0.961792
E9Q839_489	tr|E9Q839|E9Q839_MOUSE	Slf2	SMC5-SMC6 complex localization factor protein 2 OS=Mus musculus OX=10090 GN=Slf2 PE=1 SV=1	489	K.NC#TLPVPK.K	0.961363	1.0407	1.00108	1.03058	1.13146	1.02456	1.0325	1.00247	1.00181	1.00787	1.01241	1.00105	1.0622	1.01226	1.01014
WDR3_595	sp|Q8BHB4|WDR3_MOUSE	Wdr3	WD repeat-containing protein 3 OS=Mus musculus OX=10090 GN=Wdr3 PE=1 SV=1	595	K.LPVLC#MDISHDGALIATGSADR.N	1.13954	0.805628	1.13483	1.06721	1.13016	0.961738	0.878034	0.971185	0.969281	0.911046	1.03634	1.02667	1.05304	0.9395	0.973692
E41L5_550	sp|Q8BGS1-3|E41L5_MOUSE	Epb41l5	Isoform 3 of Band 4.1-like protein 5 OS=Mus musculus OX=10090 GN=Epb41l5	550	K.C#LNNAIENPALNAVK.V	1.0013	1.10641	0.911182	0.985237	1.12702	0.994896	1.0754	1.07947	1.06588	1.02359	1.05981	1.0063	1.03572	1.07358	1.0417
VKGC_343	sp|Q9QYC7|VKGC_MOUSE	Ggcx	Vitamin K-dependent gamma-carboxylase OS=Mus musculus OX=10090 GN=Ggcx PE=1 SV=1	343	R.PSASC#VYK.R	0.990321	1.04943	0.964014	1.06192	1.00988	1.45643	1.1245	1.2344	1.01403	1.001	1.161	1.00126	1.17608	1.12431	1.081
GGNB2_730	sp|Q5SV77-3|GGNB2_MOUSE	Ggnbp2	Isoform 3 of Gametogenetin-binding protein 2 OS=Mus musculus OX=10090 GN=Ggnbp2	730	K.RPVC#SGWLTTAGAN.-	1.09246	1.0033	0.919177	0.963597	1.10631	1.46209	1.03869	1.04512	1.16056	1.19337	1.00092	1.00498	1.17733	1.08146	1.09715
RMI1_460	sp|Q9D4G9|RMI1_MOUSE	Rmi1	RecQ-mediated genome instability protein 1 OS=Mus musculus OX=10090 GN=Rmi1 PE=2 SV=1	460	K.ENGHPFQAC#SSR.S	1.09971	0.921128	0.994979	1.01219	0.902851	0.788778	1.1661	0.972763	1.21523	1.00821	0.986352	1.00527	0.901274	1.11803	0.997279
ANLN_975	sp|Q8K298|ANLN_MOUSE	Anln	Anillin OS=Mus musculus OX=10090 GN=Anln PE=1 SV=2	975	K.ISC#QVNSAVEEK.G	1.12659	0.809404	1.1404	0.738417	1.17781	0.75776	1.17199	0.818515	1.23343	1.13265	0.799623	1.02546	0.891328	1.07465	0.966137
CLIC4_234	sp|Q9QYB1|CLIC4_MOUSE	Clic4	Chloride intracellular channel protein 4 OS=Mus musculus OX=10090 GN=Clic4 PE=1 SV=3	234	R.DEFTNTC#PSDK.E	1.05975	1.002	0.944849	0.864866	0.938412	0.89688	0.952217	0.941367	0.974304	0.907319	0.911829	1.0022	0.900053	0.955963	0.909574
TOPB1_524	sp|Q6ZQF0|TOPB1_MOUSE	Topbp1	DNA topoisomerase 2-binding protein 1 OS=Mus musculus OX=10090 GN=Topbp1 PE=1 SV=2	524	R.EPC#DDSTHISVQEENK.S	1.13622	0.958183	0.929156	1.12377	0.805938	0.834775	1.06459	1.0174	0.959958	1.22439	0.917809	1.00785	0.921494	1.01398	1.0711
PRUN2_2237	sp|Q52KR3|PRUN2_MOUSE	Prune2	Protein prune homolog 2 OS=Mus musculus OX=10090 GN=Prune2 PE=1 SV=2	2237	K.DLC#PESQTGTR.A	0.969903	0.986551	1.04675	0.886019	0.986991	0.935066	0.908202	1.01297	0.880029	1.01158	1.05549	1.00107	0.936025	0.933734	1.03354
LYN_219	sp|P25911|LYN_MOUSE	Lyn	Tyrosine-protein kinase Lyn OS=Mus musculus OX=10090 GN=Lyn PE=1 SV=4	219	K.QSDGLC#R.R	0.884697	0.961039	1.20608	0.827638	1.10411	0.857143	0.943343	0.865835	0.922182	0.902561	0.95621	1.01727	0.929631	0.910453	0.929385
SPIDR_305	sp|Q8BGX7|SPIDR_MOUSE	Spidr	DNA repair-scaffolding protein OS=Mus musculus OX=10090 GN=Spidr PE=2 SV=1	305	R.C#VSYQM*TPLGR.K	1.09452	0.953001	0.964281	0.892717	1.09196	1.13795	1.12333	1.06157	1.10657	1.14255	1.17591	1.00393	1.04088	1.09716	1.15923
E9PX68_345	tr|E9PX68|E9PX68_MOUSE	Slc4a1ap	Solute carrier family 4 (anion exchanger), member 1, adaptor protein OS=Mus musculus OX=10090 GN=Slc4a1ap PE=1 SV=1	345	R.EGEELEYEFDEQGHSTWLC#R.V	0.814843	1.09834	1.15968	0.858241	0.900473	0.869997	1.21996	1.21447	0.985997	0.945417	1.29456	1.02429	0.876237	1.14014	1.11999
AT133_658	sp|Q5XF89-2|AT133_MOUSE	Atp13a3	Isoform 2 of Probable cation-transporting ATPase 13A3 OS=Mus musculus OX=10090 GN=Atp13a3	658	K.GAPEVVASLC#KPETVPVDFEK.V	1.00029	0.900682	1.12358	0.916601	1.02264	0.79593	1.11712	1.01464	1.15129	0.987586	0.937216	1.00818	0.911724	1.09435	0.962401
MPRI_1220	sp|Q07113|MPRI_MOUSE	Igf2r	Cation-independent mannose-6-phosphate receptor OS=Mus musculus OX=10090 GN=Igf2r PE=1 SV=1	1220	R.EEGDNC#QVK.D	0.955182	1.11345	0.947892	0.866899	1.14638	0.97917	1.05761	1.02387	1.06551	0.994562	0.999901	1.00551	0.997484	1.049	0.997231
MAOM_274	sp|Q99KE1|MAOM_MOUSE	Me2	NAD-dependent malic enzyme, mitochondrial OS=Mus musculus OX=10090 GN=Me2 PE=1 SV=1	274	K.YC#TFNDDIQGTAAVALSGLLAAQR.V	1.01751	1.05373	0.936158	1.06543	1.0291	1.01869	0.896397	0.970324	0.963172	1.10224	1.00403	1.00246	1.03774	0.943298	1.05313
PEX10_171	sp|B1AUE5|PEX10_MOUSE	Pex10	Peroxisome biogenesis factor 10 OS=Mus musculus OX=10090 GN=Pex10 PE=2 SV=1	171	R.QGFAC#LHR.L	0.96275	0.949094	1.10172	0.945963	1.24718	1.20887	1.26926	1.21473	1.14508	1.25733	1.12267	1.00452	1.134	1.20969	1.19
MYH9_896	sp|Q8VDD5|MYH9_MOUSE	Myh9	Myosin-9 OS=Mus musculus OX=10090 GN=Myh9 PE=1 SV=4	896	K.LQLQEQLQAETELC#AEAEELR.A	1.01205	1.00772	0.980811	0.833701	0.919467	0.926406	0.933208	1.00265	0.9924	0.979808	0.988779	1.00019	0.893191	0.976087	0.984293
ABCA1_1477	sp|P41233|ABCA1_MOUSE	Abca1	Phospholipid-transporting ATPase ABCA1 OS=Mus musculus OX=10090 GN=Abca1 PE=1 SV=4	1477	K.MLPVC#PPGAGGLPPPQR.K	0.946889	0.91863	1.16914	0.976943	0.934641	0.915444	0.918507	0.913616	1.13211	1.12821	0.993056	1.01155	0.942342	0.988079	1.06063
PLPL6_192	sp|Q3TRM4|PLPL6_MOUSE	Pnpla6	Patatin-like phospholipase domain-containing protein 6 OS=Mus musculus OX=10090 GN=Pnpla6 PE=1 SV=2	192	K.PLFLELC#R.H	0.962482	1.16917	0.904396	0.918981	0.916563	0.978241	0.926545	1.01103	1.05481	1.02671	1.05856	1.01202	0.937928	0.99746	1.04264
ORC4_418	sp|O88708|ORC4_MOUSE	Orc4	Origin recognition complex subunit 4 OS=Mus musculus OX=10090 GN=Orc4 PE=1 SV=2	418	K.YSNC#PTDVR.Q	0.985066	0.946445	1.07729	0.937741	1.29473	0.90836	1.15808	1.03127	1.38185	1.22551	1.01936	1.00293	1.04694	1.1904	1.12244
GAPT_156	sp|Q8CB93|GAPT_MOUSE	Gapt	Protein GAPT OS=Mus musculus OX=10090 GN=Gapt PE=1 SV=1	156	K.PSPPPPQDDDIYILPDC#D.-	0.926138	1.07069	1.01392	0.845492	0.916722	0.870512	0.867033	0.976556	0.942611	1.074	1.01422	1.00358	0.877575	0.928733	1.04411
GALC_287	sp|P54818|GALC_MOUSE	Galc	Galactocerebrosidase OS=Mus musculus OX=10090 GN=Galc PE=1 SV=2	287	K.LWSSEDFSTINSNVGAGC#WSR.I	1.13119	0.913346	0.979337	0.636605	0.794957	0.87945	1.05962	1.08944	1.15081	1.09942	1.26466	1.00796	0.770337	1.09996	1.18204
PLGT3_455	sp|G5E897|PLGT3_MOUSE	Poglut3	Protein O-glucosyltransferase 3 OS=Mus musculus OX=10090 GN=Poglut3 PE=1 SV=1	455	R.LYC#YYYR.V	1.07312	0.981851	0.952693	0.793774	0.962935	0.761944	0.999276	1.0073	1.08027	1.09484	0.956193	1.00256	0.839551	1.02895	1.02552
ECSIT_160	sp|Q9QZH6|ECSIT_MOUSE	Ecsit	Evolutionarily conserved signaling intermediate in Toll pathway, mitochondrial OS=Mus musculus OX=10090 GN=Ecsit PE=1 SV=2	160	R.QQEC#GVAVLEQM*ER.H	0.995623	0.985217	1.01979	0.913002	0.882005	1.0077	0.926647	0.99926	0.982372	0.914678	0.889824	1.00021	0.934237	0.969426	0.902251
BCL3_335	sp|Q9Z2F6|BCL3_MOUSE	Bcl3	B-cell lymphoma 3 protein homolog OS=Mus musculus OX=10090 GN=Bcl3 PE=1 SV=2	335	K.NC#HNDTPLMVAR.S	0.924277	1.17874	0.934835	1.04044	1.13349	0.929677	1.04082	1.23569	1.05656	0.991119	0.918939	1.01262	1.03454	1.11102	0.955029
HXB4_199	sp|P10284|HXB4_MOUSE	Hoxb4	Homeobox protein Hox-B4 OS=Mus musculus OX=10090 GN=Hoxb4 PE=2 SV=1	199	R.VEIAHALC#LSER.Q	1.02051	1.07706	0.916048	0.881833	0.988267	0.947927	0.948033	1.01966	1.04654	0.95495	0.991069	1.00454	0.939342	1.00474	0.973009
ANR10_139	sp|Q99LW0|ANR10_MOUSE	Ankrd10	Ankyrin repeat domain-containing protein 10 OS=Mus musculus OX=10090 GN=Ankrd10 PE=2 SV=2	139	R.SGSLEC#ITALVGSGAHTDLR.N	1.08725	0.961584	0.961261	0.863383	1.02761	0.871058	1.04294	0.956689	1.06831	1.0812	0.97334	1.00337	0.920683	1.02265	1.02727
E9Q7C4_170	tr|E9Q7C4|E9Q7C4_MOUSE	Prr14l	Proline-rich 14-like OS=Mus musculus OX=10090 GN=Prr14l PE=1 SV=1	170	K.GPVC#ADLPGEPQNNGGNVHNTTAALPELTEER.Q	1.31546	0.896613	0.889282	1.25436	0.910407	0.767939	0.897013	1.01284	1.04601	1.09855	0.897813	1.03379	0.97757	0.985286	0.998183
LRP1_479	sp|Q91ZX7|LRP1_MOUSE	Lrp1	Prolow-density lipoprotein receptor-related protein 1 OS=Mus musculus OX=10090 GN=Lrp1 PE=1 SV=1	479	R.SHAC#ENDQYGK.P	0.997176	0.911189	1.11148	0.791139	1.03153	0.911579	1.06084	0.980842	1.12794	0.97585	1.00016	1.00662	0.911417	1.05654	0.988003
SYTC2_26	sp|Q8BLY2|SYTC2_MOUSE	Tars3	Threonine--tRNA ligase 2, cytoplasmic OS=Mus musculus OX=10090 GN=Tars3 PE=1 SV=1	26	R.WLC#AEVQR.L	1.08775	0.954561	0.967992	0.916722	1.12372	1.00511	0.776962	0.937969	1.02229	1.08861	0.890039	1.00343	1.01519	0.912406	0.989323
A0A571BF12_995	tr|A0A571BF12|A0A571BF12_MOUSE	Lcor	Ligand-dependent corepressor OS=Mus musculus OX=10090 GN=Lcor PE=1 SV=1	995	R.YPGSQGLDSSAAC#SEIK.V	1.11008	0.805231	1.16648	0.744008	1.07207	0.786577	1.17474	0.786824	1.09122	1.16781	0.820051	1.02726	0.867552	1.0176	0.993929
MRM3_235	sp|Q5ND52|MRM3_MOUSE	Mrm3	rRNA methyltransferase 3, mitochondrial OS=Mus musculus OX=10090 GN=Mrm3 PE=2 SV=1	235	R.SAAGAGC#SK.V	1.03739	1.15654	0.85368	0.865088	1.02103	1.10251	1.43397	1.28076	1.14197	1.15891	1.40812	1.01587	0.996211	1.28557	1.28351
IPO8_722	sp|Q7TMY7|IPO8_MOUSE	Ipo8	Importin-8 OS=Mus musculus OX=10090 GN=Ipo8 PE=1 SV=3	722	K.HLEVLFTMC#R.K	0.959859	1.18806	0.895681	1.05885	0.875492	1.11227	0.911925	1.1006	0.795772	0.794739	0.938387	1.01453	1.01554	0.936099	0.866563
RB3GP_858	sp|Q80UJ7|RB3GP_MOUSE	Rab3gap1	Rab3 GTPase-activating protein catalytic subunit OS=Mus musculus OX=10090 GN=Rab3gap1 PE=1 SV=4	858	K.C#EHEEEK.E	1.13994	0.775743	1.19951	0.763578	1.17329	0.812589	1.19224	0.865136	1.19486	1.07216	0.794181	1.0384	0.916485	1.08408	0.933168
TRI62_34	sp|Q80V85|TRI62_MOUSE	Trim62	E3 ubiquitin-protein ligase TRIM62 OS=Mus musculus OX=10090 GN=Trim62 PE=2 SV=1	34	R.C#ITEHWVR.Q	1.04533	1.05502	0.912811	0.874766	1.09686	0.950027	0.772874	0.983167	1.00521	0.82686	1.08919	1.00439	0.973885	0.920416	0.958026
GMEB1_89	sp|Q9JL60|GMEB1_MOUSE	Gmeb1	Glucocorticoid modulatory element-binding protein 1 OS=Mus musculus OX=10090 GN=Gmeb1 PE=1 SV=2	89	K.IEEGIDASSIEGNEDM*EIAYPITC#GESK.A	1.0089	1.13006	0.889753	1.01907	0.947338	0.995725	0.925358	0.921045	1.15775	1.08928	1.12625	1.00957	0.987376	1.00138	1.10777
IPMK_274	sp|Q7TT16|IPMK_MOUSE	Ipmk	Inositol polyphosphate multikinase OS=Mus musculus OX=10090 GN=Ipmk PE=1 SV=1	274	K.GPLTDADGLEC#NNNFHLFGAPPNGMSVGK.S	1.17303	0.973517	0.892616	0.843086	1.10101	0.913696	0.755302	0.873763	0.957894	0.845645	0.848393	1.01305	0.952597	0.86232	0.847019
RN220_78	sp|Q6PDX6-2|RN220_MOUSE	Rnf220	Isoform 2 of E3 ubiquitin-protein ligase Rnf220 OS=Mus musculus OX=10090 GN=Rnf220	78	R.EGSC#M*AEDDAVDIEHADSNRFEEYEWC#GQK.R	1.03843	1.03199	0.936327	1.02186	0.950953	1.13544	1.01857	0.971965	0.893036	0.955283	0.970167	1.00225	1.03608	0.961192	0.962725
PI3R5_627	sp|Q5SW28|PI3R5_MOUSE	Pik3r5	Phosphoinositide 3-kinase regulatory subunit 5 OS=Mus musculus OX=10090 GN=Pik3r5 PE=1 SV=1	627	R.NVLGLMHLPPEVLC#QQSLK.A	0.812513	1.26895	1.01916	0.869848	0.966642	0.910861	1.07771	0.960901	0.819198	0.760031	1.00103	1.03354	0.915783	0.952604	0.880531
PTN23_425	sp|Q6PB44|PTN23_MOUSE	Ptpn23	Tyrosine-protein phosphatase non-receptor type 23 OS=Mus musculus OX=10090 GN=Ptpn23 PE=1 SV=2	425	K.C#AALSVRPDTVK.N	1.49974	1.00035	0.74987	0.840744	0.87349	0.834198	0.962409	1.00872	1.0414	0.887151	0.701333	1.08332	0.849478	1.00417	0.794242
E9Q7L1_673	tr|E9Q7L1|E9Q7L1_MOUSE	Urb2	URB2 ribosome biogenesis 2 homolog (S. cerevisiae) OS=Mus musculus OX=10090 GN=Urb2 PE=1 SV=1	673	R.YC#LEQLYLQK.V	1.04027	0.929482	1.03859	0.971858	1.1805	0.914037	1.01968	0.993222	1.12746	1.0365	1.00193	1.00278	1.02213	1.04679	1.01922
MD2L1_178	sp|Q9Z1B5|MD2L1_MOUSE	Mad2l1	Mitotic spindle assembly checkpoint protein MAD2A OS=Mus musculus OX=10090 GN=Mad2l1 PE=1 SV=2	178	K.WEESGPQFITNC#EEVR.L	1.00717	0.878755	1.15055	0.776351	1.13502	0.832949	1.16457	0.877101	1.13699	1.00763	0.869262	1.01216	0.914775	1.05955	0.938445
SPAG1_640	sp|Q80ZX8|SPAG1_MOUSE	Spag1	Sperm-associated antigen 1 OS=Mus musculus OX=10090 GN=Spag1 PE=1 SV=1	640	K.AC#AIYTNR.A	0.89767	0.883437	1.32615	0.934921	0.996375	1.08959	0.934921	1.09161	1.36977	1.09654	0.997822	1.03575	1.00696	1.1321	1.04718
B2RUQ2_116	tr|B2RUQ2|B2RUQ2_MOUSE	Usf3	Gene model 608, (NCBI) OS=Mus musculus OX=10090 GN=Usf3 PE=2 SV=1	116	K.ANDIC#LYDDPTIHWK.G	1.03181	1.06891	0.912988	1.08008	1.19095	1.00564	0.992212	0.954387	0.912287	0.898501	1.06461	1.00457	1.09222	0.952962	0.981555
ATF6B_337	sp|O35451|ATF6B_MOUSE	Atf6b	Cyclic AMP-dependent transcription factor ATF-6 beta OS=Mus musculus OX=10090 GN=Atf6b PE=1 SV=1	337	R.ESAC#QSR.R	1.04558	0.914924	1.05196	0.853865	1.11805	0.96472	0.988973	0.843189	0.975315	1.1125	0.951416	1.00415	0.978878	0.935826	1.03196
TTC17_552	sp|E9PVB5|TTC17_MOUSE	Ttc17	Tetratricopeptide repeat protein 17 OS=Mus musculus OX=10090 GN=Ttc17 PE=1 SV=1	552	R.IHELTSDDYSSEEEAQPPDC#SITDYR.K	1.00618	0.957142	1.04019	0.941812	1.04448	0.777419	1.11422	0.904723	0.99383	1.04858	0.895862	1.00117	0.921236	1.00426	0.972221
SUGP2_728	sp|Q8CH09|SUGP2_MOUSE	Sugp2	SURP and G-patch domain-containing protein 2 OS=Mus musculus OX=10090 GN=Sugp2 PE=1 SV=2	728	K.PC#PQPSSPGALGPSPR.P	0.848004	1.20046	1.0124	0.706606	0.996787	0.991054	0.744242	0.906487	0.812467	0.839286	0.89705	1.02029	0.898149	0.821066	0.868168
E9QQ33_484	tr|E9QQ33|E9QQ33_MOUSE	Sh3rf1	E3 ubiquitin-protein ligase SH3RF1 OS=Mus musculus OX=10090 GN=Sh3rf1 PE=1 SV=1	484	R.C#QDGWYK.G	0.863112	0.944275	1.27814	0.902434	1.23731	0.995868	1.11316	0.98793	1.13057	1.04884	1.11804	1.02851	1.0452	1.07722	1.08344
RHG42_255	sp|B2RQE8|RHG42_MOUSE	Arhgap42	Rho GTPase-activating protein 42 OS=Mus musculus OX=10090 GN=Arhgap42 PE=1 SV=1	255	K.HYC#TYDK.G	0.993668	0.921691	1.10051	1.00814	0.89813	1.3929	0.931908	1.17759	1.0103	0.953809	1.04949	1.00529	1.09972	1.03993	1.00165
MMTA2_214	sp|Q99LX5|MMTA2_MOUSE	Mmtag2	Multiple myeloma tumor-associated protein 2 homolog OS=Mus musculus OX=10090 GN=Mmtag2 PE=2 SV=1	214	R.EADSC#SSSPSPPRPR.H	1.03143	0.986818	0.983173	0.930294	0.934212	0.968898	0.852891	0.966825	0.952752	0.967021	0.994396	1.00047	0.944468	0.924156	0.980708
Q3V3W4_468	tr|Q3V3W4|Q3V3W4_MOUSE	Zbtb2	Zinc finger and BTB domain-containing 2 OS=Mus musculus OX=10090 GN=Zbtb2 PE=1 SV=1	468	K.HSC#QNQNSDVFALDEGR.S	0.971601	1.08474	0.953391	0.966983	1.02601	0.997163	0.965173	1.15541	0.938122	0.980347	0.96409	1.00324	0.996718	1.01957	0.972219
ZEB2_754	sp|Q9R0G7|ZEB2_MOUSE	Zeb2	Zinc finger E-box-binding homeobox 2 OS=Mus musculus OX=10090 GN=Zeb2 PE=1 SV=2	754	K.PMDSITSPSIAELHNSVTSC#DPPLR.L	1.18049	1.03816	0.840583	1.24624	0.988663	0.791482	0.789828	1.09674	0.973662	1.18875	1.14899	1.01974	1.0088	0.953411	1.16887
LANC1_252	sp|O89112|LANC1_MOUSE	Lancl1	Glutathione S-transferase LANCL1 OS=Mus musculus OX=10090 GN=Lancl1 PE=1 SV=1	252	K.PSVDFVC#R.L	0.863474	1.21785	0.979657	0.82541	0.898147	0.865351	0.945236	0.955182	0.971563	1.00133	0.944431	1.02033	0.862969	0.957327	0.972882
DPOE1_333	sp|Q9WVF7|DPOE1_MOUSE	Pole	DNA polymerase epsilon catalytic subunit A OS=Mus musculus OX=10090 GN=Pole PE=1 SV=3	333	K.PEYEGPFC#VFNEPDEVHLIQR.W	0.878274	1.15291	1.006	0.95189	0.915768	1.02148	0.897577	1.3475	1.07094	1.11129	0.98546	1.0124	0.963048	1.10534	1.04837
UBR4_3790	sp|A2AN08-5|UBR4_MOUSE	Ubr4	Isoform 5 of E3 ubiquitin-protein ligase UBR4 OS=Mus musculus OX=10090 GN=Ubr4	3790	R.PQLENLLC#K.V	0.922848	1.14089	0.961639	0.932686	0.953933	1.0692	1.02482	1.08468	1.17149	1.03148	1.0577	1.00846	0.985273	1.09366	1.04459
TRI23_546	sp|Q8BGX0|TRI23_MOUSE	Trim23	E3 ubiquitin-protein ligase TRIM23 OS=Mus musculus OX=10090 GN=Trim23 PE=2 SV=1	546	R.SWYIQGC#DAR.S	0.977778	1.06728	0.961247	0.868522	0.942049	1.1692	0.862745	1.10039	0.912435	0.877519	0.950679	1.0021	0.993258	0.958523	0.914099
DOCK9_124	sp|Q8BIK4-2|DOCK9_MOUSE	Dock9	Isoform 2 of Dedicator of cytokinesis protein 9 OS=Mus musculus OX=10090 GN=Dock9	124	R.STVPANAEEEAQSLFVTEC#IK.T	0.96639	1.02934	1.00631	0.914207	1.02002	0.97666	0.927163	0.950939	0.987825	0.912114	0.913569	1.00068	0.970296	0.955309	0.912841
PCOC1_212	sp|Q61398|PCOC1_MOUSE	Pcolce	Procollagen C-endopeptidase enhancer 1 OS=Mus musculus OX=10090 GN=Pcolce PE=1 SV=2	212	K.FDVEPDTYC#R.Y	1.08384	1.01808	0.913152	0.949652	1.02273	0.961041	1.07001	0.84172	0.884423	1.0434	1.06471	1.00502	0.977808	0.932053	1.05405
B4GT5_158	sp|Q9JMK0|B4GT5_MOUSE	B4galt5	Beta-1,4-galactosyltransferase 5 OS=Mus musculus OX=10090 GN=B4galt5 PE=1 SV=2	158	K.PADC#VPR.W	0.949821	1.20149	0.896964	0.905164	0.927547	0.917622	0.896619	1.02484	1.00123	0.959698	0.984986	1.01609	0.916778	0.97423	0.972342
EPDR1_210	sp|Q99M71|EPDR1_MOUSE	Epdr1	Mammalian ependymin-related protein 1 OS=Mus musculus OX=10090 GN=Epdr1 PE=1 SV=1	210	K.DPSVFTPPSTC#QAAQPEK.M	1.10651	1.04856	0.875223	0.863577	0.98004	0.868158	1.12536	0.947956	0.943678	1.08077	0.894141	1.0101	0.903925	1.00567	0.987457
UBXN7_456	sp|Q6P5G6|UBXN7_MOUSE	Ubxn7	UBX domain-containing protein 7 OS=Mus musculus OX=10090 GN=Ubxn7 PE=1 SV=2	456	K.LSHLDYDITLQEAGLC#PQETVFVQER.N	0.976822	0.993858	1.03083	0.823877	0.945035	0.759068	0.811045	1.00913	1.06763	1.19334	0.970856	1.0005	0.84266	0.962604	1.0821
ICE1_1581	sp|E9Q286|ICE1_MOUSE	Ice1	Little elongation complex subunit 1 OS=Mus musculus OX=10090 GN=Ice1 PE=1 SV=1	1581	R.STPTNC#SPDTLSK.I	0.940321	1.00006	1.0677	0.922987	1.17772	0.847957	1.00025	1.00121	1.12673	0.899151	0.995519	1.00269	0.982887	1.04273	0.947335
WDR62_539	sp|Q3U3T8|WDR62_MOUSE	Wdr62	WD repeat-containing protein 62 OS=Mus musculus OX=10090 GN=Wdr62 PE=1 SV=2	539	K.VEAHDAEVLC#LEYSKPETGVTLLASASR.D	0.904505	1.05543	1.05603	0.786106	0.996032	0.804663	0.832128	0.869675	0.988808	1.00665	0.973898	1.00532	0.862267	0.89687	0.990276
KLH20_20	sp|Q8VCK5|KLH20_MOUSE	Klhl20	Kelch-like protein 20 OS=Mus musculus OX=10090 GN=Klhl20 PE=2 SV=2	20	R.C#TLGDPNK.L	1.04563	0.896965	1.0767	0.97086	1.25188	1.07134	1.17131	1.03263	1.14327	1.03788	1.00594	1.00643	1.09803	1.11574	1.02191
KIF1B_744	sp|Q60575-3|KIF1B_MOUSE	Kif1b	Isoform 3 of Kinesin-like protein KIF1B OS=Mus musculus OX=10090 GN=Kif1b	744	K.EIC#YEVALNDFR.H	1.05663	0.978803	0.96905	0.787817	0.985231	0.909312	0.895783	1.06119	0.90485	0.898967	1.01904	1.00149	0.89412	0.953941	0.959002
ZDH17_24	sp|Q80TN5|ZDH17_MOUSE	Zdhhc17	Palmitoyltransferase ZDHHC17 OS=Mus musculus OX=10090 GN=Zdhhc17 PE=1 SV=2	24	K.MADGPDEYETETGC#VPLLHPEEIK.P	1.03556	1.08147	0.901167	1.16792	0.788901	0.969362	0.907288	1.3042	1.01827	0.891148	1.31213	1.00607	0.975393	1.07659	1.10164
DPH1_214	sp|Q5NCQ5|DPH1_MOUSE	Dph1	2-(3-amino-3-carboxypropyl)histidine synthase subunit 1 OS=Mus musculus OX=10090 GN=Dph1 PE=1 SV=1	214	K.PLSPGEILGC#TSPR.L	0.914295	1.22931	0.915084	0.919412	0.957058	0.858127	0.915156	1.031	1.06411	1.18053	1.00792	1.01956	0.911533	1.00342	1.09423
ZCHC2_41	sp|Q69ZB8|ZCHC2_MOUSE	Zcchc2	Zinc finger CCHC domain-containing protein 2 OS=Mus musculus OX=10090 GN=Zcchc2 PE=2 SV=3	41	R.DC#RPPPPPTGLPR.G	1	1.05961	0.946738	0.803862	1.29354	0.918699	1.24371	0.877913	1.02861	0.965223	0.973538	1.00212	1.00537	1.05008	0.969381
CAPZB_14	sp|P47757-4|CAPZB_MOUSE	Capzb	Isoform 3 of F-actin-capping protein subunit beta OS=Mus musculus OX=10090 GN=Capzb	14	R.SLPFPLNC#QLVR.V	1.05758	0.981372	0.965753	0.92929	1.10327	1.2784	0.952544	1.09597	1.14085	1.00453	1.1743	1.00157	1.10365	1.06312	1.08942
SPT6H_575	sp|Q62383|SPT6H_MOUSE	Supt6h	Transcription elongation factor SPT6 OS=Mus musculus OX=10090 GN=Supt6h PE=1 SV=2	575	K.DYVC#SQFPTPEAVLEGAR.Y	1.00797	0.9719	1.02145	0.797277	1.11036	1.03758	0.87641	0.933303	1.09997	1.02248	0.938031	1.00044	0.981742	0.969894	0.980255
INAR1_78	sp|P33896|INAR1_MOUSE	Ifnar1	Interferon alpha/beta receptor 1 OS=Mus musculus OX=10090 GN=Ifnar1 PE=1 SV=2	78	K.VPEC#QHTTTTK.C	1.19076	0.932615	0.919162	1.12604	0.871034	0.850416	0.878055	1.02117	0.984548	1.34757	1.0563	1.01418	0.949164	0.961257	1.20193
SYVC_1043	sp|Q9Z1Q9|SYVC_MOUSE	Vars1	Valine--tRNA ligase OS=Mus musculus OX=10090 GN=Vars1 PE=1 SV=1	1043	K.PVLNGVDQVAAEC#AR.Q	0.972303	1.33613	0.817607	0.83824	0.81437	1.26497	0.822829	0.981355	1.10833	0.972303	1.11707	1.04201	0.972526	0.970838	1.04468
PARK7_46	sp|Q99LX0|PARK7_MOUSE	Park7	Parkinson disease protein 7 homolog OS=Mus musculus OX=10090 GN=Park7 PE=1 SV=1	46	K.VTVAGLAGKDPVQC#SR.D	1.09105	0.873675	1.06512	1.01058	0.94219	0.863254	1.00577	1.11475	0.932562	0.95175	1.06444	1.00995	0.938673	1.01769	1.00809
TNR9_105	sp|P20334|TNR9_MOUSE	Tnfrsf9	Tumor necrosis factor receptor superfamily member 9 OS=Mus musculus OX=10090 GN=Tnfrsf9 PE=1 SV=1	105	K.DC#RPGQELTK.Q	0.877981	1.11021	1.04135	0.820501	1.26397	1.16318	1.03349	1.03349	0.999813	0.906144	1.29808	1.00985	1.08255	1.02226	1.10211
SGO2_986	sp|Q7TSY8|SGO2_MOUSE	Sgo2	Shugoshin 2 OS=Mus musculus OX=10090 GN=Sgo2 PE=1 SV=1	986	K.LPLGC#SPETHGTVEITPNTDLAK.A	1.07396	1.00454	0.931636	0.957202	0.915348	0.961115	0.947452	1.04188	0.986621	1.13715	1.03656	1.00338	0.944555	0.991984	1.08686
CHCH7_26	sp|Q8K2Q5|CHCH7_MOUSE	Chchd7	Coiled-coil-helix-coiled-coil-helix domain-containing protein 7 OS=Mus musculus OX=10090 GN=Chchd7 PE=1 SV=1	26	R.C#M*DENNYDR.E	0.977785	0.960156	1.06862	0.315245	0.335511	0.356329	0.991951	1.11234	0.999102	1.032	1.06427	1.00219	0.335695	1.03446	1.04814
HELLS_152	sp|Q60848|HELLS_MOUSE	Hells	Lymphocyte-specific helicase OS=Mus musculus OX=10090 GN=Hells PE=1 SV=2	152	K.DNEDESSSTTSLC#VEDIQK.N	1.09763	0.777542	1.24557	0.771349	1.29742	0.832033	1.22356	0.802831	1.23782	1.16696	0.812744	1.04025	0.966934	1.08807	0.989851
NOD1_658	sp|Q8BHB0|NOD1_MOUSE	Nod1	Nucleotide-binding oligomerization domain-containing protein 1 OS=Mus musculus OX=10090 GN=Nod1 PE=1 SV=1	658	R.C#IYETQSQK.V	0.888475	1.15674	0.99012	1.13687	1.03066	1.32236	1.12189	1.14342	1.01572	1.16999	1.08675	1.01178	1.1633	1.09368	1.12837
LASP1_53	sp|Q61792|LASP1_MOUSE	Lasp1	LIM and SH3 domain protein 1 OS=Mus musculus OX=10090 GN=Lasp1 PE=1 SV=1	53	K.KPYC#NAHYPK.Q	0.952786	1.11923	0.946097	0.872996	0.943564	0.920892	0.869495	0.939305	0.932552	0.988295	0.959597	1.00604	0.912484	0.913784	0.973946
ATPA_244	sp|Q03265|ATPA_MOUSE	Atp5f1a	ATP synthase subunit alpha, mitochondrial OS=Mus musculus OX=10090 GN=Atp5f1a PE=1 SV=1	244	K.LYC#IYVAIGQK.R	1.09293	1.06453	0.872874	0.714955	0.919127	0.670212	0.885804	0.830838	0.825319	0.632755	0.718523	1.01011	0.768098	0.84732	0.675639
SYDM_53	sp|Q8BIP0|SYDM_MOUSE	Dars2	Aspartate--tRNA ligase, mitochondrial OS=Mus musculus OX=10090 GN=Dars2 PE=1 SV=1	53	R.TNTC#GELR.S	1.12466	0.956977	0.938187	0.897439	1.05629	0.877748	1.00506	1.03019	0.959379	1.12063	1.06134	1.00661	0.943825	0.998212	1.09098
KMT2E_616	sp|Q3UG20|KMT2E_MOUSE	Kmt2e	Inactive histone-lysine N-methyltransferase 2E OS=Mus musculus OX=10090 GN=Kmt2e PE=1 SV=2	616	K.TEVKPEC#K.E	1.68676	0.883998	0.783747	0.935855	1.41425	1.09987	0.951505	1.29416	1.08106	1.15494	1.20978	1.11817	1.14999	1.10891	1.18236
AP5Z1_546	sp|Q3U829|AP5Z1_MOUSE	Ap5z1	AP-5 complex subunit zeta-1 OS=Mus musculus OX=10090 GN=Ap5z1 PE=2 SV=1	546	K.PMASC#AR.V	0.922998	1.1981	0.924285	1.04914	0.907838	1.01884	0.93234	0.962651	1.08094	1.00556	1.16363	1.01513	0.991941	0.991978	1.08459
SAC2_961	sp|Q8CDA1|SAC2_MOUSE	Inpp5f	Phosphatidylinositide phosphatase SAC2 OS=Mus musculus OX=10090 GN=Inpp5f PE=1 SV=1	961	K.PM*DVYC#QR.F	0.885745	1.2718	0.921896	0.88378	0.986787	0.91121	0.833535	0.875834	0.926183	0.970753	0.912393	1.02648	0.927259	0.878517	0.941573
A2ANY6_551	tr|A2ANY6|A2ANY6_MOUSE	Mdn1	Midasin OS=Mus musculus OX=10090 GN=Mdn1 PE=1 SV=1	551	R.DLLNWC#NR.V	0.942338	1.03033	1.03279	0.995098	1.11061	0.9874	1.11039	1.41898	1.16497	1.01122	1.09246	1.00182	1.03103	1.23145	1.05184
MED15_661	sp|Q924H2|MED15_MOUSE	Med15	Mediator of RNA polymerase II transcription subunit 15 OS=Mus musculus OX=10090 GN=Med15 PE=1 SV=3	661	R.TFVPAM*MAIHGPPIVSPVVC#SR.K	0.979467	1.02868	0.993134	0.818099	1.07221	1.45254	1.37757	0.807928	1.14886	1.19382	1.02797	1.00043	1.11429	1.11145	1.1109
E9Q6Y8_904	tr|E9Q6Y8|E9Q6Y8_MOUSE	Usp31	Ubiquitin-specific peptidase 31 OS=Mus musculus OX=10090 GN=Usp31 PE=1 SV=1	904	K.VSISC#FGSLR.N	1.0133	1.03842	0.952271	1.10721	1.01534	1.1137	0.992291	1.02257	1.12384	1.14226	0.967726	1.00133	1.07875	1.04623	1.05499
ABCA9_159	sp|Q8K449|ABCA9_MOUSE	Abca9	ATP-binding cassette sub-family A member 9 OS=Mus musculus OX=10090 GN=Abca9 PE=1 SV=2	159	K.DHSAPC#EPLNNK.M	1.08728	0.841782	1.12067	0.799998	1.0846	0.821616	1.13578	0.917686	1.14213	1.02082	0.890296	1.01658	0.902071	1.0652	0.955558
TB182_1317	sp|P58871|TB182_MOUSE	Tnks1bp1	182 kDa tankyrase-1-binding protein OS=Mus musculus OX=10090 GN=Tnks1bp1 PE=1 SV=2	1317	R.NLEVSC#DLESGGSR.G	1.00633	1.03482	0.961596	0.951629	0.933294	1.04912	0.922283	1.26008	1.02461	1.06741	1.07835	1.00092	0.978014	1.06899	1.07288
TRI62_93	sp|Q80V85|TRI62_MOUSE	Trim62	E3 ubiquitin-protein ligase TRIM62 OS=Mus musculus OX=10090 GN=Trim62 PE=2 SV=1	93	R.PC#QAHDK.V	0.774967	1.63084	0.912042	1.138	1.0432	1.18013	1.07117	1.11863	1.05189	1.00627	1.2745	1.10595	1.12044	1.08056	1.14039
ERF1_127	sp|Q8BWY3|ERF1_MOUSE	Etf1	Eukaryotic peptide chain release factor subunit 1 OS=Mus musculus OX=10090 GN=Etf1 PE=1 SV=4	127	K.PINTSLYLC#DNK.F	0.956929	1.21569	0.883071	0.881379	0.868069	1.16051	0.871439	1.07708	0.993903	0.954386	1.025	1.01856	0.969985	0.980807	0.989692
BBX_597	sp|Q8VBW5|BBX_MOUSE	Bbx	HMG box transcription factor BBX OS=Mus musculus OX=10090 GN=Bbx PE=1 SV=2	597	K.AEPLTPTEDALPPSLPGQAKPEDSDC#HR.K	0.946046	1.07749	0.985332	0.957379	1.01422	0.931169	0.93042	1.09433	1.02157	1.00432	0.979258	1.00296	0.967588	1.01544	0.991791
B9EI38_83	tr|B9EI38|B9EI38_MOUSE	Reps2	RalBP1-associated Eps domain-containing protein 2 OS=Mus musculus OX=10090 GN=Reps2 PE=1 SV=1	83	R.ASQLPPETLHQITELC#GAK.R	1.24211	0.874123	0.951554	1.0572	0.932258	0.936341	1.141	1.16462	1.36854	1.09037	1.14375	1.02259	0.975268	1.22472	1.11706
MSPD2_381	sp|Q9CWP6-3|MSPD2_MOUSE	Mospd2	Isoform 3 of Motile sperm domain-containing protein 2 OS=Mus musculus OX=10090 GN=Mospd2	381	R.VKPSNSSC#DPGASIDIIVSPHGGLTVSAQDR.F	1.0472	1.07654	0.895921	0.972142	1.10017	0.988159	1.01902	0.988535	0.942557	1.14068	1.06746	1.00655	1.02016	0.983371	1.10407
BROMI_823	sp|Q3URV1|BROMI_MOUSE	Tbc1d32	Protein broad-minded OS=Mus musculus OX=10090 GN=Tbc1d32 PE=1 SV=2	823	R.EVPTC#IIDIMDR.L	1.0811	1.04319	0.895719	0.991071	1.16742	0.959014	0.961072	1.0662	1.00004	0.922421	0.901221	1.00667	1.03917	1.0091	0.911821
DHR13_28	sp|Q5SS80|DHR13_MOUSE	Dhrs13	Dehydrogenase/reductase SDR family member 13 OS=Mus musculus OX=10090 GN=Dhrs13 PE=1 SV=1	28	K.APSC#GGIGSLR.G	1.01757	1.01027	0.973297	0.733999	0.922674	0.862218	0.929692	0.881418	1.04237	0.803151	0.928256	1.00038	0.83963	0.951159	0.865704
SMOX_263	sp|Q99K82-2|SMOX_MOUSE	Smox	Isoform 2 of Spermine oxidase OS=Mus musculus OX=10090 GN=Smox	263	R.C#IHWDQASAHPR.G	1.09583	0.880952	1.05008	1.07157	1.16447	0.927788	1.25077	1.18164	1.38967	1.10337	1.23511	1.00895	1.05461	1.27403	1.16924
CHCH2_136	sp|Q9D1L0|CHCH2_MOUSE	Chchd2	Coiled-coil-helix-coiled-coil-helix domain-containing protein 2 OS=Mus musculus OX=10090 GN=Chchd2 PE=2 SV=1	136	K.LC#EGFNEVLR.Q	0.956608	1.00708	1.03985	0.636173	0.673448	0.702723	0.990366	0.924714	0.977237	0.907064	0.978332	1.00118	0.670781	0.964106	0.942698
ZZEF1_598	sp|Q5SSH7|ZZEF1_MOUSE	Zzef1	Zinc finger ZZ-type and EF-hand domain-containing protein 1 OS=Mus musculus OX=10090 GN=Zzef1 PE=1 SV=2	598	R.GGIGAQC#GLVFAYNSPSNK.F	1.04565	0.994211	0.963543	0.811187	0.921208	0.757188	0.878781	0.927595	0.839919	0.819451	0.865434	1.00114	0.829861	0.882099	0.842442
ANGE2_217	sp|Q8K1C0|ANGE2_MOUSE	Angel2	Protein angel homolog 2 OS=Mus musculus OX=10090 GN=Angel2 PE=1 SV=1	217	K.HFDADVLC#LQEVQEDHYGTEIRPSLESLGYHC#EYK.M	1.05984	1.03681	0.915777	0.937386	1.02339	1.2644	1.01413	1.25671	1.04854	1.07783	1.12693	1.00414	1.07506	1.10646	1.10238
TNR3_412	sp|P50284|TNR3_MOUSE	Ltbr	Tumor necrosis factor receptor superfamily member 3 OS=Mus musculus OX=10090 GN=Ltbr PE=1 SV=1	412	K.AWHLAETETLGC#QDL.-	0.984955	1.01288	1.00256	0.918478	1.01237	0.848605	0.998392	1.02622	1.07052	0.83724	1.00626	1.00013	0.926484	1.03171	0.92175
KIF3C_766	sp|O35066|KIF3C_MOUSE	Kif3c	Kinesin-like protein KIF3C OS=Mus musculus OX=10090 GN=Kif3c PE=1 SV=3	766	R.SWC#QSPQR.M	1.02738	0.922311	1.0611	1.09395	1.16188	1.13741	1.05462	1.19911	1.10862	0.99783	1.22428	1.0036	1.13108	1.12079	1.11106
NUP85_614	sp|Q8R480|NUP85_MOUSE	Nup85	Nuclear pore complex protein Nup85 OS=Mus musculus OX=10090 GN=Nup85 PE=1 SV=1	614	R.C#LEDLASGRPEC#GEPDAQR.L	0.820533	1.36081	0.955638	0.970049	1.00575	1.22235	0.919222	1.27379	0.921142	1.05345	1.17536	1.04566	1.06605	1.03805	1.11441
ODO1_346	sp|Q60597-3|ODO1_MOUSE	Ogdh	Isoform 3 of 2-oxoglutarate dehydrogenase, mitochondrial OS=Mus musculus OX=10090 GN=Ogdh	346	K.ELEQIFC#QFDSK.L	0.995638	0.994213	1.01031	0.998562	1.05759	1.03693	0.950503	1.02076	1.02443	0.955791	1.05752	1.00005	1.03103	0.998565	1.00666
MTMR2_95	sp|Q9Z2D1|MTMR2_MOUSE	Mtmr2	Myotubularin-related protein 2 OS=Mus musculus OX=10090 GN=Mtmr2 PE=1 SV=3	95	K.DVTYIC#PFTGAVR.G	1.09371	1.0858	0.858586	0.843633	0.897053	0.572063	0.823282	0.718845	0.786213	0.853705	0.930401	1.0127	0.770916	0.776113	0.892053
DCAF6_586	sp|Q9DC22|DCAF6_MOUSE	Dcaf6	DDB1- and CUL4-associated factor 6 OS=Mus musculus OX=10090 GN=Dcaf6 PE=1 SV=1	586	K.NNPSQDSPC#GLPEEGTLSETDRETC#EQASTESATR.H	0.87513	1.14792	1.01402	1.01258	1.15704	1.04313	1.03224	1.128	0.992861	0.948316	1.07473	1.01236	1.07091	1.05103	1.01152
ARNT_400	sp|P53762|ARNT_MOUSE	Arnt	Aryl hydrocarbon receptor nuclear translocator OS=Mus musculus OX=10090 GN=Arnt PE=1 SV=3	400	K.NIVEFC#HPEDQQLLR.D	0.950825	1.10662	0.957274	0.774698	1.08452	0.959878	0.750598	0.92923	0.826405	0.884398	0.977832	1.00491	0.939698	0.835411	0.931115
PP1RA_48	sp|Q80W00|PP1RA_MOUSE	Ppp1r10	Serine/threonine-protein phosphatase 1 regulatory subunit 10 OS=Mus musculus OX=10090 GN=Ppp1r10 PE=1 SV=1	48	R.C#TYLNIILQTR.A	1.07402	1.03542	0.906514	0.896004	0.983608	0.885965	0.911618	0.880687	1.10186	0.927027	1.0583	1.00532	0.921859	0.964721	0.992666
ZFHX2_2464	sp|Q2MHN3|ZFHX2_MOUSE	Zfhx2	Zinc finger homeobox protein 2 OS=Mus musculus OX=10090 GN=Zfhx2 PE=1 SV=1	2464	R.SFC#FFGR.G	1.11312	0.979039	0.92574	1.09783	0.881171	0.984264	1.14776	1.13204	0.959835	0.916189	1.01682	1.00597	0.987756	1.07988	0.966506
F8VQ05_2553	tr|F8VQ05|F8VQ05_MOUSE	Fryl	FRY-like transcription coactivator OS=Mus musculus OX=10090 GN=Fryl PE=1 SV=1	2553	R.DETPSLEAC#LDNASSQLPEGTSSVLK.E	1.039	1.16242	0.849433	1.00911	0.915445	0.979039	1.00894	0.986464	1.00278	0.882076	0.963924	1.01695	0.967863	0.999397	0.923
SVIL_178	sp|Q8K4L3|SVIL_MOUSE	Svil	Supervillin OS=Mus musculus OX=10090 GN=Svil PE=1 SV=1	178	R.TSLVASQDC#TPLGSNMSDQEQLLNVENQR.R	0.968825	1.06678	0.970475	0.790675	0.876135	0.905578	0.860632	1.11635	0.991218	0.901484	0.980255	1.00203	0.857463	0.989401	0.94087
FRY_2182	sp|E9Q8I9|FRY_MOUSE	Fry	Protein furry homolog OS=Mus musculus OX=10090 GN=Fry PE=1 SV=1	2182	R.IAQVC#LEEK.N	1.10848	0.938669	0.9685	0.873037	0.994917	1.03124	1.01966	0.999209	0.881007	0.920941	0.915481	1.00522	0.966398	0.966627	0.918211
ARRB2_370	sp|Q91YI4-2|ARRB2_MOUSE	Arrb2	Isoform 2 of Beta-arrestin-2 OS=Mus musculus OX=10090 GN=Arrb2	370	R.PQSAPIHPPLLC#PSAPR.E	0.957016	1.21099	0.885491	0.886557	0.958753	0.89082	0.860947	0.970144	0.999842	0.966976	0.989877	1.01783	0.912043	0.943645	0.978426
OGT1_44	sp|Q8CGY8|OGT1_MOUSE	Ogt	UDP-N-acetylglucosamine--peptide N-acetylglucosaminyltransferase 110 kDa subunit OS=Mus musculus OX=10090 GN=Ogt PE=1 SV=2	44	R.HC#M*QLWR.Q	1.00973	1.04418	0.95062	0.932868	1.02733	1.04817	0.93669	0.968128	0.974632	1.01523	1.00562	1.00151	1.00279	0.959817	1.01043
E9QAS7_381	tr|E9QAS7|E9QAS7_MOUSE	Inpp5a	Inositol polyphosphate-5-phosphatase A OS=Mus musculus OX=10090 GN=Inpp5a PE=1 SV=1	381	K.VATYDHIGPNVC#MGDHK.P	1.12389	0.86914	1.04202	0.85589	0.981527	0.941167	1.03514	0.870156	1.18099	1.08535	1.02321	1.01168	0.926195	1.02876	1.05428
RAD52_166	sp|P43352|RAD52_MOUSE	Rad52	DNA repair protein RAD52 homolog OS=Mus musculus OX=10090 GN=Rad52 PE=2 SV=1	166	R.SFGNALGNC#ILDK.D	0.995569	1.00491	0.999569	0.954502	1.06368	1.12702	1.0553	1.16843	0.922883	0.958179	1.03754	1.00001	1.0484	1.04887	0.997859
HPS4_193	sp|Q99KG7|HPS4_MOUSE	Hps4	Hermansky-Pudlak syndrome 4 protein homolog OS=Mus musculus OX=10090 GN=Hps4 PE=1 SV=2	193	R.SPHVLAGC#ILYK.G	1.07769	0.915569	1.02054	0.898473	0.883042	0.867062	0.760737	0.929936	0.910166	1.08632	0.934722	1.0046	0.882859	0.866946	1.01052
A0A1B0GRX5_257	tr|A0A1B0GRX5|A0A1B0GRX5_MOUSE	Ssbp4	Single stranded DNA-binding protein 4 OS=Mus musculus OX=10090 GN=Ssbp4 PE=1 SV=1	257	R.DDGEMAAAGTFLHPFPSESVSAC#VDSPPAAAAGR.R	1.11464	1.01515	0.894635	0.902523	1.01431	0.903186	1.21738	1.46056	1.16762	1.29982	1.00931	1.00814	0.940007	1.28185	1.15457
RPAC1_214	sp|P52432|RPAC1_MOUSE	Polr1c	DNA-directed RNA polymerases I and III subunit RPAC1 OS=Mus musculus OX=10090 GN=Polr1c PE=1 SV=3	214	R.PVHDDILIAQLRPGQEIDLMM*HC#VK.G	0.966918	1.16856	0.900877	0.884882	1.00122	1.07056	0.910015	0.964226	0.999191	1.00012	1.03743	1.01212	0.985553	0.957811	1.01878
EXOS3_15	sp|Q7TQK4|EXOS3_MOUSE	Exosc3	Exosome complex component RRP40 OS=Mus musculus OX=10090 GN=Exosc3 PE=1 SV=3	15	-.M*AEVLSAGPESVAGC#R.A	0.94218	1.08402	0.984118	1.02623	1.04561	1.21784	1.06732	1.09494	1.07276	0.982516	1.15188	1.00344	1.09656	1.07834	1.0672
B3GN8_389	sp|Q8R3I9|B3GN8_MOUSE	B3gnt8	UDP-GlcNAc:betaGal beta-1,3-N-acetylglucosaminyltransferase 8 OS=Mus musculus OX=10090 GN=B3gnt8 PE=1 SV=1	389	R.HLWVPELQC#.-	1.03284	1.03031	0.942316	0.838716	1.00108	1.09213	0.989512	1.12345	1.08649	1.00763	1.04075	1.00182	0.97731	1.06648	1.02419
CDK5_94	sp|P49615|CDK5_MOUSE	Cdk5	Cyclin-dependent-like kinase 5 OS=Mus musculus OX=10090 GN=Cdk5 PE=1 SV=1	94	K.YFDSC#NGDLDPEIVK.S	1.16202	0.786497	1.15212	0.707545	1.11807	0.785858	1.16272	0.807083	1.17089	1.08879	0.86601	1.03354	0.870491	1.0469	0.9774
GMCL1_111	sp|Q920G9|GMCL1_MOUSE	Gmcl1	Germ cell-less protein-like 1 OS=Mus musculus OX=10090 GN=Gmcl1 PE=1 SV=2	111	K.IC#ALGEEWSLHK.I	1.11078	0.958316	0.946763	1.03477	1.13536	0.923724	1.10753	1.04254	1.21042	1.04083	1.01017	1.00528	1.03129	1.12017	1.0255
UBX2A_52	sp|Q99KJ0|UBX2A_MOUSE	Ubxn2a	UBX domain-containing protein 2A OS=Mus musculus OX=10090 GN=Ubxn2a PE=1 SV=1	52	K.C#LSPTEQK.K	0.971187	0.807563	1.36605	0.888175	1.23518	0.756192	1.18447	0.97214	1.21003	1.26085	0.820948	1.04827	0.959848	1.12221	1.0409
E9Q3P4_260	tr|E9Q3P4|E9Q3P4_MOUSE	Cenpf	Centromere protein F OS=Mus musculus OX=10090 GN=Cenpf PE=1 SV=1	260	R.GDC#SSLPGEPHSAQLLHQAK.A	1.03491	0.988496	0.97838	1.03916	1.08623	1.03314	0.990463	0.99703	1.10893	1.17893	1.05859	1.0006	1.05284	1.03214	1.11876
MDFIC_34	sp|Q8BX65|MDFIC_MOUSE	Mdfic	MyoD family inhibitor domain-containing protein OS=Mus musculus OX=10090 GN=Mdfic PE=1 SV=1	34	R.LGSPAHEAC#NEDNTEK.D	0.994167	0.912676	1.11302	1.0139	1.00601	0.924754	1.08695	1.05581	1.07943	1.07012	1.21271	1.00662	0.981555	1.07406	1.14142
HECD3_112	sp|Q3U487|HECD3_MOUSE	Hectd3	E3 ubiquitin-protein ligase HECTD3 OS=Mus musculus OX=10090 GN=Hectd3 PE=1 SV=2	112	R.TTGEELC#NGHGLWVK.L	1.10157	0.808958	1.16816	0.883841	1.04826	0.964963	0.828529	1.02387	1.05737	1.00639	0.917589	1.02623	0.965689	0.969924	0.961991
POGZ_646	sp|Q8BZH4|POGZ_MOUSE	Pogz	Pogo transposable element with ZNF domain OS=Mus musculus OX=10090 GN=Pogz PE=1 SV=2	646	R.NVYHC#NK.C	1.05295	1.06248	0.901642	1.03095	1.00942	0.949245	0.915353	1.04538	0.966496	1.01528	1.07002	1.00569	0.996538	0.975742	1.04265
Q8C5X1_91	tr|Q8C5X1|Q8C5X1_MOUSE	4931406P16Rik	RIKEN cDNA 4931406P16 gene OS=Mus musculus OX=10090 GN=4931406P16Rik PE=1 SV=1	91	K.YLDALNVFC#R.A	0.91587	1.11022	0.992639	1.04764	0.945351	0.999849	0.948812	1.20364	1.01319	1.05517	1.03753	1.00624	0.997614	1.05521	1.04635
CTIP_228	sp|Q80YR6|CTIP_MOUSE	Rbbp8	DNA endonuclease RBBP8 OS=Mus musculus OX=10090 GN=Rbbp8 PE=1 SV=1	228	K.DSAPAPVNSEEHEILVADTC#DQNHSPLSK.I	0.890984	1.22748	0.940763	0.960166	0.769299	0.816104	0.819484	1.0623	0.910721	1.05875	0.871604	1.01974	0.848523	0.930836	0.965178
SYLC_307	sp|Q8BMJ2|SYLC_MOUSE	Lars1	Leucine--tRNA ligase, cytoplasmic OS=Mus musculus OX=10090 GN=Lars1 PE=1 SV=2	307	R.PETMFGQTNC#WVRPDMK.Y	0.931603	1.16294	0.937477	0.743286	0.860711	1.00328	1.02361	1.11009	1.14101	1.06032	1.05005	1.01067	0.869092	1.09157	1.05519
FNIP1_405	sp|Q68FD7|FNIP1_MOUSE	Fnip1	Folliculin-interacting protein 1 OS=Mus musculus OX=10090 GN=Fnip1 PE=1 SV=1	405	R.TTIC#NLYTM*PR.I	1.0268	0.97422	1.00036	0.791356	1.07258	1.04826	0.870516	1.07957	1.07606	0.926556	0.985473	1.00046	0.97073	1.00872	0.956014
CDYL_538	sp|Q9WTK2|CDYL_MOUSE	Cdyl	Chromodomain Y-like protein OS=Mus musculus OX=10090 GN=Cdyl PE=1 SV=1	538	K.ELASC#NPVVLEESK.A	1.0453	1.02156	0.939459	0.961842	1.06326	1.02924	1.06819	1.00225	1.02474	1.02885	1.06679	1.00211	1.01811	1.03173	1.04782
Q3UDN3_56	tr|Q3UDN3|Q3UDN3_MOUSE	Gm45902	Predicted gene 45902 OS=Mus musculus OX=10090 GN=Gm45902 PE=1 SV=1	56	R.RMQQEGFC#R.T	0.97543	1.02883	0.997172	0.944525	0.989647	1.05334	0.966606	1.07313	0.944934	0.910716	1.00221	1.00048	0.995837	0.99489	0.956462
A0A1D5RLL4_1316	tr|A0A1D5RLL4|A0A1D5RLL4_MOUSE	Trrap	Transformation/transcription domain-associated protein OS=Mus musculus OX=10090 GN=Trrap PE=1 SV=1	1316	R.HQPANAQIGLM*EGNTFC#TTLQPR.L	1.00615	0.989061	1.00497	0.950832	1.02267	0.945617	1.03326	1.00761	0.992478	0.90996	1.05372	1.00006	0.973039	1.01111	0.981841
DPP8_280	sp|Q80YA7|DPP8_MOUSE	Dpp8	Dipeptidyl peptidase 8 OS=Mus musculus OX=10090 GN=Dpp8 PE=1 SV=1	280	R.YSGYWWC#PQAER.T	0.762572	1.14386	1.22788	0.941784	1.01313	1.00228	0.829611	1.03053	1.18258	0.91099	1.01401	1.04477	0.985733	1.01424	0.9625
DDX58_288	sp|Q6Q899|DDX58_MOUSE	Ddx58	Antiviral innate immune response receptor RIG-I OS=Mus musculus OX=10090 GN=Ddx58 PE=1 SV=2	288	K.KFPC#GQK.G	1.33368	0.991855	0.805165	1.1024	1.01379	1.0816	0.893602	1.22393	0.865423	1.04421	1.09436	1.04357	1.06593	0.994319	1.06928
MILK2_218	sp|Q3TN34|MILK2_MOUSE	Micall2	MICAL-like protein 2 OS=Mus musculus OX=10090 GN=Micall2 PE=1 SV=1	218	K.QC#SSTLHSGAYR.A	1.06343	1.06897	0.889551	0.952464	0.921998	1.06206	0.896834	0.941547	1.06481	0.951912	0.942628	1.00732	0.978839	0.96773	0.94727
OSBL9_173	sp|A2A8Z1|OSBL9_MOUSE	Osbpl9	Oxysterol-binding protein-related protein 9 OS=Mus musculus OX=10090 GN=Osbpl9 PE=1 SV=1	173	K.HC#IVLLQIAK.D	1.07722	1.01159	0.923243	0.886456	1.00121	0.907523	0.912644	0.924718	0.938181	0.887959	0.940079	1.00402	0.931731	0.925181	0.914019
B2KF50_227	tr|B2KF50|B2KF50_MOUSE	Uhrf1bp1	UHRF1 (ICBP90)-binding protein 1 OS=Mus musculus OX=10090 GN=Uhrf1bp1 PE=1 SV=1	227	K.DC#NVVASK.L	1.03884	1.01827	0.947569	1.00874	0.946485	1.01566	1.02915	0.924439	0.811284	0.979854	0.928939	1.00156	0.990297	0.921623	0.954397
RFESD_140	sp|Q8K2P6|RFESD_MOUSE	Rfesd	Rieske domain-containing protein OS=Mus musculus OX=10090 GN=Rfesd PE=1 SV=1	140	K.C#DSDYYATGEFK.V	1.02535	0.956175	1.02157	0.879746	1.18084	1.01098	0.942336	1.03403	0.989494	0.944536	0.958962	1.00103	1.02386	0.988619	0.951749
TSN14_13	sp|Q8QZY6|TSN14_MOUSE	Tspan14	Tetraspanin-14 OS=Mus musculus OX=10090 GN=Tspan14 PE=1 SV=1	13	R.YSNAEVSC#WYK.Y	1.15201	0.759796	1.22578	0.78188	0.87157	0.90157	1.11584	1.14538	1.0878	1.13106	0.895084	1.04586	0.851673	1.11634	1.01307
AKAP3_763	sp|O88987|AKAP3_MOUSE	Akap3	A-kinase anchor protein 3 OS=Mus musculus OX=10090 GN=Akap3 PE=1 SV=2	763	R.GLSGQPPEGC#EIPK.V	0.847781	1.16205	1.04177	1.15786	1.15786	0.915038	0.941115	1.08223	1.04721	0.905245	0.981142	1.0172	1.07692	1.02352	0.943194
ENKD1_19	sp|Q7TSV9|ENKD1_MOUSE	Enkd1	Enkurin domain-containing protein 1 OS=Mus musculus OX=10090 GN=Enkd1 PE=1 SV=1	19	R.ISGPIPPDPTLC#PDYYR.R	1.19027	0.914248	0.938035	0.791221	0.829298	0.787696	0.848691	0.943851	1.0293	1.02296	0.957205	1.01418	0.802738	0.940615	0.990083
S38A7_123	sp|Q8BWH0|S38A7_MOUSE	Slc38a7	Putative sodium-coupled neutral amino acid transporter 7 OS=Mus musculus OX=10090 GN=Slc38a7 PE=1 SV=1	123	R.TYQEVVWAVC#GK.L	1.07524	0.98666	0.94656	0.86601	0.999717	1.08415	1.005	1.14503	0.948083	0.806175	0.977981	1.00282	0.983291	1.03271	0.892078
EIF3C_498	sp|Q8R1B4|EIF3C_MOUSE	Eif3c	Eukaryotic translation initiation factor 3 subunit C OS=Mus musculus OX=10090 GN=Eif3c PE=1 SV=1	498	K.GTTEEIC#QIYLR.R	1.04293	0.978153	0.981518	0.983187	0.980379	1.12774	1.06741	1.11221	1.04556	1.06436	1.0954	1.00087	1.03043	1.07506	1.07988
RM20_93	sp|Q9CQL4|RM20_MOUSE	Mrpl20	39S ribosomal protein L20, mitochondrial OS=Mus musculus OX=10090 GN=Mrpl20 PE=1 SV=1	93	K.C#QVELNR.K	1.15486	0.849964	1.04431	1.01107	0.958104	1.06214	1.01343	1.08572	0.922371	1.06735	1.33517	1.01638	1.01044	1.00717	1.20126
OBI1_271	sp|Q8K2Y0|OBI1_MOUSE	Obi1	ORC ubiquitin ligase 1 OS=Mus musculus OX=10090 GN=Obi1 PE=1 SV=2	271	K.EDVDALC#QR.A	1.05102	1.05703	0.907036	0.976891	0.947078	1.11014	1.23473	1.25842	1.11962	1.02324	1.20152	1.00503	1.01137	1.20426	1.11238
MDC1_1030	sp|Q5PSV9|MDC1_MOUSE	Mdc1	Mediator of DNA damage checkpoint protein 1 OS=Mus musculus OX=10090 GN=Mdc1 PE=1 SV=1	1030	K.PNTTC#PTNQPAASR.P	0.979176	1.06774	0.959529	0.855979	0.993731	1.19775	0.861835	1.15836	1.05146	1.11253	1.08149	1.00215	1.01582	1.02388	1.09701
SYTM_559	sp|Q3UQ84|SYTM_MOUSE	Tars2	Threonine--tRNA ligase, mitochondrial OS=Mus musculus OX=10090 GN=Tars2 PE=1 SV=1	559	R.PHQC#GTIQLDFQLPLR.F	0.954221	1.13273	0.935279	0.850969	0.967829	0.982352	0.920031	0.930758	0.997016	0.929299	0.951393	1.00741	0.933716	0.949268	0.940346
FAHD1_68	sp|Q8R0F8|FAHD1_MOUSE	Fahd1	Acylpyruvase FAHD1, mitochondrial OS=Mus musculus OX=10090 GN=Fahd1 PE=1 SV=2	68	K.PSTAYAPEGSPVLMPAYC#R.N	0.890698	1.19192	0.963108	0.872156	0.959468	0.912867	0.919795	0.970646	1.04582	1.03583	0.975582	1.01524	0.91483	0.978753	1.00571
SENP2_87	sp|Q91ZX6|SENP2_MOUSE	Senp2	Sentrin-specific protease 2 OS=Mus musculus OX=10090 GN=Senp2 PE=1 SV=2	87	K.PMVSSAC#NGTR.N	1.17749	0.738051	1.25657	1.15556	0.972497	1.03847	0.847962	1.113	1.35791	1.05995	1.12147	1.05737	1.05551	1.10629	1.09071
TRI14_22	sp|Q8BVW3|TRI14_MOUSE	Trim14	Tripartite motif-containing protein 14 OS=Mus musculus OX=10090 GN=Trim14 PE=1 SV=2	22	R.C#PEHSERPAELFC#R.R	0.950697	0.974956	1.08407	0.98146	1.03334	1.11184	0.972863	1.16142	1.04826	0.944238	1.11244	1.00324	1.04221	1.06085	1.02834
TLE3_633	sp|Q08122-4|TLE3_MOUSE	Tle3	Isoform 4 of Transducin-like enhancer protein 3 OS=Mus musculus OX=10090 GN=Tle3	633	R.QFQGHTDGASC#IDISHDGTK.L	0.959381	1.07916	0.969918	1.0664	0.890142	0.934319	0.982546	1.07019	0.945926	1.0889	0.978337	1.00282	0.963619	0.999555	1.03362
RRF2M_532	sp|Q8R2Q4|RRF2M_MOUSE	Gfm2	Ribosome-releasing factor 2, mitochondrial OS=Mus musculus OX=10090 GN=Gfm2 PE=1 SV=2	532	K.LDPDSGQTVLC#GMGELHIEIIHDR.I	1.02963	0.97955	0.992159	0.959371	0.912754	0.921787	0.968935	0.958959	0.98127	0.968935	1.02491	1.00045	0.931304	0.969721	0.996924
NEUL_507	sp|Q91YP2|NEUL_MOUSE	Nln	Neurolysin, mitochondrial OS=Mus musculus OX=10090 GN=Nln PE=1 SV=1	507	R.TYFHEFGHVMHQIC#AQTDFAR.F	1.11996	0.966729	0.932231	0.942775	1.00706	0.757276	0.877582	0.962001	1.06474	0.98193	0.953977	1.00631	0.902372	0.968106	0.967953
PP4P1_91	sp|Q3TWL2|PP4P1_MOUSE	Pip4p1	Type 1 phosphatidylinositol 4,5-bisphosphate 4-phosphatase OS=Mus musculus OX=10090 GN=Pip4p1 PE=1 SV=1	91	K.HAPPQAFPPFPEGHPAVLPGEDPPPYSPLTSPDSGSAPMITC#R.V	0.936531	1.12188	0.960736	0.892428	0.910933	0.699096	1.05686	0.880638	0.777554	0.893253	0.903693	1.00638	0.834152	0.905018	0.898473
ADA10_436	sp|O35598|ADA10_MOUSE	Adam10	Disintegrin and metalloproteinase domain-containing protein 10 OS=Mus musculus OX=10090 GN=Adam10 PE=1 SV=2	436	K.FSLC#SIR.N	0.963402	1.09288	0.95511	1.08531	1.0303	1.16996	1.06455	1.15618	0.95603	1.03941	1.11103	1.0038	1.09519	1.05892	1.07522
ZZEF1_1504	sp|Q5SSH7|ZZEF1_MOUSE	Zzef1	Zinc finger ZZ-type and EF-hand domain-containing protein 1 OS=Mus musculus OX=10090 GN=Zzef1 PE=1 SV=2	1504	K.LLPSSGPC#VAEVSTAEEPSPPSTPTR.R	1.066	0.957734	0.982527	1.10712	0.894494	1.16232	1.20629	0.967214	1.0306	1.1842	1.05765	1.00209	1.05465	1.06803	1.12093
WDR76_385	sp|A6PWY4|WDR76_MOUSE	Wdr76	WD repeat-containing protein 76 OS=Mus musculus OX=10090 GN=Wdr76 PE=1 SV=1	385	R.C#GDFSSAVFEEVYR.N	1.03582	0.961277	1.00573	0.855669	0.936281	0.897162	1.01873	1.00534	0.971666	0.897214	1.0382	1.00094	0.896371	0.998578	0.967706
E9Q3H4_714	tr|E9Q3H4|E9Q3H4_MOUSE	Susd1	Sushi domain-containing 1 OS=Mus musculus OX=10090 GN=Susd1 PE=1 SV=1	714	R.YSC#AVWAEVK.D	1.29137	0.900829	0.896425	1.06691	1.07355	0.87713	0.974751	0.984564	0.943105	1.27178	0.867791	1.02954	1.00586	0.967473	1.06979
PTPRC_384	sp|P06800|PTPRC_MOUSE	Ptprc	Receptor-type tyrosine-protein phosphatase C OS=Mus musculus OX=10090 GN=Ptprc PE=1 SV=4	384	K.PSC#GDPAAR.K	0.955578	1.04115	1.00701	0.817182	0.934811	0.900006	0.981698	0.977021	1.0609	0.987458	0.969726	1.00125	0.884	1.00654	0.978592
A0A140LHT4_955	tr|A0A140LHT4|A0A140LHT4_MOUSE	Gm9195	Predicted gene 9195 OS=Mus musculus OX=10090 GN=Gm9195 PE=4 SV=1	955	K.GGWFC#PR.A	1.04927	1.10211	0.877492	1.26327	1.15902	1.23592	1.27616	1.0808	1.09476	1.36221	1.7132	1.00963	1.2194	1.15057	1.5377
AHDC1_625	sp|Q6PAL7|AHDC1_MOUSE	Ahdc1	AT-hook DNA-binding motif-containing protein 1 OS=Mus musculus OX=10090 GN=Ahdc1 PE=1 SV=1	625	R.QSQC#AGR.C	0.927921	1.08818	0.996656	0.919991	1.15897	1.16105	0.879882	1.19543	0.984877	1.01626	1.20829	1.00425	1.08	1.02006	1.11228
CABL2_179	sp|Q8K3M5|CABL2_MOUSE	Cables2	CDK5 and ABL1 enzyme substrate 2 OS=Mus musculus OX=10090 GN=Cables2 PE=1 SV=2	179	R.IVLIC#AK.R	0.921197	1.08197	1.00988	0.98316	1.10287	0.952634	0.975277	0.98033	0.975929	1.04	1.08311	1.00435	1.01289	0.977179	1.06156
THOP1_231	sp|Q8C1A5|THOP1_MOUSE	Thop1	Thimet oligopeptidase OS=Mus musculus OX=10090 GN=Thop1 PE=1 SV=1	231	K.C#HVPETR.R	1.05793	1.0362	0.917687	0.924457	0.999161	1.04164	1.00666	1.07469	0.944799	0.919572	0.996311	1.00394	0.988419	1.00872	0.957942
AGGF1_112	sp|Q7TN31|AGGF1_MOUSE	Aggf1	Angiogenic factor with G patch and FHA domains 1 OS=Mus musculus OX=10090 GN=Aggf1 PE=2 SV=1	112	K.SDVEVQTESQAPWAISDYYYQTC#YNDDSLPSK.E	1.09516	0.97661	0.940784	0.802918	1.09322	0.899096	0.987932	0.942705	0.930355	0.897494	1.03966	1.00419	0.931744	0.953664	0.968579
PTN18_46	sp|Q61152|PTN18_MOUSE	Ptpn18	Tyrosine-protein phosphatase non-receptor type 18 OS=Mus musculus OX=10090 GN=Ptpn18 PE=1 SV=1	46	K.SEGVC#STK.A	1.15668	1.02684	0.860884	0.858776	1.32828	1.15923	1.22468	1.25462	1.03901	1.20781	1.25913	1.0148	1.11543	1.17277	1.23347
INT3_864	sp|Q7TPD0|INT3_MOUSE	Ints3	Integrator complex subunit 3 OS=Mus musculus OX=10090 GN=Ints3 PE=1 SV=2	864	R.PC#HPDDQFTTSILR.H	0.964535	1.08339	0.961352	0.873309	0.992404	0.852011	0.978335	0.973283	1.08276	0.956718	0.935683	1.00309	0.905908	1.01146	0.946201
KCD21_237	sp|Q3URF8|KCD21_MOUSE	Kctd21	BTB/POZ domain-containing protein KCTD21 OS=Mus musculus OX=10090 GN=Kctd21 PE=1 SV=1	237	K.IALSDGFC#IDSSHPHALDFMNNK.I	1.06889	0.985313	0.952795	0.982924	0.979105	0.964223	0.918086	0.952114	0.919081	0.965621	0.929433	1.00233	0.975417	0.92976	0.947527
A1L3S7_293	tr|A1L3S7|A1L3S7_MOUSE	Gatad2b	Gatad2b protein OS=Mus musculus OX=10090 GN=Gatad2b PE=1 SV=1	293	K.PGIQSSSSVPC#QR.T	0.898289	1.19247	0.954035	0.920644	0.985604	1.06433	0.899186	1.00867	0.922531	1.0523	1.01895	1.01493	0.990192	0.943464	1.03563
TM10C_241	sp|Q3UFY8|TM10C_MOUSE	Trmt10c	tRNA methyltransferase 10 homolog C OS=Mus musculus OX=10090 GN=Trmt10c PE=1 SV=2	241	R.NVDPFHIYFC#NLK.I	1.10353	0.984207	0.927842	0.803539	1.04402	0.786043	0.88408	0.892163	0.988023	0.915849	0.834849	1.00519	0.877867	0.921422	0.875349
NDUB9_103	sp|Q9CQJ8|NDUB9_MOUSE	Ndufb9	NADH dehydrogenase [ubiquinone] 1 beta subcomplex subunit 9 OS=Mus musculus OX=10090 GN=Ndufb9 PE=1 SV=3	103	K.VPEWC#LDYWHPSEK.A	1.18931	0.944587	0.908671	0.971233	0.77517	0.894663	0.84922	0.939345	1.08569	0.98465	0.960441	1.01419	0.880355	0.958086	0.972546
GPTC8_943	sp|A2A6A1|GPTC8_MOUSE	Gpatch8	G patch domain-containing protein 8 OS=Mus musculus OX=10090 GN=Gpatch8 PE=1 SV=1	943	K.YSSSDDDYSLSC#SQSR.S	0.943093	1.0092	1.05399	0.888648	0.957293	0.912492	0.892288	1.06186	1.10104	0.974703	1.00534	1.00209	0.919478	1.01839	0.99002
RA54B_589	sp|Q6PFE3|RA54B_MOUSE	Rad54b	DNA repair and recombination protein RAD54B OS=Mus musculus OX=10090 GN=Rad54b PE=2 SV=1	589	K.EFSSSC#EENEER.N	1.08746	1.04154	0.892612	1.49526	1.10429	1.16076	1.10186	1.20269	0.997337	1.07691	1.00841	1.0072	1.25344	1.10063	1.04266
A0A1B0GR85_957	tr|A0A1B0GR85|A0A1B0GR85_MOUSE	2900026A02Rik	RIKEN cDNA 2900026A02 gene OS=Mus musculus OX=10090 GN=2900026A02Rik PE=1 SV=1	957	R.PADGLTSPTC#ALQR.P	1.0393	1.15567	0.852866	0.912502	0.997382	0.889239	0.936006	0.960589	1.00932	0.983494	0.990042	1.01595	0.933041	0.968638	0.986768
DCTN6_94	sp|Q9WUB4|DCTN6_MOUSE	Dctn6	Dynactin subunit 6 OS=Mus musculus OX=10090 GN=Dctn6 PE=1 SV=1	94	K.PM*IIGTNNVFEVGC#HSQAMK.M	0.904346	1.27939	0.898791	0.829692	0.938557	0.872467	0.846317	0.956303	1.05682	1.02225	0.938928	1.02751	0.880239	0.953148	0.980591
TBKB1_391	sp|A2A9T0|TBKB1_MOUSE	Tbkbp1	TANK-binding kinase 1-binding protein 1 OS=Mus musculus OX=10090 GN=Tbkbp1 PE=1 SV=1	391	R.SPASPSC#PSPVPQR.R	0.983981	0.983585	1.03409	0.93482	0.965691	1.15082	0.964547	1.05692	0.998875	1.08306	1.03475	1.00055	1.01711	1.00678	1.0589
F120C_871	sp|Q8C3F2|F120C_MOUSE	Fam120c	Constitutive coactivator of PPAR-gamma-like protein 2 OS=Mus musculus OX=10090 GN=Fam120c PE=1 SV=3	871	R.VSLVELC#DGQADLASK.V	1.01802	0.994064	0.988405	0.907377	1.07458	0.897271	1.05215	0.849938	0.932276	0.901515	0.931276	1.00016	0.959742	0.944789	0.916395
GLSK_288	sp|D3Z7P3|GLSK_MOUSE	Gls	Glutaminase kidney isoform, mitochondrial OS=Mus musculus OX=10090 GN=Gls PE=1 SV=1	288	K.VPFC#LQSC#VK.P	1.07062	0.976488	0.959798	1.17127	1.14405	1.38534	0.988104	0.982988	0.902853	1.17819	1.03532	1.0023	1.23355	0.957982	1.10675
A0A0G2JGY6_565	tr|A0A0G2JGY6|A0A0G2JGY6_MOUSE	Supt20	SPT20 SAGA complex component OS=Mus musculus OX=10090 GN=Supt20 PE=1 SV=1	565	K.SGSNSMLGC#DTGAIPPAGK.S	0.962101	1.04677	0.994736	0.908187	0.978233	0.965453	0.952839	0.877421	1.05274	0.972739	1.09865	1.0012	0.950624	0.960999	1.03569
PPR18_377	sp|Q8BQ30|PPR18_MOUSE	Ppp1r18	Phostensin OS=Mus musculus OX=10090 GN=Ppp1r18 PE=1 SV=1	377	R.AQQNLC#SGPSPLPPEHSGTEGSR.Q	1.0267	1.05716	0.925863	0.986548	1.11293	1.04841	1.04148	1.04841	1.08201	0.976089	1.03494	1.00324	1.04929	1.0573	1.00551
EPOP_140	sp|Q7TNS8|EPOP_MOUSE	Epop	Elongin BC and Polycomb repressive complex 2-associated protein OS=Mus musculus OX=10090 GN=Epop PE=1 SV=1	140	R.C#PAPLRPQDSPTNPAWSPPRPAR.G	0.938799	0.951434	1.13152	1.11983	0.832139	0.992068	1.11446	1.14912	1.15074	1.06205	1.05039	1.00725	0.981347	1.13811	1.05622
FBW1A_348	sp|Q3ULA2|FBW1A_MOUSE	Btrc	F-box/WD repeat-containing protein 1A OS=Mus musculus OX=10090 GN=Btrc PE=1 SV=2	348	R.ILTGHTGSVLC#LQYDER.V	0.855438	1.01396	1.18374	0.980193	0.96281	0.958683	0.992017	1.02927	1.08351	0.93794	1.04387	1.01771	0.967229	1.03493	0.990904
COA7_71	sp|Q921H9|COA7_MOUSE	Coa7	Cytochrome c oxidase assembly factor 7 OS=Mus musculus OX=10090 GN=Coa7 PE=1 SV=1	71	K.YGHGDSC#YK.L	1.01705	1.03163	0.954721	0.689157	0.677722	0.707403	0.911685	0.971477	0.949847	0.88294	1.03331	1.00113	0.691427	0.944336	0.958127
PMM2_132	sp|Q9Z2M7|PMM2_MOUSE	Pmm2	Phosphomannomutase 2 OS=Mus musculus OX=10090 GN=Pmm2 PE=1 SV=1	132	R.SC#SQEER.I	0.989847	0.995804	1.01468	0.927542	0.992992	1.00219	1.03239	1.03147	0.943618	0.979583	1.03611	1.00011	0.974242	1.00249	1.00785
Q5D0E0_370	tr|Q5D0E0|Q5D0E0_MOUSE	Ikbkb	Ikbkb protein OS=Mus musculus OX=10090 GN=Ikbkb PE=1 SV=1	370	K.PATQC#ISDSK.T	0.84896	1.19072	1.01806	0.896983	0.868698	0.791494	0.849625	1.10529	1.37333	0.959748	1.06231	1.01925	0.852392	1.10942	1.01103
NET1_181	sp|O09118|NET1_MOUSE	Ntn1	Netrin-1 OS=Mus musculus OX=10090 GN=Ntn1 PE=1 SV=3	181	R.TWVPFQFYSTQC#R.K	0.993808	1.02707	0.980268	0.902661	1.11488	0.972501	1.0426	0.941455	0.92415	0.970917	0.92651	1.00038	0.996681	0.969401	0.948713
RELCH_854	sp|Q148V7|RELCH_MOUSE	Relch	RAB11-binding protein RELCH OS=Mus musculus OX=10090 GN=Relch PE=1 SV=1	854	K.INVTSTAC#VHEFSR.F	0.911099	1.0002	1.10788	1.17132	1.05912	1.14911	0.769315	0.869465	0.976915	1.0688	0.92396	1.00639	1.12652	0.871899	0.99638
UBE4B_405	sp|Q9ES00|UBE4B_MOUSE	Ube4b	Ubiquitin conjugation factor E4 B OS=Mus musculus OX=10090 GN=Ube4b PE=1 SV=3	405	K.EC#SLESDYFK.Y	1.10711	0.823146	1.13392	0.910184	1.0745	0.801614	1.12517	0.952527	1.17108	1.08802	0.847452	1.02139	0.928765	1.08293	0.967737
CHD8_1693	sp|Q09XV5|CHD8_MOUSE	Chd8	Chromodomain-helicase-DNA-binding protein 8 OS=Mus musculus OX=10090 GN=Chd8 PE=1 SV=1	1693	K.DC#EDPEYK.P	0.995943	1.03004	0.975527	1.01247	0.970874	1.24676	1.03128	1.15173	1.01308	0.940082	1.12947	1.0005	1.0767	1.06537	1.03478
SPD2A_114	sp|O89032|SPD2A_MOUSE	Sh3pxd2a	SH3 and PX domain-containing protein 2A OS=Mus musculus OX=10090 GN=Sh3pxd2a PE=1 SV=2	114	R.LPPHISQC#DEVFR.F	1.07003	0.928781	1.01136	1.28278	0.926409	0.908872	1.0039	1.34959	0.857768	0.914216	0.958505	1.00339	1.03935	1.07042	0.93636
RBCC1_571	sp|Q9ESK9|RBCC1_MOUSE	Rb1cc1	RB1-inducible coiled-coil protein 1 OS=Mus musculus OX=10090 GN=Rb1cc1 PE=1 SV=3	571	K.FDC#ELPDISLK.D	0.993307	1.07376	0.941662	1.02738	1.08338	1.01246	0.971554	0.998195	0.973404	0.898769	0.94723	1.00291	1.04108	0.981051	0.922999
PRUN2_2730	sp|Q52KR3|PRUN2_MOUSE	Prune2	Protein prune homolog 2 OS=Mus musculus OX=10090 GN=Prune2 PE=1 SV=2	2730	R.NPPQEMEEETQC#PEPGPR.K	1.163	0.969906	0.901612	0.961082	0.94602	1.24403	0.807431	0.902254	1.29751	1.24893	0.832895	1.0115	1.05038	1.0024	1.04091
WAPL_478	sp|Q65Z40|WAPL_MOUSE	Wapl	Wings apart-like protein homolog OS=Mus musculus OX=10090 GN=Wapl PE=1 SV=2	478	K.YFGFDDLSESEDDDDDDC#QVER.K	1.04782	1.0243	0.935139	0.911113	0.963458	1.00652	0.902364	1.07342	0.969076	0.961005	1.00385	1.00242	0.960365	0.981621	0.982426
Q7M6Y1_438	tr|Q7M6Y1|Q7M6Y1_MOUSE	Rsl1	Regulator of sex limited protein 1 OS=Mus musculus OX=10090 GN=Rsl1 PE=1 SV=1	438	R.FSC#SAGLQDHQTIHTGEK.P	1.14751	0.859474	1.03622	1.1346	0.987882	0.950639	1.02339	1.05086	1.0107	1.25363	0.924355	1.0144	1.02438	1.02831	1.08899
PKHA1_80	sp|Q8BUL6|PKHA1_MOUSE	Plekha1	Pleckstrin homology domain-containing family A member 1 OS=Mus musculus OX=10090 GN=Plekha1 PE=1 SV=1	80	K.AEFC#FVM*NAGMR.K	1.12418	0.918683	0.978525	0.885936	1.05316	1.1856	1.20018	1.01334	1.02244	0.975732	1.15164	1.00713	1.04157	1.07865	1.06369
FBX28_23	sp|Q8BIG4|FBX28_MOUSE	Fbxo28	F-box only protein 28 OS=Mus musculus OX=10090 GN=Fbxo28 PE=1 SV=1	23	R.M*AEEGGGGHGDGGSC#SAAGSAQR.Q	1.18676	1.00774	0.858332	1.11596	0.897119	0.93592	1.04425	0.976641	0.96312	1.14666	0.917257	1.01761	0.982999	0.994669	1.03196
TTC7B_175	sp|E9Q6P5|TTC7B_MOUSE	Ttc7b	Tetratricopeptide repeat protein 7B OS=Mus musculus OX=10090 GN=Ttc7b PE=1 SV=1	175	R.EQDVITC#YEK.A	0.981796	0.931116	1.10195	0.982155	1.01883	0.991393	0.940237	1.10535	1.10015	1.15202	1.03551	1.00496	0.997458	1.04858	1.09377
ISG20_150	sp|Q9JL16-2|ISG20_MOUSE	Isg20	Isoform 2 of Interferon-stimulated gene 20 kDa protein OS=Mus musculus OX=10090 GN=Isg20	150	R.GHC#SVEDAR.A	1.11617	0.891127	1.01843	1.1913	0.963016	1.00041	0.898007	1.11801	1.2634	1.19725	1.02484	1.00858	1.05157	1.09314	1.11105
CCD71_376	sp|Q8VEG0|CCD71_MOUSE	Ccdc71	Coiled-coil domain-containing protein 71 OS=Mus musculus OX=10090 GN=Ccdc71 PE=2 SV=1	376	R.C#VPRPPK.V	0.915025	1.01672	1.08274	0.866695	0.895991	0.668445	0.911395	0.8731	0.756218	0.856817	0.937642	1.00483	0.810377	0.846904	0.897229
IKBA_239	sp|Q9Z1E3|IKBA_MOUSE	Nfkbia	NF-kappa-B inhibitor alpha OS=Mus musculus OX=10090 GN=Nfkbia PE=1 SV=2	239	K.C#GADVNR.V	1.04275	0.953225	1.00814	0.861117	0.993919	0.974249	0.980091	0.963338	1.00951	0.939634	1.19421	1.00137	0.943095	0.984314	1.06692
K0232_99	sp|Q80U59|K0232_MOUSE	Kiaa0232	Uncharacterized protein KIAA0232 OS=Mus musculus OX=10090 GN=Kiaa0232 PE=1 SV=2	99	K.C#SDLTLEEMK.K	1.03634	0.833953	1.19624	1.49214	1.10713	1.06044	1.09675	0.931233	0.884687	0.830606	1.02841	1.02218	1.2199	0.970891	0.929511
SP2_589	sp|Q9D2H6|SP2_MOUSE	Sp2	Transcription factor Sp2 OS=Mus musculus OX=10090 GN=Sp2 PE=2 SV=2	589	K.RFEC#AQC#QK.R	0.930723	1.15106	0.946249	1.01827	0.854455	0.91926	0.944987	1.07677	0.904985	0.909823	0.918069	1.00935	0.930662	0.975582	0.913946
Q8BIB6_439	tr|Q8BIB6|Q8BIB6_MOUSE	2810021J22Rik	RIKEN cDNA 2810021J22 gene OS=Mus musculus OX=10090 GN=2810021J22Rik PE=2 SV=1	439	R.C#DLTIHQR.V	0.949724	1.11581	0.951606	1.14139	0.803778	1.07735	0.895009	1.15207	0.986873	1.12846	1.06062	1.00571	1.00751	1.01132	1.09454
FBX9_210	sp|Q8BK06|FBX9_MOUSE	Fbxo9	F-box only protein 9 OS=Mus musculus OX=10090 GN=Fbxo9 PE=1 SV=1	210	R.SLEQLSLVC#R.G	0.995952	1.07767	0.936321	0.872443	0.936856	0.964259	1.00418	0.946179	0.986146	0.888573	0.991961	1.00332	0.924519	0.978836	0.940267
ARHG2_384	sp|Q60875|ARHG2_MOUSE	Arhgef2	Rho guanine nucleotide exchange factor 2 OS=Mus musculus OX=10090 GN=Arhgef2 PE=1 SV=4	384	R.HGVQEC#ILLVTQR.I	1.04901	1.07046	0.898841	0.780748	0.981057	0.932269	1.06784	1.17589	1.05817	0.81722	0.932535	1.0061	0.898025	1.10063	0.874878
MO2R4_82	sp|Q6XJV4|MO2R4_MOUSE	Cd200r4	Cell surface glycoprotein CD200 receptor 4 OS=Mus musculus OX=10090 GN=Cd200r4 PE=1 SV=1	82	R.HLPSC#TIAYNLDK.K	0.997343	1.09384	0.923256	0.899413	0.932987	0.826343	0.912118	0.941703	0.913863	1.06289	0.883775	1.00481	0.886248	0.922561	0.973333
CXCL2_62	sp|P10889|CXCL2_MOUSE	Cxcl2	C-X-C motif chemokine 2 OS=Mus musculus OX=10090 GN=Cxcl2 PE=1 SV=2	62	K.NIQSLSVTPPGPHC#AQTEVIATLK.G	1.02968	0.999302	0.972641	0.699785	0.819884	0.757618	0.818356	0.917426	0.986367	0.837979	0.964519	1.00054	0.759096	0.907383	0.901249
EMIL2_739	sp|Q8K482|EMIL2_MOUSE	Emilin2	EMILIN-2 OS=Mus musculus OX=10090 GN=Emilin2 PE=1 SV=1	739	K.HVGSLWNC#IR.Q	1.01075	1.03941	0.953697	0.97235	0.997308	0.934754	0.939032	0.971254	0.898726	0.975113	0.975629	1.00129	0.968137	0.936338	0.975371
SIKE1_146	sp|Q9CPR7|SIKE1_MOUSE	Sike1	Suppressor of IKBKE 1 OS=Mus musculus OX=10090 GN=Sike1 PE=1 SV=1	146	R.IC#EMGAVMR.R	0.957549	1.12858	0.934933	1.06921	1.00015	1.29444	1.07393	1.19601	0.945619	0.994736	1.08345	1.00702	1.12127	1.07186	1.03909
FDXA1_339	sp|Q3UY23|FDXA1_MOUSE	Fdxacb1	Ferredoxin-fold anticodon-binding domain-containing protein 1 homolog OS=Mus musculus OX=10090 GN=Fdxacb1 PE=2 SV=2	339	K.GAQEGIC#GR.V	0.968655	0.973097	1.06384	1.1491	0.941437	1.29338	1.2342	1.05223	0.884412	0.822268	1.05923	1.00186	1.12797	1.05695	0.940751
A0A087WNP5_56	tr|A0A087WNP5|A0A087WNP5_MOUSE	Gm10778	Predicted gene 10778 OS=Mus musculus OX=10090 GN=Gm10778 PE=1 SV=1	56	K.LQDDNIEEHC#PSSR.G	0.954849	0.944837	1.11815	0.881352	0.813383	1.23216	0.902264	1.09223	0.935877	0.840089	1.15847	1.00595	0.975633	0.976789	0.999279
SHP1L_183	sp|Q3TTP0|SHP1L_MOUSE	Shcbp1l	Testicular spindle-associated protein SHCBP1L OS=Mus musculus OX=10090 GN=Shcbp1l PE=1 SV=1	183	R.QNLSSC#FK.V	1.08274	0.989932	0.937871	1.0303	1.01394	0.954104	1.37647	1.26319	1.12284	0.920081	0.931388	1.00351	0.999448	1.25417	0.925734
Q6NXL1_299	tr|Q6NXL1|Q6NXL1_MOUSE	Sec24d	Sec24-related gene family, member D (S. cerevisiae) OS=Mus musculus OX=10090 GN=Sec24d PE=1 SV=1	299	R.GQVPPLVTTEC#VIQDQGHSSPR.Y	1.07974	0.922179	1.01065	1.01114	0.939554	0.972511	0.899914	0.99591	0.966784	0.989503	0.933849	1.00419	0.974402	0.954203	0.961676
VPS51_714	sp|Q3UVL4|VPS51_MOUSE	Vps51	Vacuolar protein sorting-associated protein 51 homolog OS=Mus musculus OX=10090 GN=Vps51 PE=1 SV=2	714	K.TLLEC#VR.L	1.00995	1.04329	0.951169	0.944292	0.899734	1.04699	0.957774	1.13091	0.882148	0.931008	1.04329	1.00147	0.963671	0.990276	0.987147
PP6R2_216	sp|Q8R3Q2|PP6R2_MOUSE	Ppp6r2	Serine/threonine-protein phosphatase 6 regulatory subunit 2 OS=Mus musculus OX=10090 GN=Ppp6r2 PE=1 SV=1	216	R.QSNASQALC#DIIR.L	0.844252	1.19764	1.01984	1.04653	1.05076	1.04794	1.32035	1.27397	1.36544	1.07392	1.3339	1.02058	1.04841	1.31992	1.20391
A2AUM0_1619	tr|A2AUM0|A2AUM0_MOUSE	Eif2ak4	eIF-2-alpha kinase GCN2 OS=Mus musculus OX=10090 GN=Eif2ak4 PE=1 SV=1	1619	K.LVC#DEIYNIK.V	0.976601	1.05347	0.9739	0.979603	0.905993	0.951467	0.787904	1.27145	0.938523	0.972202	1.08262	1.00132	0.945688	0.999294	1.02741
A16L2_551	sp|Q6KAU8|A16L2_MOUSE	Atg16l2	Autophagy-related protein 16-2 OS=Mus musculus OX=10090 GN=Atg16l2 PE=2 SV=2	551	K.C#SSDWTK.A	1.06537	0.999583	0.942556	0.932478	1.11025	0.975197	0.947022	1.02158	0.954181	0.915511	1.05902	1.0025	1.00598	0.974262	0.987267
DMXL2_921	sp|Q8BPN8|DMXL2_MOUSE	Dmxl2	DmX-like protein 2 OS=Mus musculus OX=10090 GN=Dmxl2 PE=1 SV=3	921	K.SVQAC#LAK.A	1.08087	1.03504	0.901976	0.818203	0.957244	1.11587	0.806933	0.723698	0.761317	0.909679	1.00057	1.00596	0.963773	0.763983	0.955124
THOC3_106	sp|Q8VE80|THOC3_MOUSE	Thoc3	THO complex subunit 3 OS=Mus musculus OX=10090 GN=Thoc3 PE=2 SV=1	106	R.GHGDSVDQLC#WHPSNPDLFVTASGDK.T	1.03025	1.12299	0.878052	1.06852	0.938865	0.843787	1.02278	1.10348	1.16129	1.01235	1.115	1.01043	0.95039	1.09585	1.06367
G3UY52_63	tr|G3UY52|G3UY52_MOUSE	Usp9x	Probable ubiquitin carboxyl-terminal hydrolase FAF-X (Fragment) OS=Mus musculus OX=10090 GN=Usp9x PE=1 SV=1	63	R.EIC#SLFGEAPQNLSSSR.F	1.01602	0.984629	0.999848	0.916604	1.0146	1.02114	1.01347	1.08241	1.07159	1.11989	1.08942	1.00016	0.984115	1.05582	1.10465
XPF_526	sp|Q9QZD4|XPF_MOUSE	Ercc4	DNA repair endonuclease XPF OS=Mus musculus OX=10090 GN=Ercc4 PE=1 SV=3	526	R.QTSSSPEGC#GVEIK.R	1.03676	0.890896	1.0953	0.866501	1.11809	0.901981	1.01221	0.939166	1.18163	1.02308	0.870551	1.00765	0.962189	1.04434	0.946817
KPCD3_204	sp|Q8K1Y2|KPCD3_MOUSE	Prkd3	Serine/threonine-protein kinase D3 OS=Mus musculus OX=10090 GN=Prkd3 PE=1 SV=1	204	K.IPNNC#SGVR.R	1.12862	1.00242	0.895756	0.895756	0.981813	1.04915	1.01609	1.05929	1.01762	1.00202	1.24979	1.00893	0.975572	1.031	1.1259
BRWD3_371	sp|A2AHJ4|BRWD3_MOUSE	Brwd3	Bromodomain and WD repeat-containing protein 3 OS=Mus musculus OX=10090 GN=Brwd3 PE=1 SV=1	371	K.VVAVQFC#NNGDSLR.F	1.11446	0.96895	0.934004	0.960631	0.993436	0.89009	1.01481	1.00847	1.11989	0.948417	0.959153	1.0058	0.948052	1.04772	0.953785
SAMD1_381	sp|D3YXK1|SAMD1_MOUSE	Samd1	Atherin OS=Mus musculus OX=10090 GN=Samd1 PE=1 SV=1	381	R.GPAPGSC#TR.Q	1.03221	1.1417	0.865561	0.930625	1.05709	1.22081	1.00186	0.845155	1.00162	0.937609	1.11877	1.01316	1.06951	0.949546	1.02819
PEPD_467	sp|Q11136|PEPD_MOUSE	Pepd	Xaa-Pro dipeptidase OS=Mus musculus OX=10090 GN=Pepd PE=1 SV=3	467	R.IEEDVVVTDSGM*ELLTC#VPR.T	1.09786	0.94872	0.9661	0.945377	0.992999	0.887259	0.839113	1.01065	0.891296	0.878604	0.9661	1.00423	0.941878	0.913686	0.922352
APT_153	sp|P08030|APT_MOUSE	Aprt	Adenine phosphoribosyltransferase OS=Mus musculus OX=10090 GN=Aprt PE=1 SV=2	153	R.AEVVEC#VSLVELTSLK.G	0.983585	1.04652	0.972991	0.970211	1.01314	1.00651	0.970211	1.05211	0.968493	0.955338	1.05177	1.00103	0.996618	0.996937	1.00355
TGS1_161	sp|Q923W1|TGS1_MOUSE	Tgs1	Trimethylguanosine synthase OS=Mus musculus OX=10090 GN=Tgs1 PE=1 SV=2	161	R.NDYEEDDLVVSDDPSSVEHC#ENNR.T	0.998852	1.06619	0.942572	0.957442	1.09757	1.05299	1.00128	1.04151	0.912471	1.00141	1.12067	1.00254	1.036	0.985085	1.06104
DCMC_67	sp|Q99J39|DCMC_MOUSE	Mlycd	Malonyl-CoA decarboxylase, mitochondrial OS=Mus musculus OX=10090 GN=Mlycd PE=1 SV=1	67	K.TPAPAEGQC#ADFVSFYGGLAEASQR.A	1.01424	0.88397	1.13278	1.02238	1.1073	1.04877	0.960531	1.27654	1.03305	0.995791	1.0889	1.01033	1.05948	1.09004	1.04235
ANKMT_209	sp|Q501J2|ANKMT_MOUSE	Antkmt	Adenine nucleotide translocase lysine N-methyltransferase OS=Mus musculus OX=10090 GN=Antkmt PE=1 SV=1	209	R.VWAYDVHGSGPTVSSC#GVPIK.A	1.24462	0.883562	0.939178	0.814117	0.903955	0.789253	0.920215	1.0599	0.800852	1.46247	1.0519	1.02245	0.835775	0.92699	1.25718
Q3U0X6_321	tr|Q3U0X6|Q3U0X6_MOUSE	Zfp217	Zinc finger protein 217 OS=Mus musculus OX=10090 GN=Zfp217 PE=1 SV=1	321	K.ESGQEGSTDNDDSC#SEK.E	1.08187	0.894026	1.04478	0.866709	1.15293	0.853843	1.05737	0.923531	1.1159	1.07132	0.939972	1.00689	0.957826	1.03227	1.00565
CKP2L_139	sp|Q7TS74|CKP2L_MOUSE	Ckap2l	Cytoskeleton-associated protein 2-like OS=Mus musculus OX=10090 GN=Ckap2l PE=1 SV=1	139	R.QC#PDIQELK.T	0.873806	1.33433	0.904042	1.15619	1.064	1.07802	0.855531	1.23226	1.06765	1.13925	1.09318	1.03739	1.0994	1.05182	1.11621
TF3C1_1086	sp|Q8K284|TF3C1_MOUSE	Gtf3c1	General transcription factor 3C polypeptide 1 OS=Mus musculus OX=10090 GN=Gtf3c1 PE=1 SV=2	1086	K.C#AMLEYTTGSR.E	1.0817	1.02218	0.911391	0.924965	0.939355	0.999617	1.00424	1.03336	1.03385	1.08683	1.19465	1.00509	0.954645	1.02381	1.14074
TGS1_339	sp|Q923W1|TGS1_MOUSE	Tgs1	Trimethylguanosine synthase OS=Mus musculus OX=10090 GN=Tgs1 PE=1 SV=2	339	K.VEQSQLDSSQHC#DEPLSEITGK.E	1.12228	0.8881	1.01734	0.919922	0.985943	0.799592	1.05619	1.00688	1.04888	1.20195	0.943118	1.00924	0.901819	1.03732	1.07254
CXCL2_78	sp|P10889|CXCL2_MOUSE	Cxcl2	C-X-C motif chemokine 2 OS=Mus musculus OX=10090 GN=Cxcl2 PE=1 SV=2	78	K.VC#LDPEAPLVQK.I	0.974788	1.06314	0.967564	0.811906	0.703899	0.75344	0.847899	1.1236	1.10297	0.9868	1.11733	1.00183	0.756415	1.02482	1.05207
UNK_45	sp|Q8BL48|UNK_MOUSE	Unk	RING finger protein unkempt homolog OS=Mus musculus OX=10090 GN=Unk PE=1 SV=1	45	R.TEQC#PLFVQHK.C	1.08874	1.0026	0.922421	0.878182	0.942334	0.90837	0.905663	0.940819	0.963537	0.956248	0.8661	1.00459	0.909628	0.936673	0.911174
UBP12_226	sp|Q9D9M2|UBP12_MOUSE	Usp12	Ubiquitin carboxyl-terminal hydrolase 12 OS=Mus musculus OX=10090 GN=Usp12 PE=2 SV=2	226	R.GFSNTETLC#SEYK.Y	1.4874	0.763571	0.98227	0.93266	1.42388	1.13668	0.957968	1.13668	1.22733	1.10325	1.07847	1.07775	1.16441	1.10733	1.09086
IQGA1_57	sp|Q9JKF1|IQGA1_MOUSE	Iqgap1	Ras GTPase-activating-like protein IQGAP1 OS=Mus musculus OX=10090 GN=Iqgap1 PE=1 SV=2	57	R.WM*EAC#LGEDLPPTTELEEGLR.N	1.00034	1.06346	0.943386	0.919862	0.970306	1.03421	1.05842	1.2082	0.926509	0.949456	0.952578	1.00239	0.974791	1.06438	0.951017
SAR1A_102	sp|P36536|SAR1A_MOUSE	Sar1a	GTP-binding protein SAR1a OS=Mus musculus OX=10090 GN=Sar1a PE=1 SV=1	102	K.NYLPAINGIVFLVDC#ADHSR.L	0.964485	0.995158	1.0435	1.00782	1.13713	0.909461	0.902338	1.00622	1.04738	1.07174	1.10732	1.00105	1.01814	0.985313	1.08953
DPOD1_336	sp|P52431|DPOD1_MOUSE	Pold1	DNA polymerase delta catalytic subunit OS=Mus musculus OX=10090 GN=Pold1 PE=1 SV=2	336	R.DPVIQIC#SLGLR.W	0.902387	1.03847	1.07657	0.859802	1.18974	0.856164	0.956506	0.96384	1.06465	1.1049	0.92077	1.00581	0.968569	0.994998	1.01284
HEM1_251	sp|Q8VC19|HEM1_MOUSE	Alas1	5-aminolevulinate synthase, nonspecific, mitochondrial OS=Mus musculus OX=10090 GN=Alas1 PE=1 SV=2	251	K.QVSVWC#SNDYLGM*SR.H	1.02	0.966104	1.01572	0.830005	0.836267	0.960696	1.04361	1.11491	0.921908	0.849758	1.21747	1.00061	0.875656	1.02681	1.03361
AHDC1_1092	sp|Q6PAL7|AHDC1_MOUSE	Ahdc1	AT-hook DNA-binding motif-containing protein 1 OS=Mus musculus OX=10090 GN=Ahdc1 PE=1 SV=1	1092	K.GTTASAASVASSSSSSFQPSPENC#R.Q	1.12062	0.865731	1.04982	0.965363	0.895646	0.788081	0.839378	0.786169	0.912998	1.0066	0.797293	1.01206	0.88303	0.846182	0.901948
KIF2A_281	sp|P28740-1|KIF2A_MOUSE	Kif2a	Isoform 1 of Kinesin-like protein KIF2A OS=Mus musculus OX=10090 GN=Kif2a	281	R.GM*ATC#FAYGQTGSGK.T	0.904514	1.09993	1.01494	0.684926	1.03923	0.905038	0.894165	1.44188	0.886557	0.910309	1.03716	1.00646	0.876397	1.0742	0.973734
RB15B_466	sp|Q6PHZ5|RB15B_MOUSE	Rbm15b	Putative RNA-binding protein 15B OS=Mus musculus OX=10090 GN=Rbm15b PE=1 SV=2	466	K.GDSFAYIQYESLDAAQAAC#AK.M	1.1138	0.999713	0.907534	0.960047	0.905765	1.07068	1.22287	1.0349	0.971694	1.12133	1.01812	1.00702	0.978829	1.07649	1.06972
TRAF3_238	sp|Q60803|TRAF3_MOUSE	Traf3	TNF receptor-associated factor 3 OS=Mus musculus OX=10090 GN=Traf3 PE=1 SV=2	238	R.YGC#VFQGTNQQIK.A	1.04408	1.0131	0.947729	0.896721	0.888486	0.918756	0.959769	1.01348	1.05355	0.925152	1.16556	1.00164	0.901321	1.00893	1.04535
PF21A_538	sp|Q6ZPK0|PF21A_MOUSE	Phf21a	PHD finger protein 21A OS=Mus musculus OX=10090 GN=Phf21a PE=1 SV=3	538	K.GMWIC#PR.C	0.981727	0.999438	1.01955	0.90479	1.06128	0.981477	1.00979	1.1162	1.04218	1.0061	1.20342	1.00024	0.982516	1.05606	1.10476
TNG6_623	sp|Q8C3S2|TNG6_MOUSE	Tango6	Transport and Golgi organization protein 6 homolog OS=Mus musculus OX=10090 GN=Tango6 PE=1 SV=1	623	K.PSC#YASLLELEHHQTLLIEDQER.K	1.14686	1.16599	0.787146	0.880221	1.08725	0.88375	0.806869	1.08151	0.912448	1.1382	0.93173	1.03333	0.950408	0.933609	1.03497
HMMR_361	sp|Q00547|HMMR_MOUSE	Hmmr	Hyaluronan mediated motility receptor OS=Mus musculus OX=10090 GN=Hmmr PE=1 SV=4	361	R.LQQQLC#SFQEEM*TSEK.N	1.07296	0.871907	1.08567	0.881442	1.10729	0.860506	1.17328	1.00724	1.13266	1.0384	0.99985	1.01018	0.949745	1.1044	1.01913
SACS_816	sp|Q9JLC8|SACS_MOUSE	Sacs	Sacsin OS=Mus musculus OX=10090 GN=Sacs PE=1 SV=2	816	R.TLLNEDQTC#VELIR.L	1.08258	0.958726	0.96784	0.943586	1.09552	0.899727	0.916528	1.05152	1.08643	0.932384	1.17716	1.00305	0.979612	1.01816	1.05477
B1AWC9_671	tr|B1AWC9|B1AWC9_MOUSE	Pde4b	Phosphodiesterase OS=Mus musculus OX=10090 GN=Pde4b PE=1 SV=1	671	R.SRDC#QGLM*EK.F	1.10448	1.06011	0.868581	1.09732	1.22846	1.48543	0.971033	1.1753	0.95069	0.993326	1.17382	1.01106	1.2704	1.03234	1.08357
KINH_174	sp|Q61768|KINH_MOUSE	Kif5b	Kinesin-1 heavy chain OS=Mus musculus OX=10090 GN=Kif5b PE=1 SV=3	174	R.FVC#SPDEVM*DTIDEGK.S	1.00192	1.04354	0.958186	1.04532	1.07681	1.09211	1.00273	1.08104	1.05621	1.02099	1.11758	1.00122	1.07141	1.04666	1.06929
RMD2_204	sp|Q8BSE0|RMD2_MOUSE	Rmdn2	Regulator of microtubule dynamics protein 2 OS=Mus musculus OX=10090 GN=Rmdn2 PE=1 SV=1	204	K.M*ESFELLC#DHK.E	0.993107	1.05061	0.960405	0.944725	1.00278	0.996266	0.985162	1.09533	1.04391	1.11907	1.09309	1.00137	0.981258	1.04147	1.10608
MIB1_62	sp|Q80SY4|MIB1_MOUSE	Mib1	E3 ubiquitin-protein ligase MIB1 OS=Mus musculus OX=10090 GN=Mib1 PE=1 SV=1	62	R.C#SGAYDLR.I	1.08582	0.978807	0.945726	0.769479	0.941854	0.989093	1.07094	1.09212	1.04263	0.885089	1.07372	1.00345	0.900142	1.06857	0.979404
SORCN_75	sp|Q6P069|SORCN_MOUSE	Sri	Sorcin OS=Mus musculus OX=10090 GN=Sri PE=1 SV=1	75	R.C#LTQSGIAGGYKPFNLETC#R.L	0.933236	1.17313	0.929336	0.851207	0.950646	0.957565	0.900955	0.967916	1.20407	1.03946	1.05814	1.0119	0.919806	1.02431	1.0488
TRAF4_332	sp|Q61382|TRAF4_MOUSE	Traf4	TNF receptor-associated factor 4 OS=Mus musculus OX=10090 GN=Traf4 PE=1 SV=2	332	K.AKPNLEC#FSPAFYTHK.Y	1.02834	0.949704	1.02607	0.998789	1.078	1.03484	0.894509	1.13059	0.943924	1.05987	1.03096	1.00137	1.03721	0.989675	1.04542
DHX33_656	sp|Q80VY9|DHX33_MOUSE	Dhx33	ATP-dependent RNA helicase DHX33 OS=Mus musculus OX=10090 GN=Dhx33 PE=1 SV=1	656	K.PAC#VVYTSLLYTNK.C	0.942371	1.27485	0.866219	0.777007	0.909934	0.93915	0.883056	1.00046	1.0393	0.960331	0.848075	1.02781	0.875364	0.974272	0.904203
A2A4U6_518	tr|A2A4U6|A2A4U6_MOUSE	Zfp334	Zinc finger protein 334 OS=Mus musculus OX=10090 GN=Zfp334 PE=4 SV=1	518	K.DNVHEC#HDHK.R	1.1382	0.942119	0.94341	0.851835	1.03841	0.878918	1.03161	0.896085	1.02162	0.983059	0.986545	1.00791	0.923055	0.983104	0.984802
KI18A_836	sp|Q91WD7|KI18A_MOUSE	Kif18a	Kinesin-like protein KIF18A OS=Mus musculus OX=10090 GN=Kif18a PE=2 SV=1	836	K.SDESC#GFAK.R	0.838303	1.04629	1.1746	0.962336	1.1815	1.55542	1.10603	1.15438	1.08313	1.06287	1.05388	1.01973	1.23309	1.11451	1.05837
DPP3_147	sp|Q99KK7|DPP3_MOUSE	Dpp3	Dipeptidyl peptidase 3 OS=Mus musculus OX=10090 GN=Dpp3 PE=1 SV=2	147	R.DLWQTC#GDLM*FSLEPR.L	1.06079	0.993606	0.951589	0.846411	0.963106	0.911465	0.876823	0.936015	0.904856	1.02266	0.946014	1.002	0.906994	0.905898	0.984338
COMP_502	sp|Q9R0G6|COMP_MOUSE	Comp	Cartilage oligomeric matrix protein OS=Mus musculus OX=10090 GN=Comp PE=1 SV=2	502	R.DGVGDAC#QGDFDADK.V	0.947187	1.0484	1.00969	0.959562	0.941981	1.23234	0.927704	0.975955	1.14303	0.85918	0.944751	1.00176	1.04463	1.01556	0.901965
XAF1_27	sp|Q5NBU8|XAF1_MOUSE	Xaf1	XIAP-associated factor 1 OS=Mus musculus OX=10090 GN=Xaf1 PE=1 SV=3	27	R.NVASLHFMLHEAHC#LR.F	1.11398	1.08374	0.847756	0.852991	0.902596	0.749747	0.833333	0.85257	0.821733	0.932074	0.910809	1.01516	0.835111	0.835879	0.921442
HERC2_4519	sp|Q4U2R1|HERC2_MOUSE	Herc2	E3 ubiquitin-protein ligase HERC2 OS=Mus musculus OX=10090 GN=Herc2 PE=1 SV=3	4519	R.DC#YLLNPATR.A	0.894222	1.27633	0.910572	0.936927	1.00336	1.46392	1.02197	1.08083	1.00142	1.14183	1.07993	1.02704	1.13473	1.03474	1.11088
LIMK2_317	sp|O54785|LIMK2_MOUSE	Limk2	LIM domain kinase 2 OS=Mus musculus OX=10090 GN=Limk2 PE=1 SV=2	317	R.C#SSSYSQQIFRPC#DLIHGEVLGK.G	0.954345	1.08772	0.968234	0.908889	1.03104	1.13828	0.869775	1.00285	0.981634	0.895466	1.17547	1.00343	1.02607	0.951418	1.03547
CMC4_50	sp|Q61908|CMC4_MOUSE	Cmc4	Cx9C motif-containing protein 4 OS=Mus musculus OX=10090 GN=Cmc4 PE=2 SV=1	50	R.SLVC#SGFEK.E	1.00499	1.05899	0.942799	0.339161	0.385252	0.409791	1.21851	0.906326	0.766224	1.1481	1.0755	1.00226	0.378068	0.963688	1.1118
BTD_357	sp|Q8CIF4|BTD_MOUSE	Btd	Biotinidase OS=Mus musculus OX=10090 GN=Btd PE=1 SV=2	357	K.DAQEVHC#DEAAK.W	1.05365	1.07661	0.891208	0.995941	0.991438	1.11501	0.887819	0.943427	0.929076	0.937621	1.00801	1.00715	1.03413	0.920107	0.972815
RSBN1_520	sp|Q80T69|RSBN1_MOUSE	Rsbn1	Lysine-specific demethylase 9 OS=Mus musculus OX=10090 GN=Rsbn1 PE=1 SV=3	520	K.M*TLPWGTLSSLQLQC#R.S	1.02715	1.00904	0.965813	0.940379	0.968748	0.889886	0.856312	0.919206	0.943028	0.956295	0.90382	1.00067	0.933004	0.906182	0.930058
NHSL1_260	sp|Q8CAF4|NHSL1_MOUSE	Nhsl1	NHS-like protein 1 OS=Mus musculus OX=10090 GN=Nhsl1 PE=1 SV=3	260	R.STGQC#LETR.D	1.03296	1.01643	0.954127	1.03701	1.01351	0.945884	1.19194	1.27575	1.128	1.17474	1.22647	1.00117	0.998803	1.19856	1.20061
TMM33_224	sp|Q9CR67|TMM33_MOUSE	Tmem33	Transmembrane protein 33 OS=Mus musculus OX=10090 GN=Tmem33 PE=1 SV=1	224	K.PSC#PLFVR.R	0.943821	1.18913	0.909485	0.845528	0.843656	0.895653	0.901087	0.992905	0.930089	0.798311	0.839833	1.01414	0.861613	0.94136	0.819072
SUCB1_430	sp|Q9Z2I9|SUCB1_MOUSE	Sucla2	Succinate--CoA ligase [ADP-forming] subunit beta, mitochondrial OS=Mus musculus OX=10090 GN=Sucla2 PE=1 SV=2	430	K.ILAC#DDLDEAAK.M	1.15163	0.806241	1.1219	0.743294	1.13014	0.83416	1.09396	0.889372	1.19231	1.07586	0.869202	1.02659	0.90253	1.05855	0.972532
FCSK_387	sp|Q7TMC8|FCSK_MOUSE	Fcsk	L-fucose kinase OS=Mus musculus OX=10090 GN=Fcsk PE=1 SV=1	387	R.SVLQHC#HLR.G	1.03655	0.960383	1.00602	0.935089	0.893756	0.941729	1.05031	1.28024	1.125	1.19761	1.07716	1.00099	0.923525	1.15185	1.13739
GFPT1_636	sp|P47856|GFPT1_MOUSE	Gfpt1	Glutamine--fructose-6-phosphate aminotransferase [isomerizing] 1 OS=Mus musculus OX=10090 GN=Gfpt1 PE=1 SV=3	636	R.PVVIC#DKEDTETIK.N	0.978911	1.00779	1.01401	0.755418	0.987189	0.759292	0.948451	0.868791	1.16923	1.05598	0.877382	1.00024	0.833966	0.99549	0.966679
FBW1B_306	sp|Q5SRY7-2|FBW1B_MOUSE	Fbxw11	Isoform 2 of F-box/WD repeat-containing protein 11 OS=Mus musculus OX=10090 GN=Fbxw11	306	K.VLTGHTGSVLC#LQYDER.V	1.03987	1.0272	0.939123	0.961156	0.958035	0.988803	0.923104	0.977841	1.0477	1.00647	1.10294	1.00207	0.969331	0.98288	1.05471
RSCA1_352	sp|Q9ER99|RSCA1_MOUSE	Rsc1a1	Regulatory solute carrier protein family 1 member 1 OS=Mus musculus OX=10090 GN=Rsc1a1 PE=1 SV=2	352	K.ELHELLVISC#K.P	0.920497	1.13782	0.96641	0.899902	1.02447	1.03526	0.907787	1.10255	1.00144	0.927844	1.16167	1.00824	0.986543	1.00392	1.04476
ERG24_406	sp|Q71KT5|ERG24_MOUSE	Tm7sf2	Delta(14)-sterol reductase TM7SF2 OS=Mus musculus OX=10090 GN=Tm7sf2 PE=1 SV=2	406	R.AWQEYC#K.R	0.987663	0.914472	1.11859	0.97592	1.0922	0.95091	0.975393	0.90606	0.985328	0.971196	1.01658	1.00691	1.00634	0.955594	0.993886
TLN1_1939	sp|P26039|TLN1_MOUSE	Tln1	Talin-1 OS=Mus musculus OX=10090 GN=Tln1 PE=1 SV=2	1939	K.AGALQC#SPSDVYTK.K	1.04337	0.825269	1.20505	0.77868	1.12841	0.758965	1.11741	0.947421	1.29692	1.07388	0.841355	1.02456	0.888684	1.12058	0.95762
ZC3H3_149	sp|Q8CHP0|ZC3H3_MOUSE	Zc3h3	Zinc finger CCCH domain-containing protein 3 OS=Mus musculus OX=10090 GN=Zc3h3 PE=1 SV=1	149	R.GSLEGC#DDPSWSGQRPQGSEVEVPGGQLQPARPGR.T	1.0204	0.90463	1.09342	0.847815	1.08531	0.881266	0.935441	0.92679	1.03185	0.980375	0.911077	1.00615	0.93813	0.964693	0.945726
NCOA1_773	sp|P70365|NCOA1_MOUSE	Ncoa1	Nuclear receptor coactivator 1 OS=Mus musculus OX=10090 GN=Ncoa1 PE=1 SV=2	773	R.STPNLC#LDDVK.V	1.13633	0.782292	1.1881	0.796354	1.10435	0.675354	1.23289	0.838489	1.07077	1.20302	0.860374	1.03557	0.858686	1.04739	1.0317
AT133_67	sp|Q5XF89-2|AT133_MOUSE	Atp13a3	Isoform 2 of Probable cation-transporting ATPase 13A3 OS=Mus musculus OX=10090 GN=Atp13a3	67	K.DC#EVVLLR.T	1.09936	0.956964	0.956565	0.962745	0.972373	1.05295	0.983964	0.948813	1.03351	0.922125	1.24177	1.0043	0.996023	0.988761	1.08195
SYAC_671	sp|Q8BGQ7|SYAC_MOUSE	Aars1	Alanine--tRNA ligase, cytoplasmic OS=Mus musculus OX=10090 GN=Aars1 PE=1 SV=1	671	K.KAEEIVNGM*IEAAKPVYTQDC#PLAAAK.A	0.923999	1.20369	0.91999	0.803971	0.882743	0.869286	0.851172	0.903641	1.14546	0.971252	0.94591	1.01589	0.852	0.966757	0.958581
CNST_309	sp|Q8CBC4|CNST_MOUSE	Cnst	Consortin OS=Mus musculus OX=10090 GN=Cnst PE=1 SV=1	309	K.EPEIETC#PSTDPSGDR.H	0.943736	1.10708	0.964224	0.904308	0.966742	0.925025	0.952724	1.01657	0.967416	1.07171	1.04058	1.00501	0.932025	0.978904	1.05614
PEX2_283	sp|P55098|PEX2_MOUSE	Pex2	Peroxisome biogenesis factor 2 OS=Mus musculus OX=10090 GN=Pex2 PE=2 SV=1	283	K.C#GTEVHSVQPLK.A	1.22218	1.01003	0.839123	0.867192	1.13678	0.92025	1.21612	0.971858	1.1983	1.07944	1.14742	1.02378	0.974741	1.12876	1.11343
TF3C1_179	sp|Q8K284|TF3C1_MOUSE	Gtf3c1	General transcription factor 3C polypeptide 1 OS=Mus musculus OX=10090 GN=Gtf3c1 PE=1 SV=2	179	K.LPDFSYC#ILER.L	0.973967	1.03503	0.992931	0.985701	0.938485	1.19733	0.979348	1.0657	1.12107	1.06677	1.04097	1.00064	1.04051	1.05537	1.05387
HACL2_354	sp|Q8BU33|HACL2_MOUSE	Ilvbl	2-hydroxyacyl-CoA lyase 2 OS=Mus musculus OX=10090 GN=Ilvbl PE=1 SV=1	354	K.ADVVVLAGAVC#DFR.L	0.980133	1.02247	0.9983	0.972393	0.951165	1.14175	1.03665	1.09039	0.998224	1.059	1.08831	1.0003	1.02177	1.04175	1.07365
BD1L1_2449	sp|E9Q6J5|BD1L1_MOUSE	Bod1l	Biorientation of chromosomes in cell division protein 1-like 1 OS=Mus musculus OX=10090 GN=Bod1l PE=1 SV=1	2449	R.NANSLSETNC#LR.E	1.00352	0.979089	1.01817	0.925304	0.98863	0.767481	0.927226	0.840457	1.2549	0.994135	1.07922	1.00026	0.893805	1.00753	1.03668
A2ANY6_3991	tr|A2ANY6|A2ANY6_MOUSE	Mdn1	Midasin OS=Mus musculus OX=10090 GN=Mdn1 PE=1 SV=1	3991	K.EEQPDC#LPK.P	0.914612	1.16308	0.955241	0.997072	0.969224	1.10171	0.920524	1.06948	1.0778	1.05461	1.16551	1.01098	1.02267	1.0226	1.11006
CDKAL_108	sp|Q91WE6|CDKAL_MOUSE	Cdkal1	Threonylcarbamoyladenosine tRNA methylthiotransferase OS=Mus musculus OX=10090 GN=Cdkal1 PE=1 SV=1	108	K.ITENASDADLWLLNSC#TVK.N	0.952421	1.13454	0.935775	1.00702	0.910023	0.880104	0.949806	0.822934	1.09825	0.95222	0.8789	1.00758	0.932381	0.956997	0.91556
PFKAM_265	sp|P47857-3|PFKAM_MOUSE	Pfkm	Isoform 3 of ATP-dependent 6-phosphofructokinase, muscle type OS=Mus musculus OX=10090 GN=Pfkm	265	R.GITNLC#VIGGDGSLTGADTFR.S	0.968183	1.05257	0.983208	1.02883	1.20748	1.10091	0.961188	1.18	1.10273	1.02579	1.07409	1.00132	1.1124	1.0813	1.04994
FA53B_127	sp|Q8BGR5|FA53B_MOUSE	Fam53b	Protein FAM53B OS=Mus musculus OX=10090 GN=Fam53b PE=1 SV=1	127	R.SLSFSDEM*SSC#R.T	0.93616	1.08808	0.987407	0.846628	1.027	1.03726	0.956197	0.979477	0.963511	1.09225	1.03072	1.00388	0.970295	0.966395	1.06149
PREP_313	sp|Q8K411|PREP_MOUSE	Pitrm1	Presequence protease, mitochondrial OS=Mus musculus OX=10090 GN=Pitrm1 PE=1 SV=1	313	R.EFHITC#GPDSLATETAK.Q	1.0549	0.830007	1.18031	0.792896	1.06035	0.763286	1.09503	0.878028	1.15681	1.08085	0.856786	1.02174	0.872178	1.04329	0.968818
RCC1L_234	sp|Q9CYF5|RCC1L_MOUSE	Rcc1l	RCC1-like G exchanging factor-like protein OS=Mus musculus OX=10090 GN=Rcc1l PE=1 SV=1	234	R.M*QDFDGQVVQVVC#GQDHSLFLTDK.G	1.02066	0.930957	1.05699	0.954421	0.894664	0.914654	0.996491	0.972187	0.976574	0.815652	0.782773	1.00287	0.921246	0.981751	0.799213
EDRF1_669	sp|Q6GQV7|EDRF1_MOUSE	Edrf1	Erythroid differentiation-related factor 1 OS=Mus musculus OX=10090 GN=Edrf1 PE=1 SV=1	669	K.GSC#SGQSGM*TPGSWQHK.M	1.04493	0.973977	0.983977	1.23137	1.0734	1.09585	1.02325	1.15911	1.04753	1.3273	1.17037	1.00096	1.13354	1.07663	1.24883
COX19_51	sp|Q8K0C8|COX19_MOUSE	Cox19	Cytochrome c oxidase assembly protein COX19 OS=Mus musculus OX=10090 GN=Cox19 PE=1 SV=1	51	K.NYENALC#R.N	0.96023	1.07912	0.969081	0.662024	0.689594	0.645544	0.927944	0.991068	0.962199	0.871001	1.00506	1.00281	0.665721	0.960404	0.938033
PRP4_298	sp|Q9DAW6|PRP4_MOUSE	Prpf4	U4/U6 small nuclear ribonucleoprotein Prp4 OS=Mus musculus OX=10090 GN=Prpf4 PE=1 SV=1	298	K.DVNLASC#AADGSVK.L	0.962113	1.04099	1	1.0051	0.949306	0.86325	1.08796	1.11288	1.09364	1.06177	1.02539	1.00104	0.939218	1.09816	1.04358
PKD2_342	sp|O35245|PKD2_MOUSE	Pkd2	Polycystin-2 OS=Mus musculus OX=10090 GN=Pkd2 PE=1 SV=2	342	K.EC#YDVYSVSSEDR.A	1.13215	0.989398	0.904152	1.08875	1.15466	1.16913	1.29935	1.18289	0.889078	0.955743	1.19753	1.00857	1.13751	1.12377	1.07663
SGF29_145	sp|Q9DA08|SGF29_MOUSE	Sgf29	SAGA-associated factor 29 OS=Mus musculus OX=10090 GN=Sgf29 PE=2 SV=1	145	K.PGDKPPPLC#GAIPASGDYVAK.P	1.00619	1.123	0.896316	0.812274	0.892806	0.917101	0.816011	0.932779	0.98343	0.886348	0.935909	1.0085	0.87406	0.91074	0.911128
ZZEF1_535	sp|Q5SSH7|ZZEF1_MOUSE	Zzef1	Zinc finger ZZ-type and EF-hand domain-containing protein 1 OS=Mus musculus OX=10090 GN=Zzef1 PE=1 SV=2	535	K.PLQLTLQAC#DVK.G	0.978024	1.1504	0.902311	0.815116	0.933351	0.880506	0.863001	0.920398	1.06947	1.01181	0.866761	1.01024	0.876324	0.950956	0.939287
WDR81_1443	sp|Q5ND34|WDR81_MOUSE	Wdr81	WD repeat-containing protein 81 OS=Mus musculus OX=10090 GN=Wdr81 PE=1 SV=2	1443	K.GC#TEGQLPEATFSDGQR.R	0.942446	1.07312	0.992981	0.899249	1.0152	0.957065	0.962016	1.02069	0.938494	0.978629	0.972646	1.00285	0.957171	0.973734	0.975638
PTN12_525	sp|P35831|PTN12_MOUSE	Ptpn12	Tyrosine-protein phosphatase non-receptor type 12 OS=Mus musculus OX=10090 GN=Ptpn12 PE=1 SV=3	525	R.AAESSEESQSNSHTPPRPDC#LPLDK.K	1.02949	0.978493	0.993378	0.908726	0.894016	0.731677	0.827939	0.936714	0.907612	1.09004	0.916983	1.00045	0.844806	0.890755	1.00351
CTF18_66	sp|Q8BIW9|CTF18_MOUSE	Chtf18	Chromosome transmission fidelity protein 18 homolog OS=Mus musculus OX=10090 GN=Chtf18 PE=1 SV=2	66	R.PC#PAGSPGNVNR.N	0.907099	1.14138	0.979001	0.976651	1.05409	1.06309	0.976413	1.06122	1.10676	1.01282	1.10819	1.00916	1.03128	1.04813	1.06051
E2AK1_491	sp|Q9Z2R9|E2AK1_MOUSE	Eif2ak1	Eukaryotic translation initiation factor 2-alpha kinase 1 OS=Mus musculus OX=10090 GN=Eif2ak1 PE=1 SV=2	491	R.VGTC#LYASPEQLEGSQYDAK.S	1.00459	1.03854	0.959991	1.15389	1.18096	1.22764	1.41304	1.37639	0.809801	0.794593	1.1989	1.00104	1.1875	1.19974	0.996749
G5E905_335	tr|G5E905|G5E905_MOUSE	Zfp871	Zinc finger protein 871 OS=Mus musculus OX=10090 GN=Zfp871 PE=4 SV=1	335	R.IHTGETPYEC#K.Q	1.11291	1.12279	0.82589	0.811959	1.04539	1.04611	0.857412	1.31284	1.27584	1.30775	1.17682	1.02053	0.967818	1.1487	1.24228
EDIL3_301	sp|O35474|EDIL3_MOUSE	Edil3	EGF-like repeat and discoidin I-like domain-containing protein 3 OS=Mus musculus OX=10090 GN=Edil3 PE=1 SV=2	301	R.LYPQIC#R.R	0.913647	1.07175	1.02835	0.840225	0.911689	0.901306	0.927971	1.14072	1.19962	1.1234	1.0084	1.00458	0.884407	1.08944	1.0659
A0A571BE87_1065	tr|A0A571BE87|A0A571BE87_MOUSE	Zfp827	Zinc finger protein 827 OS=Mus musculus OX=10090 GN=Zfp827 PE=1 SV=1	1065	K.C#HTVPTGGLK.C	1.05463	0.968619	0.980968	0.83161	1.24274	1.19491	0.91883	1.40116	1.30506	0.948374	1.21878	1.00141	1.08976	1.20835	1.08358
BBS10_437	sp|Q9DBI2|BBS10_MOUSE	Bbs10	Bardet-Biedl syndrome 10 protein homolog OS=Mus musculus OX=10090 GN=Bbs10 PE=2 SV=2	437	K.QQC#NPSPLAYDNSR.E	1.0152	0.826718	1.24167	1.02568	1.0414	1.0637	0.830439	0.933044	1.33678	1.0681	1.32173	1.02786	1.04359	1.03342	1.19492
DEN6A_205	sp|Q8BH65|DEN6A_MOUSE	Dennd6a	Protein DENND6A OS=Mus musculus OX=10090 GN=Dennd6a PE=1 SV=1	205	K.NEPYLEAAC#NDVDR.W	1.02226	0.907018	1.08784	0.954448	1.30763	1.06823	1.21541	1.03975	1.19657	1.1866	1.12023	1.0057	1.1101	1.15058	1.15342
LRRK1_824	sp|Q3UHC2|LRRK1_MOUSE	Lrrk1	Leucine-rich repeat serine/threonine-protein kinase 1 OS=Mus musculus OX=10090 GN=Lrrk1 PE=1 SV=1	824	R.QLIFHVTC#NMK.D	1.13393	0.819457	1.11385	0.818733	1.21189	0.72991	1.16802	0.896906	1.24201	1.07965	0.882612	1.02241	0.920178	1.10231	0.981133
RBM33_934	sp|Q9CXK9|RBM33_MOUSE	Rbm33	RNA-binding protein 33 OS=Mus musculus OX=10090 GN=Rbm33 PE=1 SV=2	934	R.LAQQQQQQQQQQHQPQQQQQQPQQIYGSQTSMEQEELAATPSPTNGNPLLPFPGAQC#R.Q	1.12517	0.883027	1.02169	0.94327	1.30061	0.919407	0.985283	0.92779	0.940481	0.942571	0.873326	1.00996	1.05443	0.951184	0.907949
GANP_300	sp|Q9WUU9|GANP_MOUSE	Mcm3ap	Germinal-center associated nuclear protein OS=Mus musculus OX=10090 GN=Mcm3ap PE=1 SV=2	300	R.HC#HEAAEDPDPLSR.G	1.06756	0.847465	1.13212	0.808463	1.19299	0.909502	1.09332	0.960947	1.0805	1.10286	0.940849	1.01572	0.970317	1.04492	1.02185
ANGE1_342	sp|Q8VCU0|ANGE1_MOUSE	Angel1	Protein angel homolog 1 OS=Mus musculus OX=10090 GN=Angel1 PE=1 SV=2	342	R.LLC#ASPVEYFR.P	0.96127	1.1377	0.925291	1.00323	0.969834	1.24001	0.96817	1.09205	1.16548	1.04111	1.05797	1.00809	1.07103	1.07523	1.04954
E9QAN9_167	tr|E9QAN9|E9QAN9_MOUSE	Ifi203	Interferon-activable protein 203 OS=Mus musculus OX=10090 GN=Ifi203 PE=1 SV=1	167	K.EEDC#LQNPHKSPPTPSSSSSNK.K	1.13617	0.773665	1.20875	0.739712	1.1325	0.773633	1.13192	0.85029	1.15913	1.11648	0.819098	1.03953	0.881949	1.04711	0.967788
VP13C_1838	sp|Q8BX70|VP13C_MOUSE	Vps13c	Vacuolar protein sorting-associated protein 13C OS=Mus musculus OX=10090 GN=Vps13c PE=1 SV=2	1838	K.PVNMLLC#IQR.N	0.967783	1.09641	0.948191	0.829877	0.883436	1.06223	0.902722	1.00744	1.13454	0.991373	1.00888	1.00413	0.925181	1.0149	1.00013
RASA3_404	sp|Q60790|RASA3_MOUSE	Rasa3	Ras GTPase-activating protein 3 OS=Mus musculus OX=10090 GN=Rasa3 PE=1 SV=2	404	K.PTIEEIC#QSHK.S	0.978092	1.12084	0.921311	0.864645	0.96137	1.16386	0.926405	1.01007	1.14202	0.953753	1.01919	1.00675	0.996626	1.02617	0.986472
AXIN1_130	sp|O35625|AXIN1_MOUSE	Axin1	Axin-1 OS=Mus musculus OX=10090 GN=Axin1 PE=1 SV=3	130	R.KLEPC#DSNEEK.R	0.941356	1.1609	0.92911	0.885057	0.844559	1.27735	0.925968	0.927013	0.977196	0.840669	1.22862	1.01045	1.00232	0.943392	1.03465
IRAG2_271	sp|Q60664|IRAG2_MOUSE	Irag2	Inositol 1,4,5-triphosphate receptor associated 2 OS=Mus musculus OX=10090 GN=Irag2 PE=1 SV=1	271	K.SIVLLSQC#TAR.V	0.931212	1.06281	1.015	0.980966	1.07134	0.992821	1.07098	1.14382	1.07026	0.926365	1.18244	1.003	1.01504	1.09502	1.0544
LRP1_2618	sp|Q91ZX7|LRP1_MOUSE	Lrp1	Prolow-density lipoprotein receptor-related protein 1 OS=Mus musculus OX=10090 GN=Lrp1 PE=1 SV=1	2618	R.DGSC#IGNSSR.C	1.04421	1.0651	0.90624	0.851678	1.15994	1.0521	0.832873	0.98086	1.11494	1.07267	0.933815	1.00518	1.02124	0.976225	1.00324
LETM1_551	sp|Q9Z2I0|LETM1_MOUSE	Letm1	Mitochondrial proton/calcium exchanger protein OS=Mus musculus OX=10090 GN=Letm1 PE=1 SV=1	551	K.EEIDILSDAC#SK.L	1.05942	0.819399	1.19662	0.77477	1.04387	0.75434	1.08793	0.868989	1.13612	0.949131	0.763092	1.02515	0.85766	1.03101	0.856111
RN19A_813	sp|P50636|RN19A_MOUSE	Rnf19a	E3 ubiquitin-protein ligase RNF19A OS=Mus musculus OX=10090 GN=Rnf19a PE=1 SV=2	813	K.PMVDLC#FGDALR.E	0.998923	1.10502	0.914109	0.841369	0.948152	0.944428	0.906324	1.03557	0.915011	1.02236	1.00698	1.00602	0.911316	0.952302	1.01467
NOSIP_236	sp|Q9D6T0|NOSIP_MOUSE	Nosip	Nitric oxide synthase-interacting protein OS=Mus musculus OX=10090 GN=Nosip PE=1 SV=1	236	R.DSLSNATPC#AVLR.P	0.938373	0.998523	1.07199	1.05274	0.966024	1.18274	0.854744	1.1421	1.08981	0.947122	1.09361	1.00296	1.06717	1.02888	1.02036
ATG7_263	sp|Q9D906|ATG7_MOUSE	Atg7	Ubiquitin-like modifier-activating enzyme ATG7 OS=Mus musculus OX=10090 GN=Atg7 PE=1 SV=1	263	R.WSGSFQSVEVLC#FR.D	1.01777	1	0.982841	1.00733	1.05527	1.24818	0.76797	0.888793	0.994214	0.965356	0.813733	1.0002	1.10359	0.883659	0.889545
AKP13_973	sp|E9Q394|AKP13_MOUSE	Akap13	A-kinase anchor protein 13 OS=Mus musculus OX=10090 GN=Akap13 PE=1 SV=1	973	K.AQQHTPSAC#LK.T	1.0388	0.964952	0.998971	0.964292	0.945388	0.975071	0.993347	1.0482	0.992902	1.06153	1.0145	1.00091	0.961584	1.01148	1.03801
A2A7B5_308	tr|A2A7B5|A2A7B5_MOUSE	Prdm2	PR domain-containing 2, with ZNF domain OS=Mus musculus OX=10090 GN=Prdm2 PE=1 SV=1	308	R.C#EEKPEDLLEEPR.S	0.954072	0.974331	1.08048	0.879608	0.954456	0.966998	1.01014	0.9222	1.00035	0.928811	0.980029	1.00296	0.933688	0.977563	0.95442
VP35L_586	sp|Q8BWQ6|VP35L_MOUSE	Vps35l	VPS35 endosomal protein sorting factor-like OS=Mus musculus OX=10090 GN=Vps35l PE=1 SV=2	586	K.ESVRVEVC#K.C	1.15414	0.797787	1.13625	0.884808	1.37244	0.992294	1.15186	0.878394	1.16118	1.05897	0.843141	1.02939	1.08318	1.06381	0.951055
GLT12_542	sp|Q8BGT9|GLT12_MOUSE	Galnt12	Polypeptide N-acetylgalactosaminyltransferase 12 OS=Mus musculus OX=10090 GN=Galnt12 PE=2 SV=1	542	K.C#VEATEK.V	1.04387	0.935827	1.02727	0.815345	1.02804	0.843884	0.993729	0.921827	1.05572	0.934677	0.838896	1.00232	0.895757	0.990427	0.886786
RGS12_831	sp|Q8CGE9|RGS12_MOUSE	Rgs12	Regulator of G-protein signaling 12 OS=Mus musculus OX=10090 GN=Rgs12 PE=1 SV=2	831	K.SQLYQEC#VLAEVEGR.T	1.14685	1.1268	0.806077	0.885182	0.963675	0.773917	0.82112	0.718153	1.06431	0.886051	0.815552	1.02658	0.874258	0.86786	0.850801
PPCE_343	sp|Q9QUR6|PPCE_MOUSE	Prep	Prolyl endopeptidase OS=Mus musculus OX=10090 GN=Prep PE=1 SV=1	343	K.DVLEWVAC#VR.S	1.04105	1.21819	0.820649	0.803783	0.854921	1.12557	0.810747	0.901077	0.853529	0.806256	0.87754	1.02663	0.928092	0.855118	0.841898
Q3URY5_477	tr|Q3URY5|Q3URY5_MOUSE	Zfp941	Zinc finger protein 941 OS=Mus musculus OX=10090 GN=Zfp941 PE=1 SV=1	477	R.IYAGEC#GR.S	0.986447	1.0467	0.970047	0.956687	0.963718	1.0074	0.992403	1.08839	1.07664	0.992572	1.12991	1.00106	0.975934	1.05248	1.06124
ITPR2_2452	sp|Q9Z329|ITPR2_MOUSE	Itpr2	Inositol 1,4,5-trisphosphate receptor type 2 OS=Mus musculus OX=10090 GN=Itpr2 PE=1 SV=4	2452	R.TPVTGNHGVPTMTLSSMMETC#QK.E	1.05397	1.00137	0.950054	0.963174	0.945556	0.753817	0.960647	0.945556	1.01925	0.970406	0.938287	1.0018	0.887516	0.975152	0.954347
TOPB1_366	sp|Q6ZQF0|TOPB1_MOUSE	Topbp1	DNA topoisomerase 2-binding protein 1 OS=Mus musculus OX=10090 GN=Topbp1 PE=1 SV=2	366	R.IYLC#GFSGR.K	0.951397	1.01849	1.03405	1.11668	0.936172	1.00281	0.902397	1.07932	1.0406	0.822413	0.969842	1.00131	1.01855	1.00744	0.896127
A0A0R4J0A9_1032	tr|A0A0R4J0A9|A0A0R4J0A9_MOUSE	Lrp6	Low-density lipoprotein receptor-related protein OS=Mus musculus OX=10090 GN=Lrp6 PE=1 SV=1	1032	R.YIYWTC#EATNVIDVTR.L	1.08306	1.04926	0.889962	1.01654	1.01829	1.07826	0.949893	1.11864	1.0888	1.04373	1.14304	1.00743	1.0377	1.05245	1.09339
FSTL1_40	sp|Q62356|FSTL1_MOUSE	Fstl1	Follistatin-related protein 1 OS=Mus musculus OX=10090 GN=Fstl1 PE=1 SV=2	40	R.EC#AVTEK.G	0.871221	1.32404	0.911641	0.909914	0.938151	1.00887	0.897074	0.877588	1.2025	0.873333	1.1	1.03563	0.952311	0.992389	0.986667
Q6P9N8_785	tr|Q6P9N8|Q6P9N8_MOUSE	Trak2	Trafficking protein, kinesin-binding 2 OS=Mus musculus OX=10090 GN=Trak2 PE=1 SV=1	785	K.ALATPSTPPNSPAQSPC#SSPLPFEPR.V	1.11283	0.959716	0.943918	1.03415	0.983607	0.940221	1.00982	1.06056	0.960427	1.03746	1.15487	1.00549	0.985993	1.01027	1.09617
RPA49_201	sp|Q8K202|RPA49_MOUSE	Polr1e	DNA-directed RNA polymerase I subunit RPA49 OS=Mus musculus OX=10090 GN=Polr1e PE=1 SV=2	201	K.LDSC#IEAFGSTK.Q	1.06291	1.24271	0.797135	0.975797	0.931452	0.988475	0.96344	1.23894	0.944982	0.98587	1.14274	1.03425	0.965241	1.04912	1.0643
F8VQJ3_180	tr|F8VQJ3|F8VQJ3_MOUSE	Lamc1	Laminin subunit gamma-1 OS=Mus musculus OX=10090 GN=Lamc1 PE=1 SV=1	180	R.EDGPWIPYQYYSGSC#ENTYSK.A	1.03346	0.968192	1.00048	0.923811	0.966067	0.914531	1.03899	0.908989	0.949118	0.925754	0.961353	1.00071	0.934803	0.965698	0.943554
KLH24_426	sp|Q8BRG6|KLH24_MOUSE	Klhl24	Kelch-like protein 24 OS=Mus musculus OX=10090 GN=Klhl24 PE=2 SV=2	426	R.LSSVEC#YDSFSNR.W	1.08928	1.1194	0.841306	0.828442	0.769783	0.874143	0.929533	0.860485	0.895106	1.06781	0.986299	1.01666	0.824123	0.895041	1.02705
NSD2_144	sp|Q8BVE8-2|NSD2_MOUSE	Nsd2	Isoform 2 of Histone-lysine N-methyltransferase NSD2 OS=Mus musculus OX=10090 GN=Nsd2	144	K.PLFESSIC#GDGAADVSQSEENEQK.S	1.0102	1.09512	0.911613	0.996254	0.93097	1.10807	0.975867	1.0794	1.08033	1.16017	1.00864	1.00565	1.01176	1.0452	1.0844
DPF1_102	sp|Q9QX66-2|DPF1_MOUSE	Dpf1	Isoform 2 of Zinc finger protein neuro-d4 OS=Mus musculus OX=10090 GN=Dpf1	102	K.IDC#EAPLK.K	0.93852	1.08241	0.989486	1.03938	1.04559	1.05354	1.07056	0.990174	0.969155	0.945906	1.04559	1.00347	1.04617	1.00996	0.995749
MUS81_341	sp|Q91ZJ0|MUS81_MOUSE	Mus81	Crossover junction endonuclease MUS81 OS=Mus musculus OX=10090 GN=Mus81 PE=1 SV=2	341	R.LDDLC#SSIIDGR.F	0.992026	1.08276	0.935981	0.896611	0.950628	0.971688	0.93328	1.15661	1.01419	0.990887	1.03091	1.00359	0.939643	1.03469	1.0109
PWP3A_319	sp|Q6DID5|PWP3A_MOUSE	Pwwp3a	PWWP domain-containing DNA repair factor 3A OS=Mus musculus OX=10090 GN=Pwwp3a PE=1 SV=1	319	R.TVGAAPC#PR.S	1.00164	0.945159	1.05975	0.8826	1.07408	0.957008	0.983387	1.09336	0.975267	0.935099	1.07852	1.00218	0.971228	1.01734	1.00681
NET1_70	sp|O09118|NET1_MOUSE	Ntn1	Netrin-1 OS=Mus musculus OX=10090 GN=Ntn1 PE=1 SV=3	70	R.VSSTC#GRPPAR.Y	1.05864	1.0694	0.892625	0.975724	1.10691	1.10261	0.955858	1.29194	0.849636	1.03285	1.09623	1.00689	1.06175	1.03248	1.06454
RTTN_1486	sp|Q8R4Y8|RTTN_MOUSE	Rttn	Rotatin OS=Mus musculus OX=10090 GN=Rttn PE=1 SV=2	1486	K.PALQALLYHC#R.F	0.939324	1.20108	0.906768	0.898002	0.978507	0.819517	0.768377	0.872141	0.919601	0.957852	0.835698	1.01572	0.898675	0.853373	0.896775
[truncated: 27,101 more rows]
